# Supplementary material for: hnRNP R promotes O-GlcNAcylation of eIF4G and facilitates axonal protein synthesis
Source: Nat Commun. 2024 Aug 28;15:7430. doi: 10.1038/s41467-024-51678-y (PMC11358521; doi:10.1038/s41467-024-51678-y)
Supplement: Supplementary file 4 — Supplementary Data 1 to 3 [file 41467_2024_51678_MOESM4_ESM.xlsx]

## Sheet: total proteome sample overview
experiment	filtering and imputation	samples	raw file
Soma vs Axon (Supplementary Data 1)	filter for at least six out of eight valid values in at least one cellular compartment, imputation with total matrix mode	KO_axon_rep1	[1] 20210920_TIMS05_JaBa_SA_33EXP2_120min_Py3diaPASEF100ms_sample01_C1_1_5487.d.PG.Quantity
		WT_axon_rep1	[5] 20210920_TIMS05_JaBa_SA_33EXP2_120min_Py3diaPASEF100ms_sample05_C5_1_5493.d.PG.Quantity
		KO_axon_rep2	[2] 20210920_TIMS05_JaBa_SA_33EXP2_120min_Py3diaPASEF100ms_sample02_C2_1_5489.d.PG.Quantity
		WT_axon_rep2	[6] 20210920_TIMS05_JaBa_SA_33EXP2_120min_Py3diaPASEF100ms_sample06_C6_1_5494.d.PG.Quantity
		KO_axon_rep3	[3] 20210920_TIMS05_JaBa_SA_33EXP2_120min_Py3diaPASEF100ms_sample03_C3_1_5490.d.PG.Quantity
		WT_axon_rep3	[7] 20210920_TIMS05_JaBa_SA_33EXP2_120min_Py3diaPASEF100ms_sample07_C7_1_5495.d.PG.Quantity
		KO_axon_rep4	[4] 20210920_TIMS05_JaBa_SA_33EXP2_120min_Py3diaPASEF100ms_sample04_C4_1_5491.d.PG.Quantity
		WT_axon_rep4	[8] 20210920_TIMS05_JaBa_SA_33EXP2_120min_Py3diaPASEF100ms_sample08_C8_1_5496.d.PG.Quantity
		KO_soma_rep1	[9] 20210920_TIMS05_JaBa_SA_33EXP2_120min_Py3diaPASEF100ms_sample09_C9_1_5502.d.PG.Quantity
		WT_soma_rep1	[13] 20210920_TIMS05_JaBa_SA_33EXP2_120min_Py3diaPASEF100ms_sample13_D1_1_5507.d.PG.Quantity
		KO_soma_rep2	[10] 20210920_TIMS05_JaBa_SA_33EXP2_120min_Py3diaPASEF100ms_sample10_C10_1_5503.d.PG.Quantity
		WT_soma_rep2	[14] 20210920_TIMS05_JaBa_SA_33EXP2_120min_Py3diaPASEF100ms_sample14_D2_1_5508.d.PG.Quantity
		KO_soma_rep3	[11] 20210920_TIMS05_JaBa_SA_33EXP2_120min_Py3diaPASEF100ms_sample11_C11_1_5504.d.PG.Quantity
		WT_soma_rep3	[15] 20210920_TIMS05_JaBa_SA_33EXP2_120min_Py3diaPASEF100ms_sample15_D3_1_5509.d.PG.Quantity
		KO_soma_rep4	[12] 20210920_TIMS05_JaBa_SA_33EXP2_120min_Py3diaPASEF100ms_sample12_C12_1_5505.d.PG.Quantity
		WT_soma_rep4	[16] 20210920_TIMS05_JaBa_SA_33EXP2_120min_Py3diaPASEF100ms_sample16_D4_1_5510.d.PG.Quantity
experiment	filtering and imputation	samples	raw file
Soma KO vs WT (Supplementary Data 2)	batch correction, filter for at least three out of four valid values in at least one genotype, impute per sample	KO_soma_rep1	[9] 20210920_TIMS05_JaBa_SA_33EXP2_120min_Py3diaPASEF100ms_sample09_C9_1_5502.d.PG.Quantity
		WT_soma_rep1	[13] 20210920_TIMS05_JaBa_SA_33EXP2_120min_Py3diaPASEF100ms_sample13_D1_1_5507.d.PG.Quantity
		KO_soma_rep2	[10] 20210920_TIMS05_JaBa_SA_33EXP2_120min_Py3diaPASEF100ms_sample10_C10_1_5503.d.PG.Quantity
		WT_soma_rep2	[14] 20210920_TIMS05_JaBa_SA_33EXP2_120min_Py3diaPASEF100ms_sample14_D2_1_5508.d.PG.Quantity
		KO_soma_rep3	[11] 20210920_TIMS05_JaBa_SA_33EXP2_120min_Py3diaPASEF100ms_sample11_C11_1_5504.d.PG.Quantity
		WT_soma_rep3	[15] 20210920_TIMS05_JaBa_SA_33EXP2_120min_Py3diaPASEF100ms_sample15_D3_1_5509.d.PG.Quantity
		KO_soma_rep4	[12] 20210920_TIMS05_JaBa_SA_33EXP2_120min_Py3diaPASEF100ms_sample12_C12_1_5505.d.PG.Quantity
		WT_soma_rep4	[16] 20210920_TIMS05_JaBa_SA_33EXP2_120min_Py3diaPASEF100ms_sample16_D4_1_5510.d.PG.Quantity
Axon KO vs WT (Supplementary Data 3)	batch correction, filter for at least three out of four valid values in at least one genotype, impute per sample	KO_axon_rep1	[1] 20210920_TIMS05_JaBa_SA_33EXP2_120min_Py3diaPASEF100ms_sample01_C1_1_5487.d.PG.Quantity
		WT_axon_rep1	[5] 20210920_TIMS05_JaBa_SA_33EXP2_120min_Py3diaPASEF100ms_sample05_C5_1_5493.d.PG.Quantity
		KO_axon_rep2	[2] 20210920_TIMS05_JaBa_SA_33EXP2_120min_Py3diaPASEF100ms_sample02_C2_1_5489.d.PG.Quantity
		WT_axon_rep2	[6] 20210920_TIMS05_JaBa_SA_33EXP2_120min_Py3diaPASEF100ms_sample06_C6_1_5494.d.PG.Quantity
		KO_axon_rep3	[3] 20210920_TIMS05_JaBa_SA_33EXP2_120min_Py3diaPASEF100ms_sample03_C3_1_5490.d.PG.Quantity
		WT_axon_rep3	[7] 20210920_TIMS05_JaBa_SA_33EXP2_120min_Py3diaPASEF100ms_sample07_C7_1_5495.d.PG.Quantity
		KO_axon_rep4	[4] 20210920_TIMS05_JaBa_SA_33EXP2_120min_Py3diaPASEF100ms_sample04_C4_1_5491.d.PG.Quantity
		WT_axon_rep4	[8] 20210920_TIMS05_JaBa_SA_33EXP2_120min_Py3diaPASEF100ms_sample08_C8_1_5496.d.PG.Quantity

## Sheet: Supplementary Data 1
Supplementary Data 1. Proteomics data from the somatodendritic vs axonal compartment.
protein intensity [log2] in samples																annotations				Two-sided Student's t-test results Axon vs Soma (axon - soma difference in log2 is mathematically equivalent to fold change axonsoma in linear space)					proteins (PG = Protein Group)
KO_axon_rep1	KO_axon_rep2	KO_axon_rep3	KO_axon_rep4	WT_axon_rep1	WT_axon_rep2	WT_axon_rep3	WT_axon_rep4	KO_soma_rep1	KO_soma_rep2	KO_soma_rep3	KO_soma_rep4	WT_soma_rep1	WT_soma_rep2	WT_soma_rep3	WT_soma_rep4	GOBP name	GOMF name	GOCC name	Keywords	Two-sided Student's T-test Significant axon vs soma (independent of KO status)	Two-sided Student's T-test p-value axon vs soma_independent of KO	Two-sided Student's T-test q-value axon vs soma_independent of KO	Two-sided Student's T-test Difference axon - soma_independent of KO	Two-sided Student's T-test Test statistic axon vs soma_independent of KO	PG.ProteinAccessions	PG.Genes
3.95066	7.19775	6.74841	3.39765	5.84734	5.17652	6.79511	6.5775	5.14963	5.62141	5.77557	5.33436	4.95081	5.08224	4.73398	5.23796	biological regulation;catabolic process;cellular catabolic process;cellular macromolecule catabolic process;cellular macromolecule metabolic process;cellular metabolic process;cellular nitrogen compound metabolic process;cellular process;establishment of localization;establishment of RNA localization;female gamete generation;gamete generation;macromolecule catabolic process;macromolecule metaboli…		catalytic step 2 spliceosome;cell part;cytoplasm;exon-exon junction complex;intracellular membrane-bounded organelle;intracellular organelle;intracellular organelle part;intracellular part;macromolecular complex;membrane-bounded organelle;nuclear body;nuclear part;nuclear speck;nucleoplasm part;nucleus;organelle;organelle part;protein complex;ribonucleoprotein complex;spliceosomal complex	Acetylation;Completeproteome;Cytoplasm;mRNAprocessing;mRNAsplicing;mRNAtransport;Nonsense-mediatedmRNAdecay;Nucleus;Proteomicsidentification;Referenceproteome;RNA-binding;Spliceosome;Translationregulation;Transport		0.370253	0.14798	0.47562	0.774928	A0A023T778;P61327;Q9CQL1	Magohb;Magoh;Magohb
3.34525	3.59638	4.16421	3.04912	3.59954	3.5973	3.85566	3.49157	4.58317	4.9575	4.44468	4.95259	4.83321	4.89145	4.64903	4.62294		adenyl nucleotide binding;adenyl ribonucleotide binding;ATP binding;binding;DNA binding;nucleic acid binding;nucleotide binding;purine nucleotide binding;purine ribonucleoside triphosphate binding;purine ribonucleotide binding;ribonucleotide binding	cell part;cytoplasmic part;Golgi apparatus;intracellular membrane-bounded organelle;intracellular organelle;intracellular organelle part;intracellular part;macromolecular complex;membrane-bounded organelle;nuclear part;nucleoplasm;nucleus;organelle;organelle part;perinuclear region of cytoplasm;protein complex	Completeproteome;Proteomicsidentification;Referenceproteome	+	6.24549e-07	0	-1.15444	-4.91272	A0A087WNL7;A0A087WNX7;A0A087WP63;A0A087WQ44	Srcap;Srcap;Gm42715;Srcap
3.10103	3.46908	3.4233	3.94582	3.27645	3.99942	3.71477	4.2278	6.32127	6.42767	6.2069	6.52125	6.69594	6.31883	6.22412	6.53704				Acetylation;Completeproteome;Proteomicsidentification;Referenceproteome	+	3.56054e-11	0	-2.76192	-11.0086	A0A087WNL9;Q0VG62;Q0VG62-1	Rbis
3.49113	2.95469	3.38066	3.49387	4.32613	3.45826	3.20091	3.97026	5.85307	5.95267	5.7952	5.81022	5.6946	5.51008	5.24482	4.81841	aggressive behavior;anatomical structure development;anatomical structure morphogenesis;behavior;behavioral interaction between organisms;cell migration;cell motility;cell part morphogenesis;cell projection morphogenesis;cell projection organization;cellular component morphogenesis;cellular component movement;cellular component organization;cellular component organization at cellular level;cellul…	binding;PDZ domain binding;protein binding;protein domain specific binding	axon;cell part;cell projection;cell projection part;dendritic shaft;extracellular region;integral to membrane;intrinsic to membrane;membrane;membrane part;neuron projection;plasma membrane	Alternativesplicing;Cellmembrane;Completeproteome;Disulfidebond;Glycoprotein;Immunoglobulindomain;Membrane;Referenceproteome;Repeat;Secreted;Signal;Transmembrane;Transmembranehelix	+	8.52855e-08	0	-2.0504	-6.75496	A0A087WNM9;G5E8B6;Q8BR86;Q8BR86-2;Q8BR86-4	Kirrel3
3.39775	3.65475	3.85964	3.56195	3.68164	3.88757	3.74605	3.57597	5.87271	6.16157	5.56752	4.59984	5.64703	5.1501	4.13176	4.86196	alcohol metabolic process;biological regulation;cell differentiation;cellular component assembly;cellular component organization;cellular component organization or biogenesis;cellular developmental process;cellular lipid metabolic process;cellular metabolic process;cellular process;chemical homeostasis;cholesterol efflux;cholesterol esterification;cholesterol homeostasis;cholesterol metabolic pro…	binding;carboxylic acid binding;catalytic activity;cholesterol binding;cholesterol O-acyltransferase activity;coenzyme binding;cofactor binding;fatty acid binding;fatty-acyl-CoA binding;lipid binding;monocarboxylic acid binding;O-acyltransferase activity;steroid binding;sterol binding;sterol O-acyltransferase activity;transferase activity;transferase activity, transferring acyl groups;transferase…	cell part;cytoplasmic part;endoplasmic reticulum;endoplasmic reticulum membrane;endoplasmic reticulum part;integral to membrane;intracellular membrane-bounded organelle;intracellular organelle;intracellular organelle part;intracellular part;intrinsic to membrane;membrane;membrane part;membrane-bounded organelle;organelle;organelle membrane;organelle part	Acyltransferase;Cholesterolmetabolism;Completeproteome;Disulfidebond;Endoplasmicreticulum;Lipidmetabolism;Membrane;Proteomicsidentification;Referenceproteome;Steroidmetabolism;Sterolmetabolism;Transferase;Transmembrane;Transmembranehelix	+	1.8969e-05	0	-1.57839	-4.51201	A0A087WNN8;Q61263	Soat1
8.34563	8.35581	8.43095	9.53011	8.5686	9.59503	9.36768	9.35077	5.75297	5.56842	5.3066	5.51896	5.44522	5.52911	5.27754	5.00132			cell part;cytoplasm;intracellular non-membrane-bounded organelle;intracellular organelle;intracellular organelle part;intracellular part;membrane;non-membrane-bounded organelle;nuclear part;nucleolus;organelle;organelle part;plasma membrane	Acetylation;Alternativesplicing;Completeproteome;Cytoplasm;Phosphoprotein;Proteomicsidentification;Referenceproteome	+	1.58284e-10	0	3.51805	11.1753	A0A087WNP6;Q4VAA2;Q4VAA2-2	Cdv3
3.75781	4.27513	3.41416	3.63832	3.72096	3.38856	3.74853	3.63931	4.64939	4.57915	4.819	4.71952	4.52807	4.66823	4.72816	4.29349		receptor activity	cell part;membrane	Completeproteome;Proteomicsidentification;Referenceproteome	+	9.53006e-07	0	-0.925278	-4.36183	A0A087WNQ8;Q8VE52	Ogfrl1
8.06046	8.05489	7.47459	11.2025	7.75165	8.61388	8.16127	8.35112	6.67222	6.79196	6.62181	6.75123	6.8962	6.77621	6.61031	6.87381	biological regulation;biosynthetic process;cellular biosynthetic process;cellular macromolecule biosynthetic process;cellular macromolecule metabolic process;cellular metabolic process;cellular nitrogen compound metabolic process;cellular process;cellular protein metabolic process;macromolecule biosynthetic process;macromolecule metabolic process;macromolecule modification;metabolic process;nitro…		cell part;elongin complex;intracellular organelle part;intracellular part;macromolecular complex;nuclear part;nucleoplasm part;organelle part;protein complex;transcription elongation factor complex	3D-structure;Completeproteome;Nucleus;Proteomicsidentification;Referenceproteome;Transcription;Transcriptionregulation;Ublconjugationpathway	+	0.000990238	2.56059e-05	1.70958	3.33645	A0A087WNT1;A0A087WQE6;P83940	Eloc
4.06914	3.69373	3.1244	11.1721	3.78107	7.22121	8.528	9.40041	4.53914	4.5204	4.51921	3.99444	4.27317	4.12542	4.13593	4.20771	axon guidance;biological regulation;cell cycle cytokinesis;cell cycle process;cellular component assembly;cellular component assembly at cellular level;cellular component organization;cellular component organization at cellular level;cellular component organization or biogenesis;cellular component organization or biogenesis at cellular level;cellular localization;cellular macromolecule localizati…	structural constituent of cytoskeleton;structural molecule activity	axon;axon part;basolateral plasma membrane;cell junction;cell part;cell projection;cell projection part;cell-cell contact zone;cell-cell junction;initial segment;intercalated disc;lateral plasma membrane;membrane;membrane part;neuron projection;paranode region of axon;plasma membrane;plasma membrane part;sarcolemma;synapse	Completeproteome;Proteomicsidentification;Referenceproteome	+	0.0786989	0.00931233	2.08432	1.73846	A0A087WNU5	Ank3
2.99137	8.34952	8.38631	4.08237	7.33619	7.29867	7.50373	7.11319	7.11883	6.95167	6.60264	6.97328	7.04304	7.00025	6.98886	6.86839	biological regulation;biosynthetic process;cellular biosynthetic process;cellular macromolecule biosynthetic process;cellular macromolecule metabolic process;cellular metabolic process;cellular nitrogen compound metabolic process;cellular process;macromolecule biosynthetic process;macromolecule metabolic process;metabolic process;nitrogen compound metabolic process;nucleic acid metabolic process;…	binding;DNA binding;identical protein binding;nucleic acid binding;protein binding;protein dimerization activity;protein homodimerization activity	cell part;cytoplasm;intracellular membrane-bounded organelle;intracellular organelle;intracellular part;membrane;membrane-bounded organelle;nucleus;organelle;plasma membrane	Acetylation;Alternativesplicing;Coiledcoil;Completeproteome;Cytoplasm;DNA-binding;Nucleus;Phosphoprotein;Proteomicsidentification;Referenceproteome;Repressor;Transcription;Transcriptionregulation		0.666428	0.390986	-0.310701	-0.385664	A0A087WNU6;A0A087WPK3;E9Q9T1;Q3UZ39-2	Lrrfip1
3.06074	5.89923	6.60015	3.49703	5.82281	7.46162	6.8488	7.25562	5.2472	5.48995	5.70467	5.47961	5.6139	5.65823	5.66349	5.7374	acrosome assembly;anatomical structure formation involved in morphogenesis;cellular component assembly;cellular component assembly at cellular level;cellular component assembly involved in morphogenesis;cellular component organization;cellular component organization at cellular level;cellular component organization or biogenesis;cellular component organization or biogenesis at cellular level;cell…	binding;cation binding;DNA binding;ion binding;metal ion binding;nucleic acid binding;transition metal ion binding;zinc ion binding	cell body;cell part;cell projection;cytoplasmic membrane-bounded vesicle;cytoplasmic part;cytoplasmic vesicle;intracellular membrane-bounded organelle;intracellular organelle;intracellular part;membrane-bounded organelle;membrane-bounded vesicle;neuronal cell body;nucleus;organelle;vesicle	Alternativesplicing;Completeproteome;Cytoplasmicvesicle;Developmentalprotein;Differentiation;DNA-binding;Glycoprotein;Metal-binding;Nucleus;Phosphoprotein;Proteomicsidentification;Referenceproteome;Repeat;Spermatogenesis;Transport;Zinc;Zinc-finger		0.701676	0.445873	0.231446	0.334499	A0A087WNV1;A0A087WR52;A0A087WSR7;Q8K2K6;Q8K2K6-1;Q8K2K6-3	Agfg1
3.27952	5.73384	6.91641	3.89589	4.97248	4.75848	6.13657	4.27143	6.30524	6.21074	6.22468	6.50509	6.30647	6.37897	6.43544	6.37089	cellular component movement;cellular process;microtubule-based movement;microtubule-based process	binding;cytoskeletal protein binding;kinesin binding;protein binding	cell part;cytoplasmic part;endoplasmic reticulum;intracellular membrane-bounded organelle;intracellular organelle;intracellular part;membrane;membrane-bounded organelle;organelle	Completeproteome;Proteomicsidentification;Referenceproteome	+	0.00732968	0.000543634	-1.34661	-2.54192	A0A087WNW3;A0A087WQ25;A0A087WQQ5;F8VQC7	Ktn1
5.37973	6.74169	6.41197	4.35603	5.54307	5.64885	6.11369	5.51757	5.26914	5.27352	5.07211	5.32098	5.26767	5.27744	5.26072	5.12732	biological regulation;cell cycle process;cell division;cellular component organization;cellular component organization at cellular level;cellular component organization or biogenesis;cellular component organization or biogenesis at cellular level;cellular process;cytoskeleton organization;establishment of localization;establishment of localization in cell;establishment of organelle localization;e…	binding;cytoskeletal protein binding;kinetochore binding;microtubule binding;microtubule plus-end binding;protein binding;tubulin binding	cell cortex;cell cortex part;cell part;centrosomal corona;centrosome;chromosomal part;cortical cytoskeleton;cortical microtubule cytoskeleton;cytoplasmic microtubule;cytoplasmic part;cytoskeletal part;cytoskeleton;extracellular membrane-bounded organelle;extracellular organelle;extracellular region part;extracellular vesicular exosome;Golgi apparatus;intracellular membrane-bounded organelle;intra…	Completeproteome;Proteomicsidentification;Referenceproteome	+	0.0857366	0.0322409	0.480461	1.33499	A0A087WNW8;A0A087WQ31;A0A087WQ95;A0A087WQF1;A0A087WRE8;A0A087WRK0;A0A087WS18;E9Q6L0;E9QKH0;E9QNY9	Clasp1
3.92405	3.10702	3.46656	3.44575	3.96722	3.1204	2.8498	3.27677	8.2378	8.27082	8.28483	8.71803	8.72196	8.69787	8.54946	8.5444	autophagic vacuole assembly;autophagy;biological regulation;catabolic process;cell communication;cellular catabolic process;cellular component assembly;cellular component assembly at cellular level;cellular component organization;cellular component organization at cellular level;cellular component organization or biogenesis;cellular component organization or biogenesis at cellular level;cellular …	catalytic activity;cysteine-type endopeptidase activity;cysteine-type peptidase activity;endopeptidase activity;hydrolase activity;peptidase activity;peptidase activity, acting on L-amino acid peptides	cell part;cytoplasm;cytoplasmic part;cytosol;intracellular part	Acetylation;Autophagy;Completeproteome;Cytoplasm;Hydrolase;Phosphoprotein;Protease;Proteintransport;Proteomicsidentification;Referenceproteome;Thiolprotease;Transport;Ublconjugationpathway	+	1.44327e-14	0	-5.10845	-19.8242	A0A087WNY2;A0A087WRT0;A0A0R4J065;D3YZP6;Q8BGE6	Atg4b
3.06405	3.95133	3.525	2.95637	1.71186	3.70099	2.80662	3.74153	5.77128	5.69189	5.74335	6.40522	5.99505	5.9938	5.81027	6.0294	biological regulation;cellular macromolecule metabolic process;cellular metabolic process;cellular nitrogen compound metabolic process;cellular process;cellular protein metabolic process;cellular response to stimulus;cellular response to stress;developmental process;DNA metabolic process;DNA repair;embryo development;macromolecule metabolic process;macromolecule modification;metabolic process;neg…	acid-amino acid ligase activity;binding;catalytic activity;hormone receptor binding;ligase activity;ligase activity, forming carbon-nitrogen bonds;nuclear hormone receptor binding;protein binding;receptor binding;small conjugating protein ligase activity;thyroid hormone receptor binding;transcription factor binding;ubiquitin-protein ligase activity	cell part;cytoplasm;intracellular membrane-bounded organelle;intracellular organelle;intracellular organelle part;intracellular part;membrane-bounded organelle;nuclear part;nucleoplasm;nucleus;organelle;organelle part	Acetylation;Completeproteome;DNAdamage;DNArepair;Ligase;Nucleus;Phosphoprotein;Proteomicsidentification;Referenceproteome;Ublconjugationpathway	+	6.97604e-08	0	-2.74781	-7.45884	A0A087WNZ7;G5E870	Trip12
4.16763	5.58507	2.96205	2.89354	6.93216	5.50986	3.49819	5.38852	5.72367	5.41519	5.12094	4.35535	5.6194	5.37809	4.90022	5.38125	biological regulation;cell surface receptor linked signaling pathway;cellular process;cellular response to stimulus;G-protein coupled receptor protein signaling pathway;intracellular signal transduction;negative regulation of biological process;negative regulation of cell communication;negative regulation of cellular process;negative regulation of G-protein coupled receptor protein signaling path…	enzyme activator activity;enzyme regulator activity;GTPase activator activity;GTPase regulator activity;molecular transducer activity;nucleoside-triphosphatase regulator activity;signal transducer activity	cell part;cytoplasm;cytoplasmic part;extrinsic to internal side of plasma membrane;extrinsic to membrane;extrinsic to plasma membrane;Golgi apparatus;heterotrimeric G-protein complex;intracellular membrane-bounded organelle;intracellular organelle;intracellular part;macromolecular complex;membrane;membrane part;membrane-bounded organelle;organelle;plasma membrane;plasma membrane part;protein comp…	Completeproteome;Cytoplasm;Membrane;Proteomicsidentification;Referenceproteome;Signaltransductioninhibitor;Transducer		0.268765	0.0898823	-0.619634	-0.97113	A0A087WNZ9;A0A087WPC4;A0A087WPD1;A0A087WPW1;A0A087WQG6;A0A087WRP8;A0A087WSH2;A0A087WSJ9;F6WDS8;Q3UTM5;Q9Z2H2	Rgs6
3.71607	3.37979	3.51285	3.68262	3.44672	3.04569	3.38644	3.54256	4.96697	4.96515	5.18683	5.40794	4.95237	4.92745	4.90393	5.05429	biological regulation;negative regulation of biological process;negative regulation of cellular metabolic process;negative regulation of cellular process;negative regulation of macromolecule metabolic process;negative regulation of metabolic process;negative regulation of mRNA processing;negative regulation of nitrogen compound metabolic process;negative regulation of nuclear mRNA splicing, via s…	binding;DNA binding;nucleic acid binding	cell part;cytoplasm;intracellular part;macromolecular complex;ribonucleoprotein complex	Completeproteome;Cytoplasm;DNA-binding;Proteomicsidentification;Referenceproteome;Repeat;Ribonucleoprotein;RNA-binding	+	1.44237e-10	0	-1.58152	-8.07329	A0A087WP16;A0A087WPG7;A0A0R4J044;A0A1L1SQL8;P57724	Pcbp4
4.29826	4.33544	3.55657	4.22475	4.08454	2.74187	3.07211	3.18295	4.62216	4.32715	5.16832	4.98931	4.76933	5.10178	5.2679	5.33093	biological regulation;metabolic process;positive regulation of biological process;positive regulation of biosynthetic process;positive regulation of cellular biosynthetic process;positive regulation of cellular metabolic process;positive regulation of cellular process;positive regulation of gene expression;positive regulation of macromolecule biosynthetic process;positive regulation of macromolec…	catalytic activity;hydrolase activity	cell part;cytoplasm;cytoplasmic part;cytosol;extracellular membrane-bounded organelle;extracellular organelle;extracellular region part;extracellular vesicular exosome;intracellular membrane-bounded organelle;intracellular non-membrane-bounded organelle;intracellular organelle;intracellular organelle part;intracellular part;membrane-bounded organelle;membrane-bounded vesicle;non-membrane-bounded …	Completeproteome;Cytoplasm;Hydrolase;Nucleus;Phosphoprotein;Proteomicsidentification;Referenceproteome	+	0.00021384	1.23019e-05	-1.26005	-3.55338	A0A087WP24;A0A087WPF8;A0A087WRJ2;A0A087WSR2;E9QN99;Q8VCR7	Abhd14b
3.5167	3.49123	3.41177	3.63611	3.02391	3.73882	4.42462	3.9821	5.13085	4.87526	5.49867	6.18324	5.69568	5.61868	5.6354	5.58399	biological regulation;biosynthetic process;cellular biosynthetic process;cellular component organization;cellular component organization at cellular level;cellular component organization or biogenesis;cellular component organization or biogenesis at cellular level;cellular macromolecule biosynthetic process;cellular macromolecule metabolic process;cellular metabolic process;cellular nitrogen comp…	binding;catalytic activity;cation binding;demethylase activity;DNA binding;histone demethylase activity;histone demethylase activity (H3-K36 specific);ion binding;metal ion binding;nucleic acid binding;oxidoreductase activity;oxidoreductase activity, acting on paired donors, with incorporation or reduction of molecular oxygen;oxidoreductase activity, acting on paired donors, with incorporation or…	cell part;chromatin;chromosomal part;intracellular membrane-bounded organelle;intracellular non-membrane-bounded organelle;intracellular organelle;intracellular organelle part;intracellular part;membrane-bounded organelle;non-membrane-bounded organelle;nuclear chromatin;nuclear chromosome part;nuclear part;nucleolus;nucleoplasm;nucleus;organelle;organelle part	3D-structure;Alternativesplicing;Chromatinregulator;Completeproteome;Dioxygenase;DNA-binding;Iron;Leucine-richrepeat;Metal-binding;Nucleus;Oxidoreductase;Phosphoprotein;Proteomicsidentification;Referenceproteome;Repeat;Repressor;Transcription;Transcriptionregulation;Ublconjugationpathway;Zinc;Zinc-finger	+	2.27645e-07	0	-1.87456	-6.21624	A0A087WP68;F6YRW4;P59997;P59997-2	Kdm2a
8.22118	7.98419	8.3834	7.62027	8.10666	8.53053	8.09169	8.30955	7.99505	7.79529	8.05234	7.45677	7.68079	7.77452	8.10223	7.73886	behavior;biological adhesion;biological regulation;cell adhesion;cell-cell adhesion;cellular process;exploration behavior;locomotory behavior;locomotory exploration behavior;regulation of biological process;regulation of cell development;regulation of cell differentiation;regulation of cellular process;regulation of developmental process;regulation of multicellular organismal development;regulati…		anchored to membrane;cell body;cell junction;cell part;cell projection;cell surface;cell-cell junction;intrinsic to membrane;membrane;membrane part;neuron projection;neuronal cell body;plasma membrane	Celladhesion;Cellmembrane;Completeproteome;Directproteinsequencing;Disulfidebond;Glycoprotein;GPI-anchor;Immunoglobulindomain;Lipoprotein;Membrane;Phosphoprotein;Proteomicsidentification;Referenceproteome;Repeat;Signal	+	0.0185561	0.0210181	0.331452	1.47659	A0A087WP80;Q3TYE5;Q8BLK3	Lsamp
6.24381	8.70348	7.44342	3.96166	6.39227	6.79656	7.76286	4.70378	5.91445	5.77709	5.66611	6.12036	6.00713	6.03421	5.88322	5.98679	alcohol metabolic process;cholesterol metabolic process;establishment of localization;lipid metabolic process;lipid transport;metabolic process;organic substance transport;primary metabolic process;small molecule metabolic process;steroid metabolic process;sterol metabolic process;transport		cell part;cytoplasm;extracellular region part;high-density lipoprotein particle;intracellular membrane-bounded organelle;intracellular organelle;intracellular part;macromolecular complex;membrane-bounded organelle;nucleus;organelle;plasma lipoprotein particle;protein-lipid complex	Acetylation;Cholesterolmetabolism;Completeproteome;Cytoplasm;HDL;Lipidmetabolism;Lipidtransport;Nucleus;Phosphoprotein;Proteomicsidentification;Referenceproteome;Repeat;RNA-binding;Steroidmetabolism;Sterolmetabolism;Transport		0.316917	0.113791	0.57731	0.87973	A0A087WP83;Q8VDJ3	Hdlbp
3.8907	3.86763	3.487	3.67032	3.00906	3.11347	3.96754	3.47163	6.38982	6.23668	6.28005	6.98477	6.7388	6.30319	6.27965	6.26887			cell part;intracellular organelle part;intracellular part;nuclear part;nucleoplasm;organelle part	Alternativesplicing;Completeproteome;Phosphoprotein;Proteomicsidentification;Referenceproteome	+	4.42486e-11	0	-2.87556	-11.0747	A0A087WPA4;A0A087WRI8;A0A0R4J2B5;G5E8E3;Q8R3Y5;Q8R3Y5-2	2310022A10Rik;2310022A10Rik;2310022A10Rik;2310022A10Rik;;
3.93419	3.44934	3.07194	3.83122	3.35808	3.37941	3.69093	3.56717	6.16518	6.19522	5.70491	6.75927	6.28085	6.18967	5.89936	5.9147	biological regulation;positive regulation of biological process;positive regulation of biosynthetic process;positive regulation of cellular biosynthetic process;positive regulation of cellular component organization;positive regulation of cellular metabolic process;positive regulation of cellular process;positive regulation of cellular protein metabolic process;positive regulation of gene express…	binding;chromatin binding	cell part;intracellular membrane-bounded organelle;intracellular organelle;intracellular part;membrane-bounded organelle;nucleus;organelle	Completeproteome;Proteomicsidentification;Referenceproteome	+	7.17383e-11	0	-2.60336	-10.4205	A0A087WPF7;A0A087WPF7-3;A0A7N9VSJ5;E9PZ86	Auts2
3.55275	3.7342	3.73423	3.24233	3.48447	3.62256	3.65845	2.99155	6.2203	6.37312	5.99816	6.35672	6.54067	6.20393	6.08146	6.06032	biological regulation;regulation of biological process;regulation of catalytic activity;regulation of cell cycle;regulation of cellular metabolic process;regulation of cellular process;regulation of cellular protein metabolic process;regulation of cyclin-dependent protein kinase activity;regulation of kinase activity;regulation of macromolecule metabolic process;regulation of metabolic process;re…			Completeproteome;Cyclin;Proteomicsidentification;Referenceproteome	+	8.41193e-13	0	-2.72676	-12.7965	A0A087WPI4;D3YUJ3;E9Q226	Ccnyl1
3.19834	8.13094	8.29843	3.6153	8.48518	8.6714	7.57494	8.1686	4.01159	3.62374	3.59064	3.82922	3.82599	3.79041	5.53014	3.68189			presynaptic active zone;synapse part	Completeproteome;Proteomicsidentification;Referenceproteome	+	0.00256797	3.44281e-05	3.03244	3.26667	A0A087WPJ3	Ppfia4
3.45527	4.0616	3.29555	3.54957	3.98118	3.9198	3.83482	4.37528	5.53412	5.80719	5.22131	6.37129	5.97425	5.68271	5.1713	5.73317	biological regulation;cell redox homeostasis;cellular homeostasis;cellular process;homeostatic process;regulation of biological process;regulation of biological quality;regulation of cellular process	binding;selenium binding		Acetylation;Completeproteome;Proteomicsidentification;Redox-activecenter;Referenceproteome;Selenocysteine	+	8.82794e-08	0	-1.87779	-6.54454	A0A087WPM0;Q3UQA7	Selenoh
3.93176	3.42523	2.41248	3.52002	3.25671	3.81284	3.60237	4.00968	5.57808	5.56874	5.75057	5.62715	5.69098	5.77137	5.70198	5.54007	adult behavior;adult locomotory behavior;adult walking behavior;associative learning;behavior;biological regulation;calcium ion homeostasis;calcium ion import;calcium ion transmembrane transport;calcium ion transport;calcium ion-dependent exocytosis;carbohydrate homeostasis;cation homeostasis;cation transport;cell communication;cell-cell signaling;cellular calcium ion homeostasis;cellular cation …	actinin binding;alpha-actinin binding;binding;calcium channel activity;calmodulin binding;cation binding;cation channel activity;cation transmembrane transporter activity;channel activity;cytoskeletal protein binding;enzyme binding;gated channel activity;high voltage-gated calcium channel activity;ion binding;ion channel activity;ion transmembrane transporter activity;metal ion binding;passive tr…	calcium channel complex;cation channel complex;caveolar macromolecular signaling complex;cell body;cell part;cell projection part;contractile fiber part;cytoplasm;cytoplasmic part;cytoskeletal part;dendritic shaft;integral to membrane;intracellular organelle part;intracellular part;intrinsic to membrane;ion channel complex;macromolecular complex;membrane;membrane part;neuronal cell body;organelle…	Alternativesplicing;Calcium;Calciumchannel;Calciumtransport;Cellmembrane;Completeproteome;Disulfidebond;Glycoprotein;Ionchannel;Iontransport;Membrane;Metal-binding;Phosphoprotein;Referenceproteome;Repeat;Transmembrane;Transmembranehelix;Transport;Voltage-gatedchannel	+	1.09884e-08	0	-2.15723	-7.64861	A0A087WPP1;A0A087WPZ8;A0A087WQJ4;A0A087WR02;A0A087WRM3;A0A087WRZ6;A0A087WS40;A0A087WS67;A0A087WSE7;C7TQ57;C7TQ59;F7C376;F8WJL1;Q01815;Q01815-2;Q0PCR6	Cacna1c
7.37552	7.18564	7.84695	7.21654	6.38426	5.97106	6.29965	6.53288	6.94055	6.70027	6.74777	6.90153	6.83017	6.81438	6.94826	6.88186	actin cytoskeleton organization;actin filament organization;actin filament-based process;actin polymerization or depolymerization;anatomical structure development;behavior;biological regulation;camera-type eye development;cell migration;cell motility;cell projection organization;cellular component movement;cellular component organization;cellular component organization at cellular level;cellular …	binding;enzyme binding;proline-rich region binding;protein binding;protein complex binding;protein domain specific binding;SH3 domain binding;ubiquitin protein ligase binding	adherens junction;anchoring junction;cell junction;cell part;cell projection;cell-cell adherens junction;cell-cell junction;cytoplasmic part;cytoskeleton;cytosol;dendrite;filopodium;intracellular non-membrane-bounded organelle;intracellular organelle;intracellular part;lamellipodium;macromolecular complex;neuron projection;non-membrane-bounded organelle;organelle;protein complex;SCAR complex	Cellprojection;Coiledcoil;Completeproteome;Cytoplasm;Cytoskeleton;Phosphoprotein;Proteomicsidentification;Referenceproteome;SH3domain		0.979686	0.963449	0.00596529	0.0180693	A0A087WPP8;P62484;Q6AXD2;Q6AXH6	Abi2
6.83768	6.23085	5.99708	3.47741	6.92116	7.0157	6.51598	7.05668	7.90949	7.73918	7.3566	7.7781	7.7213	7.49513	7.42124	7.05478			cell part;integral to membrane;intrinsic to membrane;membrane part	Alternativesplicing;Completeproteome;Membrane;Phosphoprotein;Proteomicsidentification;Referenceproteome;Transmembrane;Transmembranehelix	+	0.00912612	0.000753588	-1.30291	-2.45368	A0A087WPR9;Q6NS82;Q6NS82-2;Q6NS82-3	Retreg2
4.51164	3.49804	4.18504	3.14319	4.12501	3.20922	3.77274	3.05122	5.52949	5.28785	5.46544	6.03412	5.77731	5.38142	5.09399	5.21105	actin cytoskeleton organization;actin filament organization;actin filament-based process;alcohol metabolic process;biological adhesion;biological regulation;biosynthetic process;carbohydrate metabolic process;cell adhesion;cellular biosynthetic process;cellular carbohydrate metabolic process;cellular component organization;cellular component organization at cellular level;cellular component organ…	binding;catalytic activity;hydrolase activity;protein binding;protein domain specific binding;SH2 domain binding	cell part;cell projection;cytoplasm;cytoplasmic part;cytoskeleton;cytosol;filopodium;Golgi apparatus;intracellular membrane-bounded organelle;intracellular non-membrane-bounded organelle;intracellular organelle;intracellular part;lamellipodium;membrane;membrane-bounded organelle;non-membrane-bounded organelle;organelle;plasma membrane	Actin-binding;Celladhesion;Cellprojection;Completeproteome;Cytoplasm;Cytoskeleton;Hydrolase;Immunity;Membrane;Phosphoprotein;Proteomicsidentification;Referenceproteome;SH2domain;SH3-binding	+	1.27806e-06	0	-1.78557	-5.54736	A0A087WPT7;Q6P549	Inppl1
3.70291	5.86871	7.37397	3.91552	5.74853	5.99725	3.86367	3.59622	5.98723	5.94975	5.80664	5.77574	6.04276	5.84485	5.701	5.73253	anatomical structure development;anatomical structure formation involved in morphogenesis;axon guidance;biological adhesion;cell adhesion;cell junction assembly;cell junction organization;cell-cell adhesion;cell-cell junction assembly;cell-cell junction organization;cellular component assembly;cellular component assembly at cellular level;cellular component assembly involved in morphogenesis;cell…		adherens junction;anchoring junction;axon;axon part;cell junction;cell part;cell projection;cell projection part;cell-cell junction;cell-substrate adherens junction;cell-substrate junction;extracellular membrane-bounded organelle;extracellular organelle;extracellular region part;extracellular vesicular exosome;focal adhesion;integral to membrane;intrinsic to membrane;membrane;membrane part;membra…	Celladhesion;Cellmembrane;Completeproteome;Directproteinsequencing;Disulfidebond;Glycoprotein;Immunoglobulindomain;Membrane;Phosphoprotein;Proteomicsidentification;Referenceproteome;Repeat;Signal;Transmembrane;Transmembranehelix	+	0.114535	0.0263053	-0.846714	-1.40394	A0A087WPX3;A0A087WR56;Q810U3	Nfasc
4.00667	3.41409	3.79946	3.33587	3.43546	3.29088	4.19831	3.65396	3.98148	4.38786	4.04313	5.03148	4.7115	4.38649	4.35553	4.18269	biosynthetic process;cellular biosynthetic process;cellular lipid metabolic process;cellular macromolecule metabolic process;cellular metabolic process;cellular process;cellular protein metabolic process;glycerolipid biosynthetic process;glycerolipid metabolic process;glycerophospholipid biosynthetic process;glycerophospholipid metabolic process;GPI anchor biosynthetic process;GPI anchor metaboli…	catalytic activity;phosphotransferase activity, for other substituted phosphate groups;transferase activity;transferase activity, transferring phosphorus-containing groups	cell part;cytoplasmic part;endoplasmic reticulum membrane;endoplasmic reticulum part;integral to membrane;intracellular organelle part;intracellular part;intrinsic to membrane;membrane;membrane part;organelle membrane;organelle part	Alternativesplicing;Completeproteome;Endoplasmicreticulum;Glycoprotein;GPI-anchorbiosynthesis;Membrane;Proteomicsidentification;Referenceproteome;Transferase;Transmembrane;Transmembranehelix	+	0.000649902	0.000264867	-0.74318	-2.74896	A0A087WQ32;A0A087WS03;G3X9F1;Q9R1S3;Q9R1S3-2;Q9R1S3-3	Pign
3.13174	3.64327	2.63513	3.65181	3.77638	3.50107	3.40534	2.64419	6.21062	6.06285	6.00495	6.34674	6.40544	6.16906	6.25151	5.8028	adult behavior;adult locomotory behavior;adult walking behavior;auditory receptor cell differentiation;behavior;biological regulation;body fluid secretion;cation homeostasis;cation transport;cell communication;cell differentiation;cell maturation;cell volume homeostasis;cell-cell signaling;cellular cation homeostasis;cellular chemical homeostasis;cellular component assembly;cellular component org…	actin binding;binding;calcium activated cation channel activity;calcium-activated potassium channel activity;cation binding;cation channel activity;cation transmembrane transporter activity;channel activity;cytoskeletal protein binding;gated channel activity;ion binding;ion channel activity;ion gated channel activity;ion transmembrane transporter activity;large conductance calcium-activated potas…	apical plasma membrane;axon part;cation channel complex;caveola;cell part;cell projection part;cytoplasm;cytoplasmic part;endoplasmic reticulum;external side of plasma membrane;extracellular membrane-bounded organelle;extracellular organelle;extracellular region part;extracellular vesicular exosome;integral to membrane;intracellular membrane-bounded organelle;intracellular organelle;intracellular…	Alternativesplicing;Calcium;Cellmembrane;Completeproteome;Ionchannel;Iontransport;Lipoprotein;Magnesium;Membrane;Metal-binding;Palmitate;Phosphoprotein;Potassium;Potassiumchannel;Potassiumtransport;Proteomicsidentification;Referenceproteome;Transmembrane;Transmembranehelix;Transport;Voltage-gatedchannel	+	1.47543e-10	0	-2.85813	-10.4465	A0A087WQ41;A0A087WQE1;A0A087WQN5;A0A087WRS4;A0A1D5RMA3;A0A286YCF5;A0A286YCI9;A0A286YCP1;A0A286YCQ2;A0A286YCW3;A0A286YCZ9;A0A286YD35;A0A286YD59;A0A286YDB5;A0A286YDC1;A0A286YDM6;A0A286YDR7;A0A286YDU9;A0A286YE30;E3VRY6;E3VRY9;E3VRZ4;E9Q9P4;F6V0P5;F6WSZ3;F6XW53;F6ZSN2;F7BHL0;J3QMT8;J3QN27;J3QP84;Q08460;Q08460-2;Q08460-3;Q08460-4;Q08460-5	Kcnma1
2.92922	2.82048	4.06618	4.07503	3.05032	3.43389	3.31256	3.44143	6.95545	6.77569	6.8262	6.15074	6.22446	6.13565	5.732	6.43112	biological regulation;cellular process;cellular response to stimulus;intracellular signal transduction;regulation of biological process;regulation of cellular process;response to stimulus;signal transduction;small GTPase mediated signal transduction	enzyme regulator activity;GTPase regulator activity;guanyl-nucleotide exchange factor activity;nucleoside-triphosphatase regulator activity	cell part;cytoplasm;intracellular part;membrane;plasma membrane	Alternativesplicing;Cellmembrane;Completeproteome;Cytoplasm;Guanine-nucleotidereleasingfactor;Membrane;Phosphoprotein;Proteomicsidentification;Referenceproteome	+	2.2388e-09	0	-3.01277	-9.27539	A0A087WQ61;A0A087WQU0;Q8C134;Q9ERD6;Q9ERD6-2;Q9ERD6-3;Q9ERD6-4	Ralgps2
3.51485	3.2105	3.87047	3.18435	3.10547	3.28791	3.51906	3.44111	5.77151	5.98726	5.79684	6.21067	6.31178	5.97705	5.39038	5.54561	catabolic process;cellular catabolic process;cellular macromolecule catabolic process;cellular macromolecule metabolic process;cellular metabolic process;cellular process;macromolecule catabolic process;macromolecule metabolic process;metabolic process;modification-dependent macromolecule catabolic process;modification-dependent protein catabolic process;primary metabolic process;proteasomal prot…	binding;cation binding;DNA binding;ion binding;metal ion binding;nucleic acid binding;transition metal ion binding;zinc ion binding	cell part;cullin-RING ubiquitin ligase complex;intracellular part;macromolecular complex;protein complex;SCF ubiquitin ligase complex;ubiquitin ligase complex	Alternativesplicing;Completeproteome;Leucine-richrepeat;Metal-binding;Proteomicsidentification;Referenceproteome;Repeat;Ublconjugationpathway;Zinc;Zinc-finger	+	6.19777e-11	0	-2.48217	-10.2863	A0A087WQ84;Q6PB97;Q6PB97-2;Q6PB97-3	Fbxl19
3.58366	3.4914	3.19679	3.39305	2.94133	4.24038	4.04899	3.50297	6.74651	6.5596	6.52323	7.56636	6.85528	6.96041	6.70435	6.74235	biological regulation;biosynthetic process;cell proliferation;cellular biosynthetic process;cellular component organization;cellular component organization at cellular level;cellular component organization or biogenesis;cellular component organization or biogenesis at cellular level;cellular macromolecule biosynthetic process;cellular macromolecule metabolic process;cellular metabolic process;cel…	binding;chromatin binding;protein binding;protein N-terminus binding	cell part;chromatin remodeling complex;chromosomal part;H4/H2A histone acetyltransferase complex;histone acetyltransferase complex;histone deacetylase complex;intracellular organelle part;intracellular part;macromolecular complex;NuA4 histone acetyltransferase complex;nuclear chromosome part;nuclear part;nucleoplasm;nucleoplasm part;organelle part;protein complex;Sin3 complex;Sin3-type complex	Acetylation;Alternativesplicing;Chromatinregulator;Completeproteome;DNAdamage;DNArecombination;DNArepair;Growthregulation;Nucleus;Proteomicsidentification;Referenceproteome;Transcription;Transcriptionregulation	+	7.4477e-11	0	-3.28244	-11.3406	A0A087WQB0;P60762;P60762-2	Morf4l1
3.37039	6.84552	2.98288	3.4466	7.06542	5.86945	3.90568	3.177	6.66046	6.81446	6.95317	7.45355	7.36572	7.05881	6.80595	7.18231	anatomical structure formation involved in morphogenesis;biological regulation;cell projection assembly;cell projection organization;cellular component assembly;cellular component assembly at cellular level;cellular component assembly involved in morphogenesis;cellular component organization;cellular component organization at cellular level;cellular component organization or biogenesis;cellular c…		cell part;cell projection part;ciliary transition zone;cilium part;integral to membrane;intracellular organelle part;intracellular part;intrinsic to membrane;membrane;membrane part;organelle part	Alternativesplicing;Cellprojection;Cilium;Ciliumbiogenesis/degradation;Completeproteome;Membrane;Proteomicsidentification;Referenceproteome;Transmembrane;Transmembranehelix	+	0.00135877	1.9431e-05	-2.45394	-3.42732	A0A087WQC2;A0A087WR42;Q3V0J1;Q3V0J1-2;Q3V0J1-3	Tmem237
3.48538	3.70566	3.21023	3.74773	2.85941	3.97561	4.02905	3.01117	5.72498	6.17003	6.4582	4.6481	4.86587	4.65249	4.96475	4.42669	biological regulation;biosynthetic process;cellular biosynthetic process;cellular component organization;cellular component organization at cellular level;cellular component organization or biogenesis;cellular component organization or biogenesis at cellular level;cellular macromolecule metabolic process;cellular metabolic process;cellular nitrogen compound metabolic process;cellular process;cell…	acetyltransferase activity;catalytic activity;histone acetyltransferase activity;lysine N-acetyltransferase activity;N-acetyltransferase activity;N-acyltransferase activity;protein binding transcription factor activity;transcription coactivator activity;transcription cofactor activity;transcription factor binding transcription factor activity;transferase activity;transferase activity, transferrin…	cell part;extracellular membrane-bounded organelle;extracellular organelle;extracellular region part;extracellular vesicular exosome;histone acetyltransferase complex;intracellular membrane-bounded organelle;intracellular organelle;intracellular organelle part;intracellular part;macromolecular complex;membrane-bounded organelle;membrane-bounded vesicle;nuclear part;nucleoplasm part;nucleus;organe…	Alternativesplicing;Completeproteome;Nucleus;Proteomicsidentification;Referenceproteome;Transcription;Transcriptionregulation	+	7.29781e-05	1.05263e-06	-1.73586	-4.19905	A0A087WQC4;H3BJR2;H3BK01;K3W4L1;Q8R2K4;Q8R2K4-2	Taf6l
6.27868	6.88121	5.33783	2.77897	6.03425	6.37365	5.46249	5.85205	5.84178	5.83589	5.69923	5.90579	5.89431	5.95303	5.81571	5.83803	cellular component movement;cellular process;cytoskeleton-dependent intracellular transport;establishment of localization;establishment of localization in cell;intracellular transport;metabolic process;microtubule-based movement;microtubule-based process;transport;vesicle-mediated transport	adenyl nucleotide binding;adenyl ribonucleotide binding;ATP binding;ATPase activity;binding;catalytic activity;cytoskeletal protein binding;hydrolase activity;hydrolase activity, acting on acid anhydrides;hydrolase activity, acting on acid anhydrides, in phosphorus-containing anhydrides;microtubule binding;microtubule motor activity;motor activity;nucleoside-triphosphatase activity;nucleotide bin…	cell body;cell part;cell projection;cytoskeletal part;intracellular organelle part;intracellular part;kinesin complex;macromolecular complex;microtubule;microtubule associated complex;neuron projection;neuronal cell body;organelle part;protein complex	ATP-binding;Completeproteome;Microtubule;Motorprotein;Nucleotide-binding;Proteomicsidentification;Referenceproteome		0.62308	0.368062	-0.22308	-0.410164	A0A087WQE8;Q6TA13	Kif1a
2.47107	3.38491	3.78643	3.56824	3.72763	3.90672	3.16173	4.19334	5.35829	5.34895	5.19434	5.21118	5.68887	5.05279	4.7284	4.62849		catalytic activity;hydrolase activity;hydrolase activity, acting on ester bonds;phosphatase activity;phosphatidate phosphatase activity;phosphoric ester hydrolase activity	cell part;integral to membrane;intrinsic to membrane;membrane;membrane part	Alternativesplicing;Completeproteome;Glycoprotein;Hydrolase;Membrane;Proteomicsidentification;Referenceproteome;Transmembrane;Transmembranehelix	+	4.1076e-06	0	-1.6264	-5.02325	A0A087WQF0;Q8VCY8-2	Plppr2
2.91576	4.51369	3.62574	3.46537	3.6415	3.59061	3.05193	2.9869	5.453	5.31205	5.24637	5.76941	5.77978	5.7198	5.31854	5.67642	catabolic process;cellular catabolic process;cellular macromolecule catabolic process;cellular macromolecule metabolic process;cellular metabolic process;cellular process;glycoprotein catabolic process;glycoprotein metabolic process;macromolecule catabolic process;macromolecule metabolic process;metabolic process;modification-dependent macromolecule catabolic process;modification-dependent protei…	alpha-mannosidase activity;binding;calcium ion binding;catalytic activity;cation binding;glycoprotein endo-alpha-1,2-mannosidase activity;hydrolase activity;hydrolase activity, acting on glycosyl bonds;hydrolase activity, hydrolyzing O-glycosyl compounds;ion binding;mannosidase activity;mannosyl-oligosaccharide 1,2-alpha-mannosidase activity;mannosyl-oligosaccharide mannosidase activity;metal ion…	cell part;cytoplasmic part;endoplasmic reticulum lumen;endoplasmic reticulum part;intracellular organelle lumen;intracellular organelle part;intracellular part;membrane;membrane-enclosed lumen;organelle lumen;organelle part	Completeproteome;Endoplasmicreticulum;Glycoprotein;Glycosidase;Hydrolase;Proteomicsidentification;Referenceproteome;Signal;Unfoldedproteinresponse	+	6.24422e-08	0	-2.06048	-6.88022	A0A087WQK5;A0A087WR24;B7ZNP0;Q2HXL6	Edem3
3.33916	5.58267	5.26519	3.37928	7.03787	5.19275	3.31934	4.09789	5.32907	5.35661	5.36706	5.45302	5.32714	5.35704	5.34331	5.24595	catabolic process;cellular catabolic process;cellular macromolecule catabolic process;cellular macromolecule metabolic process;cellular metabolic process;cellular nitrogen compound metabolic process;cellular process;histone mRNA catabolic process;histone mRNA metabolic process;macromolecule catabolic process;macromolecule metabolic process;metabolic process;mRNA catabolic process;mRNA metabolic p…	5'-3' exonuclease activity;catalytic activity;exonuclease activity;hydrolase activity;hydrolase activity, acting on ester bonds;nuclease activity	cell part;cytoplasm;cytoplasmic mRNA processing body;cytoplasmic part;cytoskeleton;Golgi apparatus;intermediate filament cytoskeleton;intracellular membrane-bounded organelle;intracellular non-membrane-bounded organelle;intracellular organelle;intracellular part;macromolecular complex;membrane;membrane-bounded organelle;non-membrane-bounded organelle;organelle;plasma membrane;ribonucleoprotein co…	Completeproteome;Proteomicsidentification;Referenceproteome	+	0.165793	0.0470925	-0.695632	-1.20817	A0A087WQN7;F8VQ87	Xrn1
6.81562	6.76148	7.18013	8.33378	6.63954	7.84754	7.76801	6.78361	6.64368	6.50579	6.44	6.97207	6.78175	6.72242	6.81206	6.78942	biological regulation;biosynthetic process;cellular biosynthetic process;cellular macromolecule biosynthetic process;cellular macromolecule metabolic process;cellular metabolic process;cellular nitrogen compound metabolic process;cellular process;macromolecule biosynthetic process;macromolecule metabolic process;metabolic process;nitrogen compound metabolic process;nucleic acid metabolic process;…		cell part;cytoplasm;intracellular part;membrane	Acetylation;Activator;Completeproteome;Phosphoprotein;Proteomicsidentification;Referenceproteome;Transcription;Transcriptionregulation	+	0.030982	0.011349	0.557813	1.67709	A0A087WQS2;Q9CQC6	Bzw1
4.2625	4.70052	3.36166	3.67478	3.53954	3.81046	3.91023	2.56982	6.1095	6.01203	5.97262	6.24426	6.01926	5.61771	5.86072	5.85876			cell part;cytoplasm;cytoplasmic part;Golgi apparatus;intracellular membrane-bounded organelle;intracellular non-membrane-bounded organelle;intracellular organelle;intracellular organelle part;intracellular part;membrane-bounded organelle;non-membrane-bounded organelle;nuclear part;nucleolus;nucleoplasm;nucleus;organelle;organelle part	Alternativesplicing;Coiledcoil;Completeproteome;Cytoplasm;Golgiapparatus;Proteomicsidentification;Referenceproteome	+	1.55098e-07	0	-2.23317	-6.71239	A0A087WQS3;Q8BRM2	Gorab
4.19786	3.51388	3.5444	3.888	3.23103	2.9483	3.38715	3.42741	4.70257	5.78638	6.73614	5.5384	5.03112	5.23282	5.82321	5.71274	ATP biosynthetic process;ATP hydrolysis coupled proton transport;ATP metabolic process;ATP synthesis coupled proton transport;biosynthetic process;cation transport;cellular biosynthetic process;cellular metabolic process;cellular nitrogen compound biosynthetic process;cellular nitrogen compound metabolic process;cellular process;energy coupled proton transport, against electrochemical gradient;en…	binding;cation transmembrane transporter activity;hydrogen ion transmembrane transporter activity;inorganic cation transmembrane transporter activity;ion transmembrane transporter activity;lipid binding;monovalent inorganic cation transmembrane transporter activity;substrate-specific transmembrane transporter activity;substrate-specific transporter activity;transmembrane transporter activity;tran…	cell part;cytoplasmic part;integral to membrane;intracellular membrane-bounded organelle;intracellular organelle;intracellular organelle part;intracellular part;intrinsic to membrane;macromolecular complex;membrane;membrane part;membrane-bounded organelle;mitochondrial inner membrane;mitochondrial membrane;mitochondrial membrane part;mitochondrial part;mitochondrial proton-transporting ATP syntha…	CF(0);Completeproteome;Hydrogeniontransport;Iontransport;Lipid-binding;Membrane;Mitochondrion;Referenceproteome;Transitpeptide;Transmembrane;Transmembranehelix;Transport	+	1.35267e-06	0	-2.05317	-5.76127	A0A087WQS5;P56383;P56384;Q9CR84	Atp5g2;Atp5mc2;Atp5mc3;Atp5mc1
3.65568	7.27213	7.78291	2.94078	7.54507	7.0968	7.13695	8.23186	6.99891	6.32542	7.09594	6.6266	6.32243	6.71733	6.95565	6.92559	anatomical structure development;cell development;cellular developmental process;cellular process;developmental process;neuron development			Completeproteome;Developmentalprotein;Proteomicsidentification;Referenceproteome		0.692181	0.42327	-0.288211	-0.354477	A0A087WQV4;Q8CGA4	Mturn
3.36558	3.88075	9.45608	3.66365	3.17122	3.21713	3.43988	8.75267	3.90459	4.45245	4.7606	5.04627	4.35477	5.13066	4.58683	5.77164	acute inflammatory response;acute-phase response;anatomical structure formation involved in morphogenesis;anatomical structure morphogenesis;angiogenesis;biological adhesion;biological regulation;calcium-independent cell-matrix adhesion;cell adhesion;cell differentiation;cell junction assembly;cell junction organization;cell morphogenesis;cell morphogenesis involved in differentiation;cell-matrix…	binding;carbohydrate binding;enzyme activator activity;enzyme binding;enzyme regulator activity;glycosaminoglycan binding;heparin binding;integrin binding;pattern binding;peptidase activator activity;peptidase regulator activity;polysaccharide binding;protease binding;protein binding;protein complex binding;receptor binding	apical plasma membrane;basal lamina;basement membrane;blood microparticle;cell part;cytoplasmic part;endoplasmic reticulum-Golgi intermediate compartment;extracellular matrix;extracellular matrix part;extracellular membrane-bounded organelle;extracellular organelle;extracellular region part;extracellular space;extracellular vesicular exosome;fibrinogen complex;intracellular membrane-bounded organ…	3D-structure;Acutephase;Alternativesplicing;Angiogenesis;Celladhesion;Cellshape;Completeproteome;Disulfidebond;Extracellularmatrix;Glycoprotein;Heparin-binding;Isopeptidebond;Phosphoprotein;Proteomicsidentification;Pyrrolidonecarboxylicacid;Referenceproteome;Repeat;Secreted;Signal;Sulfation		0.903591	0.779712	0.117394	0.111614	A0A087WR50;A0A087WSN6;P11276	Fn1
3.40247	3.56407	3.29397	3.04853	4.1437	3.73977	2.64184	3.75836	6.81819	6.93	6.982	7.4372	6.75451	7.01318	7.03736	7.18877	activation of caspase activity;apoptosis;autophagy;biological regulation;catabolic process;cell communication;cell death;cellular catabolic process;cellular metabolic process;cellular process;cellular response to amino acid starvation;cellular response to external stimulus;cellular response to extracellular stimulus;cellular response to nutrient levels;cellular response to starvation;cellular res…	binding;death domain binding;protein binding;protein domain specific binding		Acetylation;Apoptosis;Autophagy;Completeproteome;Phosphoprotein;Proteomicsidentification;Referenceproteome	+	1.3085e-11	0	-3.57106	-12.7013	A0A087WR57;A0A087WRC6;Q91XC8	Dap
3.36378	2.91204	3.15546	3.31042	3.60825	3.63422	4.34189	3.64603	6.0754	5.92114	5.41047	5.81336	6.25261	5.88787	4.67723	5.87483	biosynthetic process;carbohydrate metabolic process;cellular biosynthetic process;cellular carbohydrate metabolic process;cellular lipid metabolic process;cellular macromolecule metabolic process;cellular metabolic process;cellular process;cellular protein metabolic process;ceramide metabolic process;ganglioside biosynthetic process;ganglioside metabolic process;glycolipid biosynthetic process;gl…	alpha-N-acetylneuraminate alpha-2,8-sialyltransferase activity;catalytic activity;sialyltransferase activity;transferase activity;transferase activity, transferring glycosyl groups	cell part;cytoplasmic part;Golgi apparatus part;integral to Golgi membrane;integral to membrane;integral to organelle membrane;intracellular organelle part;intracellular part;intrinsic to Golgi membrane;intrinsic to membrane;intrinsic to organelle membrane;membrane part;organelle part	Completeproteome;Disulfidebond;Glycoprotein;Glycosyltransferase;Golgiapparatus;Membrane;Referenceproteome;Signal-anchor;Transferase;Transmembrane;Transmembranehelix	+	1.29712e-07	0	-2.2426	-6.78955	A0A087WRA0;Q64692	St8sia4
3.01203	4.16125	3.12897	3.81048	3.43602	3.45607	2.87972	3.57155	4.80969	5.11245	4.90145	4.78274	4.70198	4.92215	4.3611	5.12592	2'-deoxyribonucleotide metabolic process;adenosine to inosine editing;base conversion or substitution editing;biological regulation;catabolic process;cellular catabolic process;cellular component organization;cellular component organization at cellular level;cellular component organization or biogenesis;cellular component organization or biogenesis at cellular level;cellular macromolecule catabol…	binding;catalytic activity;cation binding;cobalt ion binding;dITP diphosphatase activity;exopeptidase activity;GTP binding;guanyl nucleotide binding;guanyl ribonucleotide binding;hydrolase activity;hydrolase activity, acting on acid anhydrides;hydrolase activity, acting on acid anhydrides, in phosphorus-containing anhydrides;identical protein binding;ion binding;m7G(5')pppN diphosphatase activity…	cell part;cytoplasm;intracellular membrane-bounded organelle;intracellular non-membrane-bounded organelle;intracellular organelle;intracellular organelle part;intracellular part;membrane-bounded organelle;non-membrane-bounded organelle;nuclear part;nucleolus;nucleoplasm;nucleus;organelle;organelle part	Completeproteome;Cytoplasm;Hydrolase;Magnesium;Manganese;Metal-binding;Nucleotide-binding;Nucleotidemetabolism;Nucleus;Proteomicsidentification;Referenceproteome;RNA-binding	+	1.16894e-06	0	-1.40767	-5.14524	A0A087WRE5;Q6P3D0	Nudt16
3.02143	3.39576	3.76968	3.14315	3.3473	3.19511	3.50028	3.89225	4.73148	4.77052	4.6791	4.87736	5.28479	4.99841	5.00191	4.8706	establishment of localization;hydrogen transport;molecular hydrogen transport;transport	binding;catalytic activity;cation binding;hydroxyacid-oxoacid transhydrogenase activity;ion binding;metal ion binding;oxidoreductase activity;oxidoreductase activity, acting on CH-OH group of donors	cell part;cytoplasmic part;intracellular membrane-bounded organelle;intracellular organelle;intracellular part;membrane-bounded organelle;mitochondrion;organelle	Acetylation;Alternativesplicing;Completeproteome;Mitochondrion;Oxidoreductase;Proteomicsidentification;Referenceproteome;Transitpeptide	+	1.23447e-08	0	-1.49365	-6.57429	A0A087WRE7;Q8R0N6;Q8R0N6-2	Adhfe1
4.2035	4.34525	3.50345	3.88635	3.6682	3.78752	3.9265	4.25741	7.16915	7.14043	7.38602	6.52102	7.16355	6.63425	6.65078	6.56272	alcohol catabolic process;alcohol metabolic process;carbohydrate catabolic process;carbohydrate metabolic process;carbohydrate phosphorylation;catabolic process;cellular carbohydrate catabolic process;cellular carbohydrate metabolic process;cellular metabolic process;cellular process;dephosphorylation;fructose 2,6-bisphosphate metabolic process;fructose metabolic process;generation of precursor m…	6-phosphofructo-2-kinase activity;adenyl nucleotide binding;adenyl ribonucleotide binding;ATP binding;binding;carbohydrate kinase activity;carbohydrate phosphatase activity;catalytic activity;fructose-2,6-bisphosphate 2-phosphatase activity;hydrolase activity;hydrolase activity, acting on ester bonds;kinase activity;nucleotide binding;phosphatase activity;phosphofructokinase activity;phosphoric e…		Acetylation;ATP-binding;Completeproteome;Hydrolase;Kinase;Multifunctionalenzyme;Nucleotide-binding;Phosphoprotein;Proteomicsidentification;Referenceproteome;Transferase	+	3.40035e-11	0	-2.95621	-11.3286	A0A087WRG0;A0A087WRM7;B2Z892;B2Z893;B2Z894;P70265;Q6GTL7	Pfkfb2;Pfkfb2;Pfkfb2;Pfkfb2;Gm29427;Pfkfb2;Pfkfb2
3.08702	5.6306	2.72278	3.23633	4.94691	5.03352	3.38429	3.29447	4.94944	5.57682	5.75779	5.95119	6.25959	6.11096	5.98293	6.08716	biological regulation;cell differentiation;cellular developmental process;cellular process;developmental process;negative regulation of biological process;negative regulation of cell projection organization;negative regulation of cellular component organization;negative regulation of cellular process;negative regulation of neuron projection development;neuron differentiation;regulation of biologi…	adenyl nucleotide binding;adenyl ribonucleotide binding;ATP binding;beta-amyloid binding;binding;nucleotide binding;protein binding;purine nucleotide binding;purine ribonucleoside triphosphate binding;purine ribonucleotide binding;ribonucleotide binding	cell part;cytoplasmic part;extracellular membrane-bounded organelle;extracellular organelle;extracellular region part;extracellular vesicular exosome;Golgi apparatus;integral to membrane;intracellular membrane-bounded organelle;intracellular organelle;intracellular organelle part;intracellular part;intrinsic to membrane;lysosomal membrane;lysosome;lytic vacuole;membrane;membrane part;membrane-bou…	Cellmembrane;Cleavageonpairofbasicresidues;Completeproteome;Disulfidebond;Glycoprotein;Lysosome;Membrane;Proteomicsidentification;Referenceproteome;Signal-anchor;Transmembrane;Transmembranehelix	+	0.000407856	6.80437e-06	-1.91749	-3.71383	A0A087WRM2;Q91VK4	Itm2c
3.43404	3.54696	3.05501	2.68394	2.7708	2.98852	3.16622	3.00662	3.74993	4.4745	3.16476	5.64433	4.84702	4.67374	3.07065	4.78545	apoptosis;biological regulation;cell death;cellular process;cellular response to stimulus;cellular response to stress;death;negative regulation of biological process;negative regulation of biosynthetic process;negative regulation of cellular biosynthetic process;negative regulation of cellular macromolecule biosynthetic process;negative regulation of cellular metabolic process;negative regulation…	binding;DNA binding;nucleic acid binding	cell part;intracellular membrane-bounded organelle;intracellular non-membrane-bounded organelle;intracellular organelle;intracellular organelle part;intracellular part;membrane-bounded organelle;non-membrane-bounded organelle;nuclear part;nucleolus;nucleoplasm;nucleus;organelle;organelle part	Completeproteome;Proteomicsidentification;Referenceproteome	+	0.00259217	0.00021509	-1.21978	-2.81309	A0A087WRN1	Bclaf1
5.41067	6.96607	6.02483	3.33844	6.34844	6.05994	5.48625	6.19691	4.98357	4.76056	4.66344	4.8186	5.1276	4.9197	4.88754	4.92254	actin cytoskeleton organization;actin filament organization;actin filament-based process;biological adhesion;cell adhesion;cell-cell adhesion;cellular component organization;cellular component organization at cellular level;cellular component organization or biogenesis;cellular component organization or biogenesis at cellular level;cellular process;cytoskeleton organization;establishment or maint…	binding;calcium ion binding;cation binding;ion binding;metal ion binding	adherens junction;anchoring junction;cell junction;cell part;cell projection;cell-cell junction;cell-substrate adherens junction;cell-substrate junction;cytoplasmic part;extracellular membrane-bounded organelle;extracellular organelle;extracellular region part;extracellular vesicular exosome;filopodium;focal adhesion;integral to membrane;intracellular membrane-bounded organelle;intracellular orga…	Calcium;Celladhesion;Completeproteome;Disulfidebond;EGF-likedomain;Membrane;Proteomicsidentification;Referenceproteome;Repeat;Transmembrane;Transmembranehelix	+	0.0463811	0.00940582	0.8435	1.73548	A0A087WRT4;A0A1L1SQU7;F2Z4A3	Fat1
2.86363	3.25646	3.78584	4.09532	3.59835	3.46353	2.6804	3.444	3.81316	4.29567	3.95188	4.0798	4.28878	4.16756	3.93565	3.94315	biological regulation;biosynthetic process;cellular biosynthetic process;cellular component organization;cellular component organization at cellular level;cellular component organization or biogenesis;cellular component organization or biogenesis at cellular level;cellular macromolecule biosynthetic process;cellular macromolecule metabolic process;cellular metabolic process;cellular nitrogen comp…	binding;catalytic activity;DNA binding;histone binding;histone methyltransferase activity;histone methyltransferase activity (H3-K4 specific);histone-lysine N-methyltransferase activity;lysine N-methyltransferase activity;methylated histone residue binding;methyltransferase activity;N-methyltransferase activity;nucleic acid binding;protein binding;protein methyltransferase activity;protein-lysine…	cell part;chromatin remodeling complex;histone methyltransferase complex;intracellular membrane-bounded organelle;intracellular non-membrane-bounded organelle;intracellular organelle;intracellular organelle part;intracellular part;macromolecular complex;membrane-bounded organelle;methyltransferase complex;MLL1 complex;non-membrane-bounded organelle;nuclear part;nucleolus;nucleoplasm part;nucleus;…	3D-structure;Alternativesplicing;Chromatinregulator;Completeproteome;Nucleus;Phosphoprotein;Proteomicsidentification;Referenceproteome;Repeat;Transcription;Transcriptionregulation;WDrepeat	+	0.00208679	0.000918941	-0.661015	-2.39909	A0A087WRV7;A0A087WST2;A0A0R4J2B6;Q8BX09;Q8BX09-2	Rbbp5
3.58846	3.52457	3.86894	3.64503	4.5874	4.53083	3.62308	2.97935	5.80682	6.42647	6.06038	6.12289	5.97906	5.45661	5.71447	5.48322			cell part;cytoplasm;intracellular membrane-bounded organelle;intracellular organelle;intracellular part;membrane-bounded organelle;nucleus;organelle	Completeproteome;Nucleus;Phosphoprotein;Proteomicsidentification;Referenceproteome	+	2.06544e-07	0	-2.08778	-6.46974	A0A087WRY3;Q80XU3	Nucks1
3.51913	2.8762	4.15757	3.4515	2.98202	3.89882	3.42273	3.52348	6.00531	5.55299	5.89646	5.46965	5.31136	5.90408	6.16789	2.47513	acid secretion;anion transport;bicarbonate transport;biological regulation;carbohydrate transport;carboxylic acid transport;cation homeostasis;cell maturation;cellular cation homeostasis;cellular chemical homeostasis;cellular developmental process;cellular homeostasis;cellular ion homeostasis;cellular monovalent inorganic cation homeostasis;cellular process;cellular process involved in reproducti…	active transmembrane transporter activity;anion channel activity;anion transmembrane transporter activity;anion:anion antiporter activity;antiporter activity;bicarbonate transmembrane transporter activity;binding;carboxylic acid transmembrane transporter activity;channel activity;chloride channel activity;chloride transmembrane transporter activity;dicarboxylic acid transmembrane transporter acti…	apical plasma membrane;basolateral plasma membrane;brush border membrane;cell part;cell projection membrane;cell projection part;chloride channel complex;cytoplasmic part;cytoplasmic vesicle membrane;cytoplasmic vesicle part;endoplasmic reticulum;integral to membrane;integral to plasma membrane;intracellular membrane-bounded organelle;intracellular organelle;intracellular organelle part;intracell…	Alternativesplicing;Anionexchange;Antiport;Cellmembrane;Chloride;Chloridechannel;Completeproteome;Cytoplasmicvesicle;Endoplasmicreticulum;Ionchannel;Iontransport;Membrane;Microsome;Phosphoprotein;Proteomicsidentification;Referenceproteome;Transmembrane;Transmembranehelix;Transport	+	0.000954938	2.02952e-05	-1.86893	-3.40537	A0A087WS07;Q8CIW6;Q8CIW6-2;Q8CIW6-3	Slc26a6
3.30387	4.67556	2.84751	3.37953	3.16034	3.45756	3.35139	3.02452	5.16323	5.32929	5.05091	5.61281	5.60436	5.6405	5.13869	5.47877	biological regulation;biosynthetic process;cellular biosynthetic process;cellular macromolecule biosynthetic process;cellular macromolecule metabolic process;cellular metabolic process;cellular nitrogen compound metabolic process;cellular process;developmental process;macromolecule biosynthetic process;macromolecule metabolic process;metabolic process;multicellular organismal development;multicel…	binding;cation binding;DNA binding;ion binding;metal ion binding;nucleic acid binding	cell part;intracellular membrane-bounded organelle;intracellular organelle;intracellular part;membrane-bounded organelle;nucleus;organelle	Coiledcoil;Completeproteome;Developmentalprotein;DNA-binding;Homeobox;Metal-binding;Nucleus;Referenceproteome;Repeat;Repressor;Transcription;Transcriptionregulation;Ublconjugation;Zinc;Zinc-finger	+	2.34858e-07	0	-1.97729	-6.31419	A0A087WS38;A0A0A0MQI3;Q68FE9;Q8K350	Tshz2
2.5646	4.07543	3.61773	3.56213	3.47416	3.81863	3.97959	3.23104	6.49632	6.40328	6.25174	6.24654	6.68608	6.56145	6.57773	6.3327	associative learning;behavior;behavioral defense response;behavioral fear response;behavioral response to pain;biological regulation;calcium ion import;calcium ion transmembrane transport;calcium ion transport;carbohydrate homeostasis;cation transport;cell communication;cell motility;cell-cell signaling;cellular component movement;cellular process;chemical homeostasis;cognition;defense response;d…	binding;calcium channel activity;calcium ion binding;cation binding;cation channel activity;cation transmembrane transporter activity;channel activity;gated channel activity;high voltage-gated calcium channel activity;ion binding;ion channel activity;ion transmembrane transporter activity;metal ion binding;passive transmembrane transporter activity;protein binding;protein N-terminus binding;subst…	calcium channel complex;cation channel complex;cell part;ion channel complex;macromolecular complex;membrane;membrane part;plasma membrane;plasma membrane part;protein complex;voltage-gated calcium channel complex	Calcium;Calciumchannel;Calciumtransport;Completeproteome;Disulfidebond;Glycoprotein;Ionchannel;Iontransport;Membrane;Metal-binding;Phosphoprotein;Proteomicsidentification;Referenceproteome;Repeat;Transmembrane;Transmembranehelix;Transport;Voltage-gatedchannel	+	1.82223e-10	0	-2.90407	-10.4014	A0A087WS83;Q61290	Cacna1e
3.84389	3.48229	4.00996	4.29188	3.24462	4.04252	3.21897	4.26924	4.20242	4.30698	4.43207	2.54748	3.79807	3.46953	3.87594	4.44178			cell part;extracellular membrane-bounded organelle;extracellular organelle;extracellular region part;extracellular vesicular exosome;intracellular organelle part;intracellular part;membrane-bounded organelle;membrane-bounded vesicle;nuclear part;nucleoplasm;organelle;organelle part;vesicle	Completeproteome;Directproteinsequencing;Nucleus;Proteomicsidentification;Referenceproteome;SH3-binding		0.763159	0.588467	-0.0838618	-0.224877	A0A087WS96;Q8BG73	Sh3bgrl2
3.32017	3.00123	4.2283	2.90164	3.14584	4.04839	3.46637	3.72626	7.52243	7.50684	7.53105	8.46028	8.19029	7.86255	7.60014	7.81037	biological regulation;cellular component organization;cellular component organization at cellular level;cellular component organization or biogenesis;cellular component organization or biogenesis at cellular level;cellular process;chromatin modification;chromatin organization;chromosome organization;organelle organization;positive regulation of biological process;positive regulation of biosynthet…	binding;chromatin binding;DNA binding;nucleic acid binding	cell part;chromatin;chromosomal part;intracellular membrane-bounded organelle;intracellular organelle;intracellular organelle part;intracellular part;membrane-bounded organelle;nucleus;organelle;organelle part	Alternativesplicing;Chromatinregulator;Completeproteome;DNA-binding;Nucleus;Phosphoprotein;Proteomicsidentification;Referenceproteome	+	7.95272e-12	0	-4.33072	-13.8906	A0A087WSB8;Q9DCB1;Q9DCB1-2;Q9DCB1-3	Hmgn3
3.26908	7.14955	4.12238	4.3325	7.15643	7.57369	6.9983	6.20716	6.21142	6.21034	6.19606	5.7627	6.19667	5.9518	6.25047	6.22179				Completeproteome;Proteomicsidentification;Referenceproteome		0.653397	0.383921	-0.274018	-0.393023	A0A087WSM1;Q3TY65	Ica1l
3.80443	3.15237	3.37247	2.90288	2.93011	3.23615	2.88693	2.68191	4.61288	4.73387	4.78645	6.97044	5.3071	5.40058	4.8981	5.0732	3'-UTR-mediated mRNA stabilization;activation of immune response;activation of innate immune response;anatomical structure development;biological regulation;cell cycle checkpoint;cell surface receptor linked signaling pathway;cellular component organization;cellular component organization or biogenesis;cellular macromolecule metabolic process;cellular membrane organization;cellular metabolic proc…	adenyl nucleotide binding;adenyl ribonucleotide binding;ATP binding;binding;calcium-dependent protein kinase activity;calcium-dependent protein serine/threonine kinase activity;calmodulin binding;calmodulin-dependent protein kinase activity;catalytic activity;enzyme binding;kinase activity;kinase binding;mitogen-activated protein kinase binding;molecular transducer activity;nucleotide binding;pho…	cell part;centrosome;cytoplasm;cytoplasmic part;cytoskeletal part;extracellular membrane-bounded organelle;extracellular organelle;extracellular region part;extracellular vesicular exosome;intracellular membrane-bounded organelle;intracellular non-membrane-bounded organelle;intracellular organelle;intracellular organelle part;intracellular part;membrane-bounded organelle;membrane-bounded vesicle;…	ATP-binding;Completeproteome;Cytoplasm;DNAdamage;Isopeptidebond;Kinase;Nucleotide-binding;Nucleus;Phosphoprotein;Proteomicsidentification;Referenceproteome;Serine/threonine-proteinkinase;Transferase;Ublconjugation	+	5.27895e-06	0	-2.10192	-5.31117	A0A087WSN7;P49138	Mapkapk2
4.04364	4.09307	3.93957	3.317	3.66759	3.79624	3.63448	3.38786	5.61104	5.42849	5.596	5.89194	6.09868	5.89218	5.85501	6.11999	activation of caspase activity;anatomical structure development;apoptosis;biological regulation;biosynthetic process;blood circulation;cell death;cell differentiation;cell differentiation involved in kidney development;cell differentiation involved in metanephros development;cell proliferation;cell proliferation involved in kidney development;cell proliferation involved in metanephros development…	binding;core promoter binding;core promoter proximal region DNA binding;core promoter proximal region sequence-specific DNA binding;core promoter sequence-specific DNA binding;cytokine receptor binding;DNA binding;double-stranded DNA binding;enzyme binding;identical protein binding;molecular transducer activity;nucleic acid binding;nucleic acid binding transcription factor activity;protein bindin…	axon;cell part;cell projection;chromatin;chromosomal part;cytoplasm;cytoplasmic part;cytosol;dendrite;intracellular membrane-bounded organelle;intracellular non-membrane-bounded organelle;intracellular organelle;intracellular organelle part;intracellular part;membrane-bounded organelle;neuron projection;non-membrane-bounded organelle;nuclear chromatin;nuclear chromosome part;nuclear part;nucleolu…	Acetylation;Activator;Coiledcoil;Completeproteome;Cytoplasm;DNA-binding;Isopeptidebond;Nucleus;Phosphoprotein;Proteomicsidentification;Referenceproteome;SH2domain;Transcription;Transcriptionregulation;Ublconjugation	+	3.28454e-10	0	-2.07673	-8.87686	A0A087WSP5;A0A087WSQ5;P42225;Q8C3V4;Q99K94	Stat1
3.4889	3.93978	4.32519	3.21594	3.55904	2.48454	3.65207	3.33091	5.17488	5.16769	5.11571	5.43978	5.40824	5.53018	5.80963	5.52689				Acetylation;Alternativesplicing;Coiledcoil;Completeproteome;Phosphoprotein;Proteomicsidentification;Referenceproteome;Repeat	+	2.93288e-07	0	-1.89708	-6.15369	A0A087WSS1;Q148V7-2	Relch
3.89031	6.03768	3.64789	4.01117	6.24518	6.14648	3.68373	4.5975	5.38142	5.6793	5.79871	5.16263	5.68195	5.52338	5.4749	5.36768	amine metabolic process;aromatic amino acid family metabolic process;carboxylic acid metabolic process;cellular amine metabolic process;cellular amino acid metabolic process;cellular aromatic compound metabolic process;cellular biogenic amine metabolic process;cellular ketone metabolic process;cellular metabolic process;cellular nitrogen compound metabolic process;cellular process;heterocycle met…	acyl-CoA dehydrogenase activity;binding;catalytic activity;coenzyme binding;cofactor binding;flavin adenine dinucleotide binding;glutaryl-CoA dehydrogenase activity;oxidoreductase activity;oxidoreductase activity, acting on the CH-CH group of donors	cell part;cytoplasmic part;intracellular membrane-bounded organelle;intracellular organelle;intracellular organelle lumen;intracellular organelle part;intracellular part;membrane;membrane-bounded organelle;membrane-enclosed lumen;mitochondrial inner membrane;mitochondrial matrix;mitochondrial membrane;mitochondrial part;mitochondrion;organelle;organelle inner membrane;organelle lumen;organelle me…	Acetylation;Completeproteome;FAD;Flavoprotein;Mitochondrion;Oxidoreductase;Proteomicsidentification;Referenceproteome;Transitpeptide	+	0.104423	0.0264761	-0.726255	-1.4014	A0A0A0MQ68;Q60759	Gcdh
3.57689	4.36118	4.44141	2.92368	3.54957	3.06314	3.22704	3.97362	5.94048	5.65465	3.97783	6.3137	6.33064	6.20407	6.06014	5.9391	establishment of localization;transport		cell part;cytoplasmic part;integral to membrane;intracellular membrane-bounded organelle;intracellular organelle;intracellular organelle part;intracellular part;intrinsic to membrane;membrane;membrane part;membrane-bounded organelle;mitochondrial inner membrane;mitochondrial membrane;mitochondrial part;mitochondrion;organelle;organelle inner membrane;organelle membrane;organelle part	Completeproteome;Membrane;Mitochondrion;Mitochondrioninnermembrane;Proteomicsidentification;Referenceproteome;Repeat;Transmembrane;Transmembranehelix;Transport	+	1.74239e-05	0	-2.16301	-4.92019	A0A0A0MQ70;Q5SWT3	Slc25a35
3.57635	3.70887	3.49932	3.79356	3.09441	3.71923	3.93555	3.08974	5.70466	5.43094	6.22371	6.18429	5.67892	6.15119	5.96047	5.76707	biological regulation;biosynthetic process;cell growth;cellular biosynthetic process;cellular component organization;cellular component organization at cellular level;cellular component organization or biogenesis;cellular component organization or biogenesis at cellular level;cellular macromolecule biosynthetic process;cellular macromolecule metabolic process;cellular metabolic process;cellular n…	binding;catalytic activity;cation binding;DNA binding;histone methyltransferase activity;histone-lysine N-methyltransferase activity;ion binding;lysine N-methyltransferase activity;metal ion binding;methyltransferase activity;N-methyltransferase activity;nucleic acid binding;protein methyltransferase activity;protein-lysine N-methyltransferase activity;regulatory region DNA binding;regulatory reg…	cell part;histone methyltransferase complex;intracellular organelle part;intracellular part;macromolecular complex;methyltransferase complex;nuclear part;nucleoplasm part;organelle part;protein complex	Acetylation;Chromatinregulator;Coiledcoil;Completeproteome;Metal-binding;Methyltransferase;Nucleus;Phosphoprotein;Proteomicsidentification;Referenceproteome;Repeat;S-adenosyl-L-methionine;Transcription;Transcriptionregulation;Transferase;Zinc;Zinc-finger	+	3.10913e-10	0	-2.33553	-9.34136	A0A0A0MQ73;Q6PDK2	Kmt2d
3.2876	3.34001	3.55033	2.99624	4.09805	3.11549	3.41183	2.92532	4.80822	4.64191	3.96499	4.9492	5.37564	4.87589	4.30297	4.5179	anatomical structure development;biological regulation;cellular macromolecule metabolic process;cellular metabolic process;cellular process;cellular protein metabolic process;cellular response to stimulus;developmental process;developmental process involved in reproduction;genitalia development;intracellular signal transduction;macromolecule metabolic process;macromolecule modification;male genit…			ANKrepeat;Completeproteome;Developmentalprotein;Proteomicsidentification;Referenceproteome;Repeat;Ublconjugationpathway	+	1.06831e-05	0	-1.33898	-4.45031	A0A0A0MQ78;G3X9J5;Q9WV74	Asb1
3.34522	4.51337	3.33561	3.75196	5.2804	3.44095	3.5005	4.32715	6.47975	6.48578	6.39664	7.0061	6.63842	6.59663	6.53147	6.60186	cell differentiation;cellular developmental process;cellular process;developmental process;hemopoietic progenitor cell differentiation	binding;protein binding;protein C-terminus binding	cell part;membrane	Acetylation;Alternativesplicing;Coiledcoil;Completeproteome;Phosphoprotein;Proteomicsidentification;Referenceproteome	+	6.36122e-08	0	-2.65519	-7.42842	A0A0A0MQ79;Q3TLH4;Q3TLH4-5;S4R2J9	Prrc2c
3.33259	5.70887	3.52637	2.90146	8.717	5.88489	3.19846	4.08105	4.29608	4.13655	4.09357	4.75725	4.6495	4.63697	4.73145	4.68877	cell differentiation;cellular developmental process;cellular process;developmental process;gamete generation;male gamete generation;multicellular organismal development;multicellular organismal process;multicellular organismal reproductive process;reproductive process;spermatogenesis	adenyl nucleotide binding;adenyl ribonucleotide binding;ATP binding;binding;nucleotide binding;purine nucleotide binding;purine ribonucleoside triphosphate binding;purine ribonucleotide binding;ribonucleotide binding	cell part;cytoplasm;cytoplasmic part;intracellular membrane-bounded organelle;intracellular organelle;intracellular part;membrane-bounded organelle;mitochondrion;organelle	ATP-binding;Completeproteome;Cytoplasm;Developmentalprotein;Differentiation;Mitochondrion;Nucleotide-binding;Phosphoprotein;Proteomicsidentification;Referenceproteome;Repeat;Spermatogenesis		0.814086	0.611169	0.170068	0.210039	A0A0A0MQ80;Q3UMC0	Spata5
8.18688	7.44132	6.89268	7.97052	7.62452	7.68905	3.06491	7.48411	9.34457	9.11775	9.2376	9.44633	9.13941	9.33119	9.31119	9.3139	activation of MAPKK activity;activation of protein kinase activity;biological regulation;cellular macromolecule metabolic process;cellular metabolic process;cellular process;cellular protein metabolic process;cellular response to stimulus;cellular response to stress;intracellular protein kinase cascade;intracellular signal transduction;macromolecule metabolic process;macromolecule modification;MA…	adenyl nucleotide binding;adenyl ribonucleotide binding;ATP binding;binding;catalytic activity;cation binding;ion binding;kinase activity;magnesium ion binding;MAP kinase kinase kinase activity;metal ion binding;molecular transducer activity;nucleotide binding;phosphotransferase activity, alcohol group as acceptor;protein kinase activity;protein serine/threonine kinase activity;purine nucleotide …	cell part;cytoplasm;intracellular part	ATP-binding;Coiledcoil;Completeproteome;Kinase;Magnesium;Metal-binding;Nucleotide-binding;Phosphoprotein;Proteomicsidentification;Referenceproteome;Serine/threonine-proteinkinase;Transferase	+	0.00188377	3.43814e-05	-2.23599	-3.26094	A0A0A0MQ82;Q9WTR2	Map3k6
4.202	3.88229	3.3705	3.33353	3.55164	3.59074	4.52719	3.89526	4.75395	4.50206	4.49127	5.03422	5.00854	5.16596	5.16668	4.67657	B cell homeostasis;biological regulation;cellular process;cellular response to stimulus;homeostasis of number of cells;homeostatic process;immune system process;intracellular signal transduction;leukocyte homeostasis;lymphocyte homeostasis;positive regulation of catalytic activity;positive regulation of GTPase activity;positive regulation of hydrolase activity;positive regulation of molecular fun…	binding;DNA binding;enzyme regulator activity;GTPase regulator activity;guanyl-nucleotide exchange factor activity;nucleic acid binding;nucleoside-triphosphatase regulator activity;Ras guanyl-nucleotide exchange factor activity;Rho guanyl-nucleotide exchange factor activity;small GTPase regulator activity	cell part;intracellular	3D-structure;Completeproteome;Guanine-nucleotidereleasingfactor;Proteomicsidentification;Referenceproteome	+	3.5333e-05	5.90697e-06	-1.05576	-3.80634	A0A0A0MQ87;Q02384	Sos2
3.5414	3.57215	3.80779	3.57511	3.90615	3.50777	3.30876	4.41011	4.28331	4.18842	4.10872	4.12733	4.19968	2.72551	4.34139	4.10193	biological regulation;biosynthetic process;cellular biosynthetic process;cellular macromolecule biosynthetic process;cellular macromolecule metabolic process;cellular metabolic process;cellular nitrogen compound metabolic process;cellular process;cellular response to stimulus;cellular response to stress;DNA metabolic process;DNA recombination;DNA repair;double-strand break repair;macromolecule bi…		cell part;chromatin remodeling complex;chromosomal part;cytoplasm;DNA helicase complex;Ino80 complex;intracellular membrane-bounded organelle;intracellular organelle;intracellular organelle part;intracellular part;macromolecular complex;membrane-bounded organelle;nuclear chromosome part;nuclear part;nucleus;organelle;organelle part;protein complex	Alternativesplicing;Coiledcoil;Completeproteome;DNAdamage;DNArecombination;DNArepair;Nucleus;Proteomicsidentification;Referenceproteome;Transcription;Transcriptionregulation		0.188341	0.0944209	-0.305883	-0.952368	A0A0A0MQ89;Q80US4;Q80US4-3;V9GXE4	Actr5
7.6903	3.85717	3.30819	3.28084	3.44236	3.62758	3.66556	3.68993	5.76871	5.34918	5.31432	5.29861	5.47505	5.53689	5.6041	5.36388	axon guidance;biological adhesion;biological regulation;calcium-mediated signaling;calcium-mediated signaling using intracellular calcium source;cell adhesion;cell-cell adhesion;cellular process;cellular response to stimulus;chemotaxis;heterophilic cell-cell adhesion;intracellular signal transduction;locomotion;regulation of biological process;regulation of cellular process;response to chemical s…	binding;cell adhesion molecule binding;protein binding;receptor binding	cell junction;cell part;cell-cell junction;integral to membrane;integral to plasma membrane;intrinsic to membrane;intrinsic to plasma membrane;membrane;membrane part;plasma membrane;plasma membrane part	Completeproteome;Disulfidebond;EGF-likedomain;Proteomicsidentification;Referenceproteome;Repeat	+	0.0188906	0.00168959	-1.3936	-2.22924	A0A0A0MQ92;A0A0A0MQB7	Tenm2
4.39691	4.89509	3.89743	3.43141	5.92819	6.89387	3.2543	3.33091	4.57871	4.53644	4.57423	4.78099	4.85771	4.61661	4.5645	4.6658	anatomical structure morphogenesis;biological regulation;cellular process;cellular response to stimulus;developmental process;morphogenesis of an epithelial sheet;morphogenesis of an epithelium;regulation of biological process;regulation of cellular process;response to stimulus;signal transduction;tissue morphogenesis	enzyme activator activity;enzyme regulator activity;GTPase activator activity;GTPase regulator activity;nucleoside-triphosphatase regulator activity	cell part;intracellular	Completeproteome;GTPaseactivation;Phosphoprotein;Proteomicsidentification;Referenceproteome;Repeat;SH3domain		0.765597	0.5508	-0.143358	-0.250816	A0A0A0MQ95;B2RUJ8;Q8C0D4;S4R203;S4R221;S4R248	Arhgap12
3.5471	3.10805	4.38704	3.74636	3.675	2.99937	4.43999	2.59836	5.60656	5.77053	5.70369	6.07298	6.30102	6.01201	5.7933	6.04241	biological regulation;biosynthetic process;cellular biosynthetic process;cellular component organization;cellular component organization at cellular level;cellular component organization or biogenesis;cellular component organization or biogenesis at cellular level;cellular macromolecule biosynthetic process;cellular macromolecule metabolic process;cellular metabolic process;cellular nitrogen comp…	binding;catalytic activity;cation binding;dioxygenase activity;ion binding;metal ion binding;oxidoreductase activity	cell part;intracellular membrane-bounded organelle;intracellular organelle;intracellular part;membrane-bounded organelle;nucleus;organelle	Chromatinregulator;Completeproteome;Dioxygenase;Directproteinsequencing;Iron;Metal-binding;Nucleus;Oxidoreductase;Phosphoprotein;Proteomicsidentification;Referenceproteome;Transcription;Transcriptionregulation;Zinc;Zinc-finger	+	1.45871e-07	0	-2.35015	-6.83855	A0A0A0MQ98;G3UZM1;Q69ZK6	Jmjd1c
2.85867	5.97473	6.08743	4.17322	6.51263	6.77433	5.28393	3.30268	7.31182	7.35842	7.30484	8.24886	7.87318	7.70539	7.65602	7.61434	cellular macromolecule metabolic process;cellular metabolic process;cellular nitrogen compound metabolic process;cellular process;cellular response to abiotic stimulus;cellular response to ionizing radiation;cellular response to radiation;cellular response to stimulus;cellular response to stress;DNA metabolic process;DNA recombination;DNA repair;double-strand break repair;double-strand break repa…		cell part;chromosomal part;DNA recombinase mediator complex;intracellular organelle part;intracellular part;macromolecular complex;nuclear chromosome part;nuclear part;organelle part;protein complex;Swi5-Sfr1 complex	Completeproteome;Proteomicsidentification;Referenceproteome	+	0.000380567	5.01002e-06	-2.51315	-3.91852	A0A0A0MQ99	Swi5
8.7022	7.87471	8.03652	3.08923	9.24197	9.15091	8.70936	8.91598	5.3741	5.65677	5.59073	4.89077	5.31849	4.99236	5.07382	5.61684	associative learning;behavior;biological regulation;calcium ion homeostasis;cation homeostasis;cell communication;cell surface receptor linked signaling pathway;cell-cell signaling;cellular calcium ion homeostasis;cellular cation homeostasis;cellular chemical homeostasis;cellular divalent inorganic cation homeostasis;cellular homeostasis;cellular ion homeostasis;cellular metal ion homeostasis;cel…		axon;cell body;cell part;cell projection;extracellular region;extracellular region part;extracellular space;membrane;neuron projection;neuronal cell body;plasma membrane	Alternativesplicing;Amidation;Cleavageonpairofbasicresidues;Completeproteome;Neuropeptide;Neurotransmitter;Referenceproteome;Secreted;Signal	+	0.00259828	4.67731e-05	2.65087	3.21222	A0A0A0MQA8;P41539	Tac1
3.47926	3.86732	3.85763	3.00097	3.28394	3.29599	2.9281	3.55205	5.33914	5.65267	5.25035	5.47239	5.59717	5.62165	4.52775	5.2425		binding;catalytic activity;cation binding;ion binding;metal ion binding;oxidoreductase activity;transition metal ion binding;zinc ion binding	cell part;integral to membrane;intrinsic to membrane;membrane part	Alternativesplicing;Completeproteome;Membrane;Proteomicsidentification;Referenceproteome;Transmembrane;Transmembranehelix	+	3.73731e-08	0	-1.9298	-6.9087	A0A0A0MQB0;Q4PJX1;Q4PJX1-3	Odr4
3.77376	3.09715	3.27905	2.98013	2.70572	3.53628	3.34821	3.36162	6.54415	6.37007	6.09646	7.33072	6.97083	6.91941	6.30477	6.78947	anatomical structure development;anatomical structure formation involved in morphogenesis;anatomical structure morphogenesis;angiogenesis;behavior;biological regulation;biosynthetic process;blood vessel morphogenesis;cell development;cellular biosynthetic process;cellular developmental process;cellular macromolecule biosynthetic process;cellular macromolecule metabolic process;cellular metabolic …	binding;chromatin binding;core promoter proximal region DNA binding;core promoter proximal region sequence-specific DNA binding;DNA binding;nucleic acid binding;nucleic acid binding transcription factor activity;protein binding;protein dimerization activity;protein heterodimerization activity;regulatory region DNA binding;regulatory region nucleic acid binding;RNA polymerase II core promoter prox…	cell part;intracellular membrane-bounded organelle;intracellular organelle;intracellular organelle part;intracellular part;macromolecular complex;membrane-bounded organelle;nuclear part;nucleoplasm part;nucleus;organelle;organelle part;protein complex;transcription factor complex	Activator;Alternativesplicing;Completeproteome;Developmentalprotein;DNA-binding;Homeobox;Nucleus;Proteomicsidentification;Proto-oncogene;Referenceproteome;Transcription	+	3.61025e-11	0	-3.40549	-11.8974	A0A0A0MQB8;H3BLB6;Q60954;Q60954-2;Q60954-3	Meis1
10.772	10.3066	10.1162	11.5636	10.0663	10.3627	10.666	10.6153	8.99443	8.90098	8.71531	8.60034	8.80093	8.69999	8.75022	8.76003	adult behavior;adult locomotory behavior;adult walking behavior;anatomical structure morphogenesis;axon cargo transport;axon extension;axonogenesis;behavior;biological regulation;cell growth;cell migration;cell motility;cell part morphogenesis;cell projection morphogenesis;cell projection organization;cellular component morphogenesis;cellular component movement;cellular component organization;cel…	apolipoprotein binding;binding;cytoskeletal protein binding;enzyme binding;kinase binding;lipoprotein particle binding;microtubule binding;protein binding;protein domain specific binding;protein kinase binding;protein-lipid complex binding;SH3 domain binding;tubulin binding	axon;axoneme;cell part;cell projection;cell projection part;cytoplasm;cytoplasmic part;cytoskeletal part;cytoskeleton;cytosol;growth cone;intracellular membrane-bounded organelle;intracellular non-membrane-bounded organelle;intracellular organelle;intracellular organelle part;intracellular part;macromolecular complex;membrane;membrane-bounded organelle;microtubule;microtubule cytoskeleton;neuron …	Acetylation;Alternativesplicing;Cellmembrane;Cellprojection;Completeproteome;Cytoplasm;Cytoskeleton;Directproteinsequencing;Disulfidebond;Membrane;Microtubule;Phosphoprotein;Proteomicsidentification;Referenceproteome;Repeat;Ublconjugation	+	7.53669e-08	0	1.78079	6.47501	A0A0A0MQC7;A2A5Y6;P10637	Mapt
3.68116	4.24799	3.37918	4.48104	2.99175	4.04861	3.86031	3.33459	4.52691	4.74955	4.90522	5.01478	5.37726	5.71504	4.11625	5.44882	anatomical structure development;anatomical structure morphogenesis;biological regulation;cell development;cell differentiation;cellular developmental process;cellular process;cellular process involved in reproduction;developmental process;developmental process involved in reproduction;gamete generation;germ cell development;lens fiber cell differentiation;lens morphogenesis in camera-type eye;ma…	binding;mRNA binding;nucleic acid binding;RNA binding	cell part;chromatoid body;cytoplasm;cytoplasmic part;intracellular non-membrane-bounded organelle;intracellular organelle;intracellular part;macromolecular complex;non-membrane-bounded organelle;organelle;P granule;ribonucleoprotein complex;RNA granule	3D-structure;Cataract;Completeproteome;Cytoplasm;Developmentalprotein;Differentiation;Proteomicsidentification;Referenceproteome;Repeat;RNA-binding;Spermatogenesis	+	0.000294353	1.85615e-05	-1.22865	-3.44031	A0A0A0MQD1;Q8K1H1	Tdrd7
4.59334	4.30343	4.90279	3.8415	2.71113	3.79138	4.10782	3.28055	4.90054	4.57216	4.0143	5.39867	4.06801	4.67455	4.65777	4.19232	biological regulation;cellular process;cellular response to stimulus;intracellular signal transduction;Ral protein signal transduction;Ras protein signal transduction;regulation of biological process;regulation of cellular localization;regulation of cellular process;regulation of exocyst localization;regulation of localization;regulation of protein localization;response to stimulus;signal transdu…	binding;enzyme activator activity;enzyme regulator activity;GTPase activator activity;GTPase regulator activity;nucleoside-triphosphatase regulator activity;protein binding;protein dimerization activity;protein heterodimerization activity	cell part;cytoplasm;cytoplasmic part;cytosol;extracellular region part;extracellular space;intracellular part;membrane;plasma membrane	Alternativesplicing;Completeproteome;Cytoplasm;GTPaseactivation;Phosphoprotein;Proteomicsidentification;Referenceproteome	+	0.0576851	0.016853	-0.6183	-1.54944	A0A0A0MQD7;A0A2I3BPN8;A3KGS3;A3KGS3-2;F7CGP0	Ralgapa2
3.54993	3.55557	3.88641	2.88106	4.10545	3.13761	3.75454	2.91211	4.6858	4.89312	4.97979	4.95678	5.15287	4.93516	4.19365	5.19718	alcohol metabolic process;biological regulation;cholesterol metabolic process;lipid metabolic process;macromolecule metabolic process;membrane protein intracellular domain proteolysis;membrane protein proteolysis;metabolic process;positive regulation of molecular function;positive regulation of sequence-specific DNA binding transcription factor activity;primary metabolic process;protein metabolic…	binding;catalytic activity;cation binding;endopeptidase activity;hydrolase activity;ion binding;metal ion binding;metalloendopeptidase activity;metallopeptidase activity;peptidase activity;peptidase activity, acting on L-amino acid peptides	cell part;cytoplasm;integral to membrane;intracellular part;intrinsic to membrane;membrane;membrane part	Cholesterolmetabolism;Completeproteome;Cytoplasm;Glycoprotein;Hydrolase;Lipidmetabolism;Membrane;Metal-binding;Metalloprotease;Protease;Referenceproteome;Steroidmetabolism;Sterolmetabolism;Transmembrane;Transmembranehelix;Zinc	+	4.82798e-06	0	-1.40146	-4.74068	A0A0A0MQE2;Q8CHX6	Mbtps2
2.87553	3.36283	3.34374	3.77004	3.4536	3.91082	2.84548	3.97927	5.46916	5.52043	5.72627	5.51973	5.65434	5.59927	5.3482	5.40835	biological regulation;cellular process;cellular response to stimulus;intracellular signal transduction;positive regulation of catalytic activity;positive regulation of GTPase activity;positive regulation of hydrolase activity;positive regulation of molecular function;regulation of biological process;regulation of catabolic process;regulation of catalytic activity;regulation of cellular catabolic …	enzyme regulator activity;GTPase regulator activity;guanyl-nucleotide exchange factor activity;nucleoside-triphosphatase regulator activity;Ral guanyl-nucleotide exchange factor activity;Ras guanyl-nucleotide exchange factor activity;small GTPase regulator activity	cell part;cytoplasm;intracellular part;membrane;plasma membrane	3D-structure;Alternativesplicing;Cellmembrane;Completeproteome;Cytoplasm;Guanine-nucleotidereleasingfactor;Membrane;Proteomicsidentification;Referenceproteome	+	2.96422e-09	0	-2.08806	-8.05566	A0A0A0MQE4;A2AR50	Ralgps1
6.03543	6.14373	6.11056	8.26923	6.61833	6.78713	6.65892	6.60361	5.30552	5.31578	5.20932	5.63535	5.31858	5.30449	5.356	5.12959	biological regulation;cell projection organization;cellular component organization;cellular component organization at cellular level;cellular component organization or biogenesis;cellular component organization or biogenesis at cellular level;cellular process;cytoskeleton organization;neuron projection development;organelle organization;regulation of anatomical structure morphogenesis;regulation …	binding;calmodulin binding;cytoskeletal protein binding;microtubule binding;protein binding;spectrin binding;tubulin binding	cell part;cytoplasm;cytoskeletal part;intracellular organelle part;intracellular part;macromolecular complex;microtubule;organelle part;protein complex	Alternativesplicing;Completeproteome;Cytoplasm;Cytoskeleton;Microtubule;Phosphoprotein;Proteomicsidentification;Referenceproteome	+	0.000142898	6.81929e-06	1.33154	3.72263	A0A0A0MQE5;A2AHC3	Camsap1
2.85694	6.42011	7.47906	3.82504	6.10095	6.11495	5.49947	4.74846	5.70018	5.73105	5.90936	6.1934	5.86301	5.91301	5.84369	5.83227	biological regulation;cellular component movement;cellular component organization;cellular component organization at cellular level;cellular component organization or biogenesis;cellular component organization or biogenesis at cellular level;cellular localization;cellular process;cellular response to stimulus;cytoskeleton-dependent intracellular transport;establishment of Golgi localization;estab…	enzyme activator activity;enzyme regulator activity;GTPase activator activity;GTPase regulator activity;nucleoside-triphosphatase regulator activity	cell junction;cell part;cytoplasmic part;cytoplasmic vesicle membrane;cytoplasmic vesicle part;cytoskeleton;Golgi apparatus;Golgi apparatus part;Golgi membrane;intracellular membrane-bounded organelle;intracellular non-membrane-bounded organelle;intracellular organelle;intracellular organelle part;intracellular part;membrane;membrane-bounded organelle;non-membrane-bounded organelle;organelle;orga…	Celljunction;Completeproteome;Cytoplasm;Cytoplasmicvesicle;Cytoskeleton;Directproteinsequencing;Golgiapparatus;GTPaseactivation;Isopeptidebond;Membrane;Phosphoprotein;Proteomicsidentification;Referenceproteome;Ublconjugation		0.370925	0.14673	-0.492624	-0.778363	A0A0A0MQE8;B7ZCJ0;B7ZCJ1;Q6DFV3	Arhgap21
4.10247	5.10321	6.72109	3.157	7.65205	5.94456	3.81659	4.14228	6.78936	6.7291	6.66061	7.05275	7.08959	6.95845	6.78863	6.74445		catalytic activity;cysteine-type peptidase activity;hydrolase activity;peptidase activity;peptidase activity, acting on L-amino acid peptides		Acetylation;Completeproteome;Hydrolase;Protease;Proteomicsidentification;Referenceproteome;Thiolprotease;Ublconjugationpathway	+	0.00665932	0.000320268	-1.77171	-2.69726	A0A0A0MQF5;Q8K2H2	Otud6b
3.51685	6.53072	5.55039	3.4251	5.73732	4.00359	5.17985	4.77792	3.57057	3.59896	3.50974	4.05352	3.78701	3.50298	3.38113	3.61483				Completeproteome;Phosphoprotein;Proteomicsidentification;Referenceproteome	+	0.00920683	0.000860709	1.21287	2.41701	A0A0A0MQF7;Q8K207	1700025G04Rik;
3.7553	2.89993	2.63294	3.77967	1.79187	3.26662	2.79681	3.58513	4.51702	4.45118	4.93706	4.41284	4.89014	4.99545	4.20909	4.71136	biological regulation;cellular component organization;cellular component organization at cellular level;cellular component organization or biogenesis;cellular component organization or biogenesis at cellular level;cellular localization;cellular macromolecule localization;cellular process;cellular protein localization;cytoskeleton organization;Golgi organization;localization;macromolecule localiza…		cell part;centrosome;cytoplasm;cytoplasmic part;cytoskeletal part;Golgi apparatus;intracellular membrane-bounded organelle;intracellular non-membrane-bounded organelle;intracellular organelle;intracellular organelle part;intracellular part;membrane-bounded organelle;microtubule organizing center;non-membrane-bounded organelle;organelle;organelle part;perinuclear region of cytoplasm	Alternativesplicing;Completeproteome;Cytoplasm;Disulfidebond;Golgiapparatus;Immunoglobulindomain;Phosphoprotein;Proteomicsidentification;Referenceproteome;Repeat	+	2.86969e-05	0	-1.57698	-4.38475	A0A0A0MQG1;A0A0B4J1L4;D3YYU8	Obsl1
3.28493	2.67293	3.52849	3.94015	2.93505	3.28136	3.01244	3.00463	8.22334	6.84888	7.38839	8.15606	7.51464	7.28518	7.24125	7.22907	autophagic vacuole assembly;autophagy;catabolic process;cell communication;cellular catabolic process;cellular component assembly;cellular component assembly at cellular level;cellular component organization;cellular component organization at cellular level;cellular component organization or biogenesis;cellular component organization or biogenesis at cellular level;cellular localization;cellular …	binding;lipid binding;phosphatidylinositol binding;phosphatidylinositol-3,5-bisphosphate binding;phosphatidylinositol-3-phosphate binding;phospholipid binding	cell part;cytoplasmic part;cytosol;extrinsic to membrane;intracellular part;membrane;membrane part;pre-autophagosomal structure membrane	Alternativesplicing;Autophagy;Completeproteome;Proteomicsidentification;Referenceproteome;Repeat;WDrepeat	+	1.40437e-11	0	-4.27836	-13.4466	A0A0A0MQH0;A0A140LHM4;A0A140LHQ5;A0A140LHZ1;A0A140LI37;A0A140LIN0;A0A140LJ16;A0A140LJ74;A0A140LJC8;A0A140LJG8;A0A140LJJ0;A2AEV2;F6Q8K5;F6QP00;F6YHS5;F7CAT9;Q91VM3;Q91VM3-2;S4R186	Wdr45
6.09981	7.56588	7.4969	3.38035	5.33319	6.36257	3.06578	6.47977	6.17686	5.85444	5.57769	5.60038	5.79682	5.59108	5.53993	5.40936	developmental process;multicellular organismal development;multicellular organismal process		cell part;integral to membrane;intrinsic to membrane;membrane;membrane part;plasma membrane	Alternativesplicing;Cellmembrane;Completeproteome;Developmentalprotein;Disulfidebond;EGF-likedomain;Glycoprotein;Membrane;Proteomicsidentification;Referenceproteome;Repeat;Signal;Transmembrane;Transmembranehelix		0.961787	0.915438	0.0297082	0.0418971	A0A0A0MQL0;Q6PFE7;Q6PFE7-2;Q6PFE7-3	Tmeff1
3.21334	4.94064	6.39579	3.30983	5.59676	5.2592	3.75336	6.10981	6.3298	6.09789	5.87016	6.01842	5.89567	5.99163	5.79209	5.89125				Alternativesplicing;Completeproteome;Phosphoprotein;Proteomicsidentification;Referenceproteome	+	0.0207052	0.00247615	-1.16352	-2.1296	A0A0A0MQL8;Q8R1N4;Q8R1N4-2	Nudcd3
3.4238	3.10146	3.08306	3.78361	5.5712	3.78811	4.13161	4.21619	6.13602	5.82164	5.76407	6.19353	6.10433	6.06297	6.14495	6.02018	adult behavior;adult locomotory behavior;adult walking behavior;amine metabolic process;anatomical structure development;anatomical structure morphogenesis;autophagic vacuole assembly;autophagy;axonogenesis;behavior;biological regulation;carboxylic acid metabolic process;cardiac cell development;cardiac muscle cell development;catabolic process;cell communication;cell development;cell part morpho…	APG12 activating enzyme activity;APG8 activating enzyme activity;binding;catalytic activity;identical protein binding;protein binding;protein dimerization activity;protein homodimerization activity;small protein activating enzyme activity;transcription factor binding	axoneme;cell part;cell projection part;cytoplasm;cytoplasmic part;cytosol;intracellular part;organelle part;pre-autophagosomal structure	Acetylation;Autophagy;Completeproteome;Cytoplasm;Phosphoprotein;Proteintransport;Proteomicsidentification;Referenceproteome;Transport;Ublconjugationpathway	+	3.2575e-06	0	-2.14358	-5.51138	A0A0A0MQN4;Q9D906;S4R2D5	Atg7
4.12349	3.53863	2.75215	3.52167	3.70497	3.71659	3.86249	3.70394	5.87517	5.3669	5.45449	7.21934	6.0294	5.88416	5.6993	6.10566	biological regulation;biosynthetic process;cell cycle phase;cell cycle process;cell division;cellular biosynthetic process;cellular component organization;cellular component organization at cellular level;cellular component organization or biogenesis;cellular component organization or biogenesis at cellular level;cellular macromolecule biosynthetic process;cellular macromolecule metabolic process…	binding;leucine zipper domain binding;LRR domain binding;protein binding;protein binding transcription factor activity;protein domain specific binding;transcription coactivator activity;transcription cofactor activity;transcription factor binding transcription factor activity	cell part;chromosomal part;intracellular membrane-bounded organelle;intracellular organelle;intracellular organelle part;intracellular part;macromolecular complex;membrane-bounded organelle;MIS12/MIND type complex;nucleus;organelle;organelle part;protein complex	Activator;Alternativesplicing;Cellcycle;Celldivision;Centromere;Chromosome;Chromosomepartition;Coiledcoil;Completeproteome;Kinetochore;Mitosis;Nucleus;Proteomicsidentification;Referenceproteome;Transcription;Transcriptionregulation	+	1.79159e-07	0	-2.33881	-6.74811	A0A0A6YVR2;Q9CPV5	Pmf1
3.26894	3.48376	3.82665	3.35622	4.44159	3.53368	3.13957	3.86566	4.69857	4.63364	4.92771	5.00201	4.85383	4.85988	5.21938	4.60646	anatomical structure development;associative learning;behavior;biological regulation;cell projection organization;cellular component organization;cellular component organization at cellular level;cellular component organization or biogenesis;cellular component organization or biogenesis at cellular level;cellular localization;cellular macromolecule localization;cellular membrane organization;cell…	enzyme activator activity;enzyme regulator activity;GTPase activator activity;GTPase regulator activity;nucleoside-triphosphatase regulator activity	cell junction;cell part;cell projection part;cytoplasm;dendritic shaft;intracellular part;intrinsic to internal side of plasma membrane;intrinsic to membrane;intrinsic to plasma membrane;membrane;membrane part;plasma membrane part	Celljunction;Completeproteome;GTPaseactivation;Membrane;Phosphoprotein;Proteomicsidentification;Referenceproteome;SH3-binding;Synapse	+	2.90152e-06	0	-1.23568	-4.66521	A0A0A6YVS6;A0A0J9YUM2;A0A0J9YVH8;A0A140T8K9;A0A2R8VH83;A0A2R8VHH2;A0A338P799;F6SEU4;J3QQ18	Syngap1
3.78664	3.92853	3.37493	4.45542	3.92059	2.89072	4.02145	3.94824	6.83938	6.64174	6.56166	7.40939	7.34909	7.15041	7.05253	7.21582	activation of immune response;biological regulation;cellular metabolic process;cellular process;chordate embryonic development;complement activation;complement activation, classical pathway;defense response;developmental process;electron transport chain;embryo development;embryo development ending in birth or egg hatching;female pregnancy;generation of precursor metabolites and energy;humoral imm…		cell part;external side of plasma membrane;integral to membrane;intrinsic to membrane;macromolecular complex;membrane part;plasma membrane part;protein complex;receptor complex	3D-structure;Alternativesplicing;Complementpathway;Completeproteome;Developmentalprotein;Disulfidebond;Glycoprotein;Immunity;Innateimmunity;Membrane;Phosphoprotein;Pregnancy;Proteomicsidentification;Receptor;Referenceproteome;Repeat;Signal;Sushi;Transmembrane;Transmembranehelix	+	1.8577e-10	0	-3.23669	-10.7885	A0A0A6YVT1;A0A0A6YXN9;A0A0A6YY75;Q64735;Q64735-2	Cr1l
6.43357	7.63897	7.50204	4.17143	6.79361	6.35961	3.89754	5.31887	5.67123	5.79267	5.53548	5.98068	5.87288	5.74936	5.46949	5.54146	adipose tissue development;anatomical structure development;biological regulation;biosynthetic process;cell development;cell surface receptor linked signaling pathway;cellular biosynthetic process;cellular component assembly;cellular component assembly at cellular level;cellular component organization;cellular component organization at cellular level;cellular component organization or biogenesis;…	binding;endopeptidase activator activity;endopeptidase regulator activity;enzyme activator activity;enzyme binding;enzyme regulator activity;peptidase activator activity;peptidase regulator activity;protease binding;proteasome binding;protein binding;protein complex binding	cell part;cytoplasm;intracellular membrane-bounded organelle;intracellular organelle;intracellular organelle part;intracellular part;macromolecular complex;membrane;membrane-bounded organelle;nuclear part;nucleoplasm;nucleus;organelle;organelle part;plasma membrane;proteasome complex;protein complex	3D-structure;Acetylation;Completeproteome;Cytoplasm;Isopeptidebond;Nucleus;Phosphoprotein;Proteasome;Referenceproteome;Ublconjugation		0.546433	0.282781	0.312799	0.516115	A0A0A6YVU8;Q9JKV1	Gm9774;Adrm1
7.00077	6.91123	7.63267	8.21968	6.87469	7.38774	7.25774	7.55473	5.78962	6.06606	6.07581	6.62717	6.62242	6.69501	6.70389	6.49736	acylglycerol metabolic process;aging;amine metabolic process;anatomical structure development;anatomical structure formation involved in morphogenesis;anatomical structure morphogenesis;angiogenesis;angiogenesis involved in wound healing;apoptosis;biological regulation;blood vessel endothelial cell migration;carboxylic acid metabolic process;catabolic process;cell death;cell development;cell diff…	amine binding;amino acid binding;antioxidant activity;binding;carboxylic acid binding;catalytic activity;glutathione binding;glutathione peroxidase activity;modified amino acid binding;oxidoreductase activity;oxidoreductase activity, acting on paired donors, with incorporation or reduction of molecular oxygen;oxidoreductase activity, acting on peroxide as acceptor;peptide binding;peroxidase activ…	cell part;cytoplasm;cytoplasmic part;extracellular membrane-bounded organelle;extracellular organelle;extracellular region part;extracellular vesicular exosome;intracellular membrane-bounded organelle;intracellular organelle;intracellular part;membrane-bounded organelle;membrane-bounded vesicle;mitochondrion;nucleus;organelle;vesicle	Acetylation;Completeproteome;Cytoplasm;Oxidoreductase;Peroxidase;Phosphoprotein;Proteomicsidentification;Referenceproteome;Selenocysteine	+	0.000292425	4.84957e-05	0.970241	3.20312	A0A0A6YVV2;P11352	Gpx1
7.16233	7.60891	6.1223	3.47478	6.69137	6.86882	6.99971	6.85436	6.5083	6.3788	6.08042	6.40216	6.29151	6.20101	6.14298	6.16549	biological regulation;cell redox homeostasis;cellular homeostasis;cellular process;homeostatic process;regulation of biological process;regulation of biological quality;regulation of cellular process		cell part;centrosome;cytoplasm;cytoplasmic part;cytoskeletal part;intracellular membrane-bounded organelle;intracellular non-membrane-bounded organelle;intracellular organelle;intracellular organelle part;intracellular part;membrane-bounded organelle;microtubule organizing center;midbody;non-membrane-bounded organelle;nucleus;organelle;organelle part	Completeproteome;Phosphoprotein;Proteomicsidentification;Referenceproteome		0.665537	0.415096	0.201489	0.3622	A0A0A6YVV3;Q9CQ79	Txndc9
3.6538	4.30155	4.06541	4.40342	4.06781	3.62216	2.43533	2.91387	4.8687	4.71632	4.44703	4.67737	4.65309	4.69453	4.65195	4.54714	biological regulation;cell cycle process;cellular component assembly;cellular component assembly at cellular level;cellular component organization;cellular component organization at cellular level;cellular component organization or biogenesis;cellular component organization or biogenesis at cellular level;cellular process;cytokinesis;cytoskeleton organization;microtubule cytoskeleton organization…		aster;cell part;cytoplasm;cytoskeletal part;cytoskeleton;intracellular non-membrane-bounded organelle;intracellular organelle;intracellular organelle part;intracellular part;macromolecular complex;microtubule;microtubule cytoskeleton;non-membrane-bounded organelle;organelle;organelle part;protein complex	Acetylation;Alternativesplicing;Cellcycle;Celldivision;Coiledcoil;Completeproteome;Cytoplasm;Cytoskeleton;Microtubule;Mitosis;Phosphoprotein;Proteomicsidentification;Referenceproteome	+	0.00153498	0.000225567	-0.974099	-2.796	A0A0A6YVV4;A0A0A6YXJ3;Q3TRR0	Map9
3.90146	3.44895	3.9747	4.3253	2.91834	4.42461	4.25298	3.13225	5.326	5.88378	5.88743	6.47398	6.73342	6.52387	6.09106	6.70353	anatomical structure development;anatomical structure homeostasis;biological regulation;cell differentiation;cellular developmental process;cellular process;developmental process;establishment of localization;establishment of localization in cell;homeostasis of number of cells;homeostasis of number of cells within a tissue;homeostatic process;hormone secretion;hormone transport;insulin secretion;…		cell part;cytoplasmic part;endoplasmic reticulum membrane;endoplasmic reticulum part;integral to membrane;intracellular organelle part;intracellular part;intrinsic to membrane;membrane;membrane part;organelle membrane;organelle part	Completeproteome;Disulfidebond;Endoplasmicreticulum;Immunoglobulindomain;Membrane;Proteomicsidentification;Referenceproteome;Signal;Transmembrane;Transmembranehelix	+	3.13678e-07	0	-2.40556	-6.58008	A0A0A6YVY9;A0A0A6YWD2;A0A0A6YXV2;A0A0A6YY76;B5TVM2	Ildr2
4.07748	2.88414	3.49547	3.48247	4.25707	3.77709	3.13006	4.29684	5.26142	6.09439	5.50839	5.93275	6.49671	5.92084	5.51984	5.71343			cell part;cytoplasmic part;endoplasmic reticulum;endoplasmic reticulum membrane;endoplasmic reticulum part;integral to membrane;intracellular membrane-bounded organelle;intracellular organelle;intracellular organelle part;intracellular part;intrinsic to membrane;membrane;membrane part;membrane-bounded organelle;organelle;organelle membrane;organelle part	Completeproteome;Endoplasmicreticulum;Glycoprotein;Membrane;Proteomicsidentification;Receptor;Referenceproteome;Signal;Transmembrane;Transmembranehelix	+	2.34773e-07	0	-2.13089	-6.46309	A0A0A6YVZ1;A0A0A6YXB7;Q9CPW5	Ssr2
6.54975	6.84842	7.30718	8.25074	6.86991	7.23883	7.32095	7.09132	5.87063	5.84749	5.66754	5.74183	5.70046	5.87682	5.63629	5.98077	actin cytoskeleton organization;actin filament organization;actin filament-based process;actin polymerization or depolymerization;anatomical structure formation involved in morphogenesis;axon guidance;cellular component movement;cellular component organization;cellular component organization at cellular level;cellular component organization or biogenesis;cellular component organization or biogene…	binding;profilin binding;protein binding;protein domain specific binding;SH3 domain binding;WW domain binding	actin cytoskeleton;actin filament bundle;actomyosin;adherens junction;anchoring junction;cell junction;cell part;cell projection;cell-substrate adherens junction;cell-substrate junction;cytoplasm;cytoplasmic part;cytoskeletal part;cytoskeleton;cytosol;filopodium;focal adhesion;intracellular non-membrane-bounded organelle;intracellular organelle;intracellular organelle part;intracellular part;lame…	3D-structure;Actin-binding;Alternativesplicing;Celljunction;Cellprojection;Coiledcoil;Completeproteome;Cytoplasm;Cytoskeleton;Developmentalprotein;Differentiation;Neurogenesis;Phosphoprotein;Proteomicsidentification;Referenceproteome;Repeat;SH3-binding;Synapse	+	2.58657e-06	0	1.39441	4.90672	A0A0A6YW06;E9QKQ9;E9QLZ9;J3QNM3;Q03173;Q03173-4;Q03173-5	Enah
2.71599	8.407	8.19668	3.0457	8.92364	9.06974	9.04878	7.27326	5.45932	5.30589	5.42817	5.15824	5.49182	5.48708	4.9335	5.44356	biological regulation;cellular process;cellular response to stimulus;regulation of biological process;regulation of cellular process;response to stimulus;signal transduction		adherens junction;anchoring junction;cell junction;cell part;cell surface;cell-substrate adherens junction;cell-substrate junction;focal adhesion;integral to membrane;integral to plasma membrane;intrinsic to membrane;intrinsic to plasma membrane;membrane part;plasma membrane part	Completeproteome;Proteomicsidentification;Referenceproteome	+	0.085414	0.011478	1.74665	1.67345	A0A0A6YW22;A0A0R4J0V2	Mpzl1
5.67546	6.55961	7.255	3.79745	6.96385	7.25261	3.11382	5.61192	6.59692	6.41829	6.35583	6.88269	6.5999	6.60371	6.57176	6.4251	assembly of spliceosomal tri-snRNP;biological regulation;catabolic process;cellular catabolic process;cellular component assembly;cellular component assembly at cellular level;cellular component organization;cellular component organization at cellular level;cellular component organization or biogenesis;cellular component organization or biogenesis at cellular level;cellular localization;cellular …	adenosine receptor binding;binding;catalytic activity;cation binding;cysteine-type endopeptidase activity;cysteine-type peptidase activity;endopeptidase activity;G-protein-coupled receptor binding;hydrolase activity;identical protein binding;ion binding;metal ion binding;peptidase activity;peptidase activity, acting on L-amino acid peptides;protein binding;receptor binding;small conjugating prote…	cell part;cytoplasm;intracellular membrane-bounded organelle;intracellular organelle;intracellular part;membrane;membrane-bounded organelle;nucleus;organelle;plasma membrane	3D-structure;Completeproteome;Cytoplasm;Hydrolase;Metal-binding;Nucleus;Protease;Proteomicsidentification;Proto-oncogene;Referenceproteome;Repeat;Thiolprotease;Ublconjugation;Ublconjugationpathway;Zinc		0.187111	0.0513859	-0.77806	-1.1772	A0A0A6YW28;P35123	Usp4
2.866	5.39456	5.95174	2.53746	5.79161	3.81571	5.26293	3.83987	5.50069	5.24016	5.13403	5.25238	5.42927	5.21516	5.28416	5.29795	biological regulation;cell surface receptor linked signaling pathway;cellular process;cellular response to stimulus;G-protein coupled receptor protein signaling pathway;intracellular signal transduction;negative regulation of biological process;negative regulation of cell communication;negative regulation of cellular process;negative regulation of G-protein coupled receptor protein signaling path…	binding;enzyme activator activity;enzyme regulator activity;G-protein beta-subunit binding;GTPase activator activity;GTPase regulator activity;molecular transducer activity;nucleoside-triphosphatase regulator activity;protein binding;signal transducer activity	cell part;cell projection part;cytoplasm;dendrite terminus;extrinsic to internal side of plasma membrane;extrinsic to membrane;extrinsic to plasma membrane;heterotrimeric G-protein complex;intracellular membrane-bounded organelle;intracellular organelle;intracellular part;macromolecular complex;membrane;membrane part;membrane-bounded organelle;nucleus;organelle;plasma membrane;plasma membrane par…	Completeproteome;Lipoprotein;Palmitate;Phosphoprotein;Proteomicsidentification;Referenceproteome;Signaltransductioninhibitor	+	0.0912441	0.0196835	-0.861743	-1.4982	A0A0A6YW36;O54829;Q80XD3	Rgs7
4.83077	5.9981	5.98942	7.67301	6.12947	6.44483	6.73258	6.21235	6.0818	6.47954	6.32172	6.82655	6.61029	6.38016	6.24589	6.24346	activation of protein kinase activity;anatomical structure morphogenesis;biological regulation;cell part morphogenesis;cell projection morphogenesis;cell projection organization;cellular component morphogenesis;cellular component organization;cellular component organization at cellular level;cellular component organization or biogenesis;cellular component organization or biogenesis at cellular le…	adenyl nucleotide binding;adenyl ribonucleotide binding;ATP binding;binding;catalytic activity;creatine kinase activity;kinase activity;nucleotide binding;phosphotransferase activity, alcohol group as acceptor;phosphotransferase activity, nitrogenous group as acceptor;protein kinase activity;protein serine/threonine kinase activity;purine nucleotide binding;purine ribonucleoside triphosphate bind…	cell part;cytoplasm;intracellular part	ATP-binding;Completeproteome;Nucleotide-binding;Proteomicsidentification;Referenceproteome		0.624193	0.403003	-0.14736	-0.373855	A0A0A6YW53	Map4k4
3.53468	3.69113	3.39478	3.42988	2.89525	3.16705	3.67527	3.91319	6.13101	6.19168	6.12379	6.2768	5.70951	6.07781	6.47683	6.16185	biological regulation;cellular process;cellular response to stimulus;ER to Golgi vesicle-mediated transport;establishment of localization;establishment of localization in cell;establishment of protein localization;Golgi vesicle transport;intracellular signal transduction;intracellular transport;protein transport;regulation of biological process;regulation of cellular process;response to stimulus;…	binding;CCR chemokine receptor binding;CCR5 chemokine receptor binding;chemokine receptor binding;cytokine receptor binding;G-protein-coupled receptor binding;protein binding;receptor binding	cell part;cytoplasmic part;endoplasmic reticulum;endoplasmic reticulum-Golgi intermediate compartment;integral to membrane;intracellular membrane-bounded organelle;intracellular organelle;intracellular part;intrinsic to membrane;membrane;membrane part;membrane-bounded organelle;organelle	Completeproteome;Endoplasmicreticulum;ER-Golgitransport;Membrane;Proteintransport;Proteomicsidentification;Referenceproteome;Transmembrane;Transmembranehelix;Transport	+	1.39162e-11	0	-2.681	-11.3301	A0A0A6YW87;Q9CX13	Cnih4
3.99938	3.62185	3.04225	4.34382	3.59546	3.44492	3.42848	3.26495	3.65469	3.96338	4.67721	3.77826	3.35612	3.88613	4.1657	3.4953		adenyl nucleotide binding;adenyl ribonucleotide binding;ATP binding;binding;catalytic activity;kinase activity;nucleotide binding;phosphotransferase activity, alcohol group as acceptor;protein kinase activity;purine nucleotide binding;purine ribonucleoside triphosphate binding;purine ribonucleotide binding;ribonucleotide binding;transferase activity;transferase activity, transferring phosphorus-c…	cell part;cytoplasmic part;cytoplasmic vesicle membrane;cytoplasmic vesicle part;intracellular organelle part;intracellular part;membrane;organelle membrane;organelle part;plasma membrane;vesicle membrane	Calmodulin-binding;Cellmembrane;Completeproteome;Cytoplasmicvesicle;Membrane;Phosphoprotein;Proteomicsidentification;Referenceproteome		0.198191	0.105169	-0.279458	-0.91063	A0A0A6YW88;Q3UHL1	Camkv
3.7241	3.40568	3.31481	3.23215	3.97849	2.86534	3.5455	2.42419	3.40868	3.20924	2.44746	3.32272	2.75433	3.5472	2.81685	2.82799	alcohol metabolic process;anatomical structure development;brain development;carbohydrate metabolic process;cellular carbohydrate metabolic process;cellular metabolic process;cellular process;developmental process;fructose 2,6-bisphosphate metabolic process;fructose metabolic process;hexose metabolic process;metabolic process;monosaccharide metabolic process;organ development;primary metabolic pr…	6-phosphofructo-2-kinase activity;adenyl nucleotide binding;adenyl ribonucleotide binding;ATP binding;binding;carbohydrate kinase activity;carbohydrate phosphatase activity;catalytic activity;fructose-2,6-bisphosphate 2-phosphatase activity;hydrolase activity;hydrolase activity, acting on ester bonds;kinase activity;nucleotide binding;phosphatase activity;phosphofructokinase activity;phosphoric e…	cell part;intracellular organelle part;intracellular part;nuclear part;nucleoplasm;organelle part	Completeproteome;Hydrolase;Kinase;Proteomicsidentification;Referenceproteome;Transferase		0.240022	0.125072	0.269473	0.843151	A0A0A6YW89;A0A0A6YY64;A2AUP1;A2AUP3;A2AUP4;A2AUP5;A7UAK4;A7UAK5;A7UAK8;Q3U3S6;Q7TS91	Pfkfb3
4.2682	3.59035	3.61904	2.84927	4.0469	3.79334	3.81361	2.95736	7.26335	7.02973	6.92712	6.41589	6.9277	6.95575	7.66831	6.79765	alanine transport;amine transport;amino acid transmembrane transport;amino acid transport;asparagine transport;basic amino acid transport;carboxylic acid transport;cation transport;cell communication;cellular process;cellular response to external stimulus;cellular response to extracellular stimulus;cellular response to nutrient levels;cellular response to potassium ion starvation;cellular respons…	active transmembrane transporter activity;alanine transmembrane transporter activity;amine transmembrane transporter activity;amino acid transmembrane transporter activity;antiporter activity;basic amino acid transmembrane transporter activity;carboxylic acid transmembrane transporter activity;L-alanine transmembrane transporter activity;L-amino acid transmembrane transporter activity;L-asparagin…	cell part;integral to membrane;integral to plasma membrane;intrinsic to membrane;intrinsic to plasma membrane;membrane;membrane part;plasma membrane;plasma membrane part	Amino-acidtransport;Antiport;Cellmembrane;Completeproteome;Glycoprotein;Iontransport;Membrane;Proteomicsidentification;Referenceproteome;Sodium;Sodiumtransport;Symport;Transmembrane;Transmembranehelix;Transport	+	2.91308e-10	0	-3.38093	-10.6955	A0A0A6YWF5;A0A0A6YWH4;A0A0A6YX60;Q9DCP2	Slc38a3
3.5605	6.98259	4.04078	4.19652	6.13523	6.35433	2.75406	3.85889	5.03262	4.97158	4.86525	5.0029	5.15309	5.10663	5.05943	5.29465	activation of adenylate cyclase activity;activation of adenylate cyclase activity by adrenergic receptor signaling pathway;activation of adenylate cyclase activity by G-protein signaling pathway;adrenergic receptor signaling pathway;anatomical structure development;biological regulation;cAMP-mediated signaling;cell development;cell projection assembly;cell projection organization;cell surface rec…	adrenergic receptor binding;beta-1 adrenergic receptor binding;binding;enzyme activator activity;enzyme regulator activity;G-protein-coupled receptor binding;GTPase activator activity;GTPase regulator activity;guanyl-nucleotide exchange factor activity;lipid binding;nucleoside-triphosphatase regulator activity;PDZ domain binding;phosphatidic acid binding;phospholipid binding;protein binding;prote…	apical plasma membrane;cell junction;cell part;cell-cell junction;cytoplasm;cytoplasmic membrane-bounded vesicle;cytoplasmic part;cytoplasmic vesicle;cytosol;endocytic vesicle;endosome;intracellular membrane-bounded organelle;intracellular organelle;intracellular part;late endosome;membrane;membrane part;membrane-bounded organelle;membrane-bounded vesicle;occluding junction;organelle;perinuclear …	Completeproteome;Proteomicsidentification;Referenceproteome		0.559519	0.290723	-0.325408	-0.505024	A0A0A6YWG7	Rapgef2
3.53864	3.2233	3.78237	3.57624	2.90213	4.20484	3.11767	3.18147	6.31122	6.59037	6.3674	7.23454	6.47604	6.917	6.86297	6.69494	anatomical structure development;ATP-dependent chromatin remodeling;biological regulation;biosynthetic process;cellular biosynthetic process;cellular component organization;cellular component organization at cellular level;cellular component organization or biogenesis;cellular component organization or biogenesis at cellular level;cellular macromolecule biosynthetic process;cellular macromolecule…	binding;chromatin binding;core promoter proximal region DNA binding;core promoter proximal region sequence-specific DNA binding;DNA binding;enhancer binding;enhancer sequence-specific DNA binding;nucleic acid binding;regulatory region DNA binding;regulatory region nucleic acid binding;RNA polymerase II core promoter proximal region sequence-specific DNA binding;RNA polymerase II distal enhancer s…	cell part;chromatin;chromatin remodeling complex;chromosomal part;DNA helicase complex;H4/H2A histone acetyltransferase complex;histone acetyltransferase complex;Ino80 complex;intracellular membrane-bounded organelle;intracellular organelle;intracellular organelle part;intracellular part;macromolecular complex;membrane;membrane-bounded organelle;npBAF complex;NuA4 histone acetyltransferase comple…	Acetylation;Activator;Chromatinregulator;Completeproteome;DNAdamage;DNArecombination;DNArepair;Growthregulation;Neurogenesis;Nucleus;Phosphoprotein;Proteomicsidentification;Referenceproteome;Transcription;Transcriptionregulation	+	6.46005e-11	0	-3.24098	-11.3688	A0A0A6YWG8;D3YVN1;Q9Z2N8	Actl6a
3.62791	3.24697	3.3022	4.03543	3.46642	3.34677	3.53174	3.24054	6.57601	6.56425	6.82167	7.96272	7.54769	7.27302	7.06484	7.25968				Completeproteome;Referenceproteome	+	2.51611e-11	0	-3.65899	-12.4112	A0A0A6YWI4;D3Z1T2	2310009B15Rik
3.45335	2.93696	3.45385	3.49994	3.37249	3.46347	3.17139	3.79855	5.01909	4.68655	4.28673	3.74334	4.53423	4.20372	4.39344	4.46544	biological adhesion;biological regulation;cell adhesion;cell-cell adhesion;cellular process;homophilic cell adhesion;negative regulation of catalytic activity;negative regulation of hydrolase activity;negative regulation of molecular function;negative regulation of phosphatase activity;regulation of biological process;regulation of catalytic activity;regulation of cellular metabolic process;regul…	binding;calcium ion binding;cation binding;ion binding;metal ion binding	cell part;extracellular membrane-bounded organelle;extracellular organelle;extracellular region part;extracellular vesicular exosome;integral to membrane;intrinsic to membrane;membrane;membrane part;membrane-bounded organelle;membrane-bounded vesicle;organelle;plasma membrane;vesicle	Calcium;Celladhesion;Completeproteome;Membrane;Referenceproteome;Repeat;Transmembrane;Transmembranehelix	+	1.55534e-05	5.03651e-06	-1.02282	-3.95075	A0A0A6YWK0;A0JNT1;B1AZR7;E9Q622;F6ZNL5	Pcdh11x
3.513	4.38052	3.26126	4.24121	2.73232	3.53808	4.16547	2.92922	3.82924	3.59941	2.94749	3.75339	3.84618	3.63851	3.4637	3.21099	actin cytoskeleton organization;actin filament organization;actin filament-based process;adult behavior;adult locomotory behavior;adult walking behavior;anatomical structure development;anatomical structure formation involved in morphogenesis;anatomical structure morphogenesis;auditory receptor cell differentiation;auditory receptor cell stereocilium organization;behavior;biological adhesion;cell…	binding;calcium ion binding;cation binding;ion binding;metal ion binding	cell part;cell projection;cilium;cytoplasm;extracellular membrane-bounded organelle;extracellular organelle;extracellular region part;extracellular space;extracellular vesicular exosome;integral to membrane;intracellular part;intrinsic to membrane;membrane;membrane part;membrane-bounded organelle;membrane-bounded vesicle;microvillus;nonmotile primary cilium;organelle;organelle part;photoreceptor …	3D-structure;Alternativesplicing;Calcium;Celladhesion;Cellmembrane;Completeproteome;Deafness;Directproteinsequencing;Disulfidebond;Glycoprotein;Hearing;Membrane;Referenceproteome;Repeat;Secreted;Signal;Transmembrane;Transmembranehelix		0.813366	0.674693	0.0590187	0.170912	A0A0A6YWL3;A0A0A6YXB5;A0A0A6YY17;A0A140T8S2;E9Q159;Q99PJ1;Q99PJ1-10;Q99PJ1-11;Q99PJ1-12;Q99PJ1-18;Q99PJ1-19;Q99PJ1-2;Q99PJ1-21;Q99PJ1-22;Q99PJ1-24;Q99PJ1-25;Q99PJ1-26;Q99PJ1-4;Q99PJ1-5;Q99PJ1-6;Q99PJ1-7;Q99PJ1-8;Q99PJ1-9	Pcdh15
3.77573	3.61594	4.38234	3.56843	2.83246	3.42989	3.60486	3.92025	5.788	5.56815	5.70265	5.91079	5.72709	5.4215	5.5439	5.40373		binding;cation binding;ion binding;metal ion binding		Completeproteome;Metal-binding;Referenceproteome;Zinc;Zinc-finger	+	1.06883e-08	0	-1.99199	-7.44016	A0A0A6YWL6;Q9ERQ3	Zfp704;Znf704
3.40937	3.4062	3.0277	3.16235	4.94274	3.77986	2.83182	3.44949	5.59004	5.48817	5.36375	5.67944	5.74263	5.57323	5.85534	5.48018	biological regulation;establishment of localization;establishment of protein localization;establishment of protein localization in endoplasmic reticulum membrane;establishment of protein localization in membrane;positive regulation of catalytic activity;positive regulation of GTPase activity;positive regulation of hydrolase activity;positive regulation of molecular function;regulation of biologic…	binding;enzyme binding;enzyme regulator activity;GTPase binding;GTPase regulator activity;guanyl-nucleotide exchange factor activity;nucleoside-triphosphatase regulator activity;protein binding;Rab GTPase binding;Rab guanyl-nucleotide exchange factor activity;Ras GTPase binding;Ras guanyl-nucleotide exchange factor activity;small GTPase binding;small GTPase regulator activity	cell part;cytoplasm;intracellular part;macromolecular complex;membrane;plasma membrane;protein complex	Completeproteome;Proteomicsidentification;Referenceproteome	+	4.13893e-07	0	-2.0954	-6.22289	A0A0A6YWM5;E9QKE4	Rab3gap2
3.84194	3.70229	3.75923	3.00582	3.11856	3.23634	3.28637	3.6448	3.156	3.15564	2.92812	3.79853	3.17988	3.06353	3.07004	3.30459	activation of protein kinase activity;anatomical structure morphogenesis;biological regulation;cell part morphogenesis;cell projection morphogenesis;cell projection organization;cellular component morphogenesis;cellular component organization;cellular component organization at cellular level;cellular component organization or biogenesis;cellular component organization or biogenesis at cellular le…	adenyl nucleotide binding;adenyl ribonucleotide binding;ATP binding;binding;catalytic activity;creatine kinase activity;kinase activity;nucleotide binding;phosphotransferase activity, alcohol group as acceptor;phosphotransferase activity, nitrogenous group as acceptor;protein kinase activity;protein serine/threonine kinase activity;purine nucleotide binding;purine ribonucleoside triphosphate bind…	cell part;cytoplasm;intracellular part	ATP-binding;Completeproteome;Nucleotide-binding;Proteomicsidentification;Referenceproteome		0.121834	0.0876859	0.242377	0.980599	A0A0A6YWM8	Map4k4
3.27051	3.27753	3.09021	4.10348	3.348	3.36147	4.39065	4.4401	5.95744	5.79214	6.15968	6.63511	5.95308	6.38893	6.06601	6.40427	biological regulation;biosynthetic process;cellular biosynthetic process;cellular macromolecule biosynthetic process;cellular macromolecule metabolic process;cellular metabolic process;cellular nitrogen compound metabolic process;cellular process;macromolecule biosynthetic process;macromolecule metabolic process;metabolic process;nitrogen compound metabolic process;nucleic acid metabolic process;…	binding;chromatin binding;DNA binding;nucleic acid binding	cell part;intracellular membrane-bounded organelle;intracellular organelle;intracellular part;membrane-bounded organelle;nucleus;organelle	Alternativesplicing;Coiledcoil;Completeproteome;Nucleus;Phosphoprotein;Proteomicsidentification;Referenceproteome;Repressor;Transcription;Transcriptionregulation	+	1.80151e-08	0	-2.50934	-7.83883	A0A0A6YWP7;A0A0A6YWY4;A0A0A6YXM5;Q6PGA0;Q6PGA0-2	Rcor3
3.88861	4.34378	4.37334	2.96783	3.16995	3.81709	3.43055	3.1629	4.27529	4.12208	4.1372	4.57309	4.26504	4.14893	3.75265	4.00833	cellular macromolecule metabolic process;cellular metabolic process;cellular nitrogen compound metabolic process;cellular process;developmental process;macromolecule metabolic process;maturation of SSU-rRNA;maturation of SSU-rRNA from tricistronic rRNA transcript (SSU-rRNA, 5.8S rRNA, LSU-rRNA);metabolic process;multicellular organismal development;multicellular organismal process;ncRNA metabolic…	binding;nucleic acid binding;RNA binding;rRNA binding;snoRNA binding;U3 snoRNA binding	cell part;intracellular non-membrane-bounded organelle;intracellular organelle;intracellular organelle part;intracellular part;macromolecular complex;non-membrane-bounded organelle;nuclear part;nucleolus;organelle;organelle part;preribosome;ribonucleoprotein complex;small-subunit processome	Completeproteome;Developmentalprotein;Nucleus;Proteomicsidentification;Referenceproteome	+	0.0272937	0.0116729	-0.51607	-1.66777	A0A0A6YWS6;A0A0R4J114;Q8BTT6	Utp25
3.63889	6.78102	7.7493	3.46402	6.53024	6.717	2.96357	3.90723	5.7932	5.90114	5.77856	6.25832	6.13721	6.03275	5.89144	5.84586	biological regulation;catabolic process;cellular catabolic process;cellular macromolecule catabolic process;cellular macromolecule metabolic process;cellular metabolic process;cellular process;cellular protein metabolic process;cellular response to stimulus;cellular response to stress;ER-associated protein catabolic process;macromolecule catabolic process;macromolecule metabolic process;macromole…	binding;catalytic activity;cation binding;cysteine-type endopeptidase activity;cysteine-type peptidase activity;endopeptidase activity;hydrolase activity;ion binding;metal ion binding;peptidase activity;peptidase activity, acting on L-amino acid peptides;small conjugating protein-specific protease activity;ubiquitin-specific protease activity	cell part;cytoplasmic part;cytosol;endoplasmic reticulum membrane;endoplasmic reticulum part;integral to membrane;intracellular organelle part;intracellular part;intrinsic to membrane;membrane;membrane part;organelle membrane;organelle part	Alternativesplicing;Completeproteome;Endoplasmicreticulum;Hydrolase;Membrane;Metal-binding;Protease;Proteomicsidentification;Referenceproteome;Repeat;Thiolprotease;Transmembrane;Transmembranehelix;Ublconjugationpathway;Zinc;Zinc-finger		0.292955	0.0946651	-0.735901	-0.951459	A0A0A6YWX1;E9Q9M5;J3KMM1;Q3UJD6-2	Usp19
2.79645	3.39807	3.59819	3.75129	3.91666	3.62658	3.85546	4.06552	6.64854	6.64887	6.43518	7.04403	7.09114	6.25592	6.278	6.48699				Alternativesplicing;Completeproteome;Proteomicsidentification;Referenceproteome	+	1.22843e-10	0	-2.98506	-10.7054	A0A0A6YWY5;Q8BGN2	D3Ertd751e
7.32019	7.51792	7.99578	3.19555	7.89109	6.65843	7.74836	7.36548	6.0063	6.03675	5.84947	5.20811	6.06004	5.70773	5.72998	5.81066	anatomical structure development;biological adhesion;cell adhesion;cell-cell adhesion;cellular process;developmental process;forebrain development;homophilic cell adhesion	binding;calcium ion binding;cation binding;ion binding;metal ion binding	cell junction;cell part;cell projection part;cell-cell contact zone;cell-cell junction;growth cone;integral to membrane;integral to plasma membrane;intrinsic to membrane;intrinsic to plasma membrane;membrane part;plasma membrane part;site of polarized growth	Calcium;Celladhesion;Completeproteome;Membrane;Proteomicsidentification;Referenceproteome;Repeat;Transmembrane;Transmembranehelix	+	0.0596799	0.00922192	1.16047	1.74157	A0A0A6YWY8;A0A0A6YY09;A0A0A6YY37;F8VPK8	Pcdh9
7.11485	6.3257	6.5611	7.33299	6.92165	6.3577	7.10699	6.47932	5.42902	5.1106	5.27802	5.09398	5.13576	5.07554	5.48515	5.31633	ATP hydrolysis coupled proton transport;cation transport;cellular component organization;cellular component organization or biogenesis;cellular membrane organization;cellular process;endocytosis;energy coupled proton transport, against electrochemical gradient;establishment of localization;hydrogen transport;ion transmembrane transport;ion transport;membrane invagination;membrane organization;mon…	active transmembrane transporter activity;ATPase activity;ATPase activity, coupled;ATPase activity, coupled to movement of substances;ATPase activity, coupled to transmembrane movement of ions;ATPase activity, coupled to transmembrane movement of substances;catalytic activity;cation transmembrane transporter activity;cation-transporting ATPase activity;hydrogen ion transmembrane transporter activ…	cell part;cytoplasmic part;extracellular membrane-bounded organelle;extracellular organelle;extracellular region part;extracellular vesicular exosome;intracellular organelle part;intracellular part;lysosomal membrane;macromolecular complex;membrane;membrane part;membrane-bounded organelle;membrane-bounded vesicle;organelle;organelle membrane;organelle part;protein complex;proton-transporting two-…	Completeproteome;Directproteinsequencing;Hydrogeniontransport;Iontransport;Phosphoprotein;Proteomicsidentification;Referenceproteome;Transport	+	6.598e-08	0	1.53449	6.1573	A0A0A6YX18;Q8BVE3	Atp6v1h
3.44806	3.22585	3.58641	3.28565	3.0814	4.13462	2.5246	3.39287	6.47732	6.32479	6.52304	6.52713	5.68207	6.19362	6.35566	6.2807	biosynthetic process;cellular biosynthetic process;cellular macromolecule biosynthetic process;cellular macromolecule metabolic process;cellular metabolic process;cellular process;cellular protein metabolic process;macromolecule biosynthetic process;macromolecule metabolic process;metabolic process;primary metabolic process;protein metabolic process;translation	structural constituent of ribosome;structural molecule activity	adherens junction;anchoring junction;cell junction;cell part;cell-substrate adherens junction;cell-substrate junction;cytosolic large ribosomal subunit;extracellular membrane-bounded organelle;extracellular organelle;extracellular region part;extracellular vesicular exosome;focal adhesion;intracellular organelle part;intracellular part;large ribosomal subunit;macromolecular complex;membrane;membr…	Acetylation;Completeproteome;Phosphoprotein;Proteomicsidentification;Referenceproteome;Ribonucleoprotein;Ribosomalprotein	+	2.71181e-10	0	-2.96061	-10.2719	A0A0A6YX26;P62900	Rpl31
4.13601	5.94305	6.2999	3.05982	5.64387	5.47837	5.40593	5.83255	6.26333	6.29733	6.60466	6.38607	6.31485	6.3771	6.47394	6.02639	anatomical structure development;developmental process;gland development;lacrimal gland development;organ development		cell part;cell surface;integral to membrane;intrinsic to membrane;membrane part	Completeproteome;Disulfidebond;Glycoprotein;Immunoglobulindomain;Membrane;Proteomicsidentification;Referenceproteome;Repeat;Signal;Transmembrane;Transmembranehelix	+	0.0118888	0.00132541	-1.11802	-2.29601	A0A0A6YX40;Q6ZQA6	Igsf3
6.46283	6.61803	6.55474	8.68381	6.3638	7.04809	7.07201	7.38912	6.98139	6.87177	6.83407	6.83113	6.88717	6.91659	6.90865	7.04614	biological regulation;negative regulation of cAMP-dependent protein kinase activity;negative regulation of catalytic activity;negative regulation of kinase activity;negative regulation of molecular function;negative regulation of protein kinase activity;negative regulation of protein serine/threonine kinase activity;negative regulation of transferase activity;regulation of biological process;regu…	binding;cAMP-dependent protein kinase inhibitor activity;cAMP-dependent protein kinase regulator activity;catalytic activity;enzyme binding;enzyme inhibitor activity;enzyme regulator activity;kinase activity;kinase binding;kinase inhibitor activity;kinase regulator activity;protein binding;protein kinase A binding;protein kinase A catalytic subunit binding;protein kinase binding;protein kinase in…	adherens junction;AMP-activated protein kinase complex;anchoring junction;cAMP-dependent protein kinase complex;cell junction;cell part;cell-substrate adherens junction;cell-substrate junction;centrosome;cytoplasm;cytoplasmic part;cytoskeletal part;extracellular membrane-bounded organelle;extracellular organelle;extracellular region part;extracellular vesicular exosome;focal adhesion;intracellula…	Completeproteome;Kinase;Proteomicsidentification;Referenceproteome;Transferase		0.677446	0.473739	0.114443	0.309799	A0A0A6YX73;Q8K1M3	Prkar2a
3.3427	3.37012	3.51197	3.46647	3.57719	3.30651	2.76221	2.83774	5.12447	4.28245	5.10168	5.58287	5.04211	5.26802	4.75422	4.18219	response to chemical stimulus;response to oxidative stress;response to stimulus;response to stress	binding;catalytic activity;coenzyme binding;cofactor binding;NAD binding;nucleotide binding;oxidoreductase activity;oxidoreductase activity, acting on NADH or NADPH;quinone binding	cell part;cytoplasmic part;intracellular membrane-bounded organelle;intracellular organelle;intracellular organelle part;intracellular part;macromolecular complex;membrane part;membrane-bounded organelle;mitochondrial membrane part;mitochondrial part;mitochondrial respiratory chain complex I;mitochondrion;NADH dehydrogenase complex;nuclear part;nucleoplasm;organelle;organelle part;protein complex…	Completeproteome;NAD;Oxidoreductase;Proteomicsidentification;Referenceproteome	+	1.09914e-06	0	-1.64539	-5.45125	A0A0A6YXD3	Ndufs2
3.15105	7.40527	7.89142	3.69511	7.82528	7.50289	4.06878	2.76597	5.97751	6.13221	5.80081	5.82939	6.06599	5.89893	4.78112	5.96109	biological regulation;cellular component organization;cellular component organization at cellular level;cellular component organization or biogenesis;cellular component organization or biogenesis at cellular level;cellular membrane fusion;cellular membrane organization;cellular process;endosome organization;endosome transport;establishment of localization;establishment of localization in cell;est…	binding;protein binding;SNAP receptor activity;SNARE binding;syntaxin binding	cell part;cytoplasmic part;early endosome;endosome;Golgi apparatus;Golgi apparatus part;Golgi membrane;integral to membrane;intracellular membrane-bounded organelle;intracellular organelle;intracellular organelle part;intracellular part;intrinsic to membrane;macromolecular complex;membrane;membrane part;membrane-bounded organelle;organelle;organelle membrane;organelle part;perinuclear region of c…	Acetylation;Alternativesplicing;Coiledcoil;Completeproteome;Golgiapparatus;Membrane;Phosphoprotein;Proteintransport;Proteomicsidentification;Referenceproteome;Transmembrane;Transmembranehelix;Transport		0.751114	0.500246	-0.267661	-0.2886	A0A0A6YXG0;Q9JKK1;Q9JKK1-2	Stx6
2.78784	3.97593	3.66716	4.15091	3.95815	3.68211	3.30649	4.26812	6.46558	6.28378	6.00759	6.19298	6.33348	6.20778	6.28593	6.09344		adenyl nucleotide binding;adenyl ribonucleotide binding;ATP binding;binding;catalytic activity;cation binding;ion binding;kinase activity;magnesium ion binding;metal ion binding;nucleotide binding;phosphotransferase activity, alcohol group as acceptor;protein kinase activity;protein serine/threonine kinase activity;purine nucleotide binding;purine ribonucleoside triphosphate binding;purine ribonu…	cell part;cytoplasm;intracellular part	Alternativesplicing;ATP-binding;Completeproteome;Cytoplasm;Kinase;Magnesium;Metal-binding;Nucleotide-binding;Phosphoprotein;Proteomicsidentification;Referenceproteome;Serine/threonine-proteinkinase;Transferase	+	1.24267e-09	0	-2.50923	-8.99351	A0A0A6YXG1;A0A668KMA1;E9PWX8;E9QPR4;Q811L6	Mast4
3.81226	3.78547	3.77466	3.52154	3.8305	4.59023	3.18527	3.20302	4.28129	4.27465	4.01385	4.37671	3.77784	4.18781	4.55304	3.84182			cell part;centriole;centrosome;cytoplasm;cytoplasmic part;cytoskeletal part;intracellular non-membrane-bounded organelle;intracellular organelle;intracellular organelle part;intracellular part;membrane;microtubule organizing center;microtubule organizing center part;non-membrane-bounded organelle;nuclear membrane;nuclear part;organelle;organelle membrane;organelle part	Completeproteome;Proteomicsidentification;Referenceproteome	+	0.0274396	0.0148323	-0.450508	-1.5917	A0A0A6YXK7	Cep170
3.15474	4.06164	3.74117	3.64869	3.16924	4.12783	2.69559	3.58954	5.40267	5.41334	5.28301	5.68724	5.74327	5.49153	5.38929	5.51937	biological regulation;cellular process;cellular response to stimulus;endosome transport;establishment of localization;establishment of localization in cell;intracellular transport;localization;macromolecule localization;protein localization;regulation of biological process;regulation of cellular process;response to stimulus;signal transduction;transport;vesicle-mediated transport	binding;lipid binding;phospholipid binding;protein binding;protein kinase A binding	cell part;cytoplasmic membrane-bounded vesicle;cytoplasmic part;cytoplasmic vesicle;endoplasmic reticulum;extrinsic to membrane;Golgi apparatus part;integral to membrane;intracellular membrane-bounded organelle;intracellular organelle;intracellular organelle part;intracellular part;intrinsic to membrane;lysosome;lytic vacuole;membrane;membrane part;membrane-bounded organelle;membrane-bounded vesi…	Acetylation;Alternativesplicing;Cellmembrane;Completeproteome;Endoplasmicreticulum;Golgiapparatus;Lysosome;Membrane;Phosphoprotein;Proteomicsidentification;Referenceproteome;Repeat;Transmembrane;Transmembranehelix;WDrepeat	+	3.34461e-08	0	-1.96766	-6.99631	A0A0A6YXL6;A0A0A6YXX3;A0A1D5RM41;E9Q3Y4;Q9ESE1;Q9ESE1-2;Q9ESE1-3	Lrba
3.34321	3.5016	3.48376	3.55449	2.73929	3.38243	4.24576	3.51586	5.1414	4.95016	4.65203	1.99396	4.11825	3.63245	4.07427	5.27976	activation of protein kinase activity;alcohol biosynthetic process;alcohol metabolic process;amine biosynthetic process;amine metabolic process;anatomical structure development;anatomical structure morphogenesis;axon guidance;benzene-containing compound metabolic process;biological adhesion;biological regulation;biosynthetic process;blood vessel development;blood vessel remodeling;cardiac cell di…	beta-amyloid binding;binding;catalytic activity;cytokine activity;cytokine receptor binding;growth factor activity;identical protein binding;kinase activity;molecular transducer activity;phosphotransferase activity, alcohol group as acceptor;protein binding;protein dimerization activity;protein homodimerization activity;protein kinase activity;protein serine/threonine kinase activity;receptor bin…	axon;cell body;cell part;cell projection;cytoplasmic part;endosome;extracellular matrix;extracellular region;extracellular region part;extracellular space;intracellular membrane-bounded organelle;intracellular organelle;intracellular part;membrane-bounded organelle;neuron projection;neuronal cell body;organelle	Cleavageonpairofbasicresidues;Completeproteome;Disulfidebond;Glycoprotein;Growthfactor;Mitogen;Proteomicsidentification;Referenceproteome;Secreted;Signal	+	0.0818801	0.0193489	-0.759484	-1.50343	A0A0A6YXU9;P27090	Tgfb2
3.37074	3.88517	3.58647	3.51511	4.28411	2.98322	3.28118	3.70461	5.64648	5.58959	5.42321	5.82029	5.68508	5.59735	5.55788	5.52811	biological regulation;cellular component organization;cellular component organization at cellular level;cellular component organization or biogenesis;cellular component organization or biogenesis at cellular level;cellular process;cytoskeleton organization;microtubule cytoskeleton organization;microtubule-based process;organelle organization;regulation of biological process;regulation of cellular…	binding;cytoskeletal protein binding;microtubule binding;microtubule minus-end binding;protein binding;tubulin binding	cell part;centrosome;cytoplasm;cytoplasmic part;cytoskeletal part;intracellular non-membrane-bounded organelle;intracellular organelle;intracellular organelle part;intracellular part;microtubule organizing center;non-membrane-bounded organelle;organelle;organelle part	Alternativesplicing;Completeproteome;Cytoplasm;Cytoskeleton;Microtubule;Phosphoprotein;Proteomicsidentification;Referenceproteome	+	1.38592e-09	0	-2.02967	-8.2506	A0A0A6YY67;H7BX08;Q8C1B1	Camsap2
4.21834	5.47992	7.96194	3.04677	8.1329	5.39862	3.36226	2.99895	5.90243	5.70527	5.40914	5.56386	5.94853	5.81529	5.59462	5.69241	biological adhesion;cell adhesion;cell-cell adhesion;cellular process;homophilic cell adhesion	binding;calcium ion binding;cation binding;ion binding;metal ion binding	cell part;integral to membrane;integral to plasma membrane;intrinsic to membrane;intrinsic to plasma membrane;membrane part;plasma membrane part	Calcium;Celladhesion;Completeproteome;Membrane;Proteomicsidentification;Referenceproteome;Repeat;Transmembrane;Transmembranehelix		0.406712	0.156449	-0.628981	-0.753023	A0A0A6YY83;A2RS43;E9Q2S0	Pcdh7
8.74352	7.99126	8.25368	10.024	7.9614	8.4127	8.52312	8.33765	7.25802	7.20153	7.34821	6.9343	7.26176	7.38484	7.07772	7.44733	biological adhesion;biological regulation;cell adhesion;cell projection organization;cell surface receptor linked signaling pathway;cell-cell adhesion;cellular component organization;cellular component organization at cellular level;cellular component organization or biogenesis;cellular component organization or biogenesis at cellular level;cellular process;cellular response to stimulus;homotypic…	binding;identical protein binding;protein binding	axon;cell body;cell junction;cell part;cell projection;cell projection part;cell surface;cell-cell junction;external side of plasma membrane;extracellular membrane-bounded organelle;extracellular organelle;extracellular region part;extracellular vesicular exosome;growth cone;membrane;membrane part;membrane-bounded organelle;membrane-bounded vesicle;neuron projection;neuronal cell body;organelle;p…	Completeproteome;Proteomicsidentification;Referenceproteome;Repeat	+	9.52891e-05	5.90406e-06	1.2917	3.80313	A0A0A6YY91	Ncam1
2.89532	5.68323	3.5537	4.28516	5.80553	4.6258	3.5944	3.19638	6.04039	6.03251	6.00914	6.6147	6.24578	6.09611	6.2211	6.20288	biological regulation;biosynthetic process;cell communication;cell differentiation;cellular biosynthetic process;cellular developmental process;cellular macromolecule biosynthetic process;cellular macromolecule metabolic process;cellular metabolic process;cellular nitrogen compound metabolic process;cellular process;cellular response to chemical stimulus;cellular response to external stimulus;cel…	binding;hormone receptor binding;Notch binding;nuclear hormone receptor binding;protein binding;protein binding transcription factor activity;receptor binding;retinoic acid receptor binding;SMAD binding;transcription coactivator activity;transcription cofactor activity;transcription corepressor activity;transcription factor binding;transcription factor binding transcription factor activity;vitami…	catalytic step 2 spliceosome;cell part;intracellular membrane-bounded organelle;intracellular organelle;intracellular organelle part;intracellular part;macromolecular complex;membrane-bounded organelle;nuclear matrix;nuclear part;nucleoplasm;nucleus;organelle;organelle part;ribonucleoprotein complex;spliceosomal complex	Acetylation;Completeproteome;mRNAprocessing;mRNAsplicing;Nucleus;Phosphoprotein;Proteomicsidentification;Referenceproteome;Spliceosome;Transcription;Transcriptionregulation	+	0.000191437	5.08259e-06	-1.97789	-3.99656	A0A0B4J1E2;Q9CSN1	Snw1
7.78599	6.82564	6.67948	3.33259	6.77719	7.20195	7.60296	7.15972	4.89411	5.00254	5.13696	5.16112	5.30753	5.20194	5.24728	5.30402	establishment of localization;establishment of localization in cell;establishment of protein localization;intracellular protein transport;intracellular transport;nuclear import;nuclear transport;nucleocytoplasmic transport;protein import;protein import into nucleus;protein targeting;protein transport;response to chemical stimulus;response to hydrogen peroxide;response to inorganic substance;respo…	protein transporter activity;substrate-specific transporter activity;transporter activity	cell part;cytoplasm;extracellular membrane-bounded organelle;extracellular organelle;extracellular region part;extracellular vesicular exosome;intracellular membrane-bounded organelle;intracellular organelle;intracellular part;membrane-bounded organelle;membrane-bounded vesicle;nucleus;organelle;vesicle	Acetylation;Completeproteome;Cytoplasm;Nucleus;Phosphoprotein;Proteintransport;Proteomicsidentification;Referenceproteome;Repeat;Transport	+	0.00896817	0.000573643	1.51375	2.52589	A0A0B4J1E7;O35343	Kpna4
2.45697	3.41952	2.91978	3.71073	4.6442	3.05082	3.7844	3.6989	1.57498	4.01204	3.99237	2.98802	1.97649	2.76557	2.00144	2.81366	biological regulation;cell surface receptor linked signaling pathway;cellular process;cellular response to stimulus;negative regulation of biological process;negative regulation of canonical Wnt receptor signaling pathway;negative regulation of cell activation;negative regulation of cell communication;negative regulation of cell proliferation;negative regulation of cellular process;negative regul…		cell part;cytoplasm;cytoplasmic part;endoplasmic reticulum;integral to membrane;intracellular membrane-bounded organelle;intracellular organelle;intracellular part;intrinsic to membrane;membrane;membrane part;membrane-bounded organelle;organelle;plasma membrane	Alternativesplicing;Cellmembrane;Completeproteome;Cytoplasm;Endoplasmicreticulum;Glycoprotein;Membrane;Phosphoprotein;Proteomicsidentification;Referenceproteome;Signal;Transmembrane;Transmembranehelix;Wntsignalingpathway	+	0.10189	0.0266966	0.695094	1.3984	A0A0B4J1F5;Q3U3D7;Q3U3D7-2;Q3U3D7-3	Tmem131l
3.60086	4.08344	3.25024	4.02893	5.09738	4.17966	3.75604	3.32947	6.05312	6.22704	6.25992	6.6127	6.29791	6.38984	6.38246	6.55872	lipid localization;lipid storage;localization;macromolecule localization		cell part;cytoplasmic part;intracellular part;lipid particle	Alternativesplicing;Completeproteome;Referenceproteome	+	2.29407e-08	0	-2.43196	-7.66147	A0A0F6AIX5;A0A1W2P7C8;A0A1W2P7T7;Q8BVA5	Ldah
3.67438	3.98628	3.83188	2.70381	5.24942	3.70837	4.34745	3.45297	6.17874	5.91253	6.15572	6.23087	6.1241	6.24318	6.45179	6.24171	biological regulation;positive regulation of biological process;positive regulation of cellular component biogenesis;positive regulation of cellular component organization;positive regulation of cellular process;positive regulation of developmental process;positive regulation of nervous system development;positive regulation of synapse assembly;regulation of biological process;regulation of cellu…	G-protein coupled receptor activity;molecular transducer activity;receptor activity;signal transducer activity;signaling receptor activity;transmembrane signaling receptor activity	cell part;integral to membrane;intrinsic to membrane;membrane;membrane part;plasma membrane	Alternativesplicing;Cellmembrane;Completeproteome;Directproteinsequencing;Glycoprotein;G-proteincoupledreceptor;Membrane;Phosphoprotein;Receptor;Referenceproteome;Transducer;Transmembrane;Transmembranehelix	+	4.43986e-07	0	-2.32301	-6.38227	A0A0G2JDE3;A0A0G2JDF4;A0A0G2JDK6;A0A0G2JFF5;A0A0G2JFV3;A0A0G2JG66;A0A0G2JGM8;Q8JZZ7;Q8JZZ7-2	Adgrl2
3.68043	3.4739	3.22198	2.69096	3.13184	3.62261	3.68395	3.94303	4.32353	5.34378	5.84741	6.1105	6.45175	6.59278	4.94748	6.63836	anatomical structure formation involved in morphogenesis;anatomical structure morphogenesis;biological regulation;camera-type eye photoreceptor cell differentiation;cell differentiation;cell differentiation involved in kidney development;cellular component maintenance;cellular component organization;cellular component organization or biogenesis;cellular developmental process;cellular process;deve…	actinin binding;binding;cadherin binding;cell adhesion molecule binding;cytoskeletal protein binding;protein binding	apical plasma membrane;brush border;cell part;cell projection;cell projection membrane;cell projection part;cell surface;cilium;cilium part;cytoplasmic part;endoplasmic reticulum;endoplasmic reticulum-Golgi intermediate compartment;extracellular membrane-bounded organelle;extracellular organelle;extracellular region part;extracellular space;extracellular vesicular exosome;integral to membrane;int…	Acetylation;Alternativesplicing;Cellmembrane;Cellprojection;Cilium;Completeproteome;Endoplasmicreticulum;Glycoprotein;Membrane;Phosphoprotein;Proteomicsidentification;Referenceproteome;Signal;Transmembrane;Transmembranehelix	+	5.03149e-06	0	-2.35086	-5.47524	A0A0G2JDH9;A0A0G2JE50;A0A0R4J0B0;G3X9J8;G5E8G5;O54990;O54990-2;O54990-3;O54990-4;O54990-5;O54990-6;Q8CDK8	Prom1
3.25102	3.6184	3.4411	3.67957	3.10947	3.4253	3.76202	3.9337	6.50126	6.8957	7.00739	6.70438	7.57208	7.47683	6.78384	7.31929	alcohol biosynthetic process;alcohol metabolic process;amine metabolic process;anatomical structure morphogenesis;biological regulation;biosynthetic process;carbohydrate metabolic process;catabolic process;cellular biosynthetic process;cellular catabolic process;cellular lipid catabolic process;cellular lipid metabolic process;cellular metabolic process;cellular nitrogen compound biosynthetic pro…	binding;catalytic activity;ceramidase activity;glucosylceramidase activity;hydrolase activity;hydrolase activity, acting on carbon-nitrogen (but not peptide) bonds;hydrolase activity, acting on carbon-nitrogen (but not peptide) bonds, in linear amides;hydrolase activity, acting on glycosyl bonds;hydrolase activity, hydrolyzing O-glycosyl compounds;protein binding;receptor binding	cell part;cytoplasmic part;extracellular membrane-bounded organelle;extracellular organelle;extracellular region part;extracellular vesicular exosome;intracellular organelle lumen;intracellular organelle part;intracellular part;lysosomal lumen;lysosomal membrane;membrane;membrane-bounded organelle;membrane-bounded vesicle;membrane-enclosed lumen;organelle;organelle lumen;organelle membrane;organe…	Completeproteome;Directproteinsequencing;Disulfidebond;Glycoprotein;Glycosidase;Hydrolase;Lipidmetabolism;Lysosome;Membrane;Referenceproteome;Signal;Sphingolipidmetabolism	+	5.60142e-12	0	-3.50502	-13.1259	A0A0G2JDK2;P17439	Gba
3.79764	6.32053	3.5827	3.20546	5.66405	6.78014	5.9027	3.45253	6.84503	6.38222	6.52885	6.69835	6.73441	6.797	6.97415	6.57405	cellular macromolecule metabolic process;cellular metabolic process;cellular process;cellular protein metabolic process;macromolecule metabolic process;macromolecule modification;metabolic process;primary metabolic process;protein geranylgeranylation;protein metabolic process;protein modification process;protein prenylation	binding;catalytic activity;cation binding;enzyme binding;GTPase binding;ion binding;metal ion binding;prenyltransferase activity;protein binding;protein geranylgeranyltransferase activity;protein prenyltransferase activity;Rab geranylgeranyltransferase activity;Rab GTPase binding;Ras GTPase binding;small GTPase binding;transferase activity;transferase activity, transferring alkyl or aryl (other t…	cell part;cytoplasmic part;intracellular part;macromolecular complex;protein complex;Rab-protein geranylgeranyltransferase complex	3D-structure;Completeproteome;Metal-binding;Phosphoprotein;Prenyltransferase;Proteomicsidentification;Referenceproteome;Repeat;Transferase;Zinc	+	0.00321179	0.000126334	-1.85354	-2.97817	A0A0G2JDK3;A0A0G2JF29;A0A0G2JG79;A0A0G2JGU4;P53612;Q3TVF4;Q6PFA1;Q9JIF6	Rabggtb
4.11163	3.4687	2.47626	3.73626	3.54485	3.55355	4.01015	3.66446	6.82277	6.47259	6.73396	6.65854	7.45978	7.38033	6.20002	6.93434	acetylcholine catabolic process;acetylcholine metabolic process;alcohol metabolic process;amine catabolic process;amine metabolic process;anatomical structure development;biological adhesion;biological regulation;biosynthetic process;catabolic process;cell adhesion;cell development;cellular amine metabolic process;cellular biogenic amine catabolic process;cellular biogenic amine metabolic process…	acetylcholine binding;acetylcholinesterase activity;amine binding;binding;carboxylic ester hydrolase activity;catalytic activity;cholinesterase activity;collagen binding;extracellular matrix binding;hydrolase activity;hydrolase activity, acting on ester bonds;identical protein binding;laminin binding;neurotransmitter binding;protein binding;protein dimerization activity;protein homodimerization a…	anchored to membrane;basal lamina;cell junction;cell part;cell surface;cytoplasmic part;extracellular matrix part;extracellular region;extracellular region part;extracellular space;Golgi apparatus;intracellular membrane-bounded organelle;intracellular organelle;intracellular part;intrinsic to membrane;membrane;membrane part;membrane-bounded organelle;neuromuscular junction;organelle;perinuclear r…	3D-structure;Alternativesplicing;Celljunction;Cellmembrane;Completeproteome;Disulfidebond;Glycoprotein;GPI-anchor;Hydrolase;Lipoprotein;Membrane;Neurotransmitterdegradation;Referenceproteome;Secreted;Serineesterase;Signal;Synapse	+	1.16939e-09	0	-3.26206	-9.83628	A0A0G2JDM6;P21836	Ache
3.20687	4.23674	3.51826	3.25131	3.90309	3.94632	3.08823	3.74525	5.07761	5.03059	5.05434	5.34368	5.12636	5.20307	5.12417	5.00353	cell cycle phase;cell cycle process;cell division;cellular component organization;cellular component organization at cellular level;cellular component organization or biogenesis;cellular component organization or biogenesis at cellular level;cellular macromolecule metabolic process;cellular metabolic process;cellular process;cellular protein metabolic process;macromolecule metabolic process;macro…	binding;enzyme binding;phosphatase binding;protein binding;protein phosphatase binding	anaphase-promoting complex;cell part;cullin-RING ubiquitin ligase complex;intracellular membrane-bounded organelle;intracellular organelle;intracellular organelle part;intracellular part;macromolecular complex;membrane-bounded organelle;nuclear part;nuclear ubiquitin ligase complex;nucleus;organelle;organelle part;protein complex;ubiquitin ligase complex	Alternativesplicing;Cellcycle;Celldivision;Completeproteome;Mitosis;Phosphoprotein;Referenceproteome;Repeat;TPRrepeat;Ublconjugationpathway	+	9.00129e-08	0	-1.50841	-6.02424	A0A0G2JDM7;Q8BTZ4	Anapc5
6.82966	6.98646	5.89034	3.6322	6.67714	6.61007	3.10601	6.86092	6.26293	6.06726	6.07865	6.50742	5.98201	6.03913	6.45903	5.90521	cell cycle process;cell division;cellular component movement;cellular component organization;cellular component organization at cellular level;cellular component organization or biogenesis;cellular component organization or biogenesis at cellular level;cellular process;cytoskeleton organization;establishment of localization;establishment of localization in cell;establishment of organelle localiza…	binding;cytoskeletal protein binding;microtubule binding;protein binding;tubulin binding	cell part;cytoplasm;cytoskeletal part;cytoskeleton;extracellular membrane-bounded organelle;extracellular organelle;extracellular region part;extracellular vesicular exosome;intracellular non-membrane-bounded organelle;intracellular organelle;intracellular organelle part;intracellular part;macromolecular complex;membrane;membrane-bounded organelle;membrane-bounded vesicle;microtubule;microtubule …	Acetylation;Alternativesplicing;Completeproteome;Cytoplasm;Cytoskeleton;Microtubule;Phosphoprotein;Referenceproteome;Repeat		0.552447	0.282833	-0.338605	-0.515977	A0A0G2JDN7;P27546-4	Map4
2.78449	3.77657	3.63595	3.36167	3.75045	3.40863	3.50602	3.82152	6.46438	6.29651	6.32604	6.44483	6.22767	6.1923	6.2758	6.02771	biological regulation;cell surface receptor linked signaling pathway;cellular component organization;cellular component organization or biogenesis;cellular process;cellular response to chemical stimulus;cellular response to cytokine stimulus;cellular response to organic substance;cellular response to stimulus;positive regulation of actin cytoskeleton reorganization;positive regulation of biologic…	binding;cytokine binding;growth factor binding;interleukin-1 binding;protein binding;protein N-terminus binding	actin cytoskeleton;apical plasma membrane;cell part;cell projection;clathrin-coated vesicle;coated vesicle;cytoplasm;cytoplasmic membrane-bounded vesicle;cytoplasmic part;cytoplasmic vesicle;cytoskeleton;endoplasmic reticulum;intracellular membrane-bounded organelle;intracellular non-membrane-bounded organelle;intracellular organelle;intracellular organelle part;intracellular part;lamellipodium;m…	Acetylation;Completeproteome;Cytoplasmicvesicle;Endoplasmicreticulum;Membrane;Mitochondrion;Nucleus;Referenceproteome;Sarcoplasmicreticulum	+	4.15015e-12	0	-2.77624	-12.1013	A0A0G2JDP0;O35387	Hax1
6.69525	7.66022	7.81666	7.92153	7.32057	7.71605	7.74824	6.99068	6.55096	6.73611	6.92788	7.52078	6.58243	7.13219	7.16077	7.17506	actin cytoskeleton organization;actin filament-based process;actomyosin structure organization;cell differentiation;cellular component organization;cellular component organization at cellular level;cellular component organization or biogenesis;cellular component organization or biogenesis at cellular level;cellular developmental process;cellular process;cytoskeleton organization;developmental pro…		actin cytoskeleton;adherens junction;anchoring junction;cell junction;cell part;cell-substrate adherens junction;cell-substrate junction;cytoplasm;cytoskeleton;focal adhesion;intracellular non-membrane-bounded organelle;intracellular organelle;intracellular part;non-membrane-bounded organelle;organelle	Acetylation;Actin-binding;Calmodulin-binding;Completeproteome;Referenceproteome;Repeat	+	0.0205232	0.00965295	0.510378	1.72744	A0A0G2JDV8;Q9DAW9	Cnn3
3.08337	8.48313	7.43703	3.69058	8.50794	8.00228	6.09982	3.03479	6.95662	7.51179	6.86828	6.29615	6.4641	6.03278	6.15889	6.78189	biosynthetic process;cellular biosynthetic process;cellular macromolecule biosynthetic process;cellular macromolecule metabolic process;cellular metabolic process;cellular process;cellular protein metabolic process;macromolecule biosynthetic process;macromolecule metabolic process;metabolic process;primary metabolic process;protein metabolic process;translation	binding;cation binding;ion binding;metal ion binding;structural constituent of ribosome;structural molecule activity	cell part;cytosolic small ribosomal subunit;intracellular membrane-bounded organelle;intracellular organelle;intracellular organelle part;intracellular part;macromolecular complex;membrane-bounded organelle;nucleus;organelle;organelle part;ribonucleoprotein complex;small ribosomal subunit	Completeproteome;Metal-binding;Phosphoprotein;Referenceproteome;Ribonucleoprotein;Ribosomalprotein;Zinc;Zinc-finger		0.509921	0.225416	-0.591446	-0.606835	A0A0G2JDW7;Q6ZWU9	Rps27
3.39113	3.98171	3.61477	3.80123	3.44116	4.27633	2.30238	3.66961	6.8874	7.36062	6.91497	5.79933	6.30868	6.19547	6.10029	5.68909	apoptosis;biological regulation;catabolic process;cell death;cellular catabolic process;cellular macromolecule catabolic process;cellular macromolecule metabolic process;cellular metabolic process;cellular nitrogen compound metabolic process;cellular process;cellular protein metabolic process;cellular response to stimulus;cellular response to stress;death;DNA metabolic process;DNA repair;macromol…	acid-amino acid ligase activity;adenyl nucleotide binding;adenyl ribonucleotide binding;ATP binding;binding;catalytic activity;ligase activity;ligase activity, forming carbon-nitrogen bonds;nucleotide binding;purine nucleotide binding;purine ribonucleoside triphosphate binding;purine ribonucleotide binding;ribonucleotide binding;small conjugating protein ligase activity;ubiquitin-protein ligase a…	cell part;cytoplasm;cytoplasmic part;endosomal part;endosome membrane;extracellular membrane-bounded organelle;extracellular organelle;extracellular region part;extracellular vesicular exosome;intracellular organelle part;intracellular part;macromolecular complex;membrane;membrane-bounded organelle;membrane-bounded vesicle;organelle;organelle membrane;organelle part;plasma membrane;protein comple…	Apoptosis;ATP-binding;Cellmembrane;Completeproteome;Cytoplasm;Disulfidebond;DNAdamage;DNArepair;Endosome;Ligase;Membrane;Nucleotide-binding;Phosphoprotein;Referenceproteome;Ublconjugationpathway	+	1.3518e-07	0	-2.84719	-7.2379	A0A0G2JE32;A0A0G2JGL0;A0A494BA56;A0A494BAN1;P61079;P61080;P62838	Ube2d3;Ube2d3;Ube2d2a;Ube2d2a;Ube2d3;Ube2d1;Ube2d2
2.45496	4.02187	7.49705	3.31805	5.50328	3.35434	3.31744	2.88394	8.56821	8.32654	8.38991	8.64941	8.87747	8.58417	8.49638	8.25655					+	2.71513e-06	0	-4.47471	-6.45172	A0A0G2JE57	Map4
3.44029	4.1943	2.89822	3.96993	3.81608	3.36042	4.13332	3.43994	5.96193	6.01563	5.62208	6.14155	6.17267	6.13005	6.07089	6.21857			cell part;cytoplasmic part;endosomal part;endosome membrane;integral to membrane;intracellular membrane-bounded organelle;intracellular organelle;intracellular organelle part;intracellular part;intrinsic to membrane;late endosome membrane;lysosomal membrane;membrane;membrane part;membrane-bounded organelle;organelle;organelle membrane;organelle part;vacuolar membrane;vacuolar part	Acetylation;Completeproteome;Endosome;Membrane;Phosphoprotein;Referenceproteome;Transmembrane;Transmembranehelix	+	1.37668e-09	0	-2.38511	-8.78547	A0A0G2JE93;A0A1Y7VJA7;A0A1Y7VLU9;Q9DCI3	Stard3nl
2.97184	3.70899	3.21436	3.01365	5.16667	6.84351	3.64192	3.7003	4.25987	4.43305	4.53989	4.3791	4.37902	4.25715	4.10547	4.20934		binding;cation binding;ion binding;metal ion binding;transition metal ion binding;zinc ion binding		ANKrepeat;Coiledcoil;Completeproteome;Lipoprotein;Metal-binding;Myristate;Phosphoprotein;Referenceproteome;Repeat;Zinc;Zinc-finger		0.552651	0.292646	-0.287706	-0.502218	A0A0G2JEA0;Q6ZPS6	Ankib1
3.26069	3.51464	3.35043	3.01302	3.56472	3.13998	2.31001	3.66504	5.05307	5.02586	4.79702	4.64854	5.3093	4.74387	4.94343	4.99987					+	8.02914e-08	0	-1.7128	-6.3625	A0A0G2JEA5	Gm43738
6.93973	7.11103	6.65523	7.242	6.36002	7.61056	7.03447	7.39038	6.03144	5.71742	5.81426	5.92451	5.80827	5.84727	5.80835	5.91924	apoptosis;autophagic cell death;biological regulation;biosynthetic process;carboxylic acid biosynthetic process;carboxylic acid metabolic process;cell death;cellular biosynthetic process;cellular component assembly;cellular component organization;cellular component organization or biogenesis;cellular ketone metabolic process;cellular lipid metabolic process;cellular macromolecule metabolic proces…	binding;carboxylic acid binding;catalytic activity;fatty acid binding;identical protein binding;lipid binding;lysophosphatidic acid acyltransferase activity;lysophospholipid acyltransferase activity;monocarboxylic acid binding;protein binding;protein dimerization activity;protein homodimerization activity;transferase activity;transferase activity, transferring acyl groups;transferase activity, tr…	cell part;cytoplasm;cytoplasmic part;cytosol;endoplasmic reticulum;envelope;extracellular membrane-bounded organelle;extracellular organelle;extracellular region part;extracellular vesicular exosome;Golgi apparatus part;Golgi membrane;intracellular membrane-bounded organelle;intracellular organelle;intracellular organelle part;intracellular part;macromolecular complex;membrane;membrane-bounded or…	3D-structure;Acetylation;Alternativesplicing;Apoptosis;Coiledcoil;Completeproteome;Cytoplasm;Golgiapparatus;Lipid-binding;Membrane;Mitochondrion;Mitochondrionoutermembrane;Phosphoprotein;Referenceproteome;SH3domain	+	1.08886e-06	0	1.18408	4.83037	A0A0G2JEC4;Q9JK48;Q9JK48-2	Sh3glb1
4.23886	3.39195	3.65453	4.0628	3.56661	2.68047	3.71256	3.46579	4.40774	4.59896	4.84691	5.62941	5.04009	5.42321	4.99011	4.95682	catabolic process;lipid catabolic process;lipid metabolic process;metabolic process;primary metabolic process	catalytic activity;hydrolase activity		Completeproteome;Hydrolase;Lipiddegradation;Lipidmetabolism;Proteomicsidentification;Referenceproteome	+	1.71156e-05	0	-1.38996	-4.37266	A0A0G2JEC8;Q3U7M5;Q8C0M2;Q8VD66	Abhd4
4.47556	3.66146	2.7149	3.78613	3.28583	3.28548	2.40899	4.18023	4.74286	4.34953	4.53669	4.55198	4.93067	5.13388	4.65292	5.02612	cellular macromolecule metabolic process;cellular metabolic process;cellular process;cellular protein metabolic process;macromolecule metabolic process;macromolecule modification;metabolic process;peptidyl-amino acid modification;primary metabolic process;protein metabolic process;protein modification process	binding;catalytic activity;cation binding;dioxygenase activity;ion binding;metal ion binding;oxidoreductase activity	cell part;integral to membrane;intrinsic to membrane;membrane;membrane part	Completeproteome;Dioxygenase;Glycoprotein;Iron;Membrane;Metal-binding;Oxidoreductase;Referenceproteome;Signal-anchor;Transmembrane;Transmembranehelix	+	0.000293128	1.6791e-05	-1.26576	-3.46996	A0A0G2JED5;Q80VP9	Asphd2
3.41437	3.29664	3.55994	3.58671	2.31802	3.10408	3.16904	3.8417	5.4245	5.06588	5.35308	5.06007	5.26863	5.16366	5.27894	5.17919	acetyl-CoA metabolic process;alcohol metabolic process;biological regulation;biosynthetic process;cellular biosynthetic process;cellular lipid metabolic process;cellular metabolic process;cellular process;cholesterol biosynthetic process;cholesterol metabolic process;coenzyme metabolic process;cofactor metabolic process;isopentenyl diphosphate biosynthetic process;isopentenyl diphosphate biosynth…	adenyl nucleotide binding;adenyl ribonucleotide binding;ATP binding;binding;catalytic activity;identical protein binding;kinase activity;mevalonate kinase activity;nucleotide binding;phosphotransferase activity, alcohol group as acceptor;protein binding;purine nucleotide binding;purine ribonucleoside triphosphate binding;purine ribonucleotide binding;ribonucleotide binding;transferase activity;tr…	cell part;cytoplasmic part;cytosol;extracellular membrane-bounded organelle;extracellular organelle;extracellular region part;extracellular vesicular exosome;intracellular part;membrane-bounded organelle;membrane-bounded vesicle;organelle;vesicle	ATP-binding;Cholesterolbiosynthesis;Cholesterolmetabolism;Completeproteome;Cytoplasm;Kinase;Lipidbiosynthesis;Lipidmetabolism;Nucleotide-binding;Proteomicsidentification;Referenceproteome;Steroidbiosynthesis;Steroidmetabolism;Sterolbiosynthesis;Sterolmetabolism;Transferase	+	1.6365e-08	0	-1.93793	-7.21184	A0A0G2JEG0;A0A0G2JFX8;D3YV77;Q3UEB4;Q9R008	Mvk
7.25941	7.52159	7.25383	7.31888	7.0456	7.46686	7.49172	7.26383	6.25684	6.21448	6.38168	5.72085	6.18436	6.25373	6.31559	6.3022	behavior;cellular component organization;cellular component organization or biogenesis;cellular membrane organization;cellular process;cognition;endocytosis;establishment of localization;learning;learning or memory;membrane invagination;membrane organization;multicellular organismal process;neurological system process;response to stimulus;synaptic vesicle endocytosis;synaptic vesicle transport;sy…	binding;lipid binding;phospholipid binding	cell junction;cell part;clathrin coated vesicle membrane;clathrin-coated vesicle;coated vesicle;coated vesicle membrane;cytoplasmic membrane-bounded vesicle;cytoplasmic part;cytoplasmic vesicle;cytoplasmic vesicle membrane;cytoplasmic vesicle part;cytoskeleton;intracellular membrane-bounded organelle;intracellular non-membrane-bounded organelle;intracellular organelle;intracellular organelle part…	Celljunction;Coiledcoil;Completeproteome;Cytoplasm;Cytoplasmicvesicle;Cytoskeleton;Membrane;Phosphoprotein;Referenceproteome;SH3domain;Synapse	+	7.0886e-09	0	1.124	5.86428	A0A0G2JEG8;A0A668KM31;Q7TQF7	Amph
3.16693	4.11966	2.8627	3.1091	3.67304	3.21248	2.85734	3.96308	7.29205	6.94213	6.93224	7.15388	7.35009	7.24465	7.22416	6.8651	cation transport;cellular potassium ion transport;cellular process;establishment of localization;ion transmembrane transport;ion transport;metal ion transport;monovalent inorganic cation transport;potassium ion transmembrane transport;potassium ion transport;transmembrane transport;transport	calcium activated cation channel activity;calcium-activated potassium channel activity;cation channel activity;cation transmembrane transporter activity;channel activity;gated channel activity;ion channel activity;ion gated channel activity;ion transmembrane transporter activity;passive transmembrane transporter activity;potassium channel activity;substrate-specific channel activity;substrate-spe…	cation channel complex;cell part;ion channel complex;macromolecular complex;membrane part;plasma membrane part;potassium channel complex;protein complex;voltage-gated potassium channel complex	Calcium;Cellmembrane;Completeproteome;Glycoprotein;Ionchannel;Iontransport;Membrane;Phosphoprotein;Potassium;Potassiumchannel;Potassiumtransport;Referenceproteome;Transmembrane;Transmembranehelix;Transport	+	8.34479e-12	0	-3.755	-13.2092	A0A0G2JER3;A0A0G2JG99;A2AHB7;A2AHB8;A2AHB9;C0KTP6;Q6ZPR4	Kcnt1
4.74201	7.30829	6.63422	3.34922	4.98378	4.426	4.15115	4.73981	5.62329	5.55032	5.5757	6.01609	5.61984	5.19671	5.65972	5.48401	actin cytoskeleton organization;actin filament-based process;anatomical structure development;biological adhesion;biological regulation;cell adhesion;cell differentiation;cell differentiation involved in embryonic placenta development;cell-cell adhesion;cellular component organization;cellular component organization at cellular level;cellular component organization or biogenesis;cellular componen…	ATPase activator activity;ATPase regulator activity;binding;chaperone binding;DNA binding;enzyme activator activity;enzyme regulator activity;heat shock protein binding;nucleic acid binding;nucleoside-triphosphatase regulator activity;protein binding;protein binding involved in protein folding;unfolded protein binding	cell part;contractile fiber part;cytoplasm;cytoplasmic part;cytosol;intracellular membrane-bounded organelle;intracellular organelle;intracellular organelle part;intracellular part;membrane;membrane-bounded organelle;nuclear part;nucleoplasm;nucleus;organelle;organelle part;perinuclear region of cytoplasm;Z disc	Alternativesplicing;Chaperone;Completeproteome;Cytoplasm;Nucleus;Referenceproteome		0.260147	0.0908202	-0.548901	-0.966853	A0A0G2JER9;O54946;O54946-2	Dnajb6
2.9865	3.48743	3.35369	3.7958	4.60611	4.57611	4.51067	4.10838	3.81441	4.09549	3.60334	4.6146	4.6601	3.99938	3.89782	4.49361	anatomical structure morphogenesis;cell morphogenesis;cell morphogenesis involved in differentiation;cellular component morphogenesis;cellular component organization;cellular component organization or biogenesis;cellular developmental process;cellular process;developmental process;epithelial cell morphogenesis;establishment of localization;establishment of localization in cell;establishment of pr…		cell part;cell projection;centriole;centrosome;cilium;cytoplasm;cytoplasmic part;cytoskeletal part;cytosol;intracellular non-membrane-bounded organelle;intracellular organelle;intracellular organelle part;intracellular part;membrane;microtubule organizing center;microtubule organizing center part;non-membrane-bounded organelle;nuclear part;nucleoplasm;organelle;organelle part;plasma membrane;prim…	Cellprojection;Cilium;Coiledcoil;Completeproteome;Cytoplasm;Cytoskeleton;Proteintransport;Referenceproteome;S-nitrosylation;Transport		0.412573	0.22389	-0.219257	-0.609691	A0A0G2JES6;Q9JJC6	Rilpl1
3.24739	3.26903	3.32503	2.61554	3.21629	3.40198	3.47019	3.73587	5.64097	5.68489	5.48008	6.54062	6.34483	5.85158	5.68969	5.96751	cellular macromolecule metabolic process;cellular metabolic process;cellular process;cellular protein metabolic process;macromolecule metabolic process;macromolecule modification;metabolic process;primary metabolic process;protein metabolic process;protein modification by small protein conjugation;protein modification by small protein conjugation or removal;protein modification process;protein ub…	binding;identical protein binding;protein binding;protein dimerization activity;protein homodimerization activity	cell part;Cul3-RING ubiquitin ligase complex;cullin-RING ubiquitin ligase complex;cytoplasm;intracellular membrane-bounded organelle;intracellular non-membrane-bounded organelle;intracellular organelle;intracellular organelle part;intracellular part;macromolecular complex;membrane;membrane-bounded organelle;non-membrane-bounded organelle;nuclear part;nucleolus;nucleoplasm;nucleus;organelle;organe…	Completeproteome;Kelchrepeat;Nucleus;Proteomicsidentification;Referenceproteome;Repeat;Ublconjugationpathway	+	4.25819e-10	0	-2.61486	-9.61374	A0A0G2JF30;G3UW75;Q8BUL5	Klhl7
3.42689	4.16946	3.87534	3.0863	2.83389	4.15987	2.88231	3.55472	5.82687	5.38386	5.61416	5.95724	5.79338	6.02051	6.21731	5.78887	biological regulation;cell migration;cell motility;cellular component movement;cellular macromolecule metabolic process;cellular metabolic process;cellular process;cellular protein metabolic process;locomotion;macromolecule metabolic process;macromolecule modification;metabolic process;neuron migration;phosphate-containing compound metabolic process;phosphorus metabolic process;phosphorylation;po…	adenyl nucleotide binding;adenyl ribonucleotide binding;ATP binding;binding;catalytic activity;cyclin-dependent protein kinase activity;kinase activity;nucleotide binding;phosphotransferase activity, alcohol group as acceptor;protein kinase activity;protein serine/threonine kinase activity;purine nucleotide binding;purine ribonucleoside triphosphate binding;purine ribonucleotide binding;ribonucle…	cell part;cell projection cytoplasm;cell projection membrane;cell projection part;cytoplasm;cytoplasmic part;dendrite cytoplasm;dendrite terminus;dendritic growth cone;growth cone;intracellular membrane-bounded organelle;intracellular organelle;intracellular organelle part;intracellular part;leading edge membrane;membrane part;membrane-bounded organelle;nuclear part;nucleoplasm;nucleus;organelle;…	Alternativesplicing;ATP-binding;Completeproteome;Kinase;Nucleotide-binding;Nucleus;Phosphoprotein;Referenceproteome;Serine/threonine-proteinkinase;Transferase	+	2.65835e-08	0	-2.32668	-7.49454	A0A0G2JF79;A0A0G2JFE2;A0A0G2JGW6;Q3UTQ8	Cdkl5
3.80748	7.48186	3.44966	3.45451	8.02407	7.61711	3.20918	4.27454	6.9032	6.92746	6.545	6.50816	7.17648	7.16384	7.00446	7.23908	biological regulation;negative regulation of catalytic activity;negative regulation of hydrolase activity;negative regulation of molecular function;negative regulation of phosphatase activity;regulation of biological process;regulation of catalytic activity;regulation of cellular metabolic process;regulation of cellular process;regulation of dephosphorylation;regulation of hydrolase activity;regu…		cell junction;cell part;membrane;plasma membrane;synapse	Alternativesplicing;Celljunction;Cellmembrane;Completeproteome;Directproteinsequencing;Isopeptidebond;Membrane;Proteomicsidentification;Referenceproteome;Repeat;SH3domain;Synapse;Ublconjugation	+	0.0356704	0.00323978	-1.76866	-2.05428	A0A0G2JFB0;A0A0G2JGW5;A0A571BDA2;D3YXR8;Q80U40;Q80U40-2	Rimbp2
3.82148	7.35126	8.57453	3.19994	7.30842	7.17229	8.15292	7.7296	6.35852	6.233	5.61348	6.58319	6.05991	6.27142	6.48392	6.13091	biological regulation;cell cycle phase;cell cycle process;cell differentiation;cellular developmental process;cellular macromolecule metabolic process;cellular metabolic process;cellular nitrogen compound metabolic process;cellular process;cellular process involved in reproduction;developmental process;DNA alkylation;DNA metabolic process;DNA methylation;DNA methylation involved in gamete generat…	binding;nucleic acid binding;RNA binding	cell part;cytoplasm;cytoplasmic part;cytosol;intracellular membrane-bounded organelle;intracellular non-membrane-bounded organelle;intracellular organelle;intracellular part;macromolecular complex;membrane-bounded organelle;mitochondrion;non-membrane-bounded organelle;organelle;P granule;pi-body;piP-body;ribonucleoprotein complex;RNA granule	3D-structure;Completeproteome;Cytoplasm;Differentiation;Isopeptidebond;Mitochondrion;Referenceproteome;Repeat;RNA-binding;RNA-mediatedgenesilencing;Spermatogenesis;Ublconjugation		0.543456	0.26224	0.447013	0.546606	A0A0G2JFB2;Q80VL1	Tdrkh
3.4727	3.99642	3.24775	3.75696	3.22408	2.51589	3.7702	3.63384	6.358	6.0266	5.68194	6.52317	6.27335	6.06839	6.35128	6.35738	2'-deoxyribonucleotide metabolic process;catabolic process;cell communication;cellular catabolic process;cellular macromolecule metabolic process;cellular metabolic process;cellular nitrogen compound catabolic process;cellular nitrogen compound metabolic process;cellular process;cellular response to external stimulus;cellular response to extracellular stimulus;cellular response to stimulus;cellul…	8-oxo-7,8-dihydrodeoxyguanosine triphosphate pyrophosphatase activity;8-oxo-7,8-dihydroguanosine triphosphate pyrophosphatase activity;ATP diphosphatase activity;binding;catalytic activity;cation binding;hydrolase activity;hydrolase activity, acting on acid anhydrides;hydrolase activity, acting on acid anhydrides, in phosphorus-containing anhydrides;ion binding;metal ion binding;nucleic acid bind…	acrosomal vesicle;cell part;cytoplasm;cytoplasmic membrane-bounded vesicle;cytoplasmic part;cytoplasmic vesicle;extracellular membrane-bounded organelle;extracellular organelle;extracellular region part;extracellular vesicular exosome;intracellular membrane-bounded organelle;intracellular organelle;intracellular organelle lumen;intracellular organelle part;intracellular part;membrane;membrane-bou…	Completeproteome;Cytoplasm;Cytoplasmicvesicle;Hydrolase;Magnesium;Membrane;Metal-binding;Nucleus;Proteomicsidentification;Referenceproteome;RNA-binding;Signal	+	7.30538e-10	0	-2.75278	-9.5381	A0A0G2JFE5;D3YWH7;P53368	Nudt1
2.93596	3.38299	3.61446	3.50559	3.98943	3.4759	3.36629	3.39506	5.94099	5.95871	5.85691	5.64121	6.05648	5.77706	5.78168	5.94208	adult behavior;adult locomotory behavior;anatomical structure development;behavior;biological regulation;cellular component organization;cellular component organization or biogenesis;cerebellar Purkinje cell layer development;developmental maturation;developmental process;locomotory behavior;multicellular organismal process;regulation of biological process;regulation of cellular process;regulatio…		cell body;cell part;cytoplasmic part;endoplasmic reticulum;endoplasmic reticulum membrane;endoplasmic reticulum part;integral to membrane;intracellular membrane-bounded organelle;intracellular organelle;intracellular organelle part;intracellular part;intrinsic to membrane;membrane;membrane part;membrane-bounded organelle;neuronal cell body;organelle;organelle membrane;organelle part;plasma membra…	Alternativesplicing;Cellmembrane;Completeproteome;Disulfidebond;Endoplasmicreticulum;Glycoprotein;Membrane;Referenceproteome;Repeat;Signal;Sushi;Transmembrane;Transmembranehelix	+	4.75809e-12	0	-2.41118	-11.2918	A0A0G2JFG4;A0A0G2JG23;A0A0R4J0Y4;A0A1D5RMI4;A0A1D5RMJ7;Q6P1D5;Q6P1D5-2	Sez6l
3.73054	3.24947	3.23091	3.90261	3.88216	3.05912	2.53298	3.12561	5.21129	4.81922	5.06036	5.11603	5.04027	5.05698	5.634	5.18256			cell part;cytoplasmic part;endoplasmic reticulum membrane;endoplasmic reticulum part;integral to membrane;intracellular organelle part;intracellular part;intrinsic to membrane;membrane;membrane part;organelle membrane;organelle part	Alternativesplicing;Chaperone;Completeproteome;Endoplasmicreticulum;Membrane;Referenceproteome;Transmembrane;Transmembranehelix	+	1.38878e-07	0	-1.80091	-6.2975	A0A0G2JFJ4;Q149L6;Q149L6-2;Q149L6-3	Dnajb14
3.56969	3.96196	3.71322	3.35865	3.45423	3.01086	3.9196	3.35142	4.89576	5.03137	4.99705	5.6688	5.18452	5.26622	5.26346	5.14646	biological regulation;cell cycle checkpoint;cellular macromolecule metabolic process;cellular metabolic process;cellular nitrogen compound metabolic process;cellular process;cellular response to stimulus;cellular response to stress;DNA metabolic process;DNA repair;macromolecule metabolic process;metabolic process;mitotic cell cycle checkpoint;ncRNA metabolic process;ncRNA processing;nitrogen comp…		cell part;integrator complex;intracellular membrane-bounded organelle;intracellular organelle;intracellular organelle part;intracellular part;macromolecular complex;membrane-bounded organelle;nuclear part;nucleoplasm part;nucleus;organelle;organelle part;protein complex;SOSS complex	Acetylation;Alternativesplicing;Completeproteome;DNAdamage;DNArepair;Nucleus;Phosphoprotein;Referenceproteome	+	1.29596e-08	0	-1.63925	-6.82661	A0A0G2JFJ6;Q7TPD0	Ints3
3.35455	4.32803	3.79468	3.23454	4.05715	4.02382	3.32928	3.32295	3.36229	2.39141	3.04444	5.12659	3.3207	3.61158	3.00075	3.44285	biological regulation;biosynthetic process;cell cycle phase;cell cycle process;cell division;cellular biosynthetic process;cellular component organization;cellular component organization at cellular level;cellular component organization or biogenesis;cellular component organization or biogenesis at cellular level;cellular macromolecule biosynthetic process;cellular macromolecule metabolic process…	binding;catalytic activity;histone methyltransferase activity;histone-lysine N-methyltransferase activity;lysine N-methyltransferase activity;methyltransferase activity;N-methyltransferase activity;p53 binding;protein binding;protein binding transcription factor activity;protein methyltransferase activity;protein-lysine N-methyltransferase activity;S-adenosylmethionine-dependent methyltransferase…	cell part;chromosome;intracellular membrane-bounded organelle;intracellular non-membrane-bounded organelle;intracellular organelle;intracellular organelle part;intracellular part;membrane-bounded organelle;non-membrane-bounded organelle;nuclear part;nucleolus;nucleus;organelle;organelle part	Acetylation;Cellcycle;Celldivision;Chromatinregulator;Chromosome;Completeproteome;Methyltransferase;Mitosis;Nucleus;Phosphoprotein;Referenceproteome;Repressor;S-adenosyl-L-methionine;Transcription;Transcriptionregulation;Transferase;Ublconjugation		0.410302	0.20511	0.268051	0.644631	A0A0G2JFK5;D3YXI6;E9QNB8;Q2YDW7	Kmt5a
4.09864	3.63284	3.10968	3.64932	3.51778	4.46118	3.62114	3.72943	5.17018	5.74206	5.39351	5.66196	5.96353	5.44687	5.53884	5.45827	cation transport;cellular potassium ion transport;cellular process;establishment of localization;ion transmembrane transport;ion transport;metal ion transport;monovalent inorganic cation transport;multicellular organismal process;multicellular organismal signaling;neurological system process;potassium ion transmembrane transport;potassium ion transport;signaling;system process;transmembrane trans…	ankyrin binding;binding;cation channel activity;cation transmembrane transporter activity;channel activity;cytoskeletal protein binding;delayed rectifier potassium channel activity;gated channel activity;ion channel activity;ion transmembrane transporter activity;passive transmembrane transporter activity;potassium channel activity;protein binding;substrate-specific channel activity;substrate-spe…	axon part;cation channel complex;cell part;cell projection part;initial segment;integral to membrane;intrinsic to membrane;ion channel complex;macromolecular complex;membrane;membrane part;node of Ranvier;plasma membrane;plasma membrane part;potassium channel complex;protein complex;voltage-gated potassium channel complex	Alternativesplicing;Completeproteome;Ionchannel;Iontransport;Membrane;Phosphoprotein;Potassium;Potassiumchannel;Potassiumtransport;Referenceproteome;Transmembrane;Transmembranehelix;Transport;Voltage-gatedchannel	+	2.88551e-08	0	-1.8194	-6.8492	A0A0G2JFQ2;B7ZBV3;B7ZBV9;B7ZBW1;B7ZBW2;F6UC55;Q9Z351-12;Q9Z351-13	Kcnq2
2.53917	3.2996	3.50194	3.91361	3.86612	4.10911	4.01998	3.34047	2.88137	3.08179	3.74362	2.968	2.67864	3.12293	2.88944	2.64264	axon guidance;biological regulation;cell projection organization;cellular component assembly;cellular component organization;cellular component organization at cellular level;cellular component organization or biogenesis;cellular component organization or biogenesis at cellular level;cellular process;chemotaxis;locomotion;macromolecular complex assembly;macromolecular complex subunit organization…		cell junction;extracellular region part;extracellular space;synapse	Alternativesplicing;Celljunction;Completeproteome;Directproteinsequencing;Glycoprotein;Leucine-richrepeat;Referenceproteome;Repeat;Secreted;Signal;Synapse	+	0.0211314	0.00801551	0.572697	1.7864	A0A0G2JFT0;A0A0G2JGB7;Q9JIA1	Lgi1
9.38094	8.94026	8.75914	8.90869	8.78751	9.32708	9.44074	9.25597	6.81582	6.89304	6.66302	6.58585	6.8107	6.65967	6.69521	6.64038	biological regulation;negative regulation of axonogenesis;negative regulation of biological process;negative regulation of cell development;negative regulation of cell differentiation;negative regulation of cell projection organization;negative regulation of cellular component organization;negative regulation of cellular process;negative regulation of developmental process;negative regulation of …		axon;cell body;cell part;cell projection;cell projection part;dendrite;filopodium;growth cone;neuron projection;neuronal cell body;site of polarized growth	3D-structure;Alternativesplicing;Cellprojection;Coiledcoil;Completeproteome;Developmentalprotein;Differentiation;Neurogenesis;Phosphoprotein;Referenceproteome	+	2.15927e-12	0	2.37958	11.5663	A0A0G2JFT8;Q9D394-2;Q9D394-4	Rufy3
3.2316	3.89096	2.63011	3.76408	4.30462	3.25112	3.37622	3.54707	6.20926	6.24075	6.20572	7.0525	6.50708	6.44903	6.28136	6.25696			cell part;DNA-directed RNA polymerase II, holoenzyme;intracellular organelle part;intracellular part;macromolecular complex;nuclear part;nucleoplasm part;organelle part;protein complex	Alternativesplicing;Completeproteome;Phosphoprotein;Referenceproteome	+	1.0932e-09	0	-2.90086	-9.51309	A0A0G2JFW6;Q6NXI6;Q6NXI6-2	Rprd2
4.10386	5.15528	8.35251	4.45535	5.76686	4.82201	5.29703	4.14085	7.43075	7.35088	7.46855	7.91297	7.3288	7.45846	7.46972	7.2619	biological regulation;catabolic process;cellular catabolic process;cellular macromolecule catabolic process;cellular macromolecule metabolic process;cellular metabolic process;cellular nitrogen compound metabolic process;cellular process;establishment of localization;establishment of RNA localization;macromolecule catabolic process;macromolecule metabolic process;metabolic process;mRNA catabolic …	binding;nucleic acid binding;nucleotide binding;RNA binding	cell part;cytoplasm;intracellular organelle part;intracellular part;macromolecular complex;nuclear body;nuclear part;nuclear speck;nucleoplasm part;organelle part;ribonucleoprotein complex;spliceosomal complex	Acetylation;Alternativesplicing;Completeproteome;Cytoplasm;mRNAprocessing;mRNAsplicing;mRNAtransport;Nonsense-mediatedmRNAdecay;Nucleus;Phosphoprotein;Referenceproteome;RNA-binding;Spliceosome;Translationregulation;Transport	+	0.000526872	6.80934e-06	-2.19854	-3.71599	A0A0G2JFX7;Q9CWZ3	Rbm8a
6.91494	6.95563	7.3811	4.65121	6.78129	6.59985	7.25172	6.01623	8.04392	8.13661	8.08706	8.60622	8.33385	8.31197	8.2929	8.3068	biological regulation;positive regulation of biological process;positive regulation of biosynthetic process;positive regulation of cellular biosynthetic process;positive regulation of cellular metabolic process;positive regulation of cellular process;positive regulation of gene expression;positive regulation of macromolecule biosynthetic process;positive regulation of macromolecule metabolic proc…	binding;DNA binding;nucleic acid binding	cell part;intracellular membrane-bounded organelle;intracellular organelle;intracellular organelle part;intracellular part;membrane-bounded organelle;nuclear part;nucleoplasm;nucleus;organelle;organelle part	3D-structure;Acetylation;Alternativesplicing;Completeproteome;Directproteinsequencing;DNA-binding;Nucleus;Phosphoprotein;Referenceproteome;Repeat;Transcription;Transcriptionregulation;Ublconjugation	+	0.000104231	1.02669e-06	-1.69592	-4.06152	A0A0G2JFY5;Q91WJ8	Fubp1
3.55842	3.84608	3.31232	4.26298	2.98761	3.72929	3.33002	3.7449	5.31766	5.23267	4.89383	5.51997	5.6196	5.33633	5.22918	5.32147	cellular process;establishment of localization;establishment of localization in cell;establishment of protein localization;intracellular protein transport;intracellular transport;protein transport;transport;vesicle-mediated transport	protein transporter activity;substrate-specific transporter activity;transporter activity	AP-type membrane coat adaptor complex;cell part;clathrin adaptor complex;coated pit;cytoplasmic part;Golgi apparatus part;intracellular organelle part;intracellular part;macromolecular complex;membrane part;organelle part;protein complex;trans-Golgi network	Coatedpit;Completeproteome;Golgiapparatus;Membrane;Proteintransport;Proteomicsidentification;Referenceproteome;Transport	+	3.397e-08	0	-1.71239	-6.63912	A0A0G2JFY6;B0V3P3;B0V3P4;Q9WV76	Ap4b1
3.07709	4.50679	3.68271	2.82921	3.05684	4.293	3.67327	3.05883	6.6341	6.59409	6.35503	6.95939	6.44305	6.6522	6.38623	6.4764	response to abiotic stimulus;response to osmotic stress;response to stimulus;response to stress	nucleic acid binding transcription factor activity;sequence-specific DNA binding transcription factor activity		Completeproteome;Proteomicsidentification;Referenceproteome	+	2.83862e-09	0	-3.04034	-9.1842	A0A0G2JFZ4;E9Q7M2	Tsc22d2
2.93901	4.11642	3.31745	3.59939	3.04271	3.81364	3.36217	3.84173	5.84851	5.6879	5.74218	5.85267	5.59082	5.77333	5.85811	5.7938				Completeproteome;Leucine-richrepeat;Proteomicsidentification;Referenceproteome;Repeat	+	4.25263e-10	0	-2.26435	-9.0966	A0A0G2JFZ5;E9Q6L9	Lrrc7
3.63855	4.37315	3.93765	3.42243	3.86614	3.76051	3.075	4.54134	10.2931	10.3793	10.2044	10.6503	10.4463	10.0906	10.1139	10.1617	biological regulation;positive regulation of biological process;positive regulation of biosynthetic process;positive regulation of cellular biosynthetic process;positive regulation of cellular metabolic process;positive regulation of cellular process;positive regulation of gene expression;positive regulation of macromolecule biosynthetic process;positive regulation of macromolecule metabolic proc…		cell part;intracellular membrane-bounded organelle;intracellular organelle;intracellular organelle part;intracellular part;membrane-bounded organelle;nuclear part;nucleoplasm;nucleus;organelle;organelle part	Completeproteome;Proteomicsidentification;Referenceproteome	+	3.92746e-15	0	-6.46561	-22.9546	A0A0G2JG00;Q3TUE1	Fubp1
2.80345	3.65863	3.75311	3.43217	3.20749	3.94256	3.51388	3.6631	6.07055	6.11242	5.81011	6.19291	6.60852	5.3862	5.75364	5.87961	anatomical structure morphogenesis;biological regulation;cAMP-mediated signaling;cell differentiation;cell surface receptor linked signaling pathway;cellular developmental process;cellular process;cellular response to stimulus;chordate embryonic development;cyclic-nucleotide-mediated signaling;developmental process;embryo development;embryo development ending in birth or egg hatching;embryonic di…	binding;catalytic activity;cation binding;D5 dopamine receptor binding;dopamine receptor binding;G-protein beta/gamma-subunit complex binding;G-protein-coupled receptor binding;GTP binding;GTPase activity;guanyl nucleotide binding;guanyl ribonucleotide binding;hydrolase activity;hydrolase activity, acting on acid anhydrides;hydrolase activity, acting on acid anhydrides, in phosphorus-containing a…	adherens junction;anchoring junction;brush border membrane;cell junction;cell part;cell projection membrane;cell projection part;cell-substrate adherens junction;cell-substrate junction;extrinsic to internal side of plasma membrane;extrinsic to membrane;extrinsic to plasma membrane;focal adhesion;heterotrimeric G-protein complex;intracellular part;macromolecular complex;membrane part;plasma membr…	3D-structure;Completeproteome;GTP-binding;Lipoprotein;Magnesium;Membrane;Metal-binding;Nucleotide-binding;Palmitate;Referenceproteome;Transducer	+	1.45778e-09	0	-2.47994	-8.88608	A0A0G2JG40;P27600	Gna12
3.38935	3.54338	3.64169	3.24177	3.31103	3.28371	2.40431	3.88597	6.87309	6.68629	6.74464	7.40372	7.07173	7.07881	6.99611	7.01841	anatomical structure development;anatomical structure formation involved in morphogenesis;anatomical structure morphogenesis;biological regulation;biosynthetic process;cardiac chamber formation;cardiac right ventricle formation;cardiac ventricle formation;cell differentiation;cellular biosynthetic process;cellular component disassembly;cellular component disassembly at cellular level;cellular com…	binding;hormone receptor binding;ligand-dependent nuclear receptor binding;ligand-dependent nuclear receptor transcription coactivator activity;nuclear hormone receptor binding;protein binding;protein binding transcription factor activity;receptor binding;transcription coactivator activity;transcription cofactor activity;transcription factor binding;transcription factor binding transcription fact…	cell part;chromatin;chromatin remodeling complex;chromosomal part;cytoplasm;intracellular membrane-bounded organelle;intracellular organelle;intracellular organelle part;intracellular part;macromolecular complex;membrane-bounded organelle;nBAF complex;npBAF complex;nuclear chromatin;nuclear chromosome part;nuclear part;nucleoplasm;nucleus;organelle;organelle part;protein complex;SWI/SNF complex;S…	Acetylation;Chromatinregulator;Completeproteome;Neurogenesis;Nucleus;Phosphoprotein;Referenceproteome;Transcription;Transcriptionregulation	+	5.2392e-12	0	-3.64645	-13.3609	A0A0G2JG60;Q6P9Z1	Smarcd3
3.73848	2.91889	3.08531	4.94105	4.35529	3.06896	3.24845	3.73162	5.73368	5.67948	5.4614	5.74452	5.61928	5.57146	5.22647	5.54893	biological regulation;cellular localization;cellular macromolecule localization;cellular process;cellular protein localization;localization;macromolecule localization;negative regulation of biological process;negative regulation of cell motility;negative regulation of cellular component movement;negative regulation of cellular metabolic process;negative regulation of cellular process;negative reg…	AP-1 adaptor complex binding;Arp2/3 complex binding;binding;cytoskeletal protein binding;kinesin binding;protein binding;protein complex binding	cell part;cytoplasmic membrane-bounded vesicle;cytoplasmic part;cytoplasmic vesicle;endosome;Golgi apparatus;intracellular membrane-bounded organelle;intracellular organelle;intracellular part;membrane-bounded organelle;membrane-bounded vesicle;organelle;transport vesicle;vesicle	Completeproteome;Proteomicsidentification;Referenceproteome	+	2.85865e-06	0	-1.93715	-5.40912	A0A0G2JG85;E9PYF7	Ap1ar
4.88557	4.74642	8.08761	4.29282	5.53354	6.4708	3.39296	5.20521	7.21435	7.04405	7.13488	7.19108	7.12701	7.10767	7.35752	7.15173	biological regulation;cell death;cellular localization;cellular macromolecule localization;cellular metabolic process;cellular process;cellular protein localization;cellular response to stimulus;death;dephosphorylation;intracellular signal transduction;localization;macromolecule localization;metabolic process;necroptosis;necrotic cell death;phosphate-containing compound metabolic process;phosphor…	binding;catalytic activity;enzyme activator activity;enzyme regulator activity;GTPase activator activity;GTPase regulator activity;hydrolase activity;hydrolase activity, acting on ester bonds;molecular transducer activity;nucleoside-triphosphatase regulator activity;phosphatase activity;phosphoprotein phosphatase activity;phosphoric ester hydrolase activity;protein binding;protein complex binding…	cell part;cytoplasmic part;integral to membrane;intracellular membrane-bounded organelle;intracellular organelle;intracellular organelle part;intracellular part;intrinsic to membrane;membrane;membrane part;membrane-bounded organelle;mitochondrial membrane;mitochondrial outer membrane;mitochondrial part;mitochondrion;organelle;organelle membrane;organelle outer membrane;organelle part;outer membra…	Acetylation;Alternativesplicing;Completeproteome;Hydrolase;Membrane;Mitochondrion;Mitochondrionoutermembrane;Necrosis;Phosphoprotein;Referenceproteome;Transmembrane;Transmembranehelix	+	0.00274059	9.99343e-05	-1.83917	-3.03041	A0A0G2JG95;Q8BX10	Pgam5
3.45692	2.84783	3.79333	3.62563	4.19956	3.72033	4.40157	3.28543	5.30493	5.57606	5.70776	7.70079	6.21396	6.4502	6.06072	6.77286	anatomical structure development;biological regulation;cell activation;cell cycle;cell dedifferentiation;cell development;cell differentiation;cell division;cell surface receptor linked signaling pathway;cellular developmental process;cellular macromolecule metabolic process;cellular metabolic process;cellular process;cellular protein metabolic process;cellular response to stimulus;dedifferentiat…	adenyl nucleotide binding;adenyl ribonucleotide binding;ATP binding;binding;catalytic activity;cyclin binding;cyclin-dependent protein kinase activity;kinase activity;nucleotide binding;phosphotransferase activity, alcohol group as acceptor;protein binding;protein kinase activity;protein serine/threonine kinase activity;purine nucleotide binding;purine ribonucleoside triphosphate binding;purine r…	cell part;cell projection;centrosome;cyclin-dependent protein kinase holoenzyme complex;cytoplasm;cytoplasmic part;cytoskeletal part;intracellular membrane-bounded organelle;intracellular non-membrane-bounded organelle;intracellular organelle;intracellular organelle part;intracellular part;macromolecular complex;membrane-bounded organelle;microtubule organizing center;non-membrane-bounded organel…	Acetylation;ATP-binding;Cellcycle;Celldivision;Cellprojection;Completeproteome;Cytoplasm;Cytoskeleton;Differentiation;Kinase;Nucleotide-binding;Nucleus;Phosphoprotein;Referenceproteome;Serine/threonine-proteinkinase;Transferase	+	1.47607e-06	0	-2.55708	-6.06371	A0A0G2JGA8;Q64261	Cdk6
4.77257	3.98476	5.97716	3.87249	3.4519	3.25402	3.57087	3.8843	3.88737	2.80629	3.44291	3.83567	5.12834	4.57427	3.45832	4.45099	biological regulation;positive regulation of biological process;positive regulation of cell communication;positive regulation of cellular process;positive regulation of I-kappaB kinase/NF-kappaB cascade;positive regulation of intracellular protein kinase cascade;positive regulation of response to stimulus;positive regulation of signal transduction;positive regulation of signaling;regulation of bi…	binding;calcium ion binding;cation binding;identical protein binding;ion binding;metal ion binding;protein binding;RAGE receptor binding;receptor binding	cell part;cell projection;cytoplasmic part;extracellular membrane-bounded organelle;extracellular organelle;extracellular region part;extracellular space;extracellular vesicular exosome;intracellular membrane-bounded organelle;intracellular organelle;intracellular part;membrane-bounded organelle;membrane-bounded vesicle;neuron projection;nucleus;organelle;perinuclear region of cytoplasm;vesicle	Acetylation;Calcium;Completeproteome;Directproteinsequencing;Metal-binding;Referenceproteome;Repeat		0.722722	0.497409	0.147988	0.290885	A0A0G2JGD2;P07091	S100a4
3.90729	2.97167	4.10302	3.83104	2.92993	2.97039	3.26222	3.23924	5.19523	5.03142	5.16826	4.46605	5.01229	5.24217	5.49507	5.29287	2-oxoglutarate metabolic process;amine metabolic process;biosynthetic process;carboxylic acid metabolic process;cellular amine metabolic process;cellular amino acid metabolic process;cellular ketone metabolic process;cellular metabolic process;cellular modified amino acid metabolic process;cellular nitrogen compound metabolic process;cellular process;dicarboxylic acid metabolic process;kynurenine…	binding;carbon-sulfur lyase activity;catalytic activity;cofactor binding;cysteine-S-conjugate beta-lyase activity;identical protein binding;kynurenine-glyoxylate transaminase activity;kynurenine-oxoglutarate transaminase activity;lyase activity;protein binding;protein dimerization activity;protein homodimerization activity;pyridoxal phosphate binding;transaminase activity;transferase activity;tra…	cell part;cytoplasmic part;intracellular membrane-bounded organelle;intracellular organelle;intracellular part;membrane-bounded organelle;mitochondrion;organelle	3D-structure;Acetylation;Alternativesplicing;Aminotransferase;Completeproteome;Lyase;Pyridoxalphosphate;Referenceproteome;Transferase	+	5.75839e-07	0	-1.71107	-5.72806	A0A0G2JGE1;Q71RI9;Q71RI9-2	Kyat3
3.73671	3.93188	3.40211	3.68259	2.8515	2.87102	4.02285	2.87477	7.11209	6.81085	6.97087	7.84061	7.34172	7.05092	6.71089	7.03973	biological regulation;cell motility;cellular component movement;cellular macromolecule metabolic process;cellular metabolic process;cellular nitrogen compound metabolic process;cellular process;gamete generation;locomotion;macromolecule metabolic process;male gamete generation;metabolic process;mRNA metabolic process;mRNA processing;multicellular organismal process;multicellular organismal reprod…	binding;nucleic acid binding;nucleotide binding;RNA binding	cell part;cytoplasm;intracellular membrane-bounded organelle;intracellular organelle;intracellular part;membrane-bounded organelle;nucleus;organelle	Activator;Alternativesplicing;Completeproteome;Cytoplasm;mRNAprocessing;mRNAsplicing;Nucleus;Referenceproteome;Repeat;RNA-binding	+	8.35349e-11	0	-3.68803	-11.7199	A0A0G2JGE2;Q8CIN6;Q8CIN6-2	Celf3
3.39122	3.70723	3.88378	3.5259	3.68097	3.97168	3.91106	4.20458	6.62823	6.39492	6.02094	7.56115	7.94231	7.29762	7.2833	7.03637	anatomical structure formation involved in morphogenesis;angiogenesis;biological regulation;cell redox homeostasis;cellular homeostasis;cellular process;developmental process;homeostatic process;negative regulation of angiogenesis;negative regulation of apoptosis;negative regulation of biological process;negative regulation of cell death;negative regulation of cell migration;negative regulation o…	binding;cytoskeletal protein binding;enzyme regulator activity;GTPase regulator activity;lipid binding;microtubule binding;nucleoside-triphosphatase regulator activity;phosphatidylinositol binding;phosphatidylinositol-4,5-bisphosphate binding;phospholipid binding;protein binding;protein complex binding;tubulin binding	cell junction;cell part;cell-cell junction;cytoplasm;cytoskeletal part;extracellular region part;extracellular space;intracellular organelle part;intracellular part;macromolecular complex;membrane;microtubule;organelle part;plasma membrane;protein complex	Alternativesplicing;Angiogenesis;ANKrepeat;Celljunction;Cellmembrane;Completeproteome;Cytoplasm;Cytoskeleton;Membrane;Referenceproteome;Repeat	+	2.43695e-09	0	-3.23605	-9.43319	A0A0G2JGG7;Q6S5J6;Q6S5J6-2;Q6S5J6-3;Q6S5J6-4	Krit1
2.91729	3.91991	3.15667	3.41447	3.969	3.50702	3.34261	4.60143	5.43759	5.3873	5.40436	5.6769	5.51322	5.52204	5.56364	5.48682	cellular macromolecule metabolic process;cellular metabolic process;cellular nitrogen compound metabolic process;cellular process;macromolecule metabolic process;metabolic process;nitrogen compound metabolic process;nucleic acid metabolic process;nucleobase-containing compound metabolic process;primary metabolic process;RNA metabolic process;RNA processing	adenyl nucleotide binding;adenyl ribonucleotide binding;ATP binding;ATPase activity;ATPase activity, coupled;ATP-dependent helicase activity;ATP-dependent RNA helicase activity;binding;catalytic activity;chromatin binding;double-stranded RNA binding;helicase activity;hydrolase activity;hydrolase activity, acting on acid anhydrides;hydrolase activity, acting on acid anhydrides, in phosphorus-conta…	cell part;cytoplasm;cytoplasmic part;intracellular membrane-bounded organelle;intracellular non-membrane-bounded organelle;intracellular organelle;intracellular organelle part;intracellular part;membrane-bounded organelle;mitochondrial nucleoid;mitochondrial part;mitochondrion;non-membrane-bounded organelle;nucleoid;nucleus;organelle;organelle part	Alternativesplicing;ATP-binding;Completeproteome;Cytoplasm;Helicase;Hydrolase;Mitochondrion;Mitochondrionnucleoid;Nucleotide-binding;Phosphoprotein;Referenceproteome;RNA-binding	+	1.13112e-07	0	-1.89543	-6.48013	A0A0G2JGL8;Q99PU8;Q99PU8-2;Q99PU8-3	Dhx30
3.29218	9.2998	9.1572	3.45842	8.74291	9.0276	9.02656	9.29013	6.33183	6.85538	6.91832	6.31098	5.87716	5.85896	5.73416	4.03835	biological regulation;cellular process;cellular response to stimulus;establishment of localization;establishment of protein localization;establishment of protein localization in Golgi;establishment of protein localization to organelle;intracellular signal transduction;metabolic process;negative regulation of biological process;negative regulation of developmental process;negative regulation of mu…	binding;catalytic activity;GTP binding;GTPase activity;guanyl nucleotide binding;guanyl ribonucleotide binding;hydrolase activity;hydrolase activity, acting on acid anhydrides;hydrolase activity, acting on acid anhydrides, in phosphorus-containing anhydrides;nucleoside-triphosphatase activity;nucleotide binding;protein binding;protein complex binding;purine nucleotide binding;purine ribonucleosid…	cell part;cytoplasmic part;extracellular membrane-bounded organelle;extracellular organelle;extracellular region part;extracellular vesicular exosome;Golgi apparatus;Golgi apparatus part;Golgi membrane;intracellular membrane-bounded organelle;intracellular organelle;intracellular organelle part;intracellular part;membrane;membrane-bounded organelle;membrane-bounded vesicle;organelle;organelle mem…	Acetylation;Cellmembrane;Completeproteome;Golgiapparatus;GTP-binding;Lipoprotein;Membrane;Methylation;Nucleotide-binding;Palmitate;Prenylation;Proteomicsidentification;Proto-oncogene;Referenceproteome	+	0.113772	0.0177375	1.67121	1.53222	A0A0G2JGP4;P08556;Q9D091	Nras
3.12923	3.39188	2.98169	4.04282	2.68689	3.05055	3.43578	3.71391	5.20814	5.04376	5.0109	5.36032	5.18329	5.25308	5.19209	4.98775	biological regulation;catabolic process;cellular catabolic process;cellular macromolecule catabolic process;cellular macromolecule metabolic process;cellular metabolic process;cellular process;cellular protein metabolic process;macromolecule catabolic process;macromolecule metabolic process;macromolecule modification;metabolic process;modification-dependent macromolecule catabolic process;modific…		cell part;cytoplasm;intracellular membrane-bounded organelle;intracellular non-membrane-bounded organelle;intracellular organelle;intracellular organelle part;intracellular part;membrane-bounded organelle;non-membrane-bounded organelle;nuclear part;nucleolus;nucleus;organelle;organelle part	3D-structure;Coiledcoil;Completeproteome;Nucleus;Referenceproteome;Repeat	+	1.51429e-08	0	-1.85082	-7.11435	A0A0G2JGQ4;P54729	Nub1
3.24609	3.60708	3.7013	3.31002	3.62446	4.38283	4.16555	4.13405	6.2487	6.52076	7.01166	4.70229	4.45866	5.43049	4.95627	5.23422	biological regulation;cellular process;cellular response to amine stimulus;cellular response to chemical stimulus;cellular response to endogenous stimulus;cellular response to histamine;cellular response to organic nitrogen;cellular response to organic substance;cellular response to stimulus;establishment of localization;ion transmembrane transport;ion transport;regulation of biological process;r…	anion channel activity;anion transmembrane transporter activity;channel activity;chloride channel activity;extracellular ligand-gated ion channel activity;GABA receptor activity;GABA-A receptor activity;gated channel activity;ion channel activity;ion transmembrane transporter activity;ligand-gated channel activity;ligand-gated ion channel activity;molecular transducer activity;passive transmembra…	cell junction;cell part;chloride channel complex;integral to membrane;integral to plasma membrane;intrinsic to membrane;intrinsic to plasma membrane;ion channel complex;macromolecular complex;membrane;membrane part;plasma membrane part;postsynaptic membrane;protein complex;synapse part;synaptic membrane	Celljunction;Cellmembrane;Chloride;Chloridechannel;Completeproteome;Disulfidebond;Glycoprotein;Ionchannel;Iontransport;Ligand-gatedionchannel;Membrane;Postsynapticcellmembrane;Receptor;Referenceproteome;Signal;Synapse;Transmembrane;Transmembranehelix;Transport	+	0.000181605	5.0226e-06	-1.79896	-3.93522	A0A0G2JGS8;P50571	Gabrb1
8.24967	8.53728	8.12918	9.53331	8.61922	8.89392	9.04602	9.0402	6.77564	6.82239	6.95872	6.48695	6.79371	6.72551	6.75292	6.77562	adult behavior;adult locomotory behavior;associative learning;behavior;biological regulation;cardiac muscle contraction;cation homeostasis;cation transport;cell surface receptor linked signaling pathway;cellular cation homeostasis;cellular chemical homeostasis;cellular homeostasis;cellular ion homeostasis;cellular metal ion homeostasis;cellular monovalent inorganic cation homeostasis;cellular pot…	active transmembrane transporter activity;adenyl nucleotide binding;adenyl ribonucleotide binding;ATP binding;ATPase activity;ATPase activity, coupled;ATPase activity, coupled to movement of substances;ATPase activity, coupled to transmembrane movement of ions;ATPase activity, coupled to transmembrane movement of ions, phosphorylative mechanism;ATPase activity, coupled to transmembrane movement o…	cell part;cytoplasm;cytoplasmic part;endoplasmic reticulum;Golgi apparatus;intracellular membrane-bounded organelle;intracellular organelle;intracellular part;macromolecular complex;membrane;membrane part;membrane-bounded organelle;myelin sheath;nucleus;organelle;plasma membrane;plasma membrane part;protein complex;sarcolemma;sodium:potassium-exchanging ATPase complex;synapse;vesicle	ATP-binding;Cellmembrane;Completeproteome;Directproteinsequencing;Hydrolase;Iontransport;Magnesium;Membrane;Metal-binding;Nucleotide-binding;Phosphoprotein;Potassium;Potassiumtransport;Referenceproteome;Sodium;Sodium/potassiumtransport;Sodiumtransport;Transmembrane;Transmembranehelix;Transport	+	1.27886e-08	0	1.99467	7.3786	A0A0G2JGX4;Q6PIC6	Atp1a3
2.92818	3.5554	2.67183	3.42292	5.14113	5.89216	5.47832	4.04463	6.48027	6.12284	6.1326	6.1953	6.38004	6.20271	6.44369	6.2026	anatomical structure development;anatomical structure morphogenesis;axonogenesis;cell part morphogenesis;cell projection morphogenesis;cell projection organization;cellular component morphogenesis;cellular component organization;cellular component organization at cellular level;cellular component organization or biogenesis;cellular component organization or biogenesis at cellular level;cellular d…	catalytic activity;hydrolase activity;hydrolase activity, acting on ester bonds;lipid phosphatase activity;phosphatase activity;phosphatidate phosphatase activity;phosphoric ester hydrolase activity	cell part;integral to membrane;integral to plasma membrane;intrinsic to membrane;intrinsic to plasma membrane;membrane part;plasma membrane part	Completeproteome;Glycoprotein;Hydrolase;Membrane;Referenceproteome;Transmembrane;Transmembranehelix	+	0.00022732	5.07872e-06	-2.12818	-3.99365	A0A0G2JGY9;Q7TME0	Plppr4
4.20784	3.39167	3.86164	3.88394	3.4414	4.58857	3.06859	3.84291	5.82242	5.38931	5.30511	6.11452	5.88132	5.98141	5.8095	5.61787			cell part;cytoplasm;intracellular part;membrane;plasma membrane	Completeproteome;Cytoplasm;Membrane;Phosphoprotein;Referenceproteome	+	1.07089e-07	0	-1.95437	-6.56694	A0A0G2JH12;Q6P9N1;Q6P9N1-2;Q6P9N1-3	Fam126a
3.15743	3.91887	4.21211	3.7552	3.60428	3.96168	4.00029	2.92303	5.18266	5.21873	5.14275	5.67922	5.59545	5.52103	5.22321	5.52882	biological regulation;blastocyst growth;cell proliferation;cellular macromolecule metabolic process;cellular metabolic process;cellular nitrogen compound metabolic process;cellular process;developmental growth;developmental process;growth;inner cell mass cell proliferation;macromolecule metabolic process;metabolic process;ncRNA 3'-end processing;ncRNA metabolic process;ncRNA processing;negative r…		cell part;integral to membrane;integrator complex;intracellular membrane-bounded organelle;intracellular organelle;intracellular organelle part;intracellular part;intrinsic to membrane;macromolecular complex;membrane;membrane part;membrane-bounded organelle;nuclear membrane;nuclear part;nucleoplasm part;nucleus;organelle;organelle membrane;organelle part;protein complex	Acetylation;Completeproteome;Membrane;Nucleus;Phosphoprotein;Proteomicsidentification;Referenceproteome;Transmembrane;Transmembranehelix	+	1.32319e-07	0	-1.69487	-6.17811	A0A0G2JH17;K3W4P2;Q6P4S8	Ints1
3.57345	3.42529	4.81891	3.28124	3.17072	3.48036	3.32807	3.86438	5.81096	6.13885	5.74849	6.15538	6.41642	5.61361	5.37989	5.80165	biological regulation;biosynthetic process;cellular biosynthetic process;cellular macromolecule biosynthetic process;cellular macromolecule metabolic process;cellular metabolic process;cellular nitrogen compound metabolic process;cellular process;macromolecule biosynthetic process;macromolecule metabolic process;metabolic process;nitrogen compound metabolic process;nucleic acid metabolic process;…		cell part;Elongator holoenzyme complex;intracellular part;macromolecular complex;protein complex	Alternativesplicing;Completeproteome;Referenceproteome;Transcription;Transcriptionregulation	+	6.91983e-08	0	-2.26535	-7.05436	A0A0H2UH13;Q8BK75;Q8BK75-2	Elp6
4.0314	3.50867	3.65018	4.07918	4.18389	3.90029	3.48647	3.83618	5.98538	6.04204	5.78207	6.59933	5.73318	5.82505	5.61674	5.51029	biological regulation;cellular component organization;cellular component organization at cellular level;cellular component organization or biogenesis;cellular component organization or biogenesis at cellular level;cellular macromolecule metabolic process;cellular metabolic process;cellular nitrogen compound metabolic process;cellular process;cellular protein metabolic process;chromatin modificati…	binding;C2H2 zinc finger domain binding;catalytic activity;cation binding;histone methyltransferase activity;histone methyltransferase activity (H3-K27 specific);histone methyltransferase activity (H3-K9 specific);histone-lysine N-methyltransferase activity;ion binding;lysine N-methyltransferase activity;metal ion binding;methyltransferase activity;N-methyltransferase activity;p53 binding;protein…	cell part;chromosome;cytoplasm;intracellular membrane-bounded organelle;intracellular non-membrane-bounded organelle;intracellular organelle;intracellular organelle part;intracellular part;membrane;membrane-bounded organelle;non-membrane-bounded organelle;nuclear part;nucleoplasm;nucleus;organelle;organelle part;plasma membrane	Alternativesplicing;ANKrepeat;Chromatinregulator;Chromosome;Completeproteome;Metal-binding;Methyltransferase;Nucleus;Phosphoprotein;Proteomicsidentification;Referenceproteome;Repeat;S-adenosyl-L-methionine;Transferase;Zinc	+	1.90207e-09	0	-2.05223	-8.16845	A0A0H2UH19;E9Q5A3;Q5DW34;Q5DW34-2;Q5DW34-3;Z4YJZ7	Ehmt1
3.47934	3.48285	3.79816	4.10722	4.29118	5.67454	3.51693	3.93972	4.34129	4.84806	5.00921	3.37795	4.1434	4.03887	4.26608	3.67892	axon guidance;biological regulation;catabolic process;cell communication;cell migration;cell motility;cellular catabolic process;cellular component movement;cellular component organization;cellular component organization at cellular level;cellular component organization or biogenesis;cellular component organization or biogenesis at cellular level;cellular macromolecule catabolic process;cellular …	binding;catalytic activity;cation binding;cysteine-type endopeptidase activity;cysteine-type peptidase activity;endopeptidase activity;enzyme binding;G-protein-coupled receptor binding;GTPase binding;hydrolase activity;ion binding;metal ion binding;peptidase activity;peptidase activity, acting on L-amino acid peptides;protein binding;Ral GTPase binding;Ras GTPase binding;receptor binding;small co…	autophagic vacuole;cell body;cell part;centrosome;cytoplasmic part;cytoskeletal part;cytoskeleton;Golgi apparatus;intermediate filament cytoskeleton;intracellular membrane-bounded organelle;intracellular non-membrane-bounded organelle;intracellular organelle;intracellular organelle part;intracellular part;membrane-bounded organelle;microtubule organizing center;non-membrane-bounded organelle;orga…	Alternativesplicing;Completeproteome;Cytoplasm;Cytoskeleton;Endocytosis;Hydrolase;Metal-binding;Phosphoprotein;Protease;Referenceproteome;Repeat;Thiolprotease;Ublconjugation;Ublconjugationpathway;Zinc;Zinc-finger		0.590934	0.359464	-0.176729	-0.419505	A0A0H2UKB8;Q8R5K2;Q8R5K2-2	Usp33
3.81915	5.4621	2.96712	3.58134	3.29382	3.28678	2.9532	4.27113	7.79269	7.99964	7.96486	7.91292	8.65261	7.8422	7.88384	7.95514	biological regulation;carbohydrate homeostasis;chemical homeostasis;glucose homeostasis;homeostatic process;regulation of biological process;regulation of biological quality;regulation of cellular process;regulation of intracellular protein kinase cascade;regulation of protein kinase B signaling cascade;regulation of response to stimulus;regulation of signal transduction;regulation of signaling;r…		cell part;intracellular membrane-bounded organelle;intracellular organelle;intracellular part;membrane-bounded organelle;nucleus;organelle	Completeproteome;Referenceproteome	+	1.49038e-09	0	-4.29616	-10.4591	A0A0J9YMZ5;A0A140LIE1;Q9CYP7	Sesn3
3.34501	3.62646	3.39373	4.10841	3.17654	2.78551	3.68782	3.73764	4.81025	4.46383	4.01371	4.59717	4.92324	4.96367	4.72696	5.28455					+	1.78331e-05	1.05291e-06	-1.24028	-4.20198	A0A0J9YTR2	0610012G03Rik
3.92991	3.53139	3.45061	4.23184	3.5147	3.9052	3.33628	3.02753	3.70336	4.09263	3.87048	5.5884	4.59018	4.52401	4.14556	4.41876	biological regulation;biosynthetic process;cellular biosynthetic process;cellular component assembly;cellular component assembly at cellular level;cellular component organization;cellular component organization at cellular level;cellular component organization or biogenesis;cellular component organization or biogenesis at cellular level;cellular macromolecular complex assembly;cellular macromolec…	basal RNA polymerase II transcription machinery binding;basal transcription machinery binding;bHLH transcription factor binding;binding;chromatin binding;core promoter proximal region DNA binding;core promoter proximal region sequence-specific DNA binding;DNA binding;E-box binding;identical protein binding;nucleic acid binding;nucleic acid binding transcription factor activity;protein binding;pro…	cell part;intracellular membrane-bounded organelle;intracellular organelle;intracellular organelle part;intracellular part;macromolecular complex;membrane-bounded organelle;nuclear part;nucleoplasm part;nucleus;organelle;organelle part;protein complex;transcription factor complex	Activator;Alternativesplicing;Completeproteome;Developmentalprotein;Differentiation;DNA-binding;Neurogenesis;Nucleus;Phosphoprotein;Proteomicsidentification;Referenceproteome;Transcription;Transcriptionregulation	+	0.00878984	0.00214533	-0.750742	-2.16477	A0A0J9YTR9;A0A0J9YTU7;A0A0J9YTW1;A0A0J9YU37;A0A0J9YUG4;A0A0J9YUK1;A0A0J9YUP9;A0A0J9YUZ0;A0A0J9YVG2;A0A0J9YVI1;E9Q8G4;Q60722;Q60722-2;Q60722-3;Q91YV0	Tcf4
3.60293	6.13461	3.47191	3.14709	3.64456	3.5993	4.27721	3.08505	5.17065	5.46295	5.22017	5.46571	5.73488	5.3127	5.14437	5.46306					+	0.000843585	3.27496e-05	-1.50148	-3.29896	A0A0J9YTU3;A0A0J9YUR2	Specc1
4.12567	2.85007	3.71399	3.66911	4.39711	6.65188	4.17108	3.57493	5.5606	6.20098	6.05411	6.47876	6.23889	6.2039	5.48036	5.30382	anatomical structure development;anatomical structure formation involved in morphogenesis;anatomical structure maturation;anatomical structure morphogenesis;angiogenesis;anterior/posterior pattern specification;aorta morphogenesis;arterial endothelial cell fate commitment;artery morphogenesis;auditory receptor cell fate commitment;B cell activation;B cell differentiation;biological regulation;blo…	binding;chromatin binding;core promoter binding;core promoter proximal region DNA binding;core promoter proximal region sequence-specific DNA binding;core promoter sequence-specific DNA binding;DNA binding;nucleic acid binding;nucleic acid binding transcription factor activity;protein binding;protein N-terminus binding;regulatory region DNA binding;regulatory region nucleic acid binding;repressin…	cell part;cytoplasm;intracellular membrane-bounded organelle;intracellular non-membrane-bounded organelle;intracellular organelle;intracellular organelle part;intracellular part;macromolecular complex;MAML1-RBP-Jkappa- ICN1 complex;membrane-bounded organelle;non-membrane-bounded organelle;nuclear part;nucleolus;nucleoplasm;nucleoplasm part;nucleus;organelle;organelle part;protein complex;transcri…	3D-structure;Acetylation;Activator;Alternativesplicing;Completeproteome;Cytoplasm;Directproteinsequencing;DNA-binding;Notchsignalingpathway;Nucleus;Proteomicsidentification;Referenceproteome;Repeat;Repressor;Transcription;Transcriptionregulation	+	0.000826075	1.94489e-05	-1.79595	-3.42932	A0A0J9YTV5;A0A0J9YVE0;E9Q7W0;P31266;P31266-2;Q3U6F1	Rbpj
9.86419	6.6562	7.46967	10.6999	6.91379	6.8276	10.3577	8.33092	5.41058	5.50153	6.19747	5.92041	5.44045	5.58841	6.09023	5.27341	cell cycle;cell division;cellular component assembly;cellular component organization;cellular component organization or biogenesis;cellular process;macromolecular complex assembly;macromolecular complex subunit organization;protein complex assembly;protein complex subunit organization;protein heterooligomerization;protein oligomerization	binding;GTP binding;guanyl nucleotide binding;guanyl ribonucleotide binding;nucleotide binding;purine nucleotide binding;purine ribonucleoside triphosphate binding;purine ribonucleotide binding;ribonucleotide binding	actin filament bundle;actomyosin;axon;cell junction;cell part;cell projection;cell projection part;cytoplasm;cytoskeletal part;dendritic spine;extracellular membrane-bounded organelle;extracellular organelle;extracellular region part;extracellular vesicular exosome;intracellular organelle part;intracellular part;membrane-bounded organelle;membrane-bounded vesicle;neuron projection;neuron spine;or…	Acetylation;Alternativesplicing;Cellcycle;Celldivision;Celljunction;Cellprojection;Coiledcoil;Completeproteome;Cytoplasm;Cytoskeleton;Directproteinsequencing;GTP-binding;Nucleotide-binding;Referenceproteome;Synapse	+	0.000536495	5.93325e-06	2.71217	3.83192	A0A0J9YTY0;A0A0J9YUL3;Q8C1B7;Q8C1B7-2;Q8C1B7-3	Septin11
3.2803	3.80393	4.30953	3.58652	4.11925	3.34432	3.58137	3.55773	5.81912	6.06851	5.86772	5.72098	6.19973	5.80272	5.86686	5.89686				Alternativesplicing;Completeproteome;Referenceproteome	+	2.30184e-10	0	-2.20744	-9.25075	A0A0J9YTZ0;Q3UHG7;Q3UHG7-2	Dennd11
4.29865	3.5992	3.86892	3.75085	4.10929	2.97158	3.11126	3.41693	6.05767	5.7002	5.9244	5.13648	5.47018	5.40622	5.21101	5.4358	biological regulation;cell surface receptor linked signaling pathway;cellular component assembly;cellular component assembly at cellular level;cellular component organization;cellular component organization at cellular level;cellular component organization or biogenesis;cellular component organization or biogenesis at cellular level;cellular macromolecular complex assembly;cellular macromolecular…		cell part;cytoplasmic part;endosome;Golgi apparatus part;Golgi membrane;integral to membrane;intracellular membrane-bounded organelle;intracellular organelle;intracellular organelle part;intracellular part;intrinsic to membrane;lateral plasma membrane;membrane;membrane part;membrane-bounded organelle;organelle;organelle membrane;organelle part;plasma membrane part;postsynaptic membrane;synapse pa…	Completeproteome;Golgiapparatus;Membrane;Referenceproteome;Signal-anchor;Transmembrane;Transmembranehelix	+	1.74738e-07	0	-1.90191	-6.33728	A0A0J9YTZ4;A0A0J9YUH3;Q62092	Nsg1
3.65698	3.23881	4.05553	4.05779	4.12054	3.24812	3.73137	3.56517	5.76784	6.23461	6.01997	6.38526	6.29709	6.20977	6.21715	6.45089	alveolar secondary septum development;anatomical structure development;anatomical structure maturation;anatomical structure morphogenesis;axon ensheathment;axon ensheathment in central nervous system;axonogenesis;axonogenesis involved in innervation;biological regulation;biomineral tissue development;bone maturation;bone mineralization;bone morphogenesis;cartilage development;cell communication;c…	adenyl nucleotide binding;adenyl ribonucleotide binding;ATP binding;binding;catalytic activity;fibroblast growth factor binding;fibroblast growth factor-activated receptor activity;growth factor binding;kinase activity;molecular transducer activity;nucleotide binding;phosphotransferase activity, alcohol group as acceptor;protein binding;protein kinase activity;protein tyrosine kinase activity;pur…	cell part;cell surface;cytoplasmic membrane-bounded vesicle;cytoplasmic part;cytoplasmic vesicle;endoplasmic reticulum;Golgi apparatus;integral to membrane;integral to plasma membrane;internal side of plasma membrane;intracellular membrane-bounded organelle;intracellular organelle;intracellular part;intrinsic to membrane;intrinsic to plasma membrane;lysosome;lytic vacuole;membrane;membrane part;m…	Alternativesplicing;Apoptosis;ATP-binding;Cellmembrane;Completeproteome;Cytoplasmicvesicle;Disulfidebond;Endoplasmicreticulum;Glycoprotein;Immunoglobulindomain;Kinase;Membrane;Nucleotide-binding;Phosphoprotein;Proteomicsidentification;Receptor;Referenceproteome;Repeat;Signal;Transferase;Transmembrane;Transmembranehelix;Tyrosine-proteinkinase;Ublconjugation	+	9.39727e-11	0	-2.48853	-10.1104	A0A0J9YU04;A0A0J9YUX1;E9QNJ9;F6TK14;Q61563;Q61851;Q61851-2;Q7TSI8	Fgfr3
3.30016	3.13314	3.63444	3.09767	2.99098	4.03719	3.31142	2.71725	5.9265	5.53701	5.77896	6.04894	6.48695	6.09412	4.96896	6.04421					+	9.07099e-09	0	-2.58293	-8.20678	A0A0J9YU62	Ctbp1
3.75498	3.60658	2.84843	3.79439	3.99971	3.78363	3.27242	2.97526	6.20518	6.40388	6.01672	6.0981	6.2158	5.7352	5.3096	5.47708		binding;DNA binding;nucleic acid binding		Alternativesplicing;Completeproteome;Referenceproteome;Ublconjugationpathway	+	9.28313e-09	0	-2.42827	-8.03432	A0A0J9YU92;Q8VDH1;Q8VDH1-2	Fbxo21
3.43865	3.78716	3.68115	4.40184	2.50131	2.85256	3.01728	4.2953	6.6698	6.47885	6.41531	6.76835	6.71906	6.34134	6.22573	5.98713	apoptosis;cell death;cellular process;death;establishment of localization;programmed cell death;transmembrane transport;transport	transporter activity	cell part;integral to membrane;intrinsic to membrane;membrane part	Apoptosis;Completeproteome;Glycoprotein;Membrane;Proteomicsidentification;Referenceproteome;Transmembrane;Transmembranehelix;Transport	+	1.66934e-08	0	-2.95379	-8.26104	A0A0J9YUD0;D3YWD5;Q9D2V8	Mfsd10
3.90372	4.18332	6.42956	3.69873	3.96649	4.19933	3.58824	4.444	5.16526	5.10907	5.07933	5.55387	5.29555	5.35246	5.29674	5.18086	cellular component assembly;cellular component assembly at cellular level;cellular component organization;cellular component organization at cellular level;cellular component organization or biogenesis;cellular component organization or biogenesis at cellular level;cellular macromolecular complex assembly;cellular macromolecular complex subunit organization;cellular process;cellular protein compl…	structural constituent of nuclear pore;structural molecule activity	cell part;cytoplasm;intracellular organelle part;intracellular part;macromolecular complex;membrane;membrane part;nuclear membrane;nuclear part;nuclear periphery;nuclear pore;nucleoplasm;organelle membrane;organelle part;pore complex;protein complex	Completeproteome;Proteomicsidentification;Referenceproteome	+	0.0107901	0.00158898	-0.952468	-2.24564	A0A0J9YUD5;B9EJ54	Nup205
2.8391	3.72612	3.9689	2.58841	4.2051	3.10843	3.46932	3.72218	5.53057	5.42944	5.36572	5.63588	5.25245	5.38043	5.55716	5.22527	biological regulation;catabolic process;cellular catabolic process;cellular component organization;cellular component organization at cellular level;cellular component organization or biogenesis;cellular component organization or biogenesis at cellular level;cellular macromolecule catabolic process;cellular macromolecule metabolic process;cellular metabolic process;cellular nitrogen compound meta…	acid-amino acid ligase activity;adenyl nucleotide binding;adenyl ribonucleotide binding;ATP binding;binding;catalytic activity;enzyme binding;ligase activity;ligase activity, forming carbon-nitrogen bonds;nucleotide binding;protein binding;purine nucleotide binding;purine ribonucleoside triphosphate binding;purine ribonucleotide binding;ribonucleotide binding;small conjugating protein ligase acti…	cell part;chromatin;chromosomal part;chromosome;cytoplasm;HULC complex;intracellular non-membrane-bounded organelle;intracellular organelle;intracellular organelle part;intracellular part;macromolecular complex;non-membrane-bounded organelle;nuclear chromatin;nuclear chromosome part;nuclear part;organelle;organelle part;protein complex;sex chromosome;ubiquitin conjugating enzyme complex;ubiquitin…	ATP-binding;Completeproteome;DNAdamage;DNArepair;Ligase;Nucleotide-binding;Phosphoprotein;Referenceproteome;Ublconjugationpathway	+	1.60827e-07	0	-1.96867	-6.43902	A0A0J9YUN2;A0A0J9YUR7;A0A0J9YUW6;Q3TQ27;Q9Z255	Ube2a
3.9072	3.69666	4.24887	2.92649	2.91296	2.78378	3.57169	3.57569	5.01468	5.22145	4.99053	4.73577	5.13236	5.37681	5.24401	5.39418	biological regulation;developmental process;multicellular organismal development;multicellular organismal process;positive regulation of biological process;positive regulation of developmental process;positive regulation of embryonic development;regulation of biological process;regulation of developmental process;regulation of embryonic development;regulation of multicellular organismal developme…	binding;nucleotide binding	cell part;chromosome;cytoplasm;intracellular membrane-bounded organelle;intracellular non-membrane-bounded organelle;intracellular organelle;intracellular organelle part;intracellular part;membrane;membrane-bounded organelle;non-membrane-bounded organelle;nuclear part;nucleolus;nucleoplasm;nucleus;organelle;organelle part	3D-structure;Alternativesplicing;Chromosome;Completeproteome;Cytoplasm;Developmentalprotein;Nucleus;Phosphoprotein;Referenceproteome;Repeat;RNA-binding	+	8.33191e-07	0	-1.68581	-5.58253	A0A0J9YUT8;Q8R3C6;Q8R3C6-2	Rbm19
7.76277	8.74444	8.78168	9.2975	7.90893	8.51855	9.00571	8.21089	8.548	8.34142	8.12878	8.7675	8.49412	8.6051	7.87735	8.54883	base-excision repair, DNA ligation;biological regulation;cellular macromolecule metabolic process;cellular metabolic process;cellular nitrogen compound metabolic process;cellular process;defense response;DNA ligation;DNA ligation involved in DNA repair;DNA metabolic process;DNA recombination;immune response;immune system process;inflammatory response;inflammatory response to antigenic stimulus;ma…	binding;carbohydrate binding;DNA binding;glycosaminoglycan binding;heparin binding;lipid binding;nucleic acid binding;nucleic acid binding transcription factor activity;pattern binding;phosphatidylserine binding;phospholipid binding;polysaccharide binding;sequence-specific DNA binding transcription factor activity	cell part;cell surface;chromosome;condensed chromosome;cytoplasm;extracellular region;extracellular region part;extracellular space;intracellular membrane-bounded organelle;intracellular non-membrane-bounded organelle;intracellular organelle;intracellular organelle part;intracellular part;macromolecular complex;membrane-bounded organelle;non-membrane-bounded organelle;nuclear part;nucleoplasm par…	Acetylation;Chromosome;Completeproteome;Cytoplasm;Directproteinsequencing;DNA-binding;Heparin-binding;Isopeptidebond;Nucleus;Phosphoprotein;Referenceproteome;Repeat;Ublconjugation		0.600754	0.411916	0.114919	0.365253	A0A0J9YUZ4;P63158	Hmgb1
4.38219	3.06988	3.66054	3.79526	3.25612	3.68943	2.27166	4.08024	3.70995	3.73699	3.72072	4.83264	3.89411	3.52486	3.75089	3.46398	ameboidal cell migration;anatomical structure development;anatomical structure formation involved in morphogenesis;anatomical structure morphogenesis;anterior/posterior pattern specification;biological regulation;biosynthetic process;cell migration;cell motility;cell proliferation;cell proliferation in forebrain;cellular biosynthetic process;cellular component movement;cellular macromolecule bios…	binding;cation binding;DNA binding;ion binding;metal ion binding;nucleic acid binding;protein binding;R-SMAD binding;SMAD binding	cell part;intracellular membrane-bounded organelle;intracellular organelle;intracellular part;membrane-bounded organelle;nucleus;organelle	Acetylation;Completeproteome;DNA-binding;Homeobox;Isopeptidebond;Metal-binding;Nucleus;Proteomicsidentification;Referenceproteome;Repeat;Repressor;Transcription;Transcriptionregulation;Ublconjugation;Zinc;Zinc-finger		0.291165	0.137153	-0.303603	-0.805815	A0A0J9YV01;A0A0M3HEP2;H9H9S3;Q9R0G7	Zeb2
3.38605	3.68567	3.23908	3.27019	3.26755	3.34316	3.00229	3.67893	6.42023	6.48959	6.55455	7.05807	6.68399	6.89331	6.7166	7.17962	anatomical structure development;anatomical structure formation involved in morphogenesis;anatomical structure morphogenesis;appendage development;axis specification;biological regulation;bone development;brain development;cell differentiation;cell differentiation in spinal cord;cell part morphogenesis;cell projection assembly;cell projection morphogenesis;cell projection organization;cell surfac…		axoneme;axoneme part;cell part;cell projection;cell projection part;cilium;intracellular part;intraflagellar transport particle B;macromolecular complex;motile cilium;organelle;organelle part;primary cilium;protein complex;vesicle	Acetylation;Alternativesplicing;Cellprojection;Cilium;Completeproteome;Developmentalprotein;Isopeptidebond;Referenceproteome;Repeat;TPRrepeat;Ublconjugation;WDrepeat	+	1.85421e-13	0	-3.39038	-15.0059	A0A0J9YV04;Q6VH22	Ift172
4.20947	3.53355	2.87507	3.30427	3.68332	3.52803	3.4476	3.65266	6.85441	6.68893	6.01868	6.25694	6.82838	6.27002	6.29121	6.30159				Coiledcoil;Completeproteome;Referenceproteome	+	1.01072e-10	0	-2.90953	-10.7051	A0A0J9YV05;P86174	Bend4
3.27695	3.45657	3.18656	3.14362	4.11131	3.88454	3.28619	3.91262	4.69266	4.6812	4.36173	5.46789	4.79813	4.75126	4.76332	4.7521	actin cytoskeleton organization;actin filament-based process;cellular component biogenesis;cellular component biogenesis at cellular level;cellular component organization;cellular component organization at cellular level;cellular component organization or biogenesis;cellular component organization or biogenesis at cellular level;cellular localization;cellular process;cytoskeleton organization;est…		cell part;intracellular membrane-bounded organelle;intracellular non-membrane-bounded organelle;intracellular organelle;intracellular organelle part;intracellular part;membrane-bounded organelle;non-membrane-bounded organelle;nuclear part;nucleolus;nucleus;organelle;organelle part	Alternativesplicing;Coiledcoil;Completeproteome;Nucleus;Phosphoprotein;Proteintransport;Referenceproteome;Ribosomebiogenesis;Transport	+	4.30633e-06	0	-1.25124	-4.58528	A0A0J9YV20;A0A0R4J0B7;Q80UZ2;Q80UZ2-2	Sdad1
3.70188	3.19452	3.29839	3.85338	5.85778	3.74327	3.0877	3.96241	4.1176	3.87966	3.77596	4.20235	4.35635	4.30936	5.00048	3.39477	activation of MAPK activity;anatomical structure morphogenesis;biological adhesion;biological regulation;branching morphogenesis of a tube;cell adhesion;cell junction assembly;cell junction organization;cell morphogenesis;cell morphogenesis involved in differentiation;cell projection assembly;cell projection organization;cell surface receptor linked signaling pathway;cell-substrate adhesion;cell-…	beta-catenin binding;BH domain binding;BH4 domain binding;binding;cation binding;cytoskeletal protein binding;ion binding;metal ion binding;protein binding;protein complex scaffold;protein domain specific binding;receptor signaling complex scaffold activity;structural molecule activity;transition metal ion binding;vinculin binding;zinc ion binding	actin filament bundle;actomyosin;adherens junction;anchoring junction;cell cortex;cell junction;cell leading edge;cell part;cell projection;cell-substrate adherens junction;cell-substrate junction;cytoplasm;cytoplasmic part;cytoskeletal part;focal adhesion;intracellular organelle part;intracellular part;lamellipodium;membrane;nuclear part;nucleoplasm;organelle part;plasma membrane;stress fiber	Acetylation;Alternativesplicing;Celladhesion;Celljunction;Completeproteome;Cytoplasm;Cytoskeleton;LIMdomain;Metal-binding;Phosphoprotein;Proteomicsidentification;Referenceproteome;Repeat;Zinc		0.42138	0.204757	-0.292148	-0.645354	A0A0J9YV30;A0A1D5RMM8;F8VQ28;Q8VI36;Q8VI36-2	Pxn
2.99099	3.44429	3.37762	3.48944	3.04898	2.91834	3.82973	2.96887	5.36205	5.29833	5.39297	6.29308	5.46889	5.73317	5.59712	5.4445	adipose tissue development;anatomical structure development;biological regulation;biosynthetic process;canonical Wnt receptor signaling pathway;catabolic process;cell differentiation;cell surface receptor linked signaling pathway;cellular biosynthetic process;cellular catabolic process;cellular component organization;cellular component organization at cellular level;cellular component organizatio…	beta-catenin binding;binding;DNA binding;histone binding;nucleic acid binding;protein binding;protein binding transcription factor activity;protein N-terminus binding;regulatory region DNA binding;regulatory region nucleic acid binding;transcription cofactor activity;transcription corepressor activity;transcription factor binding transcription factor activity;transcription regulatory region DNA b…	cell part;chromatin remodeling complex;cytoskeletal part;histone deacetylase complex;intracellular membrane-bounded organelle;intracellular organelle;intracellular organelle part;intracellular part;macromolecular complex;membrane-bounded organelle;microtubule;nuclear part;nucleoplasm;nucleoplasm part;nucleus;organelle;organelle part;protein complex;spindle microtubule;transcriptional repressor co…	Acetylation;Activator;Chromatinregulator;Completeproteome;Nucleus;Referenceproteome;Repeat;Repressor;Transcription;Transcriptionregulation;Ublconjugationpathway;WDrepeat	+	9.55891e-10	0	-2.31523	-8.84012	A0A0J9YV90;Q8BHJ5	Tbl1xr1
3.39363	3.51259	4.17218	3.52483	3.26009	3.738	3.47019	3.0008	4.38679	4.6575	5.16188	4.96848	4.27765	4.80386	5.19014	4.51112	anatomical structure development;biological regulation;cellular component organization;cellular component organization at cellular level;cellular component organization or biogenesis;cellular component organization or biogenesis at cellular level;cellular metabolic process;cellular process;cellular response to chemical stimulus;cellular response to oxidative stress;cellular response to reactive o…		cell part;cytoplasmic part;integral to membrane;intracellular membrane-bounded organelle;intracellular organelle;intracellular organelle part;intracellular part;intrinsic to membrane;membrane;membrane part;membrane-bounded organelle;microbody;mitochondrial inner membrane;mitochondrial membrane;mitochondrial part;mitochondrion;organelle;organelle inner membrane;organelle membrane;organelle part;pe…	Completeproteome;Deafness;Membrane;Mitochondrion;Mitochondrioninnermembrane;Proteomicsidentification;Referenceproteome;Transmembrane;Transmembranehelix	+	4.76459e-06	0	-1.23564	-4.53822	A0A0J9YVC7;D3YWI4;E9Q1I6;F8WHT5;G3UVW1;P19258	Mpv17
3.20931	4.15969	3.79368	3.64373	3.86007	3.57536	3.12691	3.86859	7.73477	7.67816	7.28082	7.76666	8.03371	7.88555	7.5315	7.49217	biological regulation;cell communication;cellular component assembly;cellular component assembly at cellular level;cellular component organization;cellular component organization at cellular level;cellular component organization or biogenesis;cellular component organization or biogenesis at cellular level;cellular macromolecular complex assembly;cellular macromolecular complex subunit organizatio…	binding;cation binding;ion binding;lipid binding;metal ion binding	cell junction;cell part;cytoplasmic membrane-bounded vesicle;cytoplasmic part;cytoplasmic vesicle;cytoplasmic vesicle membrane;cytoplasmic vesicle part;intracellular membrane-bounded organelle;intracellular organelle;intracellular organelle part;intracellular part;membrane;membrane-bounded organelle;membrane-bounded vesicle;organelle;organelle membrane;organelle part;postsynaptic membrane;presyna…	Alternativesplicing;Calcium;Celljunction;Completeproteome;Cytoplasmicvesicle;Exocytosis;Lipid-binding;Membrane;Metal-binding;Phosphoprotein;Proteintransport;Proteomicsidentification;Referenceproteome;Synapse;Transport	+	1.7627e-13	0	-4.02075	-16.1603	A0A0M3HEP6;E9Q5C0;E9Q835;F6SH36;Q8BYR5;Q8BYR5-2;Q8BYR5-3;Q8BYR5-4;Q8BYR5-5;S4R1C6	Cadps2
7.08818	9.28802	6.41845	2.61886	6.62706	6.70712	6.83173	7.01368	5.83696	5.62632	5.7411	5.41173	5.6023	5.62023	5.83165	5.76275	behavior;biological regulation;cellular component organization;cellular component organization or biogenesis;cellular membrane organization;cellular process;cognition;establishment of localization;learning;learning or memory;lipid translocation;lipid transport;membrane organization;multicellular organismal process;neurological system process;organic substance transport;phospholipid translocation;…	adenyl nucleotide binding;adenyl ribonucleotide binding;ATP binding;ATPase activity;ATPase activity, coupled;ATPase activity, coupled to movement of substances;binding;catalytic activity;cation binding;hydrolase activity;hydrolase activity, acting on acid anhydrides;hydrolase activity, acting on acid anhydrides, in phosphorus-containing anhydrides;ion binding;lipid transporter activity;magnesium …	cell part;chromaffin granule membrane;cytoplasmic part;cytoplasmic vesicle membrane;cytoplasmic vesicle part;endoplasmic reticulum;extracellular membrane-bounded organelle;extracellular organelle;extracellular region part;extracellular vesicular exosome;Golgi apparatus;integral to membrane;intracellular membrane-bounded organelle;intracellular organelle;intracellular organelle part;intracellular …	Alternativesplicing;ATP-binding;Cellmembrane;Completeproteome;Cytoplasmicvesicle;Endoplasmicreticulum;Golgiapparatus;Hydrolase;Lipidtransport;Magnesium;Membrane;Metal-binding;Nucleotide-binding;Phosphoprotein;Referenceproteome;Transmembrane;Transmembranehelix;Transport	+	0.190685	0.0492995	0.895008	1.19202	A0A0M3HEP7;P70704;P70704-2;P70704-3	Atp8a1
3.98683	6.13907	5.92376	2.9141	6.32347	5.95348	3.34179	6.40442	6.28646	6.15475	6.39958	6.54613	6.60668	6.561	6.61436	6.40587	anatomical structure development;biological regulation;cell redox homeostasis;cellular homeostasis;cellular process;developmental process;heart development;hemopoiesis;hemopoietic or lymphoid organ development;homeostatic process;organ development;regulation of biological process;regulation of biological quality;regulation of cellular process;response to chemical stimulus;response to inorganic su…	antioxidant activity;binding;catalytic activity;coenzyme binding;cofactor binding;flavin adenine dinucleotide binding;oxidoreductase activity;oxidoreductase activity, acting on a sulfur group of donors;oxidoreductase activity, acting on a sulfur group of donors, NAD or NADP as acceptor;oxidoreductase activity, acting on NADH or NADPH;thioredoxin-disulfide reductase activity	cell part;cytoplasmic part;intracellular membrane-bounded organelle;intracellular organelle;intracellular part;membrane-bounded organelle;mitochondrion;organelle	3D-structure;Alternativesplicing;Completeproteome;Directproteinsequencing;Disulfidebond;FAD;Flavoprotein;Mitochondrion;NADP;Oxidoreductase;Proteomicsidentification;Redox-activecenter;Referenceproteome;Selenocysteine;Transitpeptide	+	0.0227232	0.00231992	-1.32349	-2.14428	A0A0M3HEQ0;A0A0U1RPV8;A0A0U1RQA4;D3Z0K8;J3QMN4;J3QMQ8;Q9JLT4;Q9JLT4-2;Q9JLT4-4	Txnrd2
3.30411	3.39901	3.85329	3.3441	3.09119	3.59054	4.75397	3.14184	5.50408	5.32363	5.40988	6.29649	5.74022	5.77262	5.44168	5.55532	biological regulation;posttranscriptional regulation of gene expression;regulation of biological process;regulation of biosynthetic process;regulation of cellular biosynthetic process;regulation of cellular macromolecule biosynthetic process;regulation of cellular metabolic process;regulation of cellular process;regulation of cellular protein metabolic process;regulation of gene expression;regula…	binding;mRNA binding;nucleic acid binding;RNA binding	cell part;cytoplasmic part;endoplasmic reticulum;intracellular membrane-bounded organelle;intracellular non-membrane-bounded organelle;intracellular organelle;intracellular organelle part;intracellular part;membrane-bounded organelle;non-membrane-bounded organelle;nuclear part;nucleolus;organelle;organelle part	Acetylation;Completeproteome;Nucleus;Referenceproteome;Repeat;RNA-binding	+	2.01493e-07	0	-2.07073	-6.4623	A0A0N4SUH4;Q8BKS9	Pum3
8.84147	7.79146	10.2397	4.09695	10.2597	10.2567	10.2288	10.3569	4.77668	4.99116	4.99018	4.05633	4.56209	3.96937	4.65427	4.05784	biosynthetic process;cellular biosynthetic process;cellular metabolic process;cellular process;cofactor biosynthetic process;cofactor metabolic process;iron-sulfur cluster assembly;metabolic process;metallo-sulfur cluster assembly	4 iron, 4 sulfur cluster binding;binding;cation binding;ion binding;iron ion binding;iron-sulfur cluster binding;metal cluster binding;metal ion binding;transition metal ion binding	cell part;cytoplasm;cytoplasmic part;cytosol;intracellular membrane-bounded organelle;intracellular organelle;intracellular organelle part;intracellular part;membrane-bounded organelle;mitochondrion;nuclear part;nucleoplasm;nucleus;organelle;organelle part	3D-structure;Completeproteome;Cytoplasm;Mitochondrion;Referenceproteome;Transitpeptide	+	5.41405e-05	0	4.50172	5.06528	A0A0N4SUH8;Q9QZ23	Nfu1
9.63375	9.34864	8.80671	3.79835	9.71878	8.69597	8.51725	2.99084	6.95565	6.28643	6.91048	7.33567	5.74665	6.50205	7.53017	6.79269						0.355179	0.117598	0.931313	0.867189	A0A0N4SUI7	Nbdy
3.65732	3.22712	3.30625	3.37268	3.69465	3.90022	4.44	3.45377	3.15871	3.15537	3.90177	4.98886	3.65971	5.32713	4.77215	5.32304	cellular component organization;cellular component organization at cellular level;cellular component organization or biogenesis;cellular component organization or biogenesis at cellular level;cellular membrane fusion;cellular membrane organization;cellular process;membrane fusion;membrane organization;organelle fusion;organelle organization;plasma membrane organization;plasma membrane repair;vesi…	binding;calcium ion binding;calcium-dependent phospholipid binding;cation binding;ion binding;lipid binding;metal ion binding;phospholipid binding	cell part;cell projection;cytoplasmic membrane-bounded vesicle;cytoplasmic part;cytoplasmic vesicle;cytoplasmic vesicle membrane;cytoplasmic vesicle part;early endosome;endocytic vesicle;endosome;extracellular membrane-bounded organelle;extracellular organelle;extracellular region part;extracellular vesicular exosome;integral to membrane;intracellular membrane-bounded organelle;intracellular orga…	Alternativesplicing;Calcium;Cellmembrane;Completeproteome;Cytoplasmicvesicle;Lipid-binding;Membrane;Metal-binding;Phosphoprotein;Proteomicsidentification;Referenceproteome;Repeat;Signal-anchor;Transmembrane;Transmembranehelix	+	0.0869652	0.023768	-0.654341	-1.43654	A0A0N4SUJ2;A0A0N4SUN3;A0A0N4SV63;A0A0N4SVX9;A0A0N4SWG7;A0A0N4SWH3;E9PXU9;E9Q423;E9QL12;Q9ESD7;Q9ESD7-2;Q9ESD7-3	Dysf
3.20872	3.06257	4.05117	2.62353	5.81645	6.02856	3.6227	3.58628	7.71539	7.60058	7.55629	8.0066	7.73117	8.00241	7.82699	7.42973	biological regulation;catabolic process;cellular catabolic process;cellular macromolecule catabolic process;cellular macromolecule metabolic process;cellular metabolic process;cellular process;cellular protein metabolic process;macromolecule catabolic process;macromolecule metabolic process;macromolecule modification;metabolic process;modification-dependent macromolecule catabolic process;modific…	ATPase activity;ATPase activity, coupled;ATP-dependent peptidase activity;binding;catalytic activity;cation binding;hydrolase activity;hydrolase activity, acting on acid anhydrides;hydrolase activity, acting on acid anhydrides, in phosphorus-containing anhydrides;ion binding;metal ion binding;nucleoside-triphosphatase activity;peptidase activity;peptidase activity, acting on L-amino acid peptides…	cell part;CUL4 RING ubiquitin ligase complex;Cul4A-RING ubiquitin ligase complex;cullin-RING ubiquitin ligase complex;cytoplasm;intracellular membrane-bounded organelle;intracellular non-membrane-bounded organelle;intracellular organelle;intracellular organelle part;intracellular part;macromolecular complex;membrane;membrane-bounded organelle;non-membrane-bounded organelle;nuclear part;nucleolus;…	3D-structure;Alternativesplicing;Completeproteome;Cytoplasm;Membrane;Metal-binding;Nucleus;Referenceproteome;Ublconjugation;Ublconjugationpathway;Zinc	+	9.35046e-07	0	-3.73365	-6.76711	A0A0N4SUK9;Q8C7D2;Q8C7D2-2;Q8C7D2-3	Crbn
3.47547	2.49898	3.78018	3.18191	3.78871	3.78487	3.45365	3.40174	5.13949	4.66638	4.50148	5.94957	5.16315	5.06196	5.30892	5.04267	anatomical structure development;blastocyst development;cellular component biogenesis;cellular component biogenesis at cellular level;cellular component organization;cellular component organization at cellular level;cellular component organization or biogenesis;cellular component organization or biogenesis at cellular level;cellular macromolecule metabolic process;cellular metabolic process;cellu…	binding;catalytic activity;methyltransferase activity;nucleic acid binding;RNA binding;RNA methyltransferase activity;rRNA (pseudouridine) methyltransferase activity;rRNA binding;rRNA methyltransferase activity;S-adenosylmethionine-dependent methyltransferase activity;transferase activity;transferase activity, transferring one-carbon groups	cell part;intracellular non-membrane-bounded organelle;intracellular organelle;intracellular organelle part;intracellular part;macromolecular complex;non-membrane-bounded organelle;nuclear part;nucleolus;organelle;organelle part;preribosome;ribonucleoprotein complex;small-subunit processome	Completeproteome;Methyltransferase;Nucleus;Referenceproteome;Ribosomebiogenesis;RNA-binding;rRNA-binding;rRNAprocessing;S-adenosyl-L-methionine;Transferase	+	1.92496e-06	0	-1.68352	-5.31552	A0A0N4SUL6;O35130	Emg1
3.44412	2.95324	3.58813	3.12742	2.99955	2.50703	2.58498	2.95019	4.79423	4.60559	4.60374	5.27446	3.73778	4.58837	4.73389	4.36345	biological regulation;negative regulation of biological process;negative regulation of biosynthetic process;negative regulation of cellular biosynthetic process;negative regulation of cellular macromolecule biosynthetic process;negative regulation of cellular metabolic process;negative regulation of cellular process;negative regulation of gene expression;negative regulation of macromolecule biosy…	binding;cation binding;core promoter proximal region DNA binding;core promoter proximal region sequence-specific DNA binding;DNA binding;enzyme binding;ion binding;metal ion binding;nucleic acid binding;nucleic acid binding transcription factor activity;protein binding;regulatory region DNA binding;regulatory region nucleic acid binding;RNA polymerase II core promoter proximal region sequence-spe…	cell part;cytoplasm;intracellular membrane-bounded organelle;intracellular organelle;intracellular part;membrane-bounded organelle;nucleus;organelle	Coiledcoil;Completeproteome;Cytoplasm;DNA-binding;Metal-binding;Nucleus;Referenceproteome;Repeat;Repressor;Transcription;Transcriptionregulation;Ublconjugation;Zinc;Zinc-finger	+	1.93772e-06	0	-1.56836	-5.19308	A0A0N4SUN1;A0A0N4SWG2;Q3U133	Zfp746;Zfp746;Znf746
3.16446	3.6122	3.2778	4.03028	3.40167	3.81537	3.17801	3.58626	4.98336	5.21813	4.67626	5.80981	5.12074	5.05509	5.00504	4.75078	biological regulation;cellular component organization;cellular component organization at cellular level;cellular component organization or biogenesis;cellular component organization or biogenesis at cellular level;cellular macromolecule metabolic process;cellular metabolic process;cellular process;cellular protein metabolic process;chromatin modification;chromatin organization;chromosome organiza…	binding;cation binding;ion binding;metal ion binding;transition metal ion binding;zinc ion binding	cell part;H3 histone acetyltransferase complex;histone acetyltransferase complex;intracellular membrane-bounded organelle;intracellular organelle;intracellular organelle part;intracellular part;macromolecular complex;membrane-bounded organelle;MOZ/MORF histone acetyltransferase complex;nuclear part;nucleoplasm part;nucleus;organelle;organelle part;protein complex	Completeproteome;Metal-binding;Proteomicsidentification;Referenceproteome;Zinc;Zinc-finger	+	1.67331e-07	0	-1.56914	-5.93207	A0A0N4SUS4;A0A0N4SUT9;A0A0N4SVG7;B2RRD7;E9PXP1;Q3U109;Q80XK2	Brpf1
3.79267	4.14878	4.24042	3.86659	3.80486	2.57178	3.23867	3.45374	4.7212	4.46976	4.61299	5.08329	5.19849	5.28161	4.06493	4.85011					+	0.000294936	2.20386e-05	-1.14561	-3.37135	A0A0N4SUT6	Gm43951
3.99046	7.92387	8.70624	2.88517	7.33475	8.30038	8.47733	8.36992	5.18196	4.56522	5.00497	5.68052	4.73988	4.94396	5.00338	5.04015	biological regulation;cellular component assembly;cellular component assembly at cellular level;cellular component organization;cellular component organization at cellular level;cellular component organization or biogenesis;cellular component organization or biogenesis at cellular level;cellular macromolecular complex assembly;cellular macromolecular complex subunit organization;cellular membrane…	binding;protein binding;SNAP receptor activity;SNARE binding	cell junction;cell part;cell projection;cell surface;clathrin coated vesicle membrane;clathrin-coated vesicle;coated vesicle;coated vesicle membrane;cytoplasmic membrane-bounded vesicle;cytoplasmic part;cytoplasmic vesicle;cytoplasmic vesicle membrane;cytoplasmic vesicle part;integral to membrane;intracellular membrane-bounded organelle;intracellular organelle;intracellular organelle part;intrace…	Alternativesplicing;Celljunction;Coiledcoil;Completeproteome;Cytoplasmicvesicle;Directproteinsequencing;Membrane;Proteomicsidentification;Referenceproteome;Synapse;Synaptosome;Transmembrane;Transmembranehelix	+	0.027774	0.00199805	1.97851	2.18402	A0A0N4SUV3;D3YTU0;Q62442;Q62442-2	Vamp1
6.43266	7.33243	6.29262	3.72884	6.48538	6.64543	7.13068	6.53367	5.85951	5.86435	5.75927	6.23867	5.90907	5.78525	6.06141	5.84358						0.320426	0.131657	0.407576	0.822286	A0A0N4SUZ0	Magi1
4.20973	3.50357	3.42746	2.88975	3.60913	3.57262	3.38047	3.20671	7.31113	7.23345	6.66455	7.86574	7.51416	7.42024	7.19496	6.8344	biological regulation;cellular macromolecule metabolic process;cellular metabolic process;cellular process;cellular protein metabolic process;cellular response to stimulus;intracellular signal transduction;macromolecule metabolic process;macromolecule modification;metabolic process;primary metabolic process;protein metabolic process;protein modification by small protein conjugation;protein modifi…			Acetylation;ANKrepeat;Completeproteome;Referenceproteome;Repeat;Ublconjugationpathway	+	1.053e-11	0	-3.7799	-13.0927	A0A0N4SV07;Q9WV72	Asb3
3.8545	4.02035	4.08037	2.4804	3.65923	3.47812	2.86385	3.80886	6.26942	6.04936	5.72882	6.28819	6.16101	6.1482	6.34183	6.07205	alcohol metabolic process;amine biosynthetic process;amine metabolic process;biosynthetic process;cellular amine metabolic process;cellular biogenic amine biosynthetic process;cellular biogenic amine metabolic process;cellular biosynthetic process;cellular lipid metabolic process;cellular metabolic process;cellular nitrogen compound biosynthetic process;cellular nitrogen compound metabolic proces…	adenyl nucleotide binding;adenyl ribonucleotide binding;ATP binding;binding;catalytic activity;ethanolamine kinase activity;kinase activity;nucleotide binding;phosphotransferase activity, alcohol group as acceptor;purine nucleotide binding;purine ribonucleoside triphosphate binding;purine ribonucleotide binding;ribonucleotide binding;transferase activity;transferase activity, transferring phospho…	cell part;cytoplasm;intracellular organelle part;intracellular part;membrane;nuclear part;nucleoplasm;organelle part;plasma membrane	ATP-binding;Completeproteome;Cytoplasm;Kinase;Lipidbiosynthesis;Lipidmetabolism;Nucleotide-binding;Phospholipidbiosynthesis;Phospholipidmetabolism;Referenceproteome;Transferase	+	7.67821e-09	0	-2.60165	-8.29871	A0A0N4SV10;A0A0N4SVC4;Q9D4V0	Etnk1
3.52107	3.22481	4.0126	4.36191	3.06922	3.99307	4.27829	3.85867	4.15306	4.54547	4.29363	4.21756	4.71862	4.68114	4.44996	4.12338	actin cytoskeleton organization;actin cytoskeleton reorganization;actin filament-based process;anatomical structure morphogenesis;biological adhesion;biological regulation;cell adhesion;cell morphogenesis;cell morphogenesis involved in differentiation;cell-substrate adhesion;cellular component morphogenesis;cellular component organization;cellular component organization at cellular level;cellular…	actin binding;actin filament binding;binding;cation binding;collagen binding;cytoskeletal protein binding;ion binding;metal ion binding;molecular transducer activity;protein binding;receptor activity;signal transducer activity;signaling receptor activity;transmembrane signaling receptor activity	cell part;cell projection membrane;cell projection part;cell surface;extracellular membrane-bounded organelle;extracellular organelle;extracellular region part;extracellular vesicular exosome;filopodium membrane;integral to membrane;intrinsic to membrane;lamellipodium membrane;leading edge membrane;membrane;membrane part;membrane-bounded organelle;membrane-bounded vesicle;organelle;plasma membran…	Alternativesplicing;Cellmembrane;Cellprojection;Completeproteome;Disulfidebond;Glycoprotein;Membrane;Metal-binding;Phosphoprotein;Receptor;Referenceproteome;Signal;Transmembrane;Transmembranehelix	+	0.0058066	0.00258564	-0.607897	-2.118	A0A0N4SV16;Q9CZ52;Q9CZ52-2	Antxr1
2.51529	4.23401	3.21195	3.94539	3.70392	3.08737	4.12295	3.84266	3.04443	2.83689	3.74741	2.94943	3.87615	3.84463	4.04494	3.8911	amine metabolic process;carboxylic acid metabolic process;cell differentiation;cellular amine metabolic process;cellular amino acid metabolic process;cellular component assembly;cellular component organization;cellular component organization or biogenesis;cellular developmental process;cellular ketone metabolic process;cellular metabolic process;cellular modified amino acid metabolic process;cell…	amine binding;amino acid binding;antioxidant activity;binding;carboxylic acid binding;catalytic activity;glutathione binding;glutathione peroxidase activity;glutathione transferase activity;modified amino acid binding;oxidoreductase activity;oxidoreductase activity, acting on peroxide as acceptor;peptide binding;peroxidase activity;transferase activity;transferase activity, transferring alkyl or …	apical part of cell;cell part;cytoplasmic part;endoplasmic reticulum;endoplasmic reticulum membrane;endoplasmic reticulum part;integral to membrane;intracellular membrane-bounded organelle;intracellular organelle;intracellular organelle part;intracellular part;intrinsic to membrane;membrane;membrane part;membrane-bounded organelle;microbody;microbody membrane;microbody part;mitochondrial inner me…	Acetylation;Completeproteome;Endoplasmicreticulum;Membrane;Microsome;Mitochondrion;Mitochondrionoutermembrane;Nitration;Proteomicsidentification;Referenceproteome;Transferase;Transmembrane;Transmembranehelix		0.847127	0.721315	0.0535715	0.143708	A0A0N4SV17;D3YU60;Q91VS7	Mgst1
2.69613	3.92621	3.45069	3.95917	4.2563	3.54951	3.73582	3.43178	4.82857	4.45854	4.6181	2.35764	3.0443	2.98156	4.04947	4.44214		structural constituent of ribosome;structural molecule activity	cell part;cytoplasm;cytoplasmic part;intracellular membrane-bounded organelle;intracellular organelle;intracellular organelle part;intracellular part;macromolecular complex;membrane-bounded organelle;mitochondrial part;mitochondrial small ribosomal subunit;mitochondrion;organellar small ribosomal subunit;organelle;organelle part;ribonucleoprotein complex;small ribosomal subunit	Completeproteome;Mitochondrion;Referenceproteome;Ribonucleoprotein;Ribosomalprotein;Transitpeptide		0.553789	0.311833	-0.221839	-0.476382	A0A0N4SV23;A0A0R4J0L6;Q8BJZ4	Mrps35
3.60311	3.59938	3.87281	3.61537	3.80146	4.06006	3.5139	3.17594	5.7191	5.43364	5.35209	6.38104	5.85608	5.98879	5.7577	5.79918	biological regulation;cellular macromolecule metabolic process;cellular metabolic process;cellular nitrogen compound metabolic process;cellular process;induction of apoptosis;induction of apoptosis by extracellular signals;induction of apoptosis via death domain receptors;induction of programmed cell death;macromolecule metabolic process;metabolic process;mRNA metabolic process;mRNA processing;nc…	adenyl nucleotide binding;adenyl ribonucleotide binding;ATP binding;ATPase activity;ATPase activity, coupled;ATP-dependent helicase activity;ATP-dependent RNA helicase activity;binding;catalytic activity;helicase activity;hydrolase activity;hydrolase activity, acting on acid anhydrides;hydrolase activity, acting on acid anhydrides, in phosphorus-containing anhydrides;nucleoside-triphosphatase act…	cell part;cytoplasm;intracellular non-membrane-bounded organelle;intracellular organelle;intracellular organelle part;intracellular part;membrane;non-membrane-bounded organelle;nuclear part;nucleolus;organelle;organelle part	Acetylation;Apoptosis;ATP-binding;Completeproteome;Helicase;Hydrolase;mRNAprocessing;mRNAsplicing;Nucleotide-binding;Nucleus;Phosphoprotein;Proteomicsidentification;Referenceproteome;RNA-binding;rRNAprocessing	+	7.89978e-10	0	-2.1307	-8.63137	A0A0N4SV55;A0A0N4SVT1;F6QKD2;Q9CWX9	Ddx47
8.39109	8.6347	8.2698	10.1226	7.80709	8.07479	8.9004	7.97867	6.36567	7.24287	7.50948	7.05249	6.81486	6.64472	6.78634	6.75145		binding;DNA binding;nucleic acid binding	cell part;chromosomal part;extracellular membrane-bounded organelle;extracellular organelle;extracellular region part;extracellular vesicular exosome;intracellular membrane-bounded organelle;intracellular organelle;intracellular organelle part;intracellular part;macromolecular complex;membrane-bounded organelle;membrane-bounded vesicle;nucleosome;nucleus;organelle;organelle part;protein-DNA compl…	Acetylation;Chromosome;Completeproteome;DNA-binding;Isopeptidebond;Methylation;Nucleosomecore;Nucleus;Phosphoprotein;Referenceproteome;Ublconjugation	+	6.45329e-05	1.04685e-06	1.62641	4.17015	A0A0N4SV66;Q8R1M2	H2aj
4.42953	5.79988	7.78596	4.11074	7.82318	4.21587	6.47344	3.09888	5.32573	5.60733	5.17559	5.87454	5.71917	5.6348	5.38479	5.41663						0.938093	0.863454	-0.0501375	-0.0683021	A0A0N4SV80	Zfp638
3.9147	3.33459	3.14091	3.08718	3.21488	3.45185	3.56455	3.39383	7.88898	8.28874	8.25666	8.34386	8.51752	8.25719	7.73199	7.60054		catalytic activity;transferase activity;transferase activity, transferring acyl groups	cell part;cytoplasmic part;endoplasmic reticulum membrane;endoplasmic reticulum part;extracellular membrane-bounded organelle;extracellular organelle;extracellular region part;extracellular vesicular exosome;integral to membrane;intracellular organelle part;intracellular part;intrinsic to membrane;membrane;membrane part;membrane-bounded organelle;membrane-bounded vesicle;organelle;organelle membr…	Acetylation;Completeproteome;Endoplasmicreticulum;Membrane;Phosphoprotein;Proteomicsidentification;Referenceproteome;Transmembrane;Transmembranehelix;Ublconjugationpathway	+	1.96184e-14	0	-4.72288	-18.9629	A0A0N4SVA6;P70295;Q3U3K9	Aup1
3.85355	3.60892	3.35538	3.52112	3.20454	3.19148	4.28382	3.76177	6.33617	5.91255	5.70704	6.34124	6.47035	6.35504	6.21026	6.46975			cell part;integral to membrane;intrinsic to membrane;membrane part	Completeproteome;Glycoprotein;Membrane;Referenceproteome;Signal;Transmembrane;Transmembranehelix	+	1.85633e-10	0	-2.62773	-10.0152	A0A0N4SVB5;Q6PE13;Q8BG44	Prrt3
3.48585	3.19349	4.00434	3.55106	3.63035	4.10262	3.92928	3.99093	5.74037	5.68193	5.7629	5.80851	5.88049	5.83825	5.62652	5.5463	cellular macromolecule metabolic process;cellular metabolic process;cellular nitrogen compound metabolic process;cellular process;macromolecule metabolic process;metabolic process;mRNA metabolic process;mRNA processing;nitrogen compound metabolic process;nuclear mRNA splicing, via spliceosome;nucleic acid metabolic process;nucleobase-containing compound metabolic process;primary metabolic process…	binding;identical protein binding;nucleic acid binding;nucleotide binding;protein binding;RNA binding	cell part;intracellular membrane-bounded organelle;intracellular non-membrane-bounded organelle;intracellular organelle;intracellular organelle part;intracellular part;membrane-bounded organelle;non-membrane-bounded organelle;nuclear part;nucleolus;nucleus;organelle;organelle part	Acetylation;Completeproteome;mRNAprocessing;mRNAsplicing;Nucleus;Phosphoprotein;Proteomicsidentification;Referenceproteome;RNA-binding	+	1.18319e-10	0	-1.99967	-9.1115	A0A0N4SVC2;E9QP00;Q6PFR5	Tra2a
2.56213	3.79678	3.57389	3.53879	4.15232	3.76718	3.42539	3.34299	3.903	4.2595	5.0924	4.59143	4.30814	3.00168	3.47383	3.33589	catabolic process;cellular catabolic process;cellular macromolecule catabolic process;cellular macromolecule metabolic process;cellular metabolic process;cellular nitrogen compound metabolic process;cellular process;macromolecule catabolic process;macromolecule metabolic process;metabolic process;mRNA catabolic process;mRNA metabolic process;mRNA processing;nitrogen compound metabolic process;nuc…	binding;nucleic acid binding;protein binding;protein dimerization activity;protein heterodimerization activity;RNA binding	cell part;cytoplasm;intracellular organelle part;intracellular part;macromolecular complex;nuclear part;organelle part;ribonucleoprotein complex;spliceosomal complex	Acetylation;Completeproteome;mRNAprocessing;mRNAsplicing;Nucleus;Referenceproteome;Ribonucleoprotein;RNA-binding;Spliceosome	+	0.131039	0.0482558	-0.4758	-1.19957	A0A0N4SVK3;P62322	Lsm5
3.81686	3.94018	4.33256	3.93824	3.69528	3.34902	3.53602	3.45875	6.84872	6.75446	6.54421	6.98151	6.8714	6.85814	6.71894	6.6896	biological regulation;gamete generation;male gamete generation;multicellular organismal process;multicellular organismal reproductive process;positive regulation of biological process;positive regulation of biosynthetic process;positive regulation of cell cycle process;positive regulation of cellular biosynthetic process;positive regulation of cellular metabolic process;positive regulation of cel…	binding;nucleic acid binding;RNA binding;translation factor activity, nucleic acid binding;translation initiation factor activity		Alternativesplicing;Coiledcoil;Completeproteome;Initiationfactor;Phosphoprotein;Proteinbiosynthesis;Proteomicsidentification;Referenceproteome;Repeat;RNA-binding;Translationregulation	+	5.91036e-13	0	-3.02501	-13.6099	A0A0N4SVL0;A0A0R4J112;A2AMI2;Q80XI3;Q80XI3-2;Q80XI3-3;Q80XI3-4;Z4YKC4	Eif4g3
7.19642	7.34077	7.09186	8.21486	6.61912	7.41437	7.07145	4.72896	5.85801	5.87036	6.03665	6.08311	5.76078	6.02701	5.61985	5.6642	cell cycle;cellular macromolecule metabolic process;cellular metabolic process;cellular process;cellular protein metabolic process;dephosphorylation;macromolecule metabolic process;macromolecule modification;metabolic process;phosphate-containing compound metabolic process;phosphorus metabolic process;primary metabolic process;protein dephosphorylation;protein metabolic process;protein modificati…	binding;catalytic activity;cation binding;hydrolase activity;hydrolase activity, acting on ester bonds;ion binding;metal ion binding;phosphatase activity;phosphoprotein phosphatase activity;phosphoric ester hydrolase activity;protein serine/threonine phosphatase activity	cell part;cytoplasmic part;cytosol;intracellular part	Acetylation;Cellcycle;Completeproteome;Cytoplasm;Hydrolase;Manganese;Metal-binding;Proteinphosphatase;Referenceproteome	+	0.00903757	0.001	1.09473	2.37187	A0A0N4SVL9;Q9CQR6	Ppp6c
3.09278	3.36571	3.64272	3.12674	3.55411	3.71377	3.32105	3.7396	6.15895	5.56586	5.42003	7.63268	6.38911	6.41655	6.36674	6.35174	biological regulation;biosynthetic process;cellular biosynthetic process;cellular macromolecule biosynthetic process;cellular macromolecule metabolic process;cellular metabolic process;cellular nitrogen compound metabolic process;cellular process;cellular response to stimulus;cellular response to stress;DNA metabolic process;DNA repair;DNA replication;macromolecule biosynthetic process;macromolec…	adenyl nucleotide binding;adenyl ribonucleotide binding;ATP binding;ATPase activity;ATPase activity, coupled;binding;catalytic activity;DNA binding;DNA clamp loader activity;DNA-dependent ATPase activity;double-stranded DNA binding;hydrolase activity;hydrolase activity, acting on acid anhydrides;hydrolase activity, acting on acid anhydrides, in phosphorus-containing anhydrides;nucleic acid bindin…	cell junction;cell part;chromosomal part;cytoplasmic part;DNA replication factor C complex;extracellular membrane-bounded organelle;extracellular organelle;extracellular region part;extracellular vesicular exosome;Golgi apparatus;intracellular membrane-bounded organelle;intracellular non-membrane-bounded organelle;intracellular organelle;intracellular organelle part;intracellular part;macromolecu…	Activator;Alternativesplicing;ATP-binding;Completeproteome;DNA-binding;DNAreplication;Nucleotide-binding;Nucleus;Phosphoprotein;Proteomicsidentification;Referenceproteome;Transcription;Transcriptionregulation	+	2.19704e-08	0	-2.84314	-8.04684	A0A0N4SVN6;A0A0N5E9G7;G3UWX1;G3X8Z6;P35601;P35601-2;Q5U4B1	Rfc1
4.34099	3.76209	4.43189	3.75697	3.5567	3.41766	4.04552	3.09308	4.55029	4.68212	4.88134	4.6574	4.72974	4.75591	4.4963	4.19402	anatomical structure development;biological regulation;cell surface receptor linked signaling pathway;cellular process;cellular response to stimulus;cerebral cortex development;developmental process;G-protein coupled receptor protein signaling pathway;regulation of biological process;regulation of cellular process;response to biotic stimulus;response to chemical stimulus;response to lipopolysacch…	anion binding;binding;ion binding;molecular transducer activity;PDZ domain binding;phosphate ion binding;protein binding;protein domain specific binding;signal transducer activity	actin filament;cell part;cytoskeletal part;extracellular membrane-bounded organelle;extracellular organelle;extracellular region part;extracellular vesicular exosome;extrinsic to internal side of plasma membrane;extrinsic to membrane;extrinsic to plasma membrane;heterotrimeric G-protein complex;intracellular organelle part;intracellular part;macromolecular complex;membrane part;membrane-bounded o…	Acetylation;Cellmembrane;Completeproteome;Lipoprotein;Membrane;Methylation;Phosphoprotein;Prenylation;Referenceproteome;Transducer	+	0.000408831	0.000137871	-0.817777	-2.9459	A0A0N4SVT3;A0A0N4SW28;Q9DAS9	Gng12
2.85538	3.12778	3.46725	3.39205	3.0661	3.24004	2.6707	3.14315	4.69737	4.94951	4.81719	4.99238	4.64344	5.15748	4.98149	4.60316	carbohydrate metabolic process;cellular carbohydrate metabolic process;cellular macromolecule metabolic process;cellular metabolic process;cellular process;cellular protein metabolic process;glycosylation;macromolecule glycosylation;macromolecule metabolic process;macromolecule modification;metabolic process;primary metabolic process;protein glycosylation;protein metabolic process;protein modific…	acetylglucosaminyltransferase activity;catalytic activity;protein N-acetylglucosaminyltransferase activity;transferase activity;transferase activity, transferring glycosyl groups;transferase activity, transferring hexosyl groups;UDP-glycosyltransferase activity	cell part;cytoplasmic part;endoplasmic reticulum lumen;endoplasmic reticulum part;intracellular organelle lumen;intracellular organelle part;intracellular part;membrane-enclosed lumen;organelle lumen;organelle part	Completeproteome;Endoplasmicreticulum;Glycoprotein;Glycosyltransferase;Proteomicsidentification;Referenceproteome;Signal;Transferase	+	5.31795e-10	0	-1.73495	-8.03039	A0A0N4SVY8;D3YWW8;D3Z459;Q8BYW9	Eogt
3.74417	3.96208	2.93322	3.62841	3.05762	2.8259	3.58888	4.17598	4.62812	4.52389	4.45183	4.93399	4.96676	4.6454	4.56301	4.53964	B cell activation;B cell activation involved in immune response;B cell differentiation;cell activation;cell activation involved in immune response;cell differentiation;cellular developmental process;cellular process;developmental process;germinal center B cell differentiation;immune effector process;immune system process;leukocyte activation;leukocyte activation involved in immune response;leukoc…		cell part;cytoplasmic part;cytosol;intracellular organelle part;intracellular part;nuclear part;nucleoplasm;organelle part	Alternativesplicing;Completeproteome;Referenceproteome;Repeat	+	2.29481e-05	2.04918e-06	-1.16705	-4.05108	A0A0N4SW06;Q3TWL5;Q91WI7;Q91WI7-2	Itfg2
4.39771	3.29329	3.0367	2.94019	3.43376	3.04998	3.30155	3.89854	4.36425	4.20421	3.49161	5.49049	5.06428	4.41064	4.50919	4.79993	biological regulation;catabolic process;cellular catabolic process;cellular macromolecule catabolic process;cellular macromolecule metabolic process;cellular metabolic process;cellular nitrogen compound metabolic process;cellular process;cellular response to stimulus;cellular response to stress;DNA catabolic process;DNA catabolic process, endonucleolytic;DNA metabolic process;DNA repair;double-st…	3'-5' exonuclease activity;binding;carbon-oxygen lyase activity;catalytic activity;cation binding;deoxyribonuclease activity;DNA-(apurinic or apyrimidinic site) lyase activity;endodeoxyribonuclease activity;endonuclease activity;exonuclease activity;hydrolase activity;hydrolase activity, acting on ester bonds;ion binding;lyase activity;metal ion binding;nuclease activity;nucleotide binding	cell part;chromosomal part;cytoplasmic part;cytosol;intracellular membrane-bounded organelle;intracellular organelle;intracellular organelle part;intracellular part;membrane-bounded organelle;nuclear part;nucleoplasm;nucleus;organelle;organelle part;site of double-strand break	ADP-ribosylation;Alternativesplicing;Coiledcoil;Completeproteome;Cytoplasm;DNAdamage;DNArepair;Lyase;Metal-binding;Nucleotide-binding;Nucleus;Phosphoprotein;Referenceproteome;Repeat;Zinc;Zinc-finger	+	0.00111895	0.000118725	-1.12286	-2.99416	A0A0N4SW39;Q9D842;Q9D842-3	Aplf
4.97495	7.01724	2.90324	4.28839	5.73879	4.75887	3.83699	4.62507	5.52722	5.43984	5.11204	5.51916	5.58625	5.54975	5.73307	5.45637					+	0.12312	0.0320275	-0.722521	-1.3371	A0A0N4SW73	Rab11fip5
3.78988	4.38714	3.77449	3.48133	3.05844	2.93433	3.02116	6.85661	4.64739	4.9093	4.75423	4.92082	4.75838	4.83009	4.81908	4.76251	biological regulation;cell surface receptor linked signaling pathway;cellular component organization;cellular component organization at cellular level;cellular component organization or biogenesis;cellular component organization or biogenesis at cellular level;cellular localization;cellular macromolecule localization;cellular membrane fusion;cellular membrane organization;cellular process;cellula…	binding;calcium ion binding;calcium-dependent phospholipid binding;cation binding;ion binding;lipid binding;metal ion binding;phospholipid binding	cell cortex;cell part;cell projection membrane;cell projection part;cytoplasm;cytoplasmic part;cytoplasmic vesicle membrane;cytoplasmic vesicle part;cytoskeletal part;intracellular organelle part;intracellular part;leading edge membrane;membrane;membrane part;microtubule organizing center;organelle membrane;organelle part;plasma membrane;plasma membrane part;ruffle membrane;vesicle membrane	Alternativesplicing;Calcium;Cellmembrane;Cellprojection;Completeproteome;Cytoplasm;Cytoplasmicvesicle;Lipid-binding;Membrane;Phosphoprotein;Proteintransport;Referenceproteome;Transport	+	0.0720941	0.0146466	-0.887303	-1.59555	A0A0N4SW93;Q7TPS5;Q7TPS5-3	C2cd5
3.35451	3.08608	3.09856	3.3531	3.347	3.49348	3.47557	3.54074	2.54197	2.19227	2.54729	2.32036	1.93107	3.1249	3.24463	3.38467	anatomical structure development;biological regulation;cell development;cellular component organization;cellular component organization or biogenesis;cellular developmental process;cellular membrane organization;cellular process;developmental process;endothelial cell development;epithelial cell development;establishment of endothelial barrier;establishment of localization;establishment of localiz…		cell cortex part;cell junction;cell part;cell projection;cell-cell junction;cortical actin cytoskeleton;cortical cytoskeleton;cytoplasmic part;cytoskeletal part;cytoskeleton;extracellular membrane-bounded organelle;extracellular organelle;extracellular region part;extracellular vesicular exosome;integral to membrane;intracellular non-membrane-bounded organelle;intracellular organelle;intracellula…	Completeproteome;Membrane;Referenceproteome;Repeat;Transmembrane;Transmembranehelix	+	0.00382825	0.00132514	0.682736	2.29625	A0A0N4SW94;O35682	Myadm
6.5778	6.28853	3.45641	3.85643	6.00345	7.39961	4.34077	5.6361	7.07748	6.86262	6.92879	7.00075	6.98045	6.94927	7.04509	7.03137				Alternativesplicing;Completeproteome;Proteomicsidentification;Referenceproteome;Ublconjugationpathway	+	0.00797689	0.000490939	-1.53959	-2.57405	A0A0N4SW97;G5E8Q5;G5E8Q6;Q8BZJ7;Q8BZJ7-2;Q8BZJ7-4	Dcun1d2
3.54948	3.16898	2.92237	3.32998	2.9348	3.29848	3.84601	3.85369	5.78754	5.6866	4.14031	4.42443	5.55545	5.22686	3.73332	5.30988	anatomical structure morphogenesis;biological regulation;biosynthetic process;cell differentiation;cellular biosynthetic process;cellular developmental process;cellular macromolecule biosynthetic process;cellular macromolecule metabolic process;cellular metabolic process;cellular nitrogen compound metabolic process;cellular process;developmental process;macromolecule biosynthetic process;macromol…	binding;core promoter proximal region DNA binding;core promoter proximal region sequence-specific DNA binding;DNA binding;nucleic acid binding;nucleic acid binding transcription factor activity;regulatory region DNA binding;regulatory region nucleic acid binding;RNA polymerase II core promoter proximal region sequence-specific DNA binding;RNA polymerase II core promoter proximal region sequence-s…	cell part;intracellular membrane-bounded organelle;intracellular non-membrane-bounded organelle;intracellular organelle;intracellular organelle part;intracellular part;membrane-bounded organelle;non-membrane-bounded organelle;nuclear part;nucleolus;nucleus;organelle;organelle part	Acetylation;Activator;Completeproteome;DNA-binding;Nucleus;Phosphoprotein;Referenceproteome;Transcription;Transcriptionregulation	+	0.000103845	5.09944e-06	-1.62007	-4.01764	A0A0N4SWA4;Q9ES18	Foxj2
3.59161	3.12241	4.43774	2.6648	3.20422	3.70814	3.4561	3.79057	5.53008	5.52279	5.62818	5.38832	5.7441	5.54816	5.26671	5.52448		binding;lipid binding;phosphatidylinositol binding;phosphatidylinositol-3,5-bisphosphate binding;phosphatidylinositol-3-phosphate binding;phosphatidylinositol-4-phosphate binding;phosphatidylinositol-5-phosphate binding;phospholipid binding	cell part;cytoplasmic part;cytosol;intracellular part;membrane	Completeproteome;Proteomicsidentification;Referenceproteome	+	5.27889e-08	0	-2.02216	-6.89791	A0A0N4SWD7;E9Q6H8	Plekha5
4.01105	3.01233	3.68286	3.70256	3.70744	2.9931	3.29451	3.39207	7.97122	8.16055	8.16722	8.50227	8.07733	8.12533	8.10378	8.2285			cell part;cytoplasmic part;integral to membrane;intracellular membrane-bounded organelle;intracellular organelle;intracellular part;intrinsic to membrane;membrane part;membrane-bounded organelle;mitochondrion;organelle	Alternativesplicing;Completeproteome;Membrane;Referenceproteome;Transmembrane;Transmembranehelix	+	8.6135e-15	0	-4.69253	-19.5895	A0A0R3P9C4;Q8C1Q6	Smim4
4.20283	3.60293	5.33103	4.19189	5.21786	4.82005	4.23502	4.75916	7.71355	7.31424	7.87388	7.8005	7.89955	7.66116	7.73191	7.71454		binding;catalytic activity;NADH dehydrogenase activity;oxidoreductase activity;oxidoreductase activity, acting on NADH or NADPH;protein binding;protein complex binding	cell part;cytoplasmic part;intracellular membrane-bounded organelle;intracellular organelle;intracellular organelle lumen;intracellular organelle part;intracellular part;macromolecular complex;membrane;membrane part;membrane-bounded organelle;membrane-enclosed lumen;mitochondrial inner membrane;mitochondrial matrix;mitochondrial membrane;mitochondrial membrane part;mitochondrial part;mitochondria…	Acetylation;Completeproteome;Directproteinsequencing;Electrontransport;FAD;Flavoprotein;Mitochondrion;Referenceproteome;Respiratorychain;Transitpeptide;Transport	+	7.46231e-10	0	-3.16857	-9.9814	A0A0R3P9C8;Q9DC69	Ndufa9
6.76558	6.51253	6.52575	6.35513	6.69696	7.34938	6.28769	7.67576	7.04565	7.05907	6.83037	6.70656	7.04857	7.07527	6.79077	6.79843		catalytic activity;hydrolase activity;hydrolase activity, acting on ester bonds;phosphatase activity;phosphatidate phosphatase activity;phosphoric ester hydrolase activity	cell part;integral to membrane;intrinsic to membrane;membrane part	Alternativesplicing;Completeproteome;Glycoprotein;Hydrolase;Membrane;Referenceproteome;Transmembrane;Transmembranehelix		0.428756	0.276076	-0.148239	-0.525851	A0A0R3P9D0;Q7TPB0	Plppr3
2.85527	3.95597	3.52628	3.37246	4.1602	3.76964	3.54187	2.86709	5.50217	5.48362	5.35359	6.96568	6.33305	6.08386	5.90355	6.30037	biological regulation;biosynthetic process;cellular biosynthetic process;cellular macromolecule biosynthetic process;cellular macromolecule metabolic process;cellular metabolic process;cellular nitrogen compound metabolic process;cellular process;DNA metabolic process;DNA replication;macromolecule biosynthetic process;macromolecule metabolic process;metabolic process;nitrogen compound metabolic p…	binding;cation binding;DNA binding;ion binding;metal ion binding;nucleic acid binding	cell part;cytoplasmic part;cytosol;cytosolic part;cytosolic ribosome;intracellular membrane-bounded organelle;intracellular non-membrane-bounded organelle;intracellular organelle;intracellular organelle part;intracellular part;lipid particle;macromolecular complex;membrane;membrane-bounded organelle;non-membrane-bounded organelle;nuclear membrane;nuclear part;nucleoplasm;nucleus;organelle;organel…	Acetylation;Completeproteome;DNA-binding;DNAreplication;Metal-binding;Nucleus;Phosphoprotein;Proteomicsidentification;Referenceproteome;Repeat;Zinc;Zinc-finger	+	1.26865e-07	0	-2.48464	-7.00494	A0A0R3P9D3;D3YY67;E9Q8A0;Q5U4E2	Repin1
3.77007	3.83839	3.6658	3.53254	3.43386	3.16186	3.43547	3.92734	4.28635	4.9068	2.84605	4.59633	4.64853	4.67425	4.61209	3.86732	biological regulation;cellular process;cellular response to stimulus;intracellular signal transduction;regulation of biological process;regulation of cellular process;response to stimulus;signal transduction	binding;cation binding;ion binding;metal ion binding;transition metal ion binding;zinc ion binding		Alternativesplicing;Completeproteome;Metal-binding;Proteomicsidentification;Referenceproteome;Repeat;Zinc;Zinc-finger	+	0.0138917	0.00373038	-0.709048	-2.01268	A0A0R4IZW6;A0A1D5RLG6;A0A1D5RMG5;D3YWV3;D3Z5H7;G3X9U5;Q99J78;Q99J78-2	Def8
3.94133	3.45713	3.5408	3.40669	6.02598	3.9124	3.55704	3.36749	6.37248	6.48486	6.3609	6.68562	6.74178	6.527	5.87726	6.36462		binding;catalytic activity;cation binding;ion binding;metal ion binding;methyltransferase activity;N-methyltransferase activity;nucleic acid binding;RNA binding;RNA methyltransferase activity;S-adenosylmethionine-dependent methyltransferase activity;transferase activity;transferase activity, transferring one-carbon groups;tRNA (guanine) methyltransferase activity;tRNA (guanine-N2-)-methyltransfer…	cell part;cytoplasmic part;intracellular membrane-bounded organelle;intracellular organelle;intracellular part;membrane-bounded organelle;mitochondrion;nucleus;organelle	Completeproteome;Metal-binding;Methyltransferase;Phosphoprotein;Proteomicsidentification;Referenceproteome;RNA-binding;S-adenosyl-L-methionine;Transferase;tRNA-binding;tRNAprocessing;Zinc;Zinc-finger	+	2.04849e-06	0	-2.52571	-5.91649	A0A0R4IZW7;E9PWD4;H3BKS8;Q3TX08	Trmt1
8.98809	9.16949	9.07781	9.589	5.95505	9.04241	9.07484	9.47999	2.69053	2.89813	3.10092	2.95325	3.14221	3.02132	2.8712	3.11738	macromolecule metabolic process;metabolic process;primary metabolic process;protein metabolic process;proteolysis	binding;calcium ion binding;calcium-dependent cysteine-type endopeptidase activity;catalytic activity;cation binding;cysteine-type endopeptidase activity;cysteine-type peptidase activity;endopeptidase activity;hydrolase activity;ion binding;metal ion binding;peptidase activity;peptidase activity, acting on L-amino acid peptides	cell part;cytoplasm;cytoplasmic part;cytosol;extracellular membrane-bounded organelle;extracellular organelle;extracellular region part;extracellular vesicular exosome;intracellular part;membrane;membrane-bounded organelle;membrane-bounded vesicle;organelle;plasma membrane;vesicle	Acetylation;Calcium;Cellmembrane;Completeproteome;Cytoplasm;Membrane;Metal-binding;Referenceproteome;Repeat	+	1.29753e-09	0	5.82272	11.2679	A0A0R4IZW8;O88456	Capns1
3.34658	3.09216	3.21177	4.12512	3.9255	3.47474	4.6843	3.80836	6.64793	6.70349	6.78291	6.67873	6.81864	6.91458	6.3574	6.60181			cell part;extracellular region;membrane	Completeproteome;Referenceproteome;Repeat;Secreted;Signal	+	4.81346e-10	0	-2.97962	-10.0052	A0A0R4IZW9;Q9DCT5	Sdf2
3.49415	3.01094	3.3275	2.97653	7.20062	4.11487	4.03941	3.6816	6.37832	6.0856	5.9682	6.08491	6.30192	6.11099	6.2779	6.17286	biological regulation;multicellular organismal process;negative regulation of biological process;negative regulation of cell communication;negative regulation of cellular process;negative regulation of phosphatidylinositol 3-kinase cascade;negative regulation of response to stimulus;negative regulation of signal transduction;negative regulation of signaling;neurological system process;regulation …	beta-catenin binding;binding;enzyme binding;phosphatase binding;protein binding;protein C-terminus binding;receptor binding	adherens junction;anchoring junction;apical plasma membrane;cell junction;cell part;cell projection;cell-substrate adherens junction;cell-substrate junction;cytoplasm;endomembrane system;extracellular membrane-bounded organelle;extracellular organelle;extracellular region part;extracellular vesicular exosome;focal adhesion;intracellular membrane-bounded organelle;intracellular non-membrane-bounde…	Alternativesplicing;Cellmembrane;Completeproteome;Membrane;Nucleus;Phosphoprotein;Referenceproteome;Repeat	+	0.000488886	6.83427e-06	-2.19188	-3.741	A0A0R4IZX2;Q6NS54;Q9JHL1	Slc9a3r2
3.33757	3.41926	3.63725	3.4279	2.49765	3.52556	3.50682	3.79908	6.66274	6.80387	6.47357	7.15322	6.98601	6.7303	6.41732	6.47827	biological regulation;developmental process;negative regulation of biological process;negative regulation of cell differentiation;negative regulation of cellular process;negative regulation of developmental process;positive regulation of biological process;positive regulation of biosynthetic process;positive regulation of cellular biosynthetic process;positive regulation of cellular metabolic pro…	binding;DNA binding;nucleic acid binding;protein binding;protein binding transcription factor activity;RNA polymerase II transcription cofactor activity;RNA polymerase II transcription factor binding transcription factor activity;transcription coactivator activity;transcription cofactor activity;transcription factor binding;transcription factor binding transcription factor activity	cell part;intracellular membrane-bounded organelle;intracellular organelle;intracellular organelle part;intracellular part;macromolecular complex;mediator complex;membrane;membrane-bounded organelle;nuclear part;nucleoplasm;nucleoplasm part;nucleus;organelle;organelle part;protein complex	Acetylation;Activator;Completeproteome;Nucleus;Referenceproteome;Transcription;Transcriptionregulation	+	1.06826e-11	0	-3.31928	-12.484	A0A0R4IZX3;E0CXQ3;Q921D4	Med6
3.47289	3.8467	2.81368	3.67948	3.46461	3.88232	4.09215	3.06071	6.4532	6.29709	5.46269	6.09801	6.64429	5.9806	5.35108	5.56992	anatomical structure development;biological adhesion;biological regulation;cell adhesion;cellular process;central nervous system development;developmental process;regulation of biological process;regulation of cellular component organization;regulation of cellular process;regulation of synapse organization;regulation of synapse structural plasticity;skeletal system development;system development	binding;calcium ion binding;carbohydrate binding;cation binding;extracellular matrix structural constituent;glycosaminoglycan binding;hyaluronic acid binding;ion binding;metal ion binding;pattern binding;polysaccharide binding;structural molecule activity	cell part;extracellular matrix;extracellular region part;membrane;plasma membrane;proteinaceous extracellular matrix	Calcium;Celladhesion;Completeproteome;Disulfidebond;EGF-likedomain;Glycoprotein;Hyaluronicacid;Immunoglobulindomain;Lectin;Proteoglycan;Referenceproteome;Repeat;Secreted;Signal;Sushi	+	3.96943e-08	0	-2.44304	-7.44574	A0A0R4IZX5;P55066	Ncan
3.56544	5.55537	7.4707	4.28156	5.3178	4.56444	3.82	5.75084	6.71607	6.76035	6.82734	6.87617	6.90606	6.86741	6.87257	6.89521					+	0.00128023	3.35906e-05	-1.79938	-3.28194	A0A0R4IZY0	Thop1
4.19716	3.41485	3.99575	3.7296	3.04507	3.48113	3.58182	4.50488	5.79302	5.72388	5.9477	6.02354	6.16515	6.04368	5.7591	5.99353		binding;catalytic activity;cation binding;coenzyme binding;cofactor binding;flavin adenine dinucleotide binding;ion binding;metal ion binding;oxidoreductase activity;oxidoreductase activity, acting on the CH-CH group of donors;tRNA dihydrouridine synthase activity		Alternativesplicing;Completeproteome;FAD;Flavoprotein;Metal-binding;Oxidoreductase;Phosphoprotein;Referenceproteome;Repeat;tRNAprocessing;Zinc;Zinc-finger	+	5.46735e-09	0	-2.18742	-7.95883	A0A0R4IZY9;Q91XI1	Dus3l
5.95859	9.3621	7.2186	3.09008	6.49399	6.15924	6.80934	4.85308	5.83896	5.80969	5.74415	5.8963	5.98165	5.86105	5.79651	5.79225	anatomical structure development;apoptosis;biological adhesion;biological regulation;cell adhesion;cell death;cellular component organization;cellular component organization at cellular level;cellular component organization or biogenesis;cellular component organization or biogenesis at cellular level;cellular macromolecule metabolic process;cellular membrane organization;cellular metabolic proces…	adrenergic receptor binding;alpha-2A adrenergic receptor binding;alpha-2B adrenergic receptor binding;alpha-2C adrenergic receptor binding;binding;carbohydrate binding;cation binding;glycosaminoglycan binding;G-protein-coupled receptor binding;heparin binding;identical protein binding;ion binding;metal ion binding;pattern binding;polysaccharide binding;protein binding;receptor binding;transition …	cell part;cytoplasmic part;Golgi apparatus;integral to membrane;intracellular membrane-bounded organelle;intracellular organelle;intracellular part;intrinsic to membrane;membrane;membrane part;membrane-bounded organelle;organelle;perinuclear region of cytoplasm;plasma membrane	Apoptosis;Celladhesion;Cellmembrane;Completeproteome;Copper;Cytoplasm;Endocytosis;Glycoprotein;Heparin-binding;Membrane;Metal-binding;Neurodegeneration;Referenceproteome;Signal;Transmembrane;Transmembranehelix;Zinc		0.540073	0.264294	0.403057	0.54339	A0A0R4IZZ1;Q03157	Aplp1
3.50183	3.95716	3.87653	3.9751	3.74191	3.62299	3.151	3.23749	6.19562	6.4342	6.31592	6.33353	6.54174	6.3808	5.80731	6.2068	biological regulation;cell differentiation;cellular developmental process;cellular process;developmental process;negative regulation of apoptosis;negative regulation of autophagy;negative regulation of biological process;negative regulation of catabolic process;negative regulation of cell communication;negative regulation of cell death;negative regulation of cellular catabolic process;negative re…	adenyl nucleotide binding;adenyl ribonucleotide binding;ATP binding;binding;catalytic activity;kinase activity;nucleotide binding;phosphotransferase activity, alcohol group as acceptor;protein kinase activity;purine nucleotide binding;purine ribonucleoside triphosphate binding;purine ribonucleotide binding;ribonucleotide binding;transferase activity;transferase activity, transferring phosphorus-c…	cell part;cytoplasm;intracellular part	Completeproteome;Cytoplasm;Neurogenesis;Referenceproteome	+	1.64163e-11	0	-2.64399	-11.1846	A0A0R4J002;Q91V36	Nrbp2
3.68422	5.62565	4.4301	4.26776	6.05996	5.91112	6.09201	5.46559	5.34237	5.56696	5.72027	6.03374	6.31426	6.29044	5.76928	6.4422					+	0.0564605	0.0133768	-0.742891	-1.62453	A0A0R4J007	Pald1
4.17352	5.48243	7.83634	4.16758	4.3864	4.27002	4.6904	3.60523	6.91223	7.01577	6.86748	7.30162	6.93363	6.92679	6.74675	6.83603	anatomical structure development;anatomical structure formation involved in morphogenesis;anatomical structure morphogenesis;ATP-dependent chromatin remodeling;biological regulation;biosynthetic process;cardiac cell development;cardiac muscle cell development;cell development;cell differentiation;cell projection organization;cellular biosynthetic process;cellular component organization;cellular c…	binding;catalytic activity;chromatin binding;chromatin DNA binding;core promoter binding;core promoter proximal region DNA binding;core promoter proximal region sequence-specific DNA binding;deacetylase activity;DNA binding;enhancer binding;enhancer sequence-specific DNA binding;enzyme binding;histone deacetylase activity;histone deacetylase activity (H3-K14 specific);histone deacetylase activity…	cell part;chromatin;chromatin remodeling complex;chromosomal part;cytoplasm;ESC/E(Z) complex;heterochromatin;histone deacetylase complex;histone methyltransferase complex;intracellular membrane-bounded organelle;intracellular organelle;intracellular organelle part;intracellular part;macromolecular complex;membrane-bounded organelle;methyltransferase complex;nuclear chromatin;nuclear chromosome pa…	Acetylation;Biologicalrhythms;Chromatinregulator;Completeproteome;Cytoplasm;Hydrolase;Nucleus;Phosphoprotein;Referenceproteome;Repressor;S-nitrosylation;Transcription;Transcriptionregulation	+	0.000529574	6.77146e-06	-2.11605	-3.68985	A0A0R4J008;P70288	Hdac2
3.39909	2.59943	3.95406	4.10551	4.27191	3.85344	3.21009	3.22472	3.87624	4.07852	4.19955	6.12718	4.40601	4.24989	3.94625	4.41232	anatomical structure development;anatomical structure morphogenesis;B cell lineage commitment;biological regulation;biosynthetic process;cell activation;cell development;cell differentiation;cell fate commitment;cellular biosynthetic process;cellular component organization;cellular component organization at cellular level;cellular component organization or biogenesis;cellular component organizati…	bHLH transcription factor binding;binding;chromatin binding;core promoter proximal region DNA binding;core promoter proximal region sequence-specific DNA binding;DNA binding;E-box binding;enhancer binding;enhancer sequence-specific DNA binding;enzyme binding;identical protein binding;kinase binding;mitogen-activated protein kinase kinase kinase binding;nucleic acid binding;nucleic acid binding tr…	cell part;chromatin;chromosomal part;cytoplasm;intracellular membrane-bounded organelle;intracellular organelle;intracellular organelle part;intracellular part;macromolecular complex;membrane-bounded organelle;nuclear chromatin;nuclear chromosome part;nuclear nucleosome;nuclear part;nucleoplasm;nucleoplasm part;nucleosome;nucleus;organelle;organelle part;protein complex;protein-DNA complex;transc…	3D-structure;Alternativesplicing;Completeproteome;Differentiation;DNA-binding;Neurogenesis;Nucleus;Phosphoprotein;Polymorphism;Proteomicsidentification;Referenceproteome;Transcription;Transcriptionregulation	+	0.0217498	0.00428712	-0.834713	-1.97166	A0A0R4J014;E9PWE2;E9PWE5;P15806	Tcf3
3.72915	3.3225	3.34358	2.78078	3.55998	3.35038	3.99398	4.45263	4.04561	4.53082	4.54641	4.18894	4.60782	4.39661	4.49155	4.32668	anatomical structure development;anatomical structure morphogenesis;biological regulation;biosynthetic process;cell differentiation;cell differentiation involved in kidney development;cellular biosynthetic process;cellular developmental process;cellular macromolecule biosynthetic process;cellular macromolecule metabolic process;cellular metabolic process;cellular nitrogen compound metabolic proce…	binding;cation binding;chromatin binding;DNA binding;ion binding;metal ion binding;nucleic acid binding	cell part;cell projection part;cytoplasmic part;growth cone;intracellular membrane-bounded organelle;intracellular organelle;intracellular organelle part;intracellular part;membrane-bounded organelle;mitochondrion;nuclear part;nucleoplasm;nucleus;organelle;organelle part;site of polarized growth	Cellprojection;Coiledcoil;Completeproteome;Developmentalprotein;DNA-binding;Homeobox;Metal-binding;Nucleus;Phosphoprotein;Referenceproteome;Repeat;Repressor;Transcription;Transcriptionregulation;Zinc;Zinc-finger	+	0.000690878	0.000190395	-0.825182	-2.84027	A0A0R4J017;Q8CGV9	Tshz3
3.37432	5.56922	5.69319	3.92703	3.76456	3.93111	7.83886	4.09515	6.1565	6.16902	5.99838	6.59898	6.47672	6.2687	6.48841	6.29559	cellular metabolic process;cellular process;metabolic process;methylation;one-carbon metabolic process;small molecule metabolic process	catalytic activity;methyltransferase activity;S-adenosylmethionine-dependent methyltransferase activity;S-methyltransferase activity;thiopurine S-methyltransferase activity;transferase activity;transferase activity, transferring one-carbon groups	cell part;cytoplasm;extracellular membrane-bounded organelle;extracellular organelle;extracellular region part;extracellular vesicular exosome;intracellular part;membrane-bounded organelle;membrane-bounded vesicle;organelle;vesicle	3D-structure;Acetylation;Completeproteome;Cytoplasm;Methyltransferase;Proteomicsidentification;Referenceproteome;S-adenosyl-L-methionine;Transferase	+	0.0124819	0.000873239	-1.53236	-2.41352	A0A0R4J018;D3Z380;O55060	Tpmt
7.05737	7.23445	7.63867	4.00155	6.95602	7.32712	7.92839	7.74399	7.18725	6.9978	7.15343	7.25993	7.23124	7.20339	7.10859	6.90071	amine catabolic process;amine metabolic process;branched chain family amino acid catabolic process;branched chain family amino acid metabolic process;carboxylic acid catabolic process;carboxylic acid metabolic process;catabolic process;cellular amine metabolic process;cellular amino acid catabolic process;cellular amino acid metabolic process;cellular catabolic process;cellular ketone metabolic p…	binding;carbon-oxygen lyase activity;catalytic activity;enoyl-CoA hydratase activity;hydro-lyase activity;lyase activity;methylglutaconyl-CoA hydratase activity;mRNA 3'-UTR binding;mRNA binding;nucleic acid binding;RNA binding	cell part;cytoplasmic part;intracellular membrane-bounded organelle;intracellular organelle;intracellular part;membrane-bounded organelle;mitochondrion;organelle	Acetylation;Alternativesplicing;Branched-chainaminoacidcatabolism;Completeproteome;Lyase;Mitochondrion;Referenceproteome;RNA-binding;Transitpeptide		0.750418	0.53158	-0.144347	-0.264886	A0A0R4J023;Q9JLZ3	Auh
4.86569	5.16622	5.27593	4.18459	5.31572	5.18262	3.63914	5.04646	6.32883	6.45594	6.45144	6.79122	6.67882	6.55477	6.63416	6.41428	anatomical structure development;biological regulation;cell surface receptor linked signaling pathway;cellular process;cellular response to stimulus;developmental process;ectoderm development;negative regulation of biological process;negative regulation of canonical Wnt receptor signaling pathway;negative regulation of cell communication;negative regulation of cellular process;negative regulation…	binding;lipid binding;phosphatidylinositol binding;phosphatidylinositol-4,5-bisphosphate binding;phospholipid binding	cell part;membrane;plasma membrane	Alternativesplicing;Cellmembrane;Completeproteome;Directproteinsequencing;Lipid-binding;Membrane;Phosphoprotein;Referenceproteome;Wntsignalingpathway	+	2.03721e-06	0	-1.70413	-5.31788	A0A0R4J030;Q8CCJ4	Amer2
3.66097	3.20102	3.62104	3.71314	3.58871	3.29334	2.99369	3.08167	5.7349	5.57689	5.49292	6.17215	5.99648	5.92435	5.89801	5.85983	carboxylic acid metabolic process;cellular ketone metabolic process;cellular metabolic process;cellular process;metabolic process;organic acid metabolic process;oxoacid metabolic process;small molecule metabolic process	binding;carbon-carbon lyase activity;carboxy-lyase activity;catalytic activity;cofactor binding;lyase activity;pyridoxal phosphate binding;vitamin B6 binding;vitamin binding	cell part;cytoplasmic part;Golgi apparatus;intracellular membrane-bounded organelle;intracellular organelle;intracellular part;membrane-bounded organelle;organelle	Alternativesplicing;Completeproteome;Decarboxylase;Lyase;Phosphoprotein;Pyridoxalphosphate;Referenceproteome	+	2.02688e-11	0	-2.43774	-10.7045	A0A0R4J034;Q99K01-2	Pdxdc1
8.29926	8.02127	7.33302	8.1871	8.25758	8.49495	8.02204	8.36735	7.52431	7.0706	6.37103	6.9869	7.34909	7.43765	7.37961	7.40009	axon cargo transport;biological regulation;cellular component assembly;cellular component assembly at cellular level;cellular component movement;cellular component organization;cellular component organization at cellular level;cellular component organization or biogenesis;cellular component organization or biogenesis at cellular level;cellular process;cytoskeleton organization;cytoskeleton-depend…	structural molecule activity	axon;axon part;cell part;cell projection;cell projection part;cytoskeletal part;intermediate filament;intracellular organelle part;intracellular part;macromolecular complex;myelin sheath;neurofilament;neuromuscular junction;neuron projection;organelle part;protein complex;synapse	Acetylation;Coiledcoil;Completeproteome;Directproteinsequencing;Glycoprotein;Intermediatefilament;Phosphoprotein;Referenceproteome	+	0.000172835	3.35982e-05	0.932912	3.28225	A0A0R4J036;P08553	Nefm
3.13049	4.22947	3.39766	3.42295	3.27407	2.60911	2.77388	3.90535	4.48927	4.75908	4.92069	5.01688	4.50536	4.75202	4.77678	5.3177	biological regulation;positive regulation of biological process;positive regulation of biosynthetic process;positive regulation of cellular biosynthetic process;positive regulation of cellular metabolic process;positive regulation of cellular process;positive regulation of gene expression;positive regulation of macromolecule biosynthetic process;positive regulation of macromolecule metabolic proc…		cell part;chromosomal part;condensed chromosome kinetochore;intracellular membrane-bounded organelle;intracellular non-membrane-bounded organelle;intracellular organelle;intracellular organelle part;intracellular part;kinetochore;macromolecular complex;membrane-bounded organelle;non-membrane-bounded organelle;nucleus;organelle;organelle part;protein complex	Alternativesplicing;Centromere;Chromosomalrearrangement;Chromosome;Coiledcoil;Completeproteome;Kinetochore;Nucleus;Referenceproteome	+	7.04756e-06	0	-1.47435	-4.71146	A0A0R4J037;Q9ESN5;Q9ESN5-2	Cenpk
3.82423	3.25539	4.22056	3.19385	3.75783	3.39644	3.58315	3.54808	5.59091	5.54113	5.33852	6.11675	5.69022	5.44268	5.29816	5.5417	adenosine to inosine editing;base conversion or substitution editing;biological regulation;cellular macromolecule metabolic process;cellular metabolic process;cellular nitrogen compound metabolic process;cellular process;circadian rhythm;developmental process;macromolecule metabolic process;macromolecule methylation;macromolecule modification;metabolic process;methylation;mRNA destabilization;mRN…	binding;catalytic activity;methyltransferase activity;mRNA (2'-O-methyladenosine-N6-)-methyltransferase activity;mRNA (N6-adenosine)-methyltransferase activity;mRNA methyltransferase activity;nucleic acid binding;RNA binding;RNA methyltransferase activity;S-adenosylmethionine-dependent methyltransferase activity;transferase activity;transferase activity, transferring one-carbon groups	cell part;intracellular membrane-bounded organelle;intracellular organelle;intracellular organelle part;intracellular part;membrane-bounded organelle;nuclear body;nuclear part;nuclear speck;nucleoplasm part;nucleus;organelle;organelle part	Acetylation;Alternativesplicing;Biologicalrhythms;Completeproteome;Methyltransferase;Nucleus;Phosphoprotein;Referenceproteome;RNA-binding;S-adenosyl-L-methionine;Transferase	+	2.68378e-09	0	-1.97257	-7.91387	A0A0R4J041;Q8C3P7	Mettl3
3.60826	3.84736	3.87968	3.96253	3.92888	2.81105	3.47965	3.31812	4.70975	4.79485	4.03375	5.22723	4.98415	4.77465	4.75503	4.98186	biological regulation;positive regulation of biological process;positive regulation of biosynthetic process;positive regulation of cellular biosynthetic process;positive regulation of cellular metabolic process;positive regulation of cellular process;positive regulation of gene expression;positive regulation of macromolecule biosynthetic process;positive regulation of macromolecule metabolic proc…	binding;core promoter proximal region DNA binding;core promoter proximal region sequence-specific DNA binding;DNA binding;nucleic acid binding;nucleic acid binding transcription factor activity;regulatory region DNA binding;regulatory region nucleic acid binding;RNA polymerase II core promoter proximal region sequence-specific DNA binding;RNA polymerase II core promoter proximal region sequence-s…	cell part;intracellular membrane-bounded organelle;intracellular organelle;intracellular part;membrane-bounded organelle;nucleus;organelle	Activator;Alternativesplicing;Completeproteome;Nucleus;Phosphoprotein;Referenceproteome;Transcription;Transcriptionregulation	+	1.86071e-05	1.03681e-06	-1.17822	-4.11757	A0A0R4J046;P53569	Cebpz
3.50457	6.67076	8.42056	6.71856	6.19909	7.16548	4.13232	6.32396	5.63461	5.01568	5.27685	5.07343	5.67252	5.80637	5.07821	5.52872						0.21023	0.0602938	0.756114	1.11888	A0A0R4J049	Prmt5
3.44636	3.10942	2.9843	3.28024	3.28633	3.63489	4.5617	3.12634	5.67997	5.76305	5.70258	6.21657	5.87554	5.70597	5.72527	5.70936	amine metabolic process;carboxylic acid metabolic process;cellular amine metabolic process;cellular amino acid metabolic process;cellular ketone metabolic process;cellular metabolic process;cellular nitrogen compound metabolic process;cellular process;metabolic process;nitrogen compound metabolic process;organic acid metabolic process;oxoacid metabolic process;primary metabolic process;small mole…	aminoacylase activity;binding;catalytic activity;cation binding;hydrolase activity;hydrolase activity, acting on carbon-nitrogen (but not peptide) bonds;hydrolase activity, acting on carbon-nitrogen (but not peptide) bonds, in linear amides;ion binding;metal ion binding;metallopeptidase activity;peptidase activity;peptidase activity, acting on L-amino acid peptides	cell part;cytoplasm;extracellular membrane-bounded organelle;extracellular organelle;extracellular region part;extracellular vesicular exosome;intracellular part;membrane-bounded organelle;membrane-bounded vesicle;organelle;vesicle	Completeproteome;Cytoplasm;Hydrolase;Metal-binding;Referenceproteome;Zinc	+	5.11692e-09	0	-2.36859	-8.21414	A0A0R4J050;A0A1L1SRC1;Q99JW2	Acy1
6.76757	7.11531	6.81952	7.95874	7.18979	7.18054	7.53032	7.44926	6.00882	4.83334	6.15209	6.252	6.31444	6.40665	6.4883	6.18786	amine biosynthetic process;amine metabolic process;biosynthetic process;carboxylic acid biosynthetic process;carboxylic acid metabolic process;cellular amine metabolic process;cellular amino acid biosynthetic process;cellular amino acid metabolic process;cellular biosynthetic process;cellular ketone metabolic process;cellular metabolic process;cellular modified amino acid biosynthetic process;cel…	binding;catalytic activity;cation binding;hydrolase activity;hydrolase activity, acting on ester bonds;hydroxyacylglutathione hydrolase activity;ion binding;metal ion binding;thiolester hydrolase activity;transition metal ion binding;zinc ion binding	cell part;cytoplasm;cytoplasmic part;extracellular membrane-bounded organelle;extracellular organelle;extracellular region part;extracellular vesicular exosome;intracellular membrane-bounded organelle;intracellular organelle;intracellular organelle lumen;intracellular organelle part;intracellular part;membrane-bounded organelle;membrane-bounded vesicle;membrane-enclosed lumen;mitochondrial matrix…	Completeproteome;Hydrolase;Proteomicsidentification;Referenceproteome	+	0.00017417	1.22757e-05	1.17094	3.53305	A0A0R4J052;G5E8T9	Hagh
4.4278	3.52367	3.70592	2.77648	3.94044	4.09476	3.40598	3.79198	5.00462	5.35878	5.35543	5.63685	5.782	5.56048	5.13723	5.45087	biological regulation;cellular process;cellular response to stimulus;intracellular signal transduction;regulation of biological process;regulation of cellular process;response to stimulus;signal transduction	enzyme regulator activity;GTPase regulator activity;guanyl-nucleotide exchange factor activity;nucleoside-triphosphatase regulator activity;Ras guanyl-nucleotide exchange factor activity;Rho guanyl-nucleotide exchange factor activity;small GTPase regulator activity	cell junction;cell part;cytoplasmic part;cytoskeleton;Golgi apparatus part;Golgi stack;intracellular non-membrane-bounded organelle;intracellular organelle;intracellular organelle part;intracellular part;non-membrane-bounded organelle;organelle;organelle part;synapse	Acetylation;Alternativesplicing;Celljunction;Coiledcoil;Completeproteome;Cytoplasm;Cytoskeleton;Golgiapparatus;Referenceproteome;Repeat;SH3domain;Synapse	+	5.62161e-07	0	-1.7024	-5.72598	A0A0R4J055;A0A1D5RMB5;Q6TXD4	Dnmbp
3.16574	3.22402	3.00835	3.44198	3.46756	3.72785	4.17123	2.94202	2.93166	3.28556	2.8867	5.44169	3.67631	3.29012	2.4866	2.89681	anatomical structure morphogenesis;anterior commissure morphogenesis;axonogenesis;biological regulation;biosynthetic process;cell differentiation;cell part morphogenesis;cell projection morphogenesis;cell projection organization;cellular biosynthetic process;cellular component morphogenesis;cellular component organization;cellular component organization at cellular level;cellular component organi…	binding;chromatin binding;identical protein binding;nucleic acid binding transcription factor activity;protein binding;protein dimerization activity;protein homodimerization activity;sequence-specific DNA binding RNA polymerase II transcription factor activity;sequence-specific DNA binding transcription factor activity	cell part;intracellular membrane-bounded organelle;intracellular organelle;intracellular part;membrane-bounded organelle;nucleus;organelle	Completeproteome;Nucleus;Referenceproteome;Repressor;Transcription;Transcriptionregulation		0.929838	0.86042	0.0316631	0.0698656	A0A0R4J056;Q8C6A8	Bhlhe22
3.60212	3.20946	3.5811	3.44968	3.65961	3.41824	3.08742	3.32571	5.73724	5.75104	5.80302	5.88813	6.03165	6.05925	5.91841	6.10455	amine metabolic process;aminoglycan catabolic process;aminoglycan metabolic process;carbohydrate catabolic process;carbohydrate metabolic process;catabolic process;chitin catabolic process;chitin metabolic process;defense response;immune response;immune system process;inflammatory response;innate immune response;macromolecule catabolic process;macromolecule metabolic process;metabolic process;nit…	binding;carbohydrate binding;catalytic activity;chitin binding;chitinase activity;hydrolase activity;hydrolase activity, acting on glycosyl bonds;hydrolase activity, hydrolyzing O-glycosyl compounds;oligosaccharide binding;pattern binding;polysaccharide binding	cell part;cytoplasmic part;endosome;extracellular membrane-bounded organelle;extracellular organelle;extracellular region;extracellular region part;extracellular space;extracellular vesicular exosome;Golgi apparatus part;intracellular membrane-bounded organelle;intracellular organelle;intracellular organelle part;intracellular part;late endosome;lysosome;lytic vacuole;membrane;membrane-bounded or…	Alternativesplicing;Completeproteome;Immunity;Innateimmunity;Lysosome;Referenceproteome;Secreted;Signal	+	7.67878e-14	0	-2.495	-13.3473	A0A0R4J058;A0A0R4J242;Q922Q9;Q922Q9-2	Chid1
3.6408	4.17851	3.22062	3.4815	2.81209	3.4527	3.05365	3.25141	5.07631	5.44096	5.35023	5.76834	5.47277	5.33564	5.01785	4.96883	biological regulation;biosynthetic process;cellular biosynthetic process;cellular component organization;cellular component organization at cellular level;cellular component organization or biogenesis;cellular component organization or biogenesis at cellular level;cellular macromolecule biosynthetic process;cellular macromolecule metabolic process;cellular metabolic process;cellular nitrogen comp…	acetyltransferase activity;catalytic activity;histone acetyltransferase activity;lysine N-acetyltransferase activity;N-acetyltransferase activity;N-acyltransferase activity;protein binding transcription factor activity;transcription coactivator activity;transcription cofactor activity;transcription factor binding transcription factor activity;transferase activity;transferase activity, transferrin…	cell part;histone acetyltransferase complex;intracellular organelle part;intracellular part;macromolecular complex;nuclear part;nucleoplasm;nucleoplasm part;organelle part;protein complex;SAGA-type complex;STAGA complex	Acetylation;Alternativesplicing;Completeproteome;Nucleus;Phosphoprotein;Proteomicsidentification;Referenceproteome;Repressor;Transcription;Transcriptionregulation;Ublconjugation	+	2.85843e-08	0	-1.91746	-6.98696	A0A0R4J060;J3QNK5;Q8BIH0;Q8BIH0-2	Sap130
4.0044	3.92677	3.64871	3.0873	3.4008	3.52256	3.35968	3.9973	5.97648	5.80263	5.45062	5.90703	6.14488	5.95289	6.01849	5.86238	cellular metabolic process;cellular process;lipid metabolic process;metabolic process;primary metabolic process;response to chemical stimulus;response to endogenous stimulus;response to hormone stimulus;response to insulin stimulus;response to organic substance;response to peptide hormone stimulus;response to stimulus;selenium compound metabolic process	binding;carbon-sulfur lyase activity;catalytic activity;cofactor binding;lyase activity;pyridoxal phosphate binding;selenocysteine lyase activity;transferase activity;vitamin B6 binding;vitamin binding	cell part;cytoplasmic part;cytosol;intracellular part	Acetylation;Alternativesplicing;Completeproteome;Cytoplasm;Directproteinsequencing;Lyase;Phosphoprotein;Proteomicsidentification;Pyridoxalphosphate;Referenceproteome;Transferase	+	1.7045e-10	0	-2.27099	-9.48479	A0A0R4J069;F6ZFP8;Q9JLI6;Q9JLI6-2	Scly
4.18502	5.38669	6.62116	3.91937	4.66615	5.54781	5.06509	4.90082	6.27928	7.27285	6.23367	6.70989	6.62028	6.46078	5.43683	5.76409	catabolic process;cellular catabolic process;cellular macromolecule catabolic process;cellular macromolecule metabolic process;cellular metabolic process;cellular process;ER-associated protein catabolic process;macromolecule catabolic process;macromolecule metabolic process;metabolic process;modification-dependent macromolecule catabolic process;modification-dependent protein catabolic process;pr…		cell part;cytoplasm;cytoplasmic part;endoplasmic reticulum;endoplasmic reticulum membrane;endoplasmic reticulum part;envelope;intracellular membrane-bounded organelle;intracellular organelle;intracellular organelle part;intracellular part;membrane;membrane part;membrane-bounded organelle;nuclear envelope;nuclear part;organelle;organelle envelope;organelle membrane;organelle part	3D-structure;Completeproteome;Endoplasmicreticulum;Membrane;Nucleus;Phosphoprotein;Referenceproteome;Unfoldedproteinresponse	+	0.00271195	0.000189744	-1.3107	-2.84487	A0A0R4J078;Q8VCH8	Ubxn4
6.08473	6.92674	6.93821	4.29723	5.86349	6.86959	7.18218	6.18717	5.15675	5.21355	5.08333	5.47212	5.38295	5.43623	5.176	5.40029	biosynthetic process;establishment of localization;lipid biosynthetic process;lipid metabolic process;metabolic process;primary metabolic process;steroid biosynthetic process;steroid metabolic process;transport	binding;carboxylic acid binding;coenzyme binding;cofactor binding;fatty acid binding;fatty-acyl-CoA binding;lipid binding;monocarboxylic acid binding	cell part;cytoplasmic part;Golgi apparatus;Golgi apparatus part;Golgi membrane;integral to membrane;intracellular membrane-bounded organelle;intracellular organelle;intracellular organelle part;intracellular part;intrinsic to membrane;membrane;membrane part;membrane-bounded organelle;mitochondrion;organelle;organelle membrane;organelle part	Acetylation;Coiledcoil;Completeproteome;Golgiapparatus;Lipidbiosynthesis;Lipidmetabolism;Membrane;Mitochondrion;Phosphoprotein;Referenceproteome;Steroidbiosynthesis	+	0.00978763	0.00128966	1.00351	2.30225	A0A0R4J079;Q8BMP6	Acbd3
3.57165	6.66475	2.38252	3.4195	3.63702	2.90401	3.79363	3.66618	6.71098	6.54962	6.59594	6.59658	6.54972	6.47764	6.59191	6.42305			cell part;cytoplasm;cytoplasmic part;intracellular membrane-bounded organelle;intracellular organelle;intracellular part;membrane-bounded organelle;mitochondrion;organelle	Chaperone;Completeproteome;Mitochondrion;Phosphoprotein;Proteomicsidentification;Referenceproteome;Transitpeptide	+	2.12711e-05	0	-2.80702	-5.11177	A0A0R4J081;A2AQ17;Q9CWX2	Ndufaf1
4.33765	5.62685	8.70888	3.62876	7.00159	5.63274	5.93488	6.42056	6.87872	6.83295	7.49891	6.58346	6.95394	6.75757	7.23224	6.82618					+	0.0872361	0.0162875	-1.03401	-1.56123	A0A0R4J083	Acadl
5.72093	6.61578	6.19198	3.2746	6.3467	6.68538	6.7382	6.5313	5.47258	5.21343	4.79339	4.53059	5.27855	4.82301	5.09856	5.35432	alcohol biosynthetic process;alcohol metabolic process;amino sugar biosynthetic process;amino sugar metabolic process;biosynthetic process;carbohydrate biosynthetic process;carbohydrate metabolic process;cellular biosynthetic process;cellular carbohydrate biosynthetic process;cellular carbohydrate metabolic process;cellular metabolic process;cellular nitrogen compound metabolic process;cellular p…	binding;carbohydrate binding;catalytic activity;identical protein binding;nucleotidyltransferase activity;protein binding;transferase activity;transferase activity, transferring phosphorus-containing groups;UDP-N-acetylglucosamine diphosphorylase activity;uridylyltransferase activity	cell part;cytoplasm;cytoplasmic part;cytosol;intracellular organelle part;intracellular part;membrane;nuclear part;nucleoplasm;organelle part;plasma membrane	3D-structure;Alternativesplicing;Completeproteome;Cytoplasm;Nucleotidyltransferase;Polymorphism;Proteomicsidentification;Referenceproteome;Transferase	+	0.0432509	0.0077285	0.942555	1.79831	A0A0R4J085;A0A0R4J1F6;Q3UHZ7;Q91YN5;Q91YN5-2;Q91YN5-3	Uap1
3.20269	3.78528	3.67823	3.50768	3.65706	3.4063	3.85683	4.04244	7.51649	7.35716	7.10488	7.36734	7.3989	7.0707	6.90916	6.95653	alanine transport;amine transport;amino acid transport;branched-chain aliphatic amino acid transport;carboxylic acid transport;establishment of localization;glycine transport;leucine transport;neutral amino acid transport;nitrogen compound transport;organic acid transport;organic substance transport;proline transport;transport	active transmembrane transporter activity;cation transmembrane transporter activity;inorganic cation transmembrane transporter activity;ion transmembrane transporter activity;metal ion transmembrane transporter activity;monovalent inorganic cation transmembrane transporter activity;neurotransmitter transporter activity;neurotransmitter:sodium symporter activity;secondary active transmembrane tran…	cell junction;cell part;clathrin coated vesicle membrane;clathrin-coated vesicle;coated vesicle;coated vesicle membrane;cytoplasmic membrane-bounded vesicle;cytoplasmic part;cytoplasmic vesicle;cytoplasmic vesicle membrane;cytoplasmic vesicle part;integral to membrane;integral to plasma membrane;intracellular membrane-bounded organelle;intracellular organelle;intracellular organelle part;intracel…	Celljunction;Completeproteome;Cytoplasmicvesicle;Glycoprotein;Membrane;Neurotransmittertransport;Phosphoprotein;Referenceproteome;Symport;Synapse;Transmembrane;Transmembranehelix;Transport	+	7.14201e-14	0	-3.56808	-15.9528	A0A0R4J087;Q8BJI1	Slc6a17
4.31997	3.34952	4.0495	3.68758	3.5993	3.3852	3.01412	3.43576	5.22873	5.12087	5.26067	5.35786	5.31898	5.51161	5.76557	5.19571	activation of caspase activity;activation of plasma proteins involved in acute inflammatory response;biological regulation;blood coagulation;cell surface receptor linked signaling pathway;cellular process;cellular response to chemical stimulus;cellular response to cytokine stimulus;cellular response to organic substance;cellular response to stimulus;coagulation;cytokine-mediated signaling pathway…	binding;cytokine binding;cytokine receptor activity;enzyme binding;lipid binding;molecular transducer activity;phospholipid binding;protease binding;protein binding;receptor activity;signal transducer activity;signaling receptor activity;transmembrane signaling receptor activity	cell part;cell surface;extracellular matrix;extracellular membrane-bounded organelle;extracellular organelle;extracellular region part;extracellular space;extracellular vesicular exosome;integral to membrane;intrinsic to membrane;membrane;membrane part;membrane-bounded organelle;membrane-bounded vesicle;organelle;plasma membrane;vesicle	Bloodcoagulation;Completeproteome;Disulfidebond;Glycoprotein;Hemostasis;Lipoprotein;Membrane;Palmitate;Referenceproteome;Signal;Transmembrane;Transmembranehelix	+	4.45943e-08	0	-1.73988	-6.59122	A0A0R4J088;P20352	F3
3.76171	3.64661	2.95991	4.25738	3.68795	3.63365	3.59294	3.36473	5.79643	6.04178	5.72376	6.01691	6.16179	6.19237	5.51537	6.32348					+	6.88381e-10	0	-2.35838	-9.04078	A0A0R4J090	Cd1d1
2.92728	4.8489	4.1274	3.35459	5.22529	3.73356	2.89271	3.69932	6.82623	6.9626	7.07269	6.76344	6.93215	6.87576	6.75389	6.81094					+	9.11492e-08	0	-3.02358	-7.52584	A0A0R4J094	Fahd2a
3.23581	5.28905	8.51582	3.59769	5.38542	4.42932	6.09093	3.23855	5.7581	5.6616	5.62993	5.9964	5.91262	5.78321	5.94025	5.87849	biological regulation;biosynthetic process;cellular biosynthetic process;cellular macromolecule biosynthetic process;cellular macromolecule metabolic process;cellular metabolic process;cellular nitrogen compound metabolic process;cellular process;macromolecule biosynthetic process;macromolecule metabolic process;metabolic process;mRNA metabolic process;mRNA processing;nitrogen compound metabolic …	basal RNA polymerase II transcription machinery binding;basal transcription machinery binding;binding;cation binding;DNA binding;enzyme binding;ion binding;metal ion binding;nucleic acid binding;protein binding;RNA polymerase binding;RNA polymerase core enzyme binding;RNA polymerase II core binding;transition metal ion binding;zinc ion binding	cell part;intracellular membrane-bounded organelle;intracellular organelle;intracellular organelle part;intracellular part;macromolecular complex;membrane-bounded organelle;nuclear matrix;nuclear part;nucleoplasm;nucleus;organelle;organelle part;ribonucleoprotein complex;spliceosomal complex	Acetylation;Activator;Alternativesplicing;Completeproteome;DNA-binding;Metal-binding;mRNAprocessing;mRNAsplicing;Nucleus;Phosphoprotein;Referenceproteome;Repeat;Transcription;Transcriptionregulation;Zinc;Zinc-finger		0.20179	0.0543085	-0.847252	-1.15654	A0A0R4J098;O88291	Zfp326;Znf326
3.81415	4.23195	4.07523	3.68476	3.71142	3.77457	3.27087	3.68591	6.25804	6.24973	6.20668	6.5274	6.45219	6.26768	5.92736	6.19641				Completeproteome;Phosphoprotein;Referenceproteome	+	6.57627e-12	0	-2.47958	-11.293	A0A0R4J099;Q3UY34	2210016L21Rik;Custos
7.625	7.754	7.22938	7.12603	6.5039	8.17688	7.20094	7.32231	5.78877	5.51902	5.69834	5.22548	5.52822	5.32352	5.6935	5.4795	biological regulation;cation transport;establishment of localization;ion transport;metal ion transport;monovalent inorganic cation transport;neurotransmitter transport;neurotransmitter uptake;regulation of biological quality;regulation of neurotransmitter levels;sodium ion transport;transport	acidic amino acid transmembrane transporter activity;active transmembrane transporter activity;amine transmembrane transporter activity;amino acid transmembrane transporter activity;carboxylic acid transmembrane transporter activity;L-amino acid transmembrane transporter activity;L-glutamate transmembrane transporter activity;organic acid transmembrane transporter activity;secondary active transm…	cell junction;cell part;cell projection;clathrin coated vesicle membrane;clathrin-coated vesicle;coated vesicle;coated vesicle membrane;cytoplasmic membrane-bounded vesicle;cytoplasmic part;cytoplasmic vesicle;cytoplasmic vesicle membrane;cytoplasmic vesicle part;integral to membrane;intracellular membrane-bounded organelle;intracellular organelle;intracellular organelle part;intracellular part;i…	Celljunction;Completeproteome;Cytoplasmicvesicle;Glycoprotein;Iontransport;Membrane;Neurotransmittertransport;Referenceproteome;Sodium;Sodiumtransport;Symport;Synapse;Synaptosome;Transmembrane;Transmembranehelix;Transport	+	1.27565e-07	0	1.83526	6.36768	A0A0R4J0A6;Q8BLE7	Slc17a6
3.73664	3.69402	3.13423	3.3451	2.93253	2.8328	3.54257	3.36614	4.67244	4.69151	4.71282	5.54256	5.23928	4.7814	5.06855	4.73427	ameboidal cell migration;anatomical structure development;anatomical structure formation involved in morphogenesis;anatomical structure morphogenesis;anterior/posterior pattern specification;appendage morphogenesis;axis elongation;axis elongation involved in somitogenesis;axis specification;biological adhesion;biological regulation;bone remodeling;branching involved in mammary gland duct morphoge…	binding;cargo receptor activity;coreceptor activity;coreceptor activity involved in Wnt receptor signaling pathway;enzyme inhibitor activity;enzyme regulator activity;frizzled binding;G-protein-coupled receptor binding;identical protein binding;kinase inhibitor activity;kinase regulator activity;lipoprotein particle binding;lipoprotein particle receptor activity;low-density lipoprotein particle b…	caveola;cell body;cell part;cell surface;cytoplasmic part;cytoplasmic vesicle;early endosome;endoplasmic reticulum;endosome;Golgi apparatus;integral to membrane;intracellular membrane-bounded organelle;intracellular organelle;intracellular part;intrinsic to membrane;macromolecular complex;membrane;membrane part;membrane raft;membrane-bounded organelle;neuronal cell body;organelle;plasma membrane;…	Completeproteome;Developmentalprotein;Diseasemutation;Disulfidebond;EGF-likedomain;Endocytosis;Endoplasmicreticulum;Glycoprotein;Isopeptidebond;Lipoprotein;Membrane;Palmitate;Phosphoprotein;Polymorphism;Receptor;Referenceproteome;Repeat;Signal;Transmembrane;Transmembranehelix;Ublconjugation;Wntsignalingpathway	+	1.20944e-07	0	-1.60735	-6.08545	A0A0R4J0A9;O88572	Lrp6
3.12004	3.48915	3.37079	3.32996	3.44103	4.11663	2.96707	3.01302	5.20994	5.06101	4.96486	5.82874	5.33378	5.27685	5.33887	5.33466	anatomical structure morphogenesis;autophagic vacuole assembly;axon extension;axonogenesis;biological regulation;cell communication;cell differentiation;cell differentiation in hindbrain;cell growth;cell migration;cell migration in hindbrain;cell motility;cell part morphogenesis;cell projection morphogenesis;cell projection organization;cellular component assembly;cellular component assembly at c…	adenyl nucleotide binding;adenyl ribonucleotide binding;ATP binding;binding;catalytic activity;enzyme binding;GTPase binding;heat shock protein binding;Hsp90 protein binding;kinase activity;kinase binding;nucleotide binding;phosphotransferase activity, alcohol group as acceptor;protein binding;protein complex binding;protein kinase activity;protein kinase binding;protein serine/threonine kinase a…	Atg1p signaling complex;autophagic vacuole;cell body;cell part;cell projection;cytoplasm;cytoplasmic part;cytoplasmic vesicle membrane;cytoplasmic vesicle part;cytosol;intracellular membrane-bounded organelle;intracellular organelle;intracellular organelle part;intracellular part;macromolecular complex;membrane;membrane-bounded organelle;neuron projection;neuronal cell body;organelle;organelle me…	ATP-binding;Autophagy;Completeproteome;Cytoplasm;Kinase;Nucleotide-binding;Phosphoprotein;Referenceproteome;Serine/threonine-proteinkinase;Transferase	+	6.82341e-09	0	-1.93763	-7.52307	A0A0R4J0B3;O70405;Q6PB82	Ulk1
4.19102	5.10327	4.26998	2.79728	4.78585	4.16752	3.96469	3.70356	7.77147	7.62836	7.4846	7.60947	7.75558	7.69671	7.60187	7.5887	alcohol biosynthetic process;alcohol metabolic process;amino sugar biosynthetic process;amino sugar metabolic process;biosynthetic process;carbohydrate biosynthetic process;carbohydrate metabolic process;carboxylic acid metabolic process;cellular biosynthetic process;cellular carbohydrate biosynthetic process;cellular carbohydrate metabolic process;cellular ketone metabolic process;cellular metab…	catalytic activity;cytidylyltransferase activity;N-acylneuraminate cytidylyltransferase activity;nucleotidyltransferase activity;transferase activity;transferase activity, transferring phosphorus-containing groups	cell part;intracellular membrane-bounded organelle;intracellular organelle;intracellular part;membrane;membrane-bounded organelle;nucleus;organelle	3D-structure;Acetylation;Alternativesplicing;Completeproteome;Nucleotidyltransferase;Nucleus;Referenceproteome;Transferase	+	1.07012e-09	0	-3.5192	-10.1064	A0A0R4J0B4;Q99KK2	Cmas
3.085	3.28959	2.96733	3.69141	3.90414	4.42969	3.37553	3.60981	6.17516	6.04979	5.75243	5.02658	5.14239	5.15493	3.10769	5.23073			cell part;integral to membrane;intrinsic to membrane;membrane;membrane part	Acetylation;Alternativesplicing;Completeproteome;Membrane;Referenceproteome;Transmembrane;Transmembranehelix	+	0.000601391	1.58767e-05	-1.6609	-3.48033	A0A0R4J0B5;Q91W34	Rusf1
4.1004	4.97745	3.02133	2.97277	6.31495	3.6753	3.72315	4.25912	6.20778	5.86364	5.78659	5.96599	6.02061	5.93726	6.05929	6.03554	calcium ion transport;cation transport;divalent inorganic cation transport;divalent metal ion transport;establishment of localization;ion transport;metal ion transport;transport		cell part;cytoplasmic part;endoplasmic reticulum part;integral to endoplasmic reticulum membrane;integral to membrane;integral to organelle membrane;intracellular organelle part;intracellular part;intrinsic to endoplasmic reticulum membrane;intrinsic to membrane;intrinsic to organelle membrane;membrane part;organelle part	Calcium;Calciumtransport;Completeproteome;Endoplasmicreticulum;Iontransport;Membrane;Referenceproteome;Signal;Transmembrane;Transmembranehelix;Transport	+	0.000316086	5.88235e-06	-1.85403	-3.7752	A0A0R4J0D1;Q8R3Q0	Saraf
4.97553	6.916	5.89808	4.06455	4.46292	4.28603	4.30453	5.18932	7.28121	7.21309	7.21277	7.40516	7.31937	7.31925	7.39619	7.32195	carbohydrate metabolic process;catabolic process;cellular carbohydrate metabolic process;cellular catabolic process;cellular macromolecule catabolic process;cellular macromolecule metabolic process;cellular metabolic process;cellular process;cellular protein metabolic process;co-translational protein modification;ER-associated protein catabolic process;glycoprotein catabolic process;glycoprotein …	catalytic activity;dolichyl-diphosphooligosaccharide-protein glycotransferase activity;oligosaccharyl transferase activity;transferase activity;transferase activity, transferring glycosyl groups;transferase activity, transferring hexosyl groups	cell part;cytoplasmic part;endoplasmic reticulum;endoplasmic reticulum part;integral to membrane;intracellular membrane-bounded organelle;intracellular organelle;intracellular organelle part;intracellular part;intrinsic to membrane;macromolecular complex;membrane;membrane part;membrane-bounded organelle;oligosaccharyltransferase complex;organelle;organelle part;protein complex	Acetylation;Completeproteome;Directproteinsequencing;Endoplasmicreticulum;Glycoprotein;Membrane;Phosphoprotein;Polymorphism;Referenceproteome;Transferase;Transmembrane;Transmembranehelix	+	1.12105e-05	0	-2.2965	-5.14846	A0A0R4J0D3;Q3TDQ1	Stt3b
3.87805	3.02266	3.42984	4.18967	3.46049	2.79543	3.81111	3.56919	5.4627	5.39648	4.94873	5.5146	5.68679	5.36359	5.22567	5.03454	biological regulation;cation homeostasis;cellular cation homeostasis;cellular chemical homeostasis;cellular homeostasis;cellular ion homeostasis;cellular iron ion homeostasis;cellular metal ion homeostasis;cellular process;chemical homeostasis;establishment of localization;establishment of localization in cell;establishment of protein localization;homeostatic process;ion homeostasis;iron ion home…		cell part;endomembrane system	Alternativesplicing;Completeproteome;Phosphoprotein;Polymorphism;Referenceproteome	+	1.07513e-07	0	-1.80958	-6.39369	A0A0R4J0D5;Q6PDG8	Mon1a
5.0273	3.93738	4.3557	4.08558	3.29446	3.42132	3.621	3.62753	4.45516	4.72274	4.80162	5.30114	5.10104	5.19375	4.90122	5.11924	biological regulation;cell cycle checkpoint;cellular macromolecule metabolic process;cellular metabolic process;cellular nitrogen compound metabolic process;cellular process;cellular response to abiotic stimulus;cellular response to ionizing radiation;cellular response to radiation;cellular response to stimulus;cellular response to stress;DNA damage checkpoint;DNA integrity checkpoint;macromolecu…		cell part;chromosome;integrator complex;intracellular non-membrane-bounded organelle;intracellular organelle;intracellular organelle part;intracellular part;macromolecular complex;non-membrane-bounded organelle;nuclear part;nucleoplasm part;organelle;organelle part;protein complex	Alternativesplicing;Chromosome;Completeproteome;DNAdamage;Nucleus;Referenceproteome	+	0.000422718	5.72579e-05	-1.0282	-3.17199	A0A0R4J0E4;Q7TQK1;Q7TQK1-2	Ints7
3.66883	6.67921	6.65614	3.2007	7.4426	7.40438	7.08189	7.20214	5.56558	5.37823	5.36961	5.68426	5.5369	5.62409	5.6763	5.62738	anatomical structure development;anatomical structure morphogenesis;biological regulation;cell cycle;cell development;cell differentiation;cellular component disassembly;cellular component disassembly at cellular level;cellular component organization;cellular component organization at cellular level;cellular component organization or biogenesis;cellular component organization or biogenesis at cel…	adenyl nucleotide binding;adenyl ribonucleotide binding;ATP binding;binding;catalytic activity;kinase activity;nucleotide binding;phosphotransferase activity, alcohol group as acceptor;protein kinase activity;protein serine/threonine kinase activity;purine nucleotide binding;purine ribonucleoside triphosphate binding;purine ribonucleotide binding;ribonucleotide binding;transferase activity;transf…	adherens junction;anchoring junction;cell junction;cell part;cell-substrate adherens junction;cell-substrate junction;cytoplasmic part;focal adhesion;Golgi apparatus;intracellular membrane-bounded organelle;intracellular organelle;intracellular part;membrane;membrane-bounded organelle;organelle;perinuclear region of cytoplasm	Acetylation;Alternativesplicing;ATP-binding;Cellcycle;Celljunction;Completeproteome;Cytoplasm;Golgiapparatus;Kinase;Nucleotide-binding;Phosphoprotein;Referenceproteome;Serine/threonine-proteinkinase;Transferase		0.333532	0.119743	0.60919	0.860179	A0A0R4J0F6;Q99KY4;Q99KY4-2	Gak
3.30731	4.21385	4.29102	3.41174	4.10763	3.22217	3.6632	3.33973	6.10599	6.19327	6.08574	6.5253	6.42013	6.42316	5.7985	6.28303	alcohol biosynthetic process;alcohol metabolic process;biological regulation;biosynthetic process;carbohydrate biosynthetic process;carbohydrate homeostasis;carbohydrate metabolic process;carboxylic acid metabolic process;cellular biosynthetic process;cellular carbohydrate biosynthetic process;cellular carbohydrate metabolic process;cellular chemical homeostasis;cellular glucose homeostasis;cellu…	binding;carbon-carbon lyase activity;carboxy-lyase activity;catalytic activity;cation binding;GTP binding;guanyl nucleotide binding;guanyl ribonucleotide binding;ion binding;lyase activity;metal ion binding;nucleotide binding;phosphoenolpyruvate carboxykinase (GTP) activity;phosphoenolpyruvate carboxykinase activity;purine nucleotide binding;purine ribonucleoside triphosphate binding;purine ribon…	cell part;cytoplasmic part;extracellular membrane-bounded organelle;extracellular organelle;extracellular region part;extracellular vesicular exosome;intracellular membrane-bounded organelle;intracellular organelle;intracellular part;membrane-bounded organelle;membrane-bounded vesicle;mitochondrion;organelle;vesicle	Acetylation;Completeproteome;Decarboxylase;Gluconeogenesis;GTP-binding;Lyase;Manganese;Metal-binding;Mitochondrion;Nucleotide-binding;Phosphoprotein;Referenceproteome;Transitpeptide	+	9.69428e-10	0	-2.53481	-9.13627	A0A0R4J0G0;A0A2I3BS39;Q8BH04	Pck2
4.07318	3.56518	3.85628	3.2416	3.11966	3.28861	3.06769	3.17466	5.78818	5.73175	5.8761	5.54391	5.62524	5.53186	5.26428	5.54879	biological regulation;cellular component organization;cellular component organization at cellular level;cellular component organization or biogenesis;cellular component organization or biogenesis at cellular level;cellular process;cytoskeleton organization;microtubule cytoskeleton organization;microtubule-based process;organelle organization;positive regulation of catalytic activity;positive regu…	beta-tubulin binding;binding;cytoskeletal protein binding;enzyme binding;enzyme regulator activity;GTPase binding;GTPase regulator activity;guanyl-nucleotide exchange factor activity;nucleoside-triphosphatase regulator activity;protein binding;Ran GTPase binding;Ran guanyl-nucleotide exchange factor activity;Ras GTPase binding;Ras guanyl-nucleotide exchange factor activity;small GTPase binding;sm…	cell part;cytoplasm;intracellular membrane-bounded organelle;intracellular organelle;intracellular part;membrane-bounded organelle;nucleus;organelle	Acetylation;Completeproteome;Cytoplasm;Nucleus;Phosphoprotein;Referenceproteome	+	5.63971e-10	0	-2.1904	-8.86212	A0A0R4J0G4;Q6VN19	Ranbp10
2.67785	3.57587	4.11163	3.48444	4.1523	3.81859	3.76901	3.35483	3.70307	4.11295	3.40084	3.96627	4.53569	4.56265	4.13192	4.70717	cellular macromolecule metabolic process;cellular metabolic process;cellular process;cellular protein metabolic process;macromolecule metabolic process;macromolecule modification;metabolic process;peptidyl-amino acid modification;peptidyl-glutamine modification;peptidyl-pyroglutamic acid biosynthetic process, using glutaminyl-peptide cyclotransferase;primary metabolic process;protein metabolic pr…	binding;catalytic activity;cation binding;glutaminyl-peptide cyclotransferase activity;ion binding;metal ion binding;transferase activity;transferase activity, transferring acyl groups;transferase activity, transferring amino-acyl groups;transition metal ion binding;zinc ion binding	extracellular membrane-bounded organelle;extracellular organelle;extracellular region part;extracellular vesicular exosome;membrane-bounded organelle;membrane-bounded vesicle;organelle;vesicle	3D-structure;Acyltransferase;Alternativesplicing;Completeproteome;Disulfidebond;Glycoprotein;Metal-binding;Referenceproteome;Secreted;Signal;Transferase;Zinc	+	0.040358	0.0155192	-0.522006	-1.57671	A0A0R4J0G6;A0A3B2W7G1;Q9CYK2;Q9CYK2-2	Qpct
3.22179	3.37555	3.74558	2.84743	3.88938	3.76071	4.19815	3.74698	3.53242	3.18486	3.36281	4.96713	3.5125	3.5235	3.6099	3.5653						0.812838	0.674028	-0.0591062	-0.171336	A0A0R4J0G7;A0A2I3BPW9;A0A2I3BQS1	Dlgap5
10.4593	10.7378	10.8263	12.362	11.1853	11.4892	11.4003	11.4111	5.23839	5.52527	5.20862	5.28839	5.29363	5.16966	4.84613	5.90052	establishment of localization;transport	binding;catalytic activity;hydrolase activity;isoprenoid binding;lipid binding;peptidase activity;peptidase activity, acting on L-amino acid peptides;retinal binding;retinoid binding;retinol binding;serine hydrolase activity;serine-type peptidase activity;vitamin binding	extracellular matrix;extracellular region part;extracellular space;interphotoreceptor matrix;organelle;proteinaceous extracellular matrix;vesicle	Completeproteome;Extracellularmatrix;Glycoprotein;Referenceproteome;Repeat;Secreted;Signal;Transport;VitaminA	+	4.21833e-13	0	5.9251	17.7578	A0A0R4J0H3;P49194	Rbp3
2.82189	3.19988	3.23243	3.38804	3.25625	4.18662	3.34609	3.45091	5.15093	5.13746	4.94567	5.9262	5.56867	5.53303	5.48317	5.56897	carbohydrate metabolic process;carbohydrate phosphorylation;cellular carbohydrate metabolic process;cellular metabolic process;cellular process;metabolic process;N-glycan processing;N-glycan processing to lysosome;oligosaccharide metabolic process;phosphate-containing compound metabolic process;phosphorus metabolic process;phosphorylation;primary metabolic process	binding;catalytic activity;identical protein binding;phosphotransferase activity, for other substituted phosphate groups;protein binding;protein dimerization activity;protein homodimerization activity;transferase activity;transferase activity, transferring phosphorus-containing groups;UDP-N-acetylglucosamine-lysosomal-enzyme N-acetylglucosaminephosphotransferase activity	cell part;cytoplasmic part;extracellular membrane-bounded organelle;extracellular organelle;extracellular region part;extracellular vesicular exosome;Golgi apparatus;Golgi apparatus part;Golgi membrane;intracellular membrane-bounded organelle;intracellular organelle;intracellular organelle part;intracellular part;membrane;membrane-bounded organelle;membrane-bounded vesicle;organelle;organelle mem…	Alternativesplicing;Completeproteome;Disulfidebond;Glycoprotein;Golgiapparatus;Referenceproteome;Secreted;Signal	+	1.30862e-08	0	-2.054	-7.44975	A0A0R4J0H5;A0A140T8R4;Q6S5C2;Q6S5C2-2	Gnptg
4.2039	4.4657	2.92857	3.12931	6.9978	3.70636	2.99516	3.42442	4.02157	3.72158	3.75308	5.52315	3.96904	4.28225	4.08817	4.60462						0.617971	0.352176	-0.26403	-0.427463	A0A0R4J0H7	Ncapd2
3.9147	3.83216	3.53947	3.00198	3.7492	2.66238	2.48099	3.85346	5.28615	5.63989	5.48358	4.34839	5.91218	5.56671	5.34432	5.70338	anatomical structure morphogenesis;biological adhesion;biological regulation;cell adhesion;cell differentiation;cell migration;cell morphogenesis;cell morphogenesis involved in differentiation;cell motility;cell-substrate adhesion;cellular component morphogenesis;cellular component movement;cellular component organization;cellular component organization or biogenesis;cellular developmental proces…		cell part;cytoplasmic part;endoplasmic reticulum;integral to membrane;intracellular membrane-bounded organelle;intracellular organelle;intracellular part;intrinsic to membrane;membrane part;membrane-bounded organelle;organelle	Completeproteome;Membrane;Phosphoprotein;Referenceproteome;Repeat;Transmembrane;Transmembranehelix	+	2.1717e-06	0	-2.03128	-5.57676	A0A0R4J0H8;Q6NWW9	Fndc3b
3.0435	3.95324	3.95288	2.75715	3.17454	3.06961	3.44889	3.68516	4.16443	4.04036	3.99077	5.89829	3.98024	4.54325	4.25612	4.74524	biological regulation;biosynthetic process;cell cycle phase;cell cycle process;cellular biosynthetic process;cellular macromolecule biosynthetic process;cellular macromolecule metabolic process;cellular metabolic process;cellular nitrogen compound metabolic process;cellular process;DNA metabolic process;DNA recombination;DNA replication;gamete generation;macromolecule biosynthetic process;macromo…	adenyl nucleotide binding;adenyl ribonucleotide binding;ATP binding;binding;DNA binding;nucleic acid binding;nucleotide binding;purine nucleotide binding;purine ribonucleoside triphosphate binding;purine ribonucleotide binding;ribonucleotide binding	cell part;cytoplasm;intracellular membrane-bounded organelle;intracellular organelle;intracellular organelle part;intracellular part;membrane;membrane-bounded organelle;nuclear part;nucleoplasm;nucleus;organelle;organelle part	ATP-binding;Cellcycle;Completeproteome;DNA-binding;DNAreplication;Nucleotide-binding;Nucleus;Phosphoprotein;Proteomicsidentification;Referenceproteome	+	0.00177857	0.000197868	-1.06672	-2.82727	A0A0R4J0I4;E9PVJ3;F6ZBE7;Q8BIW9	Chtf18
3.64371	3.45527	3.29384	3.76142	3.74184	3.28797	3.67404	3.59314	4.80384	4.68345	4.92869	5.2691	5.30095	5.47608	4.974	5.0056	carboxylic acid catabolic process;carboxylic acid metabolic process;catabolic process;cellular catabolic process;cellular ketone metabolic process;cellular lipid catabolic process;cellular lipid metabolic process;cellular metabolic process;cellular process;fatty acid beta-oxidation;fatty acid beta-oxidation using acyl-CoA dehydrogenase;fatty acid catabolic process;fatty acid metabolic process;fat…	acyl-CoA dehydrogenase activity;binding;catalytic activity;coenzyme binding;cofactor binding;flavin adenine dinucleotide binding;long-chain-acyl-CoA dehydrogenase activity;medium-chain-acyl-CoA dehydrogenase activity;oxidoreductase activity;oxidoreductase activity, acting on the CH-CH group of donors;transferase activity;transferase activity, transferring phosphorus-containing groups;very long-ch…	cell part;cytoplasmic part;intracellular membrane-bounded organelle;intracellular organelle;intracellular organelle part;intracellular part;membrane;membrane-bounded organelle;microbody;mitochondrial membrane;mitochondrial part;mitochondrion;nucleus;organelle;organelle membrane;organelle part;peroxisome	Acetylation;Completeproteome;FAD;Flavoprotein;Mitochondrion;Oxidoreductase;Peroxisome;Phosphoprotein;Proteomicsidentification;Referenceproteome	+	3.81172e-09	0	-1.49881	-6.92261	A0A0R4J0I6;D3YTQ5;Q80XL6	Acad11
7.28135	7.861	6.9072	3.40286	5.93288	6.36853	7.7441	6.56978	5.27996	5.56896	5.59345	5.21411	5.60033	5.40349	5.63163	5.24417	activation of protein kinase activity;activation of protein kinase C activity by G-protein coupled receptor protein signaling pathway;aging;alcohol metabolic process;anatomical structure morphogenesis;aorta morphogenesis;apoptotic cell clearance;artery morphogenesis;biological regulation;blood vessel morphogenesis;cell proliferation;cell surface receptor linked signaling pathway;cellular componen…	apolipoprotein binding;binding;calcium ion binding;cation binding;ion binding;metal ion binding;protein binding;protein complex binding	adherens junction;anchoring junction;cell body;cell junction;cell part;cell projection;cell-substrate adherens junction;cell-substrate junction;clathrin-coated vesicle;coated pit;coated vesicle;cytoplasm;cytoplasmic membrane-bounded vesicle;cytoplasmic part;cytoplasmic vesicle;dendrite;endosome;focal adhesion;integral to membrane;integral to plasma membrane;intracellular membrane-bounded organell…	Acetylation;Calcium;Cellmembrane;Coatedpit;Completeproteome;Cytoplasm;Developmentalprotein;Disulfidebond;EGF-likedomain;Endocytosis;Glycoprotein;Membrane;Metal-binding;Nucleus;Phosphoprotein;Receptor;Referenceproteome;Repeat;Signal;Transmembrane;Transmembranehelix	+	0.0535206	0.00873289	1.06645	1.76019	A0A0R4J0I9;Q91ZX7	Lrp1
3.0542	4.29921	3.16922	2.81205	3.26999	4.08326	3.91652	4.51252	7.13182	7.18714	7.0799	7.94931	7.57968	7.28016	7.15448	7.26805	cellular macromolecule metabolic process;cellular metabolic process;cellular nitrogen compound metabolic process;cellular process;macromolecule metabolic process;metabolic process;ncRNA metabolic process;ncRNA processing;nitrogen compound metabolic process;nucleic acid metabolic process;nucleobase-containing compound metabolic process;primary metabolic process;RNA metabolic process;RNA processing…		cell part;cytoplasm;integrator complex;intracellular organelle part;intracellular part;macromolecular complex;nuclear part;nucleoplasm;nucleoplasm part;organelle part;protein complex	Alternativesplicing;Completeproteome;Nucleus;Referenceproteome	+	5.86889e-10	0	-3.68919	-10.5826	A0A0R4J0J5;Q8K114	Ints9
3.72462	4.00375	3.70298	3.80954	3.2418	3.57037	3.2016	3.96019	5.47253	5.48955	5.4871	5.99934	5.8074	5.57604	5.46513	5.55551	anatomical structure development;anatomical structure morphogenesis;biological regulation;blastocyst development;cell differentiation;cell division;cell morphogenesis;cellular component morphogenesis;cellular component organization;cellular component organization or biogenesis;cellular developmental process;cellular macromolecule metabolic process;cellular metabolic process;cellular nitrogen comp…	binding;mRNA binding;nucleic acid binding;RNA binding	cell part;cytoplasm;intracellular membrane-bounded organelle;intracellular organelle;intracellular organelle part;intracellular part;macromolecular complex;membrane-bounded organelle;nuclear body;nuclear part;nuclear speck;nucleoplasm;nucleoplasm part;nucleus;organelle;organelle part;protein complex;THO complex;THO complex part of transcription export complex;transcription export complex	Acetylation;Completeproteome;Cytoplasm;Differentiation;mRNAprocessing;mRNAsplicing;mRNAtransport;Nucleus;Phosphoprotein;Proteomicsidentification;Referenceproteome;RNA-binding;Transport	+	3.36101e-10	0	-1.95472	-8.63782	A0A0R4J0J6;Q5SVF9;Q8BKT7	Thoc5
6.69049	8.30562	7.77665	3.59077	6.27742	7.52794	7.85416	7.58279	3.7584	3.90046	4.62123	4.40594	4.92602	4.91732	4.51546	4.03843	actin cytoskeleton organization;actin filament-based process;anatomical structure morphogenesis;biological adhesion;biological regulation;cell adhesion;cell cycle;cell division;cell migration;cell motility;cellular component movement;cellular component organization;cellular component organization at cellular level;cellular component organization or biogenesis;cellular component organization or bi…		actin cytoskeleton;cell junction;cell part;cell-cell junction;cytoplasm;cytoplasmic part;cytoskeletal part;cytoskeleton;filamentous actin;gap junction;intracellular non-membrane-bounded organelle;intracellular organelle;intracellular organelle part;intracellular part;macromolecular complex;microtubule cytoskeleton;microtubule organizing center;non-membrane-bounded organelle;organelle;organelle pa…	Cellcycle;Celldivision;Celljunction;Coiledcoil;Completeproteome;Cytoplasm;Cytoskeleton;Gapjunction;Phosphoprotein;Referenceproteome	+	0.000397891	5.00751e-06	2.56532	3.91416	A0A0R4J0J8;Q2KN98	Specc1l
2.99013	3.26543	3.07493	3.59779	3.79658	4.11789	3.20819	3.70213	6.92823	6.78012	6.87189	7.22796	7.09158	7.00514	7.10012	6.99752	cellular macromolecule metabolic process;cellular metabolic process;cellular process;cellular protein metabolic process;'de novo' posttranslational protein folding;'de novo' protein folding;macromolecule metabolic process;metabolic process;primary metabolic process;protein folding;protein metabolic process	binding;selenium binding	cell part;cytoplasmic part;endoplasmic reticulum lumen;endoplasmic reticulum part;extracellular membrane-bounded organelle;extracellular organelle;extracellular region part;extracellular vesicular exosome;intracellular organelle lumen;intracellular organelle part;intracellular part;membrane-bounded organelle;membrane-bounded vesicle;membrane-enclosed lumen;organelle;organelle lumen;organelle part…	Completeproteome;Endoplasmicreticulum;Referenceproteome;Selenocysteine;Signal	+	1.0107e-12	0	-3.53118	-14.2143	A0A0R4J0K1;Q9ERR7	Selenof
6.84111	6.59648	6.25785	7.94932	6.7462	6.89979	7.08611	6.9634	5.74484	5.57207	5.50673	5.88864	5.7182	5.71842	5.85363	5.69273	cell cycle phase;cell cycle process;cell division;cellular component organization;cellular component organization at cellular level;cellular component organization or biogenesis;cellular component organization or biogenesis at cellular level;cellular process;centrosome organization;cytoskeleton organization;establishment of localization;establishment of RNA localization;establishment or maintenan…	binding;cytoskeletal protein binding;microtubule binding;protein binding;ribonucleoprotein binding;tubulin binding	cell part;centrosome;cytoplasm;cytoplasmic part;cytoskeletal part;gamma-tubulin complex;intracellular non-membrane-bounded organelle;intracellular organelle;intracellular organelle part;intracellular part;macromolecular complex;membrane;microtubule organizing center;microtubule organizing center part;microtubule plus end;non-membrane-bounded organelle;organelle;organelle part;protein complex;spin…	Acetylation;Alternativesplicing;Cellcycle;Celldivision;Completeproteome;Cytoplasm;Cytoskeleton;Mitosis;Phosphoprotein;Proteomicsidentification;Referenceproteome;Repeat	+	9.23044e-06	0	1.20562	4.3297	A0A0R4J0K2;A2AGT5;A2AGT5-3;K3W4R5	Ckap5
3.2752	3.71764	3.71709	3.63369	4.27483	3.4162	3.51061	3.20553	6.54097	7.21039	7.13336	5.66272	6.38686	6.21322	6.27157	6.33206			cell part;extracellular membrane-bounded organelle;extracellular organelle;extracellular region part;extracellular vesicular exosome;integral to membrane;intrinsic to membrane;membrane;membrane part;membrane-bounded organelle;membrane-bounded vesicle;organelle;plasma membrane;vesicle	Cellmembrane;Completeproteome;Glycoprotein;Membrane;Referenceproteome;Signal;Transmembrane;Transmembranehelix	+	2.15739e-09	0	-2.87504	-9.15828	A0A0R4J0K4;Q9CRG1	Tm7sf3
3.56104	3.17318	3.39994	3.06248	3.54016	3.66155	3.03705	4.14951	5.28418	5.29539	4.98082	5.52568	5.71305	5.04905	4.98998	5.22142					+	1.95427e-08	0	-1.80933	-6.96616	A0A0R4J0L5	Cog6
4.1008	3.43565	2.9044	4.16901	2.54455	4.01732	3.58267	2.97467	4.19767	4.81814	3.84302	3.75509	4.87607	3.54143	3.89564	4.60193			cell part;intracellular organelle part;intracellular part;nuclear part;nucleoplasm;organelle part	Coiledcoil;Completeproteome;Referenceproteome	+	0.0224489	0.00561562	-0.724991	-1.89474	A0A0R4J0L8;A0A0U1RQA8;Q3U155	Ccdc174
3.3707	6.38773	5.28592	3.318	6.30736	5.79179	6.54477	3.1713	6.75322	6.4195	6.38822	5.21911	5.6295	5.0103	5.98193	4.90605	anatomical structure morphogenesis;cell morphogenesis;cellular component morphogenesis;cellular component organization;cellular component organization or biogenesis;cellular developmental process;cellular macromolecule metabolic process;cellular metabolic process;cellular process;cellular protein metabolic process;developmental process;macromolecule metabolic process;metabolic process;post-chaper…	catalytic activity;GTPase activity;hydrolase activity;hydrolase activity, acting on acid anhydrides;hydrolase activity, acting on acid anhydrides, in phosphorus-containing anhydrides;nucleoside-triphosphatase activity;pyrophosphatase activity	cell part;cell projection;cilium;cytoplasm;intracellular part;nonmotile primary cilium;photoreceptor connecting cilium;primary cilium	Acetylation;Chaperone;Completeproteome;Cytoplasm;Referenceproteome		0.209618	0.0596932	-0.766284	-1.12245	A0A0R4J0M1;Q8VCN9	Tbcc
6.42701	7.55245	6.54692	3.74677	6.34696	6.65832	6.28481	6.3335	5.2054	5.25574	5.20756	5.52059	5.49501	5.29195	5.18667	5.27391	cell cycle phase;cell cycle process;cellular component assembly;cellular component assembly at cellular level;cellular component organization;cellular component organization at cellular level;cellular component organization or biogenesis;cellular component organization or biogenesis at cellular level;cellular macromolecule metabolic process;cellular membrane fusion;cellular membrane organization;…	catalytic activity;cysteine-type peptidase activity;hydrolase activity;peptidase activity;peptidase activity, acting on L-amino acid peptides;small conjugating protein-specific protease activity;ubiquitin-specific protease activity	cell part;cytoplasm;cytoplasmic part;endoplasmic reticulum;Golgi apparatus part;Golgi stack;intracellular membrane-bounded organelle;intracellular organelle;intracellular organelle part;intracellular part;membrane-bounded organelle;organelle;organelle part	Acetylation;Alternativesplicing;Completeproteome;Endoplasmicreticulum;Golgiapparatus;Hydrolase;Isopeptidebond;Phosphoprotein;Protease;Referenceproteome;Thiolprotease;Ublconjugation;Ublconjugationpathway	+	0.0302892	0.00524798	0.932489	1.91499	A0A0R4J0M9;Q8CDG3	Vcpip1
3.35749	3.52283	6.90732	2.92635	5.84309	3.41157	2.69532	2.86409	5.73472	5.62912	5.51179	6.20981	6.26491	4.65713	5.38055	5.57602	activation of caspase activity;biological regulation;positive regulation of apoptosis;positive regulation of biological process;positive regulation of caspase activity;positive regulation of catalytic activity;positive regulation of cell death;positive regulation of cellular process;positive regulation of hydrolase activity;positive regulation of molecular function;positive regulation of peptidas…	binding;cation binding;DNA binding;enzyme binding;ion binding;metal ion binding;nucleic acid binding;protein binding	cell part;cytoplasm;extracellular membrane-bounded organelle;extracellular organelle;extracellular region part;extracellular vesicular exosome;intracellular membrane-bounded organelle;intracellular organelle;intracellular part;membrane-bounded organelle;membrane-bounded vesicle;nucleus;organelle;vesicle	Apoptosis;Completeproteome;DNA-binding;Metal-binding;Nucleus;Referenceproteome;Ublconjugation;Zinc;Zinc-finger	+	0.011547	0.000694382	-1.6795	-2.476	A0A0R4J0N5;P46718	Pdcd2
3.6944	3.4162	3.35476	3.89142	3.81565	2.90647	3.74564	4.49554	2.18444	1.92975	3.07967	3.54426	2.40195	2.96415	2.60222	3.69119	ameboidal cell migration;anatomical structure development;anatomical structure morphogenesis;axon guidance;biological regulation;brain development;branching morphogenesis of a tube;calcium-mediated signaling;cell activation;cell development;cell differentiation;cell migration;cell motility;cell proliferation;cell surface receptor linked signaling pathway;cellular component movement;cellular compo…	actin binding;binding;chemokine binding;chemokine receptor activity;C-X-C chemokine binding;C-X-C chemokine receptor activity;cytokine binding;cytoskeletal protein binding;enzyme binding;G-protein chemoattractant receptor activity;G-protein coupled receptor activity;molecular transducer activity;myosin binding;myosin light chain binding;peptide binding;peptide receptor activity;peptide receptor a…	cell junction;cell leading edge;cell part;cell projection part;cell surface;cell-cell junction;cytoplasmic membrane-bounded vesicle;cytoplasmic part;cytoplasmic vesicle;early endosome;endosome;external side of plasma membrane;extracellular membrane-bounded organelle;extracellular organelle;extracellular region part;extracellular vesicular exosome;growth cone;integral to membrane;intracellular mem…	Alternativesplicing;Celljunction;Cellmembrane;Completeproteome;Disulfidebond;Endosome;Glycoprotein;G-proteincoupledreceptor;Lysosome;Membrane;Phosphoprotein;Proteoglycan;Receptor;Referenceproteome;Sulfation;Transducer;Transmembrane;Transmembranehelix;Ublconjugation	+	0.00744266	0.00132488	0.865307	2.29624	A0A0R4J0N8;P70658;P70658-2	Cxcr4
3.55571	3.07148	4.36212	3.11209	3.40422	3.92593	3.22224	3.45702	4.66512	4.95843	5.12698	5.32091	5.1223	5.22614	4.78023	4.68678	amine catabolic process;amine metabolic process;branched chain family amino acid catabolic process;branched chain family amino acid metabolic process;carboxylic acid catabolic process;carboxylic acid metabolic process;catabolic process;cellular amine metabolic process;cellular amino acid catabolic process;cellular amino acid metabolic process;cellular catabolic process;cellular ketone metabolic p…	acyl-CoA dehydrogenase activity;binding;catalytic activity;coenzyme binding;cofactor binding;flavin adenine dinucleotide binding;oxidoreductase activity;oxidoreductase activity, acting on the CH-CH group of donors	cell part;cytoplasmic part;intracellular membrane-bounded organelle;intracellular organelle;intracellular part;membrane-bounded organelle;mitochondrion;organelle	Acetylation;Branched-chainaminoacidcatabolism;Completeproteome;FAD;Flavoprotein;Mitochondrion;Oxidoreductase;Proteomicsidentification;Referenceproteome;Transitpeptide	+	9.86031e-07	0	-1.47201	-5.27782	A0A0R4J0P1;D3YTT4;Q9D7B6	Acad8
3.74443	3.71309	3.12201	4.17993	3.54517	3.85326	2.65982	4.64127	5.6825	5.58138	5.43741	6.20514	5.56499	5.52759	5.40202	5.59604	catabolic process;cellular catabolic process;cellular macromolecule catabolic process;cellular macromolecule metabolic process;cellular metabolic process;cellular nitrogen compound metabolic process;cellular process;macromolecule catabolic process;macromolecule metabolic process;metabolic process;mRNA 3'-end processing;mRNA catabolic process;mRNA metabolic process;mRNA processing;nitrogen compoun…	3'-5' exonuclease activity;3'-5'-exoribonuclease activity;binding;catalytic activity;cation binding;enzyme binding;exonuclease activity;exonuclease activity, active with either ribo- or deoxyribonucleic acids and producing 5'-phosphomonoesters;exoribonuclease activity;exoribonuclease activity, producing 5'-phosphomonoesters;hydrolase activity;hydrolase activity, acting on ester bonds;ion binding;…	cell part;cytoplasm;intracellular non-membrane-bounded organelle;intracellular organelle;intracellular organelle part;intracellular part;non-membrane-bounded organelle;nuclear part;nucleolus;organelle;organelle part	3D-structure;Acetylation;Completeproteome;Cytoplasm;Exonuclease;Hydrolase;Magnesium;Metal-binding;Nonsense-mediatedmRNAdecay;Nuclease;Nucleus;Phosphoprotein;Referenceproteome;RNA-binding	+	8.13283e-07	0	-1.94226	-5.84615	A0A0R4J0P6;Q8VDG3	Parn
7.11124	7.80002	7.85331	5.52377	7.48121	7.31042	8.99548	7.25137	5.39381	5.14538	6.02378	5.29361	5.27888	5.35905	5.32536	5.4169		structural molecule activity	cell part;cytoskeletal part;envelope;intermediate filament;intracellular membrane-bounded organelle;intracellular organelle;intracellular organelle part;intracellular part;lamin filament;macromolecular complex;membrane;membrane-bounded organelle;nuclear envelope;nuclear inner membrane;nuclear membrane;nuclear part;nucleus;organelle;organelle envelope;organelle inner membrane;organelle membrane;or…	Acetylation;Alternativesplicing;Coiledcoil;Completeproteome;Directproteinsequencing;Intermediatefilament;Lipoprotein;Membrane;Methylation;Nucleus;Phosphoprotein;Prenylation;Referenceproteome	+	5.74469e-05	0	2.01126	4.42541	A0A0R4J0Q5;P21619	Lmnb2
3.40885	2.74294	3.30689	3.65833	3.10432	4.12124	3.72245	3.67189	4.72213	4.76034	5.00681	5.19149	5.48035	4.76053	5.12942	5.26297	biological regulation;cellular macromolecule metabolic process;cellular metabolic process;cellular process;cellular protein metabolic process;cytokine production;defense response;defense response to virus;immune effector process;immune response;immune system process;innate immune response;interferon-beta production;macromolecule metabolic process;macromolecule modification;metabolic process;multi…	acid-amino acid ligase activity;binding;catalytic activity;cation binding;ion binding;ligase activity;ligase activity, forming carbon-nitrogen bonds;metal ion binding;small conjugating protein ligase activity;transition metal ion binding;ubiquitin-protein ligase activity;zinc ion binding	cell part;cytoplasm;intracellular;intracellular part	Antiviraldefense;Coiledcoil;Completeproteome;Cytoplasm;Immunity;Innateimmunity;Ligase;Metal-binding;Phosphoprotein;Proteomicsidentification;Referenceproteome;Repeat;Ublconjugationpathway;Zinc;Zinc-finger	+	4.4751e-07	0	-1.57214	-5.63955	A0A0R4J0Q6;D3YVX5;Q80VI1	Trim56
4.1428	3.70587	3.923	2.95883	3.45682	3.78687	3.24891	3.90185	5.39045	5.16225	5.1674	5.52585	5.31843	5.25216	5.0064	5.285	biological regulation;carbohydrate metabolic process;cellular carbohydrate metabolic process;cellular localization;cellular macromolecule localization;cellular macromolecule metabolic process;cellular metabolic process;cellular process;cellular protein localization;cellular protein metabolic process;establishment of localization;establishment of localization in cell;establishment of protein local…		cell part;cytoplasmic part;Golgi apparatus;Golgi apparatus part;Golgi membrane;Golgi transport complex;intracellular membrane-bounded organelle;intracellular non-membrane-bounded organelle;intracellular organelle;intracellular organelle part;intracellular part;macromolecular complex;membrane;membrane-bounded organelle;non-membrane-bounded organelle;nuclear part;nucleolus;organelle;organelle membr…	Completeproteome;Golgiapparatus;Membrane;Proteintransport;Referenceproteome;Transport	+	3.35573e-08	0	-1.62287	-6.50389	A0A0R4J0Q9;Q3TR20;Q3UM29	Cog7
2.86961	3.92374	2.734	3.76875	3.61285	3.22093	4.20496	4.0606	4.62799	4.19298	3.44969	4.83477	4.52752	4.78682	3.32497	4.04733	cellular component biogenesis;cellular component biogenesis at cellular level;cellular component organization or biogenesis;cellular component organization or biogenesis at cellular level;cellular process;ribonucleoprotein complex biogenesis;ribosome biogenesis	catalytic activity;exonuclease activity;hydrolase activity;hydrolase activity, acting on ester bonds;nuclease activity	cell part;intracellular non-membrane-bounded organelle;intracellular organelle;intracellular organelle part;intracellular part;non-membrane-bounded organelle;nuclear part;nucleolus;nucleoplasm;organelle;organelle part	Completeproteome;Exonuclease;Hydrolase;Nuclease;Nucleus;Referenceproteome;Ribosomebiogenesis	+	0.0321469	0.00877147	-0.674578	-1.75864	A0A0R4J0R3;Q3U1G5	Isg20l2
5.51215	3.57293	4.08424	3.34885	4.93368	4.95906	3.3684	3.96597	5.67895	5.50765	5.81321	5.8039	5.84709	5.48447	5.82074	5.74926		binding;catalytic activity;cation binding;ion binding;metal ion binding;oxidoreductase activity;transition metal ion binding;zinc ion binding	cell part;cytoplasmic part;intracellular membrane-bounded organelle;intracellular organelle;intracellular part;membrane-bounded organelle;mitochondrion;organelle	Completeproteome;Mitochondrion;Proteomicsidentification;Referenceproteome;Transitpeptide	+	0.00016869	5.89536e-06	-1.495	-3.78995	A0A0R4J0S3;D3Z792;Q924D0	Rtn4ip1
3.56167	2.73663	3.13579	3.7296	4.35591	3.70242	3.10186	3.31188	5.58656	5.73085	5.95962	6.62542	6.38245	6.21152	5.8237	6.09784	actin cytoskeleton organization;actin filament-based process;anatomical structure development;anatomical structure morphogenesis;axonogenesis;biological regulation;brain development;cell part morphogenesis;cell projection morphogenesis;cell projection organization;cellular component assembly;cellular component morphogenesis;cellular component organization;cellular component organization at cellul…	binding;enzyme activator activity;enzyme binding;enzyme regulator activity;GTPase activator activity;GTPase regulator activity;kinase binding;nucleoside-triphosphatase regulator activity;protein binding;protein kinase binding	axon;cell cortex part;cell part;cell projection;cortical actin cytoskeleton;cortical cytoskeleton;cytoplasm;cytoplasmic part;cytoskeletal part;cytoskeleton;early endosome membrane;endosomal part;endosome membrane;Golgi apparatus part;Golgi cis cisterna;Golgi cisterna;Golgi membrane;intracellular non-membrane-bounded organelle;intracellular organelle;intracellular organelle part;intracellular part…	Cellprojection;Completeproteome;Cytoplasm;Cytoskeleton;Endosome;Exocytosis;Golgiapparatus;Membrane;Phosphoprotein;Referenceproteome;Repeat;WDrepeat	+	8.15046e-09	0	-2.59778	-8.26858	A0A0R4J0S4;Q80Y17	Llgl1
3.05962	5.72871	2.70704	3.87931	6.23969	3.69657	3.70107	4.28866	4.67962	4.43387	4.42605	5.27125	5.17826	4.80426	4.49675	5.04164	B cell homeostasis;biological regulation;cellular macromolecule metabolic process;cellular metabolic process;cellular process;cellular protein metabolic process;cellular response to chemical stimulus;cellular response to cytokine stimulus;cellular response to organic substance;cellular response to stimulus;cellular response to tumor necrosis factor;homeostasis of number of cells;homeostatic proce…	adenyl nucleotide binding;adenyl ribonucleotide binding;ATP binding;binding;catalytic activity;enzyme binding;identical protein binding;IkappaB kinase activity;kinase activity;kinase binding;molecular transducer activity;nucleotide binding;phosphotransferase activity, alcohol group as acceptor;protein binding;protein dimerization activity;protein heterodimerization activity;protein homodimerizati…	CD40 receptor complex;cell part;cytoplasm;internal side of plasma membrane;intracellular membrane-bounded organelle;intracellular organelle;intracellular part;macromolecular complex;membrane part;membrane raft;membrane-bounded organelle;nucleus;organelle;plasma membrane part;protein complex;receptor complex	ATP-binding;Completeproteome;Cytoplasm;Hydroxylation;Kinase;Membrane;Nucleotide-binding;Nucleus;Phosphoprotein;Proteomicsidentification;Referenceproteome;Serine/threonine-proteinkinase;S-nitrosylation;Transferase;Ublconjugation		0.185677	0.0568817	-0.628878	-1.13965	A0A0R4J0T4;O88351;Q5D0E0	Ikbkb
3.55618	2.9113	3.77734	3.57558	3.66216	3.47584	3.2234	3.91704	6.96637	6.90214	6.98656	6.83521	6.72406	6.61912	6.6348	6.75	anatomical structure development;biological regulation;cell development;cellular component assembly;cellular component assembly at cellular level;cellular component organization;cellular component organization at cellular level;cellular component organization or biogenesis;cellular component organization or biogenesis at cellular level;cellular developmental process;cellular macromolecular comple…	binding;BRE binding;mRNA binding;nucleic acid binding;nucleotide binding;protein binding;RNA binding;translation initiation factor binding	cell part;cytoplasm;intracellular membrane-bounded organelle;intracellular organelle;intracellular organelle part;intracellular part;membrane;membrane-bounded organelle;nuclear part;nucleoplasm;nucleus;organelle;organelle part	Acetylation;Activator;Alternativesplicing;Completeproteome;Cytoplasm;mRNAprocessing;mRNAsplicing;Nucleus;Phosphoprotein;Referenceproteome;Repeat;RNA-binding	+	2.08712e-13	0	-3.28993	-14.7357	A0A0R4J0T5;P28659;P28659-2;P28659-3;P28659-4	Celf1
3.32653	3.42921	5.64615	3.401	7.80363	5.16432	4.11454	5.01398	6.73647	6.71093	6.75384	6.78452	6.87966	6.86434	6.74683	6.70075	biological regulation;cellular process;establishment of localization;establishment of localization in cell;establishment of protein localization;positive regulation of catalytic activity;positive regulation of GTPase activity;positive regulation of hydrolase activity;positive regulation of molecular function;protein secretion;protein transport;regulation of biological process;regulation of catabo…	binding;cation binding;enzyme activator activity;enzyme regulator activity;GTPase activator activity;GTPase regulator activity;ion binding;metal ion binding;nucleoside-triphosphatase regulator activity;transition metal ion binding;zinc ion binding	cell part;cytoplasm;cytoplasmic part;cytosol;Golgi apparatus;Golgi apparatus part;Golgi membrane;intracellular membrane-bounded organelle;intracellular organelle;intracellular organelle part;intracellular part;membrane;membrane-bounded organelle;organelle;organelle membrane;organelle part	Completeproteome;Cytoplasm;ER-Golgitransport;Golgiapparatus;GTPaseactivation;Membrane;Metal-binding;Phosphoprotein;Proteintransport;Referenceproteome;Transport;Zinc;Zinc-finger	+	0.00210831	5.63885e-05	-2.03475	-3.17406	A0A0R4J0T8;Q9D8S3	Arfgap3
3.53795	3.05875	4.1687	3.58039	4.80213	2.94607	3.06592	3.64325	4.65797	4.92978	5.00047	4.65902	4.81128	4.82356	4.91646	4.49208	anatomical structure morphogenesis;biological regulation;cell part morphogenesis;cell projection morphogenesis;cell projection organization;cellular component morphogenesis;cellular component organization;cellular component organization at cellular level;cellular component organization or biogenesis;cellular component organization or biogenesis at cellular level;cellular developmental process;cel…			Alternativesplicing;Completeproteome;Phosphoprotein;Proteomicsidentification;Referenceproteome	+	0.000151171	1.1396e-05	-1.18593	-3.58419	A0A0R4J0T9;A0A0R4J1I8;A0A0R4J1X0;D3Z3N9;Q8BM65;Q8BM65-2;Q8BM65-3;Q8BM65-4;Q8BM65-5	Nyap2
4.56954	3.21663	3.58475	3.2213	3.35856	3.56004	3.75534	3.1928	5.55666	5.82803	5.38432	6.10078	6.02169	5.73997	5.4433	5.58572	biological regulation;cell differentiation;cellular developmental process;cellular macromolecule metabolic process;cellular metabolic process;cellular nitrogen compound metabolic process;cellular process;developmental process;hemopoietic progenitor cell differentiation;macromolecule metabolic process;metabolic process;mRNA metabolic process;mRNA processing;nitrogen compound metabolic process;nucl…	binding;binding, bridging;enzyme regulator activity;phosphatase regulator activity;protein binding;protein binding, bridging;protein phosphatase regulator activity;protein phosphatase type 4 regulator activity	cell part;cytoplasm;cytoplasmic part;cytoskeletal part;intracellular membrane-bounded organelle;intracellular organelle;intracellular organelle part;intracellular part;macromolecular complex;membrane-bounded organelle;microtubule organizing center;nuclear part;nucleoplasm;nucleus;organelle;organelle part;protein complex;protein phosphatase 4 complex;protein serine/threonine phosphatase complex	Completeproteome;Cytoplasm;Cytoskeleton;mRNAprocessing;mRNAsplicing;Nucleus;Phosphoprotein;Referenceproteome	+	1.55526e-08	0	-2.15019	-7.50639	A0A0R4J0U2;Q0VGB7	Ppp4r2
3.2383	2.73466	3.463	3.05646	3.65899	4.34533	4.32201	4.30692	4.9539	5.09845	4.91292	5.34129	5.36382	5.00223	4.3616	3.58454	biological regulation;carboxylic acid catabolic process;carboxylic acid metabolic process;catabolic process;cellular catabolic process;cellular ketone metabolic process;cellular lipid catabolic process;cellular lipid metabolic process;cellular metabolic process;cellular process;fatty acid beta-oxidation;fatty acid catabolic process;fatty acid metabolic process;fatty acid oxidation;lipid catabolic…	active transmembrane transporter activity;adenyl nucleotide binding;adenyl ribonucleotide binding;ATP binding;ATPase activity;ATPase activity, coupled;ATPase activity, coupled to movement of substances;ATPase activity, coupled to transmembrane movement of substances;binding;catalytic activity;hydrolase activity;hydrolase activity, acting on acid anhydrides;hydrolase activity, acting on acid anhyd…	cell part;cytoplasmic part;integral to membrane;intracellular membrane-bounded organelle;intracellular organelle;intracellular organelle part;intracellular part;intrinsic to membrane;membrane;membrane part;membrane-bounded organelle;microbody;microbody membrane;microbody part;mitochondrion;organelle;organelle membrane;organelle part;peroxisomal membrane;peroxisomal part;peroxisome	ATP-binding;Completeproteome;Glycoprotein;Membrane;Nucleotide-binding;Peroxisome;Referenceproteome;Transmembrane;Transmembranehelix;Transport	+	0.00162216	0.000147154	-1.18663	-2.93164	A0A0R4J0U5;Q61285	Abcd2
3.49235	3.71283	3.54599	3.59525	5.16586	4.08163	3.84079	3.90005	4.92604	5.18498	5.34652	5.52548	5.36326	5.34588	5.22889	5.5973					+	8.46202e-06	0	-1.39795	-4.57919	A0A0R4J0U7	Commd5
3.43126	3.24208	2.92859	3.57389	4.10637	3.1883	3.34395	3.4216	6.77855	6.68625	6.37408	7.0653	6.96996	6.80682	6.6346	6.64519	adult behavior;adult locomotory behavior;behavior;cellular macromolecule metabolic process;cellular metabolic process;cellular nitrogen compound metabolic process;cellular process;locomotory behavior;macromolecule metabolic process;metabolic process;multicellular organismal process;ncRNA metabolic process;ncRNA processing;nitrogen compound metabolic process;nucleic acid metabolic process;nucleoba…	binding;catalytic activity;cation binding;ion binding;metal ion binding;methyltransferase activity;nucleic acid binding;RNA binding;transferase activity;transferase activity, transferring one-carbon groups;tRNA binding		Alternativesplicing;Behavior;Completeproteome;Metal-binding;Methyltransferase;Phosphoprotein;Referenceproteome;RNA-binding;S-adenosyl-L-methionine;Transferase;tRNA-binding;tRNAprocessing;Zinc;Zinc-finger	+	1.31107e-12	0	-3.34059	-13.741	A0A0R4J0U8;A2RSY6;A2RSY6-2	Trmt1l
2.80346	3.55334	3.87688	3.13681	3.91616	3.44696	3.66339	4.16836	5.96696	5.91324	5.64603	6.61023	6.42844	6.19089	6.03757	5.65275	cellular macromolecule metabolic process;cellular metabolic process;cellular nitrogen compound metabolic process;cellular process;macromolecule metabolic process;metabolic process;ncRNA metabolic process;ncRNA processing;nitrogen compound metabolic process;nucleic acid metabolic process;nucleobase-containing compound metabolic process;primary metabolic process;RNA metabolic process;RNA processing…		cell part;integrator complex;intracellular organelle part;intracellular part;macromolecular complex;nuclear part;nucleoplasm part;organelle part;protein complex	Completeproteome;Directproteinsequencing;Nucleus;Phosphoprotein;Proteomicsidentification;Referenceproteome	+	5.23632e-09	0	-2.48509	-8.34	A0A0R4J0V1;E9Q361;Q8K2A7	Ints10
3.27542	3.66485	4.19683	3.76704	3.74167	3.00623	3.57944	3.81819	3.37039	3.68979	3.27517	3.25978	3.26058	2.84216	3.30961	3.29833	actin cytoskeleton organization;actin filament organization;actin filament-based process;actin nucleation;actin polymerization-dependent cell motility;Arp2/3 complex-mediated actin nucleation;biological regulation;cell cycle arrest;cell cycle process;cell motility;cellular component movement;cellular component organization;cellular component organization at cellular level;cellular component organ…	protein binding transcription factor activity;transcription coactivator activity;transcription cofactor activity;transcription factor binding transcription factor activity	cell junction;cell leading edge;cell part;cytoplasm;cytoskeleton;intracellular membrane-bounded organelle;intracellular non-membrane-bounded organelle;intracellular organelle;intracellular organelle part;intracellular part;membrane;membrane-bounded organelle;non-membrane-bounded organelle;nuclear part;nucleoplasm;nucleus;organelle;organelle part;plasma membrane	Actin-binding;Alternativesplicing;Coiledcoil;Completeproteome;Cytoplasm;Cytoskeleton;DNAdamage;DNArepair;Nucleus;Phosphoprotein;Referenceproteome;Ublconjugation	+	0.0393591	0.0293472	0.342983	1.3668	A0A0R4J0V4;Q9QXM1;Q9QXM1-3	Jmy
3.0653	3.32284	3.64709	2.89738	4.65354	2.97456	3.83758	3.76087	6.1023	5.99031	6.06083	6.52299	6.17708	6.12395	6.05291	6.08732	biological regulation;biosynthetic process;cellular biosynthetic process;cellular macromolecule biosynthetic process;cellular macromolecule metabolic process;cellular metabolic process;cellular nitrogen compound metabolic process;cellular process;macromolecule biosynthetic process;macromolecule metabolic process;metabolic process;nitrogen compound metabolic process;nucleic acid metabolic process;…	binding;catalytic activity;cation binding;core promoter binding;DNA binding;DNA-directed RNA polymerase activity;enzyme binding;ion binding;metal ion binding;nucleic acid binding;nucleotidyltransferase activity;protein binding;regulatory region DNA binding;regulatory region nucleic acid binding;RNA polymerase activity;transcription regulatory region DNA binding;transferase activity;transferase ac…	cell part;chromatin;chromosomal part;DNA-directed RNA polymerase complex;DNA-directed RNA polymerase II, core complex;euchromatin;intracellular membrane-bounded organelle;intracellular organelle;intracellular organelle part;intracellular part;macromolecular complex;membrane-bounded organelle;nuclear chromatin;nuclear chromosome part;nuclear DNA-directed RNA polymerase complex;nuclear euchromatin;…	Acetylation;Completeproteome;DNA-binding;DNA-directedRNApolymerase;Magnesium;Metal-binding;Methylation;Nucleotidyltransferase;Nucleus;Phosphoprotein;Referenceproteome;Repeat;Transcription;Transferase;Ublconjugation;Zinc	+	7.50984e-09	0	-2.61982	-8.32689	A0A0R4J0V5;P08775	Polr2a
4.49254	8.00781	7.53438	3.20297	6.13175	6.51905	6.35951	3.36459	5.55207	6.25892	6.296	6.1818	6.37269	6.43114	5.51817	6.31876			cell part;membrane	Completeproteome;Leucine-richrepeat;Phosphoprotein;Referenceproteome;Repeat		0.537301	0.260824	-0.414618	-0.548728	A0A0R4J0W6;Q9CRC8	Lrrc40
3.68859	3.75404	3.89336	3.503	3.11762	3.91407	4.1595	3.50948	6.30508	6.22831	6.21316	6.19646	6.27347	6.37087	6.28804	6.34084	biological regulation;negative regulation of catalytic activity;negative regulation of hydrolase activity;negative regulation of molecular function;negative regulation of phosphatase activity;regulation of biological process;regulation of catalytic activity;regulation of cellular metabolic process;regulation of cellular process;regulation of dephosphorylation;regulation of hydrolase activity;regu…	adenyl nucleotide binding;adenyl ribonucleotide binding;ATP binding;binding;catalytic activity;kinase activity;nucleotide binding;phosphotransferase activity, alcohol group as acceptor;protein kinase activity;protein serine/threonine kinase activity;purine nucleotide binding;purine ribonucleoside triphosphate binding;purine ribonucleotide binding;ribonucleotide binding;transferase activity;transf…	axon;cell part;cell projection;dendrite;integral to membrane;intrinsic to membrane;membrane part;neuron projection	ATP-binding;Cellprojection;Completeproteome;Kinase;Membrane;Nucleotide-binding;Phosphoprotein;Referenceproteome;Serine/threonine-proteinkinase;Signal;Transferase;Transmembrane;Transmembranehelix	+	2.14712e-12	0	-2.58457	-12.0327	A0A0R4J0W7;A0A1B0GSR5;Q5XJV6	Lmtk3
3.10041	3.29533	3.56748	2.95331	3.12384	2.91396	2.79317	3.46253	6.7585	6.02286	5.11478	6.06733	6.33114	6.03368	5.38372	5.49376	biosynthetic process;cellular aromatic compound metabolic process;cellular biosynthetic process;cellular metabolic process;cellular nitrogen compound biosynthetic process;cellular nitrogen compound metabolic process;cellular process;cofactor biosynthetic process;cofactor metabolic process;heterocycle biosynthetic process;heterocycle metabolic process;metabolic process;nitrogen compound metabolic …	5-aminolevulinate synthase activity;binding;catalytic activity;cofactor binding;N-acyltransferase activity;N-succinyltransferase activity;pyridoxal phosphate binding;succinyltransferase activity;transferase activity;transferase activity, transferring acyl groups;transferase activity, transferring acyl groups other than amino-acyl groups;vitamin B6 binding;vitamin binding	cell part;cytoplasm;cytoplasmic part;intracellular membrane-bounded organelle;intracellular organelle;intracellular organelle lumen;intracellular organelle part;intracellular part;membrane-bounded organelle;membrane-enclosed lumen;mitochondrial matrix;mitochondrial part;mitochondrion;nuclear part;nucleoplasm;organelle;organelle lumen;organelle part	Acyltransferase;Completeproteome;Hemebiosynthesis;Mitochondrion;Pyridoxalphosphate;Referenceproteome;Transferase;Transitpeptide	+	3.7336e-09	0	-2.74947	-8.77335	A0A0R4J0X2;Q8VC19	Alas1
3.55422	2.99805	3.44784	3.91551	3.33564	2.5497	3.73375	2.885	5.4364	4.95795	5.14497	5.19795	5.15235	5.42752	4.05238	5.07411	alcohol catabolic process;alcohol metabolic process;biological regulation;carbohydrate catabolic process;carbohydrate metabolic process;catabolic process;cell motility;cellular carbohydrate catabolic process;cellular carbohydrate metabolic process;cellular component movement;cellular metabolic process;cellular process;generation of precursor metabolites and energy;glucose catabolic process;glucos…	binding;catalytic activity;coenzyme binding;cofactor binding;glyceraldehyde-3-phosphate dehydrogenase (NAD+) (phosphorylating) activity;NAD binding;NADP binding;nucleotide binding;oxidoreductase activity;oxidoreductase activity, acting on the aldehyde or oxo group of donors;oxidoreductase activity, acting on the aldehyde or oxo group of donors, NAD or NADP as acceptor	cell part;cell projection;cell projection part;cilium;cytoplasm;flagellar fibrous sheath;flagellum part;intracellular membrane-bounded organelle;intracellular organelle;intracellular organelle part;intracellular part;membrane-bounded organelle;microtubule-based flagellum part;motile cilium;nucleus;organelle;organelle part	Completeproteome;Cytoplasm;Glycolysis;NAD;Oxidoreductase;Proteomicsidentification;Referenceproteome	+	1.79869e-06	0	-1.75299	-5.40483	A0A0R4J0X7;Q64467;S4R2G5	Gapdhs
7.39302	7.565	8.16382	8.6729	7.50275	7.66113	7.84485	7.56511	7.104	7.37639	7.41382	7.55718	7.49379	7.33256	7.15957	7.37465	biological regulation;cell redox homeostasis;cellular homeostasis;cellular macromolecule metabolic process;cellular metabolic process;cellular process;cellular protein metabolic process;cellular response to stimulus;cellular response to stress;chaperone-mediated protein folding;homeostatic process;macromolecule metabolic process;metabolic process;primary metabolic process;protein folding;protein …	catalytic activity;intramolecular oxidoreductase activity;intramolecular oxidoreductase activity, interconverting keto- and enol-groups;intramolecular oxidoreductase activity, transposing S-S bonds;isomerase activity;protein disulfide isomerase activity	cell part;cell surface;cytoplasmic membrane-bounded vesicle;cytoplasmic part;cytoplasmic vesicle;endoplasmic reticulum;endoplasmic reticulum chaperone complex;endoplasmic reticulum lumen;endoplasmic reticulum part;intracellular membrane-bounded organelle;intracellular organelle;intracellular organelle lumen;intracellular organelle part;intracellular part;macromolecular complex;melanosome;membrane…	3D-structure;Acetylation;Completeproteome;Disulfidebond;Endoplasmicreticulum;Glycoprotein;Isomerase;Redox-activecenter;Referenceproteome;Repeat;Signal	+	0.0151389	0.0103949	0.444576	1.70541	A0A0R4J0Z1;P08003	Pdia4
4.30093	3.9666	3.03472	3.99965	3.97501	3.82216	2.86587	3.04548	5.32542	5.0733	6.06373	5.15394	5.61885	5.34715	6.0139	4.90507	biological regulation;carbohydrate transport;carbon dioxide transport;cell volume homeostasis;cellular chemical homeostasis;cellular component assembly;cellular component organization;cellular component organization or biogenesis;cellular homeostasis;cellular process;cellular response to chemical stimulus;cellular response to cytokine stimulus;cellular response to endogenous stimulus;cellular res…	alcohol transmembrane transporter activity;channel activity;glycerol channel activity;glycerol transmembrane transporter activity;passive transmembrane transporter activity;polyol transmembrane transporter activity;porin activity;substrate-specific channel activity;substrate-specific transmembrane transporter activity;substrate-specific transporter activity;transmembrane transporter activity;tran…	basolateral plasma membrane;cell junction;cell part;cell-cell junction;cytoplasm;external side of plasma membrane;integral to membrane;integral to plasma membrane;intracellular part;intrinsic to membrane;intrinsic to plasma membrane;macromolecular complex;membrane;membrane part;plasma membrane;plasma membrane part;protein complex;T-tubule	Alternativesplicing;Completeproteome;Glycoprotein;Membrane;Phosphoprotein;Referenceproteome;Repeat;Transmembrane;Transmembranehelix;Transport	+	3.67586e-06	0	-1.81137	-5.22339	A0A0R4J0Z3;A0A3Q4EI78;A0A5F8MQ17;P55088;P55088-2;P55088-3	Aqp4
[truncated: 6,521 more rows]

## Sheet: Supplementary Data 2
Supplementary Data 2. Proteomics data from the somatodendritic compartment of Hnrnpr-/- vs +/+ motoneurons.
[truncated: 6,899 more rows]

## Sheet: Supplementary Data 3
Supplementary Data 3. Proteomics data from the axonal compartment of Hnrnpr-/- vs +/+ motoneurons.
[truncated: 2,434 more rows]
