# Supplementary material for: hnRNP R promotes O-GlcNAcylation of eIF4G and facilitates axonal protein synthesis
Source: Nat Commun. 2024 Aug 28;15:7430. doi: 10.1038/s41467-024-51678-y (PMC11358521; doi:10.1038/s41467-024-51678-y)
Supplement: Supplementary file 5 — Supplementary Data 4 [file 41467_2024_51678_MOESM5_ESM.xlsx]

## Sheet: Supplementary Data 4
Supplementary Data 4. Custom cytoskeleton annotation.
	custom cytoskeleton annotation	gene
		MACF1
		STMN2
		STMN4
		CALM1
		VASH1
		TPPP
		BICD1
		KIF5b
		KIF3c
		TUBB4A
		Tuba1a
		Tubb2a
		Cstn3
		Dnm1
		Rab3B
		Robo1
		ADAM23
		CAMK1D
		DPYSL3
		SYT7
		abLIM3
		CACNA2D3
		LINGO1
		Actr10
		Actr1b
		Dync1li2
		Dynlrb1
