# Supplementary material for: hnRNP R promotes O-GlcNAcylation of eIF4G and facilitates axonal protein synthesis
Source: Nat Commun. 2024 Aug 28;15:7430. doi: 10.1038/s41467-024-51678-y (PMC11358521; doi:10.1038/s41467-024-51678-y)
Supplement: Supplementary file 6 — Supplementary Data 5 [file 41467_2024_51678_MOESM6_ESM.xlsx]

## Sheet: Supplementary Data 5
Supplementary Data 5. RNA-seq data from the somatodendritic compartment of Hnrnpr-/- vs +/+ motoneurons.
Chr	Start	End	Strand	Combined_exon_length	ID	gene	gene_biotype	GeneID	description	KO_axon_1	KO_axon_2	KO_axon_3	KO_axon_4	KO_soma_1	KO_soma_2	KO_soma_3	KO_soma_4	WT_axon_1	WT_axon_2	WT_axon_3	WT_axon_4	WT_soma_1	WT_soma_2	WT_soma_3	WT_soma_4	KO_axon_1_normalized	KO_axon_2_normalized	KO_axon_3_normalized	KO_axon_4_normalized	KO_soma_1_normalized	KO_soma_2_normalized	KO_soma_3_normalized	KO_soma_4_normalized	WT_axon_1_normalized	WT_axon_2_normalized	WT_axon_3_normalized	WT_axon_4_normalized	WT_soma_1_normalized	WT_soma_2_normalized	WT_soma_3_normalized	WT_soma_4_normalized	baseMean	log2FoldChange	lfcSE	stat	pvalue	padj
NC_000067.7	3172239	3172348	+	110	gene-Gm26206	Gm26206	snRNA	115487594		0	0	0	0	0	0	0	0	0	0	0	0	0	0	0	0	0	0	0	0	0	0	0	0	0	0	0	0	0	0	0	0	0	NA	NA	NA	NA	NA
NC_000067.7	3269956	3741733	-	14824	gene-Xkr4	Xkr4	protein_coding	497097	X-linked Kx blood group related 4	798	350.5	56	143	2642.5	1342	1567.14	1190.5	333	2146.5	117.5	479.5	2692	2180	1867	1440	619.396	300.269	46.4138	134.951	3115.87	1570.03	1780.02	1375.52	316.157	1613.62	106.127	410.181	2266.76	2744.74	2124.63	1837.37	1272.63	-0.171304	0.597936	-0.286492	0.774501	1
NC_000067.7	3363896	3448035	+	24933	gene-LOC118567655	LOC118567655	lncRNA	118567655		55	42	13	15.14	59.12	119	137	66.25	33	13	17	12	110	45	104	72	42.6902	36.0323	10.7746	14.1557	69.5823	139.221	155.624	76.2895	31.3309	9.77498	15.2895	10.2545	92.6238	56.6574	118.351	91.8685	60.6575	0.274931	0.444058	0.619134	0.535828	1
NC_000067.7	3741733	3742701	-	969	gene-LOC108167595	LOC108167595	pseudogene	108167595		8	4.5	2	1	13.5	5	19	8.5	8	9.5	9.5	22.5	30	13	20	11	6.20949	3.43165	1.65763	0.943711	16.5111	5.8496	21.5829	9.24721	7.59536	7.51922	8.99385	18.8	25.261	16.3677	22.7598	14.0355	11.6729	-0.524922	0.508588	-1.03212	0.302018	1
NC_000067.7	3854099	3854156	-	58	gene-Gm27396	Gm27396	pseudogene	115487633		0	0	0	0	0	0	0	0	0	0	0	0	0	0	0	0	0	0	0	0	0	0	0	0	0	0	0	0	0	0	0	0	0	NA	NA	NA	NA	NA
NC_000067.7	4185896	4479489	-	12639	gene-Rp1	Rp1	protein_coding	19888	retinitis pigmentosa 1 %28human%29	39	15	21	8	0	2	4	14	12	0	14	30	8	5	14	0	30.2712	12.8687	17.4052	7.54968	0	2.33984	4.54378	16.1826	11.393	0	12.5914	25.6363	6.73628	6.29527	15.9319	0	10.6091	-0.22347	0.805701	-0.277361	0.781503	1
NC_000067.7	4326258	4330737	-	2062	gene-Gm6101	Gm6101	pseudogene	619785	predicted gene 6101	0	0	0.5	0	0	0	0	0	0	0	2	0	0	1.5	0	0	0	0	0	0	0	0	0	0	0	0	1.79877	0	0	2.51811	0	0	0.269805	-0.199053	0.622506	-0.319761	0.74915	1
NC_000067.7	4561151	4567624	-	5695	gene-Sox17	Sox17	protein_coding	20671	SRY %28sex determining region Y%29-box 17	0	0	0	0	1	1	0	2	6	0	0	0	0	0	0	0	0	0	0	0	1.17936	1.16992	0	2.3118	5.69652	0	0	0	0	0	0	0	0.64735	0.497337	0.683801	0.727313	0.467034	1
NC_000067.7	4593040	4597154	+	3275	gene-Gm7357	Gm7357	pseudogene	664830	predicted gene 7357	0	1	1.5	0.5	0.5	0	0	0	2	0.5	0.5	0	0	0	0	0	0	0.857912	1.65763	0	0	0	0	0	1.89884	0	0	0	0	0	0	0	0.275899	0	0.622506	0	1	1
NC_000067.7	4599240	4599346	+	107	gene-Gm22307	Gm22307	snRNA	115487712		0.5	0	0	0	0	0	0	0	0	0	0	0	0.5	0	0	0	0	0	0	0	0	0	0	0	0	0	0	0	0	0	0	0	0	NA	NA	NA	NA	NA
NC_000067.7	4617369	4679226	-	2114	gene-Gm37323	Gm37323	lncRNA	108167609		0	0	0	0	1	0	0	0	0	0	0	0	1	0	0	0	0	0	0	0	1.17936	0	0	0	0	0	0	0	0.842034	0	0	0	0.126337	0.00844899	0.622506	0.0135725	0.989171	1
NC_000067.7	4665280	4668474	+	602	gene-Gm39586	Gm39586	lncRNA	105243854		0	0	0	0	0	0	0	0	0	0	0	0	0	0	0	0	0	0	0	0	0	0	0	0	0	0	0	0	0	0	0	0	0	NA	NA	NA	NA	NA
NC_000067.7	4673132	4676915	-	1551	gene-Gm46082	Gm46082	lncRNA	108167610		0	0	0	0	0	0	1	0	0	0	0	0	0	0	0	0	0	0	0	0	0	0	1.13594	0	0	0	0	0	0	0	0	0	0.0709965	0.1122	0.622506	0.180239	0.856965	1
NC_000067.7	4679128	4688028	+	3138	gene-Gm29874	Gm29874	lncRNA	102631571		0	0	0	0	0	0	0	0	1	0	0	0	0	0	0	0	0	0	0	0	0	0	0	0	0.949421	0	0	0	0	0	0	0	0.0593388	0	0.622506	0	1	1
NC_000067.7	4680467	4681852	+	1386	gene-Gm7369	Gm7369	pseudogene	664853		3.89	4.55	6.6	6.79	5.07	2.29	5.43	1.55	2.41	22.95	3.42	2.68	2.29	2.76	2.54	4.31	3.10474	4.28956	5.80172	6.60597	5.89681	2.33984	5.67972	2.3118	1.89884	17.2942	2.69815	2.56363	1.68407	3.77716	3.41397	5.10381	4.654	0.193333	0.711093	0.271881	0.785713	1
NC_000067.7	4762284	4763847	-	1564	gene-Gm6119	Gm6119	pseudogene	619980	predicted gene 6119	0	0	5	0	0	0	0	0	0	41.5	6	0	0	0	1	0	0	0	4.14409	0	0	0	0	0	0	31.5807	5.39631	0	0	0	1.13799	0	2.64119	-0.110469	0.773729	-0.142775	0.886468	1
NC_000067.7	4805273	4805902	-	630	gene-Gm2053	Gm2053	pseudogene	100039121	predicted gene 2053	19	0	0.4	0	1	0	0	0	0	0	0	0	0	0	0	0	14.7475	0	0	0	1.17936	0	0	0	0	0	0	0	0	0	0	0	0.995431	0.104879	0.624891	0.167836	0.866713	1
NC_000067.7	4841328	4842616	+	1289	gene-Gm6123	Gm6123	pseudogene	620009	predicted gene 6123	347.5	225	206.5	195	184.5	178.5	152	156	217.33	257.5	200	196.5	264.5	161.5	193.5	195	270.113	193.03	170.736	184.024	217.002	208.246	172.664	180.321	206.024	193.996	179.877	167.49	222.297	203.967	220.77	248.811	202.46	-0.201063	0.175071	-1.14847	0.250777	1
NC_000067.7	4843421	4855973	-	7205	gene-Mrpl15	Mrpl15	protein_coding	27395	mitochondrial ribosomal protein L15	2172.74	2058.18	2647.23	2171.66	771.63	1020.73	987.43	812.06	2017.12	2377.43	2540.12	2002.24	1305.26	845.3	887.22	921.06	1686.65	1765.58	2193.88	2049.74	910.467	1194.49	1121.18	938.592	1914.98	1787.32	2284.44	1710.8	1098.86	1063.9	1009.4	1175.15	1494.09	-0.0613461	0.145228	-0.422412	0.672724	1
NC_000067.7	4878046	4916958	+	2503	gene-Lypla1	Lypla1	protein_coding	18777	lysophospholipase 1	1210.5	980.5	1178	1190.75	430	596	639	753.5	1001	3474	1067.5	1417.17	692.5	541.5	694	764	939.185	840.754	976.347	1123.96	507.125	697.272	725.868	871.55	950.37	2612.18	960.543	1210.89	582.688	682.407	789.765	974.827	965.358	-0.108833	0.304498	-0.357419	0.720778	1
NC_000067.7	4917069	4918632	+	308	gene-LOC118567656	LOC118567656	lncRNA	118567656		0	0	0	6.5	0	0	0	0	0	0	1	1	0	2	0	1	0	0	0	5.66226	0	0	0	0	0	0	0.899385	0.854543	0	2.51811	0	1.27595	0.700641	-0.500372	0.747465	-0.669426	0.503224	1
NC_000067.7	4927917	4968132	+	2847	gene-Tcea1	Tcea1	protein_coding	21399	transcription elongation factor A %28SII%29 1	1415.33	1456.17	1752	1400	1143.17	1635.5	1422.03	1387.67	1237.12	1574.67	1385.67	1647.83	1310.42	1115.33	1373.5	1190.83	1098.3	1249.12	1452.09	1321.19	1348.01	1913.99	1615.31	1604.39	1174.43	1184.28	1246.55	1408.29	1103.07	1403.85	1563.6	1519.66	1387.88	0.212679	0.155018	1.37196	0.170077	1
NC_000067.7	4949425	4950970	-	1546	gene-Gm6104	Gm6104	pseudogene	619829	predicted gene 6104	2294.04	2861.85	3018.03	1734.8	1769.33	2041.48	1863.12	2137.38	2076.54	2816	2480.87	1586.05	2178.36	1763.42	1976.48	2231.93	1780.57	2455.34	2501.37	1637.34	2086.29	2387.81	2116.26	2470.16	1971.95	2117.41	2231.37	1355.31	1833.95	2219.71	2248.67	2847.92	2141.34	-0.0136921	0.204398	-0.0669874	0.946592	1
NC_000067.7	4976342	5140528	-	7499	gene-Rgs20	Rgs20	protein_coding	58175	regulator of G-protein signaling 20	266	291	108	294	256.5	238	274	339	280.5	312.5	122	256	470	240.83	287	346.5	206.465	249.652	89.5123	277.451	301.916	278.441	311.249	391.851	265.838	234.6	109.725	218.763	395.756	303.432	326.603	441.479	275.171	-0.186851	0.319594	-0.58465	0.558783	1
NC_000067.7	5041080	5047476	+	4158	gene-Gm16041	Gm16041	lncRNA	102631647		0	1.5	2.5	0	4.5	6	0	2.5	1	1	13	0	2.5	0	0	0	0	1.71582	1.65763	0	4.71744	7.01952	0	2.3118	0.949421	0.751922	11.692	0	1.68407	0	0	0	2.03123	1.28662	0.886143	1.45193	0.14652	1
NC_000067.7	5153201	5233438	+	4357	gene-Atp6v1h	Atp6v1h	protein_coding	108664	ATPase%2C H%2B transporting%2C lysosomal V1 subunit H	9394	5622	4358	4585	7347.5	7754	7195	6635	5725.5	7764.5	3734	5768	7876	6507	7459.33	6930.5	7291.49	4823.18	3611.99	4326.91	8665.95	9071.56	8173.12	7669.41	5436.38	5837.92	3358.3	4929.01	6631.86	8192.66	8488.27	8842.35	6584.4	0.0616069	0.223576	0.275553	0.782892	1
NC_000067.7	5658673	5676357	+	4751	gene-Oprk1	Oprk1	protein_coding	18387	opioid receptor%2C kappa 1	44	22	14	56	117	129	154	106	25	89	22	40	245	110	188	125	34.1522	18.8741	11.6034	52.8478	137.985	150.92	174.935	122.526	23.7355	66.921	19.7865	34.1817	206.298	138.496	213.942	159.494	97.9187	-0.279261	0.397143	-0.703174	0.481947	1
NC_000067.7	5983926	5987617	-	3692	gene-Npbwr1	Npbwr1	protein_coding	226304	neuropeptides B/W receptor 1	151	17	8	9	107	62	110	62	22	76	0	4	149	92	79	76	117.204	14.5845	6.63054	8.49339	126.192	72.5351	124.954	71.6659	20.8873	57.146	0	3.41817	125.463	115.833	89.9013	96.9724	65.7425	-0.0926613	0.735391	-0.126003	0.89973	1
NC_000067.7	6234097	6237539	-	1545	gene-Gm46206	Gm46206	lncRNA	108167788		4	2	3	0	2	5	4	0	9	0	1	10	9	3	1	3	3.10474	1.71582	2.48645	0	2.35872	5.8496	4.54378	0	8.54478	0	0.899385	8.54543	7.57831	3.77716	1.13799	3.82786	3.39813	-0.26259	0.821937	-0.319477	0.749365	1
NC_000067.7	6284858	6346599	+	8335	gene-Rb1cc1	Rb1cc1	protein_coding	12421	RB1-inducible coiled-coil 1	2093.5	1016	1021.5	930.5	2706.5	1954	2415.5	1485	1203.5	1794.5	889.5	2318.5	2781	2029.5	2292	1679.5	1625.33	871.639	847.051	877.651	3191.35	2286.02	2744.44	1716.51	1143.1	1348.95	800.452	1980.83	2341.7	2555.88	2608.27	2143.6	1817.67	0.0413991	0.289322	0.14309	0.886219	1
NC_000067.7	6429555	6464955	+	858	gene-Alkal1	Alkal1	protein_coding	620393	ALK and LTK ligand 1	2	0	15	20	0	0	2	0	1	10	12	25	1	0	0	1	1.55237	0	12.4323	18.8742	0	0	2.27189	0	0.949421	7.51922	10.7926	21.3636	0.842034	0	0	1.27595	4.8671	0.0363861	0.879909	0.0413521	0.967015	1
NC_000067.7	6449628	6453430	-	1665	gene-Gm7417	Gm7417	pseudogene	102631893	predicted gene 7417	15.33	19	14.5	9	5.5	7	8	7	9.83	14.67	13	17	4	6.5	10.5	11	11.6428	16.3003	11.6034	8.49339	7.07617	8.18944	9.08755	8.09131	9.49421	11.2788	11.692	14.5272	3.36814	7.55432	11.3799	14.0355	10.2384	-0.109602	0.479212	-0.228712	0.819092	1
NC_000067.7	6450498	6452616	+	2119	gene-Gm2147	Gm2147	pseudogene	100039302	predicted gene 2147	66.5	28.5	30.5	43.33	11	18	15.5	18	25	59	44.5	53.5	21.5	8.5	16.5	21.5	51.2283	24.0215	24.8645	40.5796	12.973	21.0586	18.1751	20.8062	23.7355	44.3634	39.5729	46.1453	18.5248	10.0724	18.2078	28.0709	27.65	-0.0317227	0.396631	-0.0799804	0.936253	1
NC_000067.7	6557455	6931164	+	10065	gene-St18	St18	protein_coding	240690	suppression of tumorigenicity 18	333	151	57	59	143	163	141	128	185	292	11	53	260	185	135	148	258.47	129.545	47.2426	55.6789	168.649	190.697	160.168	147.955	175.643	219.561	9.89323	45.2908	218.929	232.925	153.629	188.841	150.195	-0.221548	0.578213	-0.38316	0.701601	1
NC_000067.7	6980688	6981463	+	776	gene-Gm7449	Gm7449	pseudogene	665015	predicted gene 7449	0	0	0	0	0	0	0.1	0	0.5	0.11	0	0	0	0	0	0	0	0	0	0	0	0	0	0	0	0	0	0	0	0	0	0	0	NA	NA	NA	NA	NA
NC_000067.7	6986750	6993866	+	714	gene-Gm37108	Gm37108	pseudogene	102641523		3.42	4.81	5.62	2.97	0.43	0.82	0.5	0.94	2.56	7.75	12.16	5.92	2.1	1.4	2.74	0	2.32856	4.28956	4.9729	2.83113	0	1.16992	0	1.1559	2.84826	6.01537	10.7926	5.12726	1.68407	1.25905	3.41397	0	2.99304	-0.808676	0.810677	-0.997532	0.318506	1
NC_000067.7	7157301	7243852	+	7477	gene-Pcmtd1	Pcmtd1	protein_coding	319263	protein-L-isoaspartate %28D-aspartate%29 O-methyltransferase domain containing 1	1684.5	837	460.5	806.5	2123	1737	2201	1296	831	2771.83	435	1030	2275	1722.33	2016.5	1363.5	1307.1	718.072	381.256	760.631	2503.78	2032.15	2500.21	1498.05	788.968	2084.33	391.232	880.18	1915.63	2168.09	2294.19	1740.4	1497.77	0.0681822	0.405472	0.168155	0.866461	1
NC_000067.7	7206418	7207035	-	618	gene-Gm26983	Gm26983	pseudogene	108167612		0.57	1.67	0.31	0.57	0	0	0	0	0.58	0.25	0.42	0	0	0	0.2	0	0.776186	1.71582	0	0.943711	0	0	0	0	0.949421	0	0	0	0	0	0	0	0.274071	0	0.623295	0	1	1
NC_000067.7	7247899	7249977	+	2079	gene-Gm9826	Gm9826	pseudogene	545302	predicted gene 9826	130.33	196	289.41	191.5	69.83	84.67	59.17	80.33	184.75	121.83	227.5	134.91	102.08	76.58	90.33	61.33	100.904	168.151	239.528	181.192	82.5553	99.4432	67.0207	92.4721	175.643	91.7344	205.06	115.363	85.8875	96.9472	102.419	77.8331	123.885	-0.0856367	0.304379	-0.281349	0.778443	1
NC_000067.7	7336027	7336156	+	130	gene-Gm23274	Gm23274	snoRNA	115485783		0	0	0	0	0	0	0	0	0	0	0	0	0	0	0	0	0	0	0	0	0	0	0	0	0	0	0	0	0	0	0	0	0	NA	NA	NA	NA	NA
NC_000067.7	7384861	7469430	-	14792	gene-Gm26901	Gm26901	lncRNA	102632124		18	12	6	13	14	21	5	16	15	40.5	14	3	13	11	13	17	13.9713	10.2949	4.9729	12.2682	16.5111	24.5683	5.67972	18.4944	14.2413	30.0769	12.5914	2.56363	10.9464	13.8496	14.7939	21.6912	14.2197	0.0872302	0.55647	0.156756	0.875437	1
NC_000067.7	7481405	7482220	+	816	gene-Gm18984	Gm18984	pseudogene	100418076	predicted gene%2C 18984	0	0	0	0	0	0	0	0	0	0	0	0	0	0	0	0	0	0	0	0	0	0	0	0	0	0	0	0	0	0	0	0	0	NA	NA	NA	NA	NA
NC_000067.7	7734275	7735224	+	950	gene-Rps2-ps2	Rps2-ps2	pseudogene	665069	ribosomal protein S2%2C pseudogene 2	2	0	0	0	0	0	0	0	0	0	0	0	0	0	0	0	1.55237	0	0	0	0	0	0	0	0	0	0	0	0	0	0	0	0.0970232	0	0.622506	0	1	1
NC_000067.7	8178853	8192673	-	678	gene-Gm39589	Gm39589	lncRNA	105243858		0	0	0	0	0	0	0	0	0	0	0	0	0	0	0	1	0	0	0	0	0	0	0	0	0	0	0	0	0	0	0	1.27595	0.079747	-0.0953021	0.622506	-0.153094	0.878324	1
NC_000067.7	8429963	9371882	-	10305	gene-Sntg1	Sntg1	protein_coding	71096	syntrophin%2C gamma 1	451	181	40	154	587	464	497	273	222	355	48	349	736	550	479	436	350.06	155.282	33.1527	145.331	692.285	542.843	564.564	315.561	210.771	266.932	43.1705	298.236	619.737	692.48	545.097	556.315	376.989	-0.174013	0.508388	-0.342284	0.732137	1
NC_000067.7	8861885	8862453	-	569	gene-Gm15452	Gm15452	pseudogene	100039474	predicted gene 15452	25.33	145.25	298.67	181.67	2.5	16.75	18.33	7.75	98.08	187.5	316.2	46.75	15	8.33	14.92	7.58	19.4046	124.397	247.816	171.755	2.35872	19.8886	20.447	9.24721	93.0432	141.361	284.206	40.1635	12.6305	10.0724	17.0699	10.2076	76.5043	0.0450133	0.623052	0.0722464	0.942406	1
NC_000067.7	8925336	8926558	-	1223	gene-Gm6152	Gm6152	pseudogene	102632599		5	0.87	2.92	1.17	1.33	0.33	0	1.33	1.83	57.75	4.83	2.75	0.33	1.25	1.5	0	3.88093	0.857912	2.48645	0.943711	1.17936	0	0	1.1559	1.89884	43.6114	4.49692	2.56363	0	1.25905	2.27598	0	4.16313	-0.215488	0.873056	-0.24682	NA	NA
NC_000067.7	8926909	8927388	+	480	gene-Gm7445	Gm7445	pseudogene	102632504		0	0.2	0	0	0	0	0	0	0	0	0	0	0	0	0	0	0	0	0	0	0	0	0	0	0	0	0	0	0	0	0	0	0	NA	NA	NA	NA	NA
NC_000067.7	9032846	9033862	-	1017	gene-Gm7493	Gm7493	pseudogene	102632382		83.06	64.75	105.39	77.64	23.64	41.97	37.09	36.67	60.34	77.55	100.16	70.9	41.17	34.58	38.42	46.61	64.4234	55.7643	87.0258	73.6094	28.3047	49.1366	42.0299	42.7684	56.9652	58.6499	89.9385	60.6726	34.5234	44.0669	43.2436	59.9697	55.6933	-0.147618	0.281183	-0.52499	0.59959	1
NC_000067.7	9466892	9468806	-	986	gene-Gm6187	Gm6187	pseudogene	620853		1.29	0	0.3	0.25	0.12	0.4	0	0.2	0.6	2.41	1.12	0.48	0.34	0.4	0.2	0	0.776186	0	0	0	0	0	0	0	0.949421	1.50384	0.899385	0	0	0	0	0	0.258052	0	0.622506	0	1	1
NC_000067.7	9507279	9508295	+	602	gene-Gm30719	Gm30719	lncRNA	102632723		0	0	0	0	0	0	0	0	0	0	0	0	0	0	0	0	0	0	0	0	0	0	0	0	0	0	0	0	0	0	0	0	0	NA	NA	NA	NA	NA
NC_000067.7	9520733	9522265	+	1533	gene-Gm7512	Gm7512	pseudogene	665138	predicted gene 7512	0	0	0	0	0	0	2	0	0	0	0	0	0	0	0	0	0	0	0	0	0	0	2.27189	0	0	0	0	0	0	0	0	0	0.141993	0.215951	0.622506	0.346906	0.728662	1
NC_000067.7	9528895	9528997	+	103	gene-Gm24765	Gm24765	snRNA	115487601		0	0	0	0	0	0	0	0	0	0	0	0	0	0	0	0	0	0	0	0	0	0	0	0	0	0	0	0	0	0	0	0	0	NA	NA	NA	NA	NA
NC_000067.7	9615633	9617680	+	2048	gene-Rrs1	Rrs1	protein_coding	59014	ribosome biogenesis regulator 1	1285.67	2467.33	3082.12	2105	672.5	1050.67	919.17	997.25	1748.08	2159.75	2749.58	1793.08	884.33	801	886.62	590	998.175	2116.47	2554.41	1986.51	792.531	1229.59	1043.93	1152.43	1659.59	1624.15	2473.31	1532.2	744.358	1008.5	1009.4	752.812	1417.4	0.257171	0.268587	0.957497	0.338316	1
NC_000067.7	9618173	9648195	+	3416	gene-Adhfe1	Adhfe1	protein_coding	76187	alcohol dehydrogenase%2C iron containing%2C 1	703.5	2318.5	567	1678	445	797.5	602	922.5	1332	1968	612	1670.5	813	592	624.5	414.5	546.435	1988.64	469.939	1583.55	524.816	933.596	683.838	1065.74	1264.63	1479.78	550.423	1427.09	684.574	745.36	710.106	528.244	949.172	0.250301	0.411784	0.607845	0.54329	1
NC_000067.7	9631057	9701317	-	1246	gene-2610203C22Rik	2610203C22Rik	lncRNA	72481	RIKEN cDNA 2610203C22 gene	40.5	142.5	42	116.5	39	50.5	35	65.5	86	216	49	104	47	41	27	13.5	31.0474	121.824	34.8103	109.47	45.9951	58.496	39.758	76.2895	81.6502	162.415	44.0699	88.8725	39.5756	51.6212	30.7257	17.8633	64.6552	0.601634	0.477893	1.25893	0.208056	1
NC_000067.7	9671492	9697367	+	3187	gene-Vxn	Vxn	protein_coding	76982	vexin	405	3956	696	2739.5	797	2923	1863	2244	2652	1067	824	231	2027	1218	1346.5	595	314.355	3393.9	576.857	2585.77	939.951	3419.68	2116.26	2593.84	2517.86	802.3	741.093	197.399	1706.8	1533.53	1531.74	759.191	1608.16	0.619938	0.602402	1.02911	0.303428	1
NC_000067.7	9737632	9770664	-	7445	gene-Mybl1	Mybl1	protein_coding	17864	myeloblastosis oncogene-like 1	67	127	126	97	17	47	43	43	37	410	147	62	33	28	51	26	52.0045	108.955	104.431	91.5399	20.0491	54.9863	48.8456	49.7038	35.1286	308.288	132.21	52.9817	27.7871	35.2535	58.0375	33.1748	75.836	0.15492	0.517249	0.299508	0.764552	1
NC_000067.7	9788847	9818607	-	9749	gene-Vcpip1	Vcpip1	protein_coding	70675	valosin containing protein %28p97%29/p47 complex interacting protein 1	1748	1324	1013.5	645.5	2770.5	1698.5	1853	1617	1220	2348.5	861.5	1795	3166.5	2208	1887	1877.5	1356.77	1135.88	840.421	609.637	3266.83	1986.52	2104.9	1869.09	1158.29	1765.51	775.27	1533.91	2665.88	2779.99	2147.39	2396.24	1774.53	-0.111458	0.288556	-0.38626	0.699304	1
NC_000067.7	9817873	9841481	+	1494	gene-1700034P13Rik	1700034P13Rik	lncRNA	73331	RIKEN cDNA 1700034P13 gene	85	91	69.5	49.5	160.5	99.5	94	93	104	69.5	55.5	115	214.5	117	106.5	74.5	65.9758	78.07	58.0172	47.1855	188.698	116.992	106.779	107.499	98.7397	52.6345	50.3655	98.2725	180.195	147.309	120.627	94.4205	100.736	-0.0635054	0.30536	-0.207969	0.835253	1
NC_000067.7	9846461	9861544	+	3028	gene-Gm39590	Gm39590	lncRNA	105243859		0	1	1	1	1	1	1	0	0	0	1	0	0	0	0	0	0	0.857912	0.828817	0.943711	1.17936	1.16992	1.13594	0	0	0	0.899385	0	0	0	0	0	0.438441	0.767812	0.843569	0.910194	0.36272	1
NC_000067.7	9852087	9852584	-	498	gene-Gm51615	Gm51615	pseudogene	115487078		4.57	2.44	2.65	2.3	0.45	1.27	1.86	1.31	1.79	17.74	1.27	3.92	0.62	1.4	0.8	0.12	3.88093	1.71582	2.48645	1.88742	0	1.16992	2.27189	1.1559	1.89884	13.5346	0.899385	3.41817	0.842034	1.25905	1.13799	0	2.3474	0.269893	0.846473	0.318844	0.749845	1
NC_000067.7	9868355	9972795	+	5622	gene-Sgk3	Sgk3	protein_coding	170755	serum/glucocorticoid regulated kinase 3	84	364	223	360	61	165.5	116	175	305.12	314.12	175.5	157	145	88.5	117	77	65.1996	312.28	184.826	339.736	71.941	194.207	131.77	202.283	289.573	236.103	158.292	134.163	122.095	110.797	133.145	98.2483	174.041	0.347171	0.421153	0.824334	0.40975	1
NC_000067.7	9872333	9872778	-	446	gene-Gm6195	Gm6195	protein_coding	108167613		0.5	3	1.5	0	0	0	0	0	1	1	0	2	0	0.5	0	0	0	2.57374	1.65763	0	0	0	0	0	0.949421	0.751922	0	1.70909	0	0	0	0	0.477612	0	0.748561	0	1	1
NC_000067.7	9972169	9972783	+	615	gene-Gm2352	Gm2352	pseudogene	100039643	predicted gene 2352	0	0	0	0	0	0.5	0	0	0.12	0.12	0	2	0	1.5	1	0	0	0	0	0	0	0	0	0	0	0	0	1.70909	0	2.51811	1.13799	0	0.335324	-0.302804	0.622506	-0.486427	0.626664	1
NC_000067.7	9978863	10011179	+	2599	gene-Mcmdc2	Mcmdc2	protein_coding	240697	minichromosome maintenance domain containing 2	10	4	4	5	11	9	15.5	9	13	51	0	0	18	8	10	6.5	7.76186	3.43165	3.31527	4.71855	12.973	10.5293	18.1751	10.4031	12.3425	38.348	0	0	15.1566	10.0724	11.3799	7.65571	10.3914	0.177539	0.75284	0.235825	0.813568	1
NC_000067.7	10012250	10014343	-	407	gene-Snhg6	Snhg6	lncRNA	73824	small nucleolar RNA host gene 6	367	197	199	201	60.5	92	67.5	62	200	629.5	306.5	221.5	133	63.33	71	100	284.86	169.009	164.935	189.686	70.7617	107.633	77.2442	71.6659	189.884	473.711	275.212	189.709	111.991	79.3204	80.7973	127.595	166.501	-0.278412	0.323988	-0.859327	0.39016	1
NC_000067.7	10012695	10012768	-	74	gene-Snord87	Snord87	snoRNA	266793	small nucleolar RNA%2C C/D box 87	0	2	1	0	0.5	1	1	3	0	4.5	4.5	5.5	0	0	0	0	0	1.71582	0.828817	0	0	1.16992	1.13594	3.4677	0	3.00769	3.59754	5.12726	0	0	0	0	1.25317	1.228	0.883054	1.39063	0.164337	1
NC_000067.7	10030388	10038207	-	4059	gene-Tcf24	Tcf24	protein_coding	100039596	transcription factor 24	18	9	7	9	2	8	9	21	5	4	7	14	3	2	1	4	13.9713	7.72121	5.80172	8.49339	2.35872	9.35936	10.2235	24.2739	4.7471	3.00769	6.29569	11.9636	2.5261	2.51811	1.13799	5.10381	7.46896	1.70088	0.649052	2.62056	0.0087786	1
NC_000067.7	10038847	10083766	-	6455	gene-Ppp1r42	Ppp1r42	protein_coding	69312	protein phosphatase 1%2C regulatory subunit 42	3	5	2	0	1	2	10	0	2	0	4	13	2	1.5	2	2	2.32856	4.28956	1.65763	0	1.17936	2.33984	11.3594	0	1.89884	0	3.59754	11.1091	1.68407	2.51811	2.27598	2.5519	3.04937	0.480822	0.842072	0.570999	0.568	1
NC_000067.7	10080039	10080142	-	104	gene-LOC115487608	LOC115487608	snRNA	115487608		0	0	0	0	0	0	0	0	0	0	0	0	0	0	0	0	0	0	0	0	0	0	0	0	0	0	0	0	0	0	0	0	0	NA	NA	NA	NA	NA
NC_000067.7	10094825	10108384	-	1739	gene-Cops5	Cops5	protein_coding	26754	COP9 signalosome subunit 5	6968.5	5793	7228	5766.5	2653.5	3296	3186.5	2832	4949.5	7159	6703.5	6073.5	3745	2844	3441.5	3359.5	5408.46	4969.88	5990.69	5441.44	3130.02	3856.06	3619.12	3273.51	4699.63	5383.01	6029.48	5190.5	3153.42	3580.75	3916.96	4287.2	4495.63	-0.105196	0.130447	-0.806427	0.419996	1
NC_000067.7	10108194	10206996	+	4927	gene-Cspp1	Cspp1	protein_coding	211660	centrosome and spindle pole associated protein 1	310	297.5	401.5	195	193.5	226	316	176.5	238.5	527	280.5	423.5	240.5	260	277.5	238	240.618	255.658	333.185	184.024	228.796	264.402	358.958	203.439	225.962	396.263	251.828	362.326	202.088	327.354	316.361	303.677	278.434	-0.117943	0.263942	-0.446854	0.654981	1
NC_000067.7	10207732	10303306	-	7453	gene-Arfgef1	Arfgef1	protein_coding	211673	ADP-ribosylation factor guanine nucleotide-exchange factor 1%28brefeldin A-inhibited%29	1686	1302.5	1161.5	787	3581	2161	2605	1789	1046	1885.5	898.5	1453.5	3774	2813.5	2962	2482	1308.65	1117	963.086	742.7	4223.29	2528.2	2959.13	2067.91	993.094	1418.12	807.648	1242.51	3177.84	3542.98	3370.73	3166.91	2101.86	-0.167484	0.244408	-0.685264	0.493177	1
NC_000067.7	10366016	10790277	-	3307	gene-Cpa6	Cpa6	protein_coding	329093	carboxypeptidase A6	26	0	0	32	3	10	4	2	5	0	15	19	3	5	5	2	20.1808	0	0	30.1987	3.53808	11.6992	4.54378	2.3118	4.7471	0	13.4908	16.2363	2.5261	6.29527	5.68995	2.5519	7.75062	0.229906	0.84678	0.271506	0.786002	1
NC_000067.7	10624238	10624801	-	564	gene-Gm15604	Gm15604	pseudogene	100416202	predicted gene 15604	0.79	0.31	0.14	0.57	0.76	0.33	0	0	1.25	1.15	0.31	0.62	0.12	0.17	0	0.25	0.776186	0	0	0.943711	1.17936	0	0	0	0.949421	0.751922	0	0.854543	0	0	0	0	0.340946	0.216428	0.794256	0.272491	0.785245	1
NC_000067.7	10625779	10625885	-	107	gene-Gm25253	Gm25253	snRNA	115487592		0	0	0	0	0	0	0	0	0	0	0	0	0	0	0	0	0	0	0	0	0	0	0	0	0	0	0	0	0	0	0	0	0	NA	NA	NA	NA	NA
NC_000067.7	10764640	10765839	+	467	gene-Gm15603	Gm15603	pseudogene	102636010		0	0	0	0	0	0	0	0	0	0	0	0	0	0	0	0	0	0	0	0	0	0	0	0	0	0	0	0	0	0	0	0	0	NA	NA	NA	NA	NA
NC_000067.7	10916320	10939673	+	864	gene-Gm28659	Gm28659	pseudogene	115487491		0	0	0	0	0	0	0	0	0	0	0	0.12	0	0	0	0	0	0	0	0	0	0	0	0	0	0	0	0	0	0	0	0	0	NA	NA	NA	NA	NA
NC_000067.7	11063496	11373907	+	16371	gene-Prex2	Prex2	protein_coding	109294	phosphatidylinositol-3%2C4%2C5-trisphosphate-dependent Rac exchange factor 2	205.11	115.3	115.31	117.33	85	124	105	140	127.31	191.39	143.04	161	208.14	119	74	119	159.118	98.6599	95.314	110.414	100.246	145.07	119.274	161.826	120.576	143.617	128.612	137.581	175.143	149.827	84.2113	151.838	130.083	-0.0920844	0.253434	-0.363347	0.716346	1
NC_000067.7	11204335	11204462	-	128	gene-Gm24173	Gm24173	snoRNA	115487671		0	0	0	0	0	0	0	0	0	0	0	0	0	0	0	0	0	0	0	0	0	0	0	0	0	0	0	0	0	0	0	0	0	NA	NA	NA	NA	NA
NC_000067.7	11484121	12046126	+	10143	gene-A830018L16Rik	A830018L16Rik	protein_coding	320492	RIKEN cDNA A830018L16 gene	374	128	10	62	759.67	539	510.5	533	142	223	37	127	868	780	538	593	290.294	109.813	8.28817	58.5101	896.314	630.587	579.332	616.096	134.818	167.679	33.2772	108.527	730.886	982.062	612.239	756.64	419.71	-0.160038	0.567767	-0.281872	0.778042	1
NC_000067.7	12049764	12061350	+	6165	gene-Gm30898	Gm30898	lncRNA	102632954		2	1	0	13	2	3	0.5	2	0	0	0	0	0	3	0	2	1.55237	0.857912	0	12.2682	2.35872	3.50976	0	2.3118	0	0	0	0	0	3.77716	0	2.5519	1.82424	0.203744	0.884837	0.230262	0.817888	1
NC_000067.7	12099308	12131257	-	634	gene-Gm30974	Gm30974	lncRNA	102633057		0	2	0	1	0	1	1	0	0	0	17	5	1	0	2	0	0	1.71582	0	0.943711	0	1.16992	1.13594	0	0	0	15.2895	4.27272	0.842034	0	2.27598	0	1.72785	-0.143869	0.87761	-0.163932	0.869784	1
NC_000067.7	12191163	12192256	+	1094	gene-Gm7560	Gm7560	pseudogene	665262	predicted gene 7560	4.19	4.27	3.54	4.19	0.97	0.87	0.9	1.67	5.63	11.79	5.69	3.2	2.03	1.24	1.82	1.75	3.10474	3.43165	3.31527	3.77484	1.17936	1.16992	1.13594	2.3118	5.69652	9.02306	5.39631	2.56363	1.68407	1.25905	2.27598	2.5519	3.11713	-0.286093	0.743192	-0.384952	0.700273	1
NC_000067.7	12445160	12445266	+	107	gene-Gm22633	Gm22633	snRNA	115487708		0	0	0	0	0	1	0.5	0	0	0	0	0	0	0	0	0	0	0	0	0	0	1.16992	0	0	0	0	0	0	0	0	0	0	0.07312	0.1122	0.622506	0.180239	0.856965	1
NC_000067.7	12493911	12502698	-	395	gene-Gm39591	Gm39591	lncRNA	105243860		0	0	0	0	0	0	0	0	0	0	0	0	0	0	0	0	0	0	0	0	0	0	0	0	0	0	0	0	0	0	0	0	0	NA	NA	NA	NA	NA
NC_000067.7	12496210	12496330	+	121	gene-Mir6341	Mir6341	miRNA	102465961	microRNA 6341	0	0	0	0	0	0	0	0	0	0	0	0	0	0	0	0	0	0	0	0	0	0	0	0	0	0	0	0	0	0	0	0	0	NA	NA	NA	NA	NA
NC_000067.7	12635784	12636814	+	1031	gene-Gm2383	Gm2383	pseudogene	100039709	predicted gene 2383	0	5.5	12.5	4	1.25	0	1.03	3	4.5	4.25	3.75	6.2	3	3.5	1.5	1	0	5.14747	9.94581	3.77484	1.17936	0	1.13594	3.4677	3.79768	3.00769	3.59754	5.12726	2.5261	5.03622	2.27598	1.27595	3.20597	-0.631109	0.7882	-0.800696	0.423308	1
NC_000067.7	12737787	12743314	+	3200	gene-Gm17644	Gm17644	lncRNA	329096	predicted gene%2C 17644	0	0	0	0	0	0	0	0	0	0	0	0	0	0	0.67	0	0	0	0	0	0	0	0	0	0	0	0	0	0	0	1.13799	0	0.0711244	-0.0953021	0.622506	-0.153094	0.878324	1
NC_000067.7	12762421	12946090	+	6788	gene-Sulf1	Sulf1	protein_coding	240725	sulfatase 1	13816	3979	2325	3794	4340	2650	4286	2994	5137	1609	3751.25	14972	4864	1185	3913	963	10723.8	3413.63	1927	3580.44	5118.43	3100.29	4868.66	3460.77	4877.17	1209.84	3373.59	12794.2	4095.66	1491.98	4452.96	1228.74	4357.32	0.4922	0.553914	0.888585	0.374226	1
NC_000067.7	12936773	13063043	-	10134	gene-Slco5a1	Slco5a1	protein_coding	240726	solute carrier organic anion transporter family%2C member 5A1	329	255	183	63	927.5	343	467	467	204	54	85.14	172	971	571	546	589	255.365	218.768	151.674	59.4538	1094.45	401.283	530.486	539.806	193.682	40.6038	76.4477	146.981	817.615	718.92	621.343	751.536	413.651	-0.169918	0.441744	-0.384653	0.700494	1
NC_000067.7	13132146	13132761	+	616	gene-Gm5250	Gm5250	pseudogene	383490	predicted gene 5250	0	0	0	0	0	0	0	0	0	0	0	0	0	0	0	0	0	0	0	0	0	0	0	0	0	0	0	0	0	0	0	0	0	NA	NA	NA	NA	NA
NC_000067.7	13160912	13175183	-	253	gene-Gm39592	Gm39592	lncRNA	105243861		0	0	0	0	0	0	0	0	0	0	0	0	0	0	0	0	0	0	0	0	0	0	0	0	0	0	0	0	0	0	0	0	0	NA	NA	NA	NA	NA
NC_000067.7	13183652	13197387	-	2593	gene-Prdm14	Prdm14	protein_coding	383491	PR domain containing 14	0	0	0	0	0	0	0	0	6	0	0	0	1	0	1	0	0	0	0	0	0	0	0	0	5.69652	0	0	0	0.842034	0	1.13799	0	0.479784	-0.19422	0.622846	-0.311827	0.755172	1
NC_000067.7	13209329	13444451	-	15190	gene-Ncoa2	Ncoa2	protein_coding	17978	nuclear receptor coactivator 2	1225	1063	770	747	2611.5	1212	1599	1458	925	1698	580	983	3015	2130	1776	1821	950.828	911.96	638.189	704.952	3080.49	1417.94	1816.37	1685.3	878.214	1276.76	521.643	840.016	2538.73	2681.78	2021.07	2323.51	1517.99	-0.251278	0.280606	-0.895484	0.370528	1
NC_000067.7	13404722	13404833	-	112	gene-Gm23169	Gm23169	snRNA	115487625		0	0	0	0	0	0	0	0	0	0	0	0	0	0	0	0	0	0	0	0	0	0	0	0	0	0	0	0	0	0	0	0	0	NA	NA	NA	NA	NA
NC_000067.7	13446426	13446538	-	113	gene-Gm51852	Gm51852	pseudogene	115487675		0	0	0	0	0	0	0	0	0	0	0	0	0	0	0	0	0	0	0	0	0	0	0	0	0	0	0	0	0	0	0	0	0	NA	NA	NA	NA	NA
NC_000067.7	13462778	13492632	-	217	gene-Gm39595	Gm39595	lncRNA	105243864		0	0	0	0	0	0	0	0	0	0	0	0	0	0	0	0	0	0	0	0	0	0	0	0	0	0	0	0	0	0	0	0	0	NA	NA	NA	NA	NA
NC_000067.7	13506738	13507024	+	287	gene-Gm39600	Gm39600	pseudogene	105243872		0	3	1	0	0	0	0	0	0	0	1	0	3	0	0	0	0	2.57374	0.828817	0	0	0	0	0	0	0	0.899385	0	2.5261	0	0	0	0.426753	-0.304724	0.657379	-0.463544	0.642975	1
NC_000067.7	13634917	13660134	-	2943	gene-Tram1	Tram1	protein_coding	72265	translocating chain-associating membrane protein 1	2533	2883	4278	3420	1166	1359	1513	1617	2832	5062	3852	2224	1393	1184	1434	1007	1966.08	2473.36	3545.68	3227.49	1375.14	1589.92	1718.68	1869.09	2688.76	3806.23	3464.43	1900.5	1172.95	1490.72	1631.88	1284.88	2200.36	0.227621	0.239288	0.951243	0.341481	1
NC_000067.7	13696117	13731424	-	2585	gene-Lactb2	Lactb2	protein_coding	212442	lactamase%2C beta 2	154	174.5	201	291	46.5	59	67	89	92	269	205.5	280	65	52	62.5	25	119.533	149.277	166.592	274.62	54.2506	69.0253	76.1083	102.875	87.3467	202.267	185.273	239.272	54.7322	65.4708	70.5554	31.8988	121.819	0.41954	0.359262	1.16778	0.242895	1
NC_000067.7	13738962	13772454	+	2573	gene-Xkr9	Xkr9	protein_coding	381246	X-linked Kx blood group related 9	0	0	0	0	1	0	0	0	0	0	1	0	0	0	0	1	0	0	0	0	1.17936	0	0	0	0	0	0.899385	0	0	0	0	1.27595	0.209669	0.00844899	0.622506	0.0135725	0.989171	1
NC_000067.7	13844558	13844688	-	131	gene-Gm26273	Gm26273	snoRNA	115485793		0	0	0	0	0	0	0	0	0	0	0	0	0	0	0	0	0	0	0	0	0	0	0	0	0	0	0	0	0	0	0	0	0	NA	NA	NA	NA	NA
NC_000067.7	13855909	13857153	-	1245	gene-Gm5523	Gm5523	transcribed_pseudogene	433273	predicted pseudogene 5523	7.5	7.5	15	5	1	3	1.5	4	10	11.5	15	5.83	3.5	2	9	7	6.20949	6.8633	12.4323	4.71855	1.17936	3.50976	2.27189	4.62361	9.49421	9.02306	13.4908	5.12726	3.36814	2.51811	10.2419	8.93166	6.50021	-0.903242	0.62562	-1.44375	0.148808	1
NC_000067.7	13916724	13952197	+	613	gene-Gm31195	Gm31195	lncRNA	102633349		0	0	0	0	0	0	0	0	0	0	0	0	0	0	0	0	0	0	0	0	0	0	0	0	0	0	0	0	0	0	0	0	0	NA	NA	NA	NA	NA
NC_000067.7	14112478	14211612	+	830	gene-Gm39596	Gm39596	lncRNA	105243865		0	0	0	0	4	0	0	0	0	0	0	0	1	0	0	0	0	0	0	0	4.71744	0	0	0	0	0	0	0	0.842034	0	0	0	0.347467	0.319702	0.622506	0.513573	0.607551	1
NC_000067.7	14239177	14381259	-	5870	gene-Eya1	Eya1	protein_coding	14048	EYA transcriptional coactivator and phosphatase 1	70	107	291	111	138	83.2	133	78	93	178	56	111	135	101	94	72	54.333	91.7966	241.186	104.752	162.752	97.1034	151.081	90.1603	88.2961	133.842	50.3655	94.8543	113.675	127.164	106.971	91.8685	112.513	0.178624	0.393708	0.453698	0.650047	1
NC_000067.7	14823570	14826190	-	1865	gene-Msc	Msc	protein_coding	17681	musculin	26.5	38.5	71.5	96.5	68.5	65	63	104	24	27	50	50.17	92	27.5	50	101	20.1808	32.6007	59.6748	90.5962	80.1966	76.0448	71.5645	120.214	22.7861	20.3019	44.9692	42.7272	77.4672	35.2535	56.8995	128.871	61.2717	0.20742	0.447376	0.463636	0.642908	1
NC_000067.7	14825676	14851198	+	5546	gene-Gm9947	Gm9947	lncRNA	105243866		1.5	3.5	7.5	10.5	22.5	25	19	12	0	1	5	1	13	8.5	9	24	1.55237	3.43165	6.63054	9.43711	25.9459	29.248	21.5829	13.8708	0	0.751922	4.49692	0.854543	10.9464	10.0724	10.2419	30.6228	11.2304	0.509108	0.566334	0.898953	0.368678	1
NC_000067.7	14909491	14910497	-	1007	gene-Smt3h2-ps4	Smt3h2-ps4	pseudogene	114607	SMT3 suppressor of mif two 3 homolog 2%2C pseudogene 4 %28S. cerevisiae%29	1209.54	1073.56	1296.85	1130.56	407.87	633.21	651.18	505.48	1050.8	2619.66	1397.5	945.64	637.52	480.37	616.11	498.24	939.185	921.397	1074.98	1067.34	481.179	740.56	739.5	583.73	997.841	1970.03	1257.34	808.398	537.218	604.346	701.002	635.424	878.717	0.0381386	0.247785	0.153918	0.877674	1
NC_000067.7	14939982	14940262	+	281	gene-Gm33500	Gm33500	pseudogene	102636435		0	0	0	0	0	0	0	0	0	0	0	0	0	0	0	0	0	0	0	0	0	0	0	0	0	0	0	0	0	0	0	0	0	NA	NA	NA	NA	NA
NC_000067.7	14942868	14989086	-	4267	gene-Trpa1	Trpa1	protein_coding	277328	transient receptor potential cation channel%2C subfamily A%2C member 1	0	2	4	5	19	3	20	21	0	0	0	0	22	10	20	17	0	1.71582	3.31527	4.71855	22.4079	3.50976	22.7189	24.2739	0	0	0	0	18.5248	12.5905	22.7598	21.6912	9.88915	-0.0475694	0.613618	-0.0775229	0.938208	1
NC_000067.7	15089264	15089383	-	120	gene-Gm26345	Gm26345	pseudogene	115485804		0	0	0	0	0	0	0	0	0	0	0	0	0	0	0	0	0	0	0	0	0	0	0	0	0	0	0	0	0	0	0	0	0	NA	NA	NA	NA	NA
NC_000067.7	15137257	15137782	+	526	gene-Gm5048	Gm5048	pseudogene	269105		12.58	7.67	4.62	2.75	1.67	3.25	2.83	3.17	7.28	25.57	10.17	5.33	5.62	2.92	2.92	0.92	10.0904	6.8633	4.14409	2.83113	2.35872	3.50976	3.40783	3.4677	6.64594	19.55	8.99385	4.27272	5.05221	3.77716	3.41397	1.27595	5.60342	-0.0933301	0.669379	-0.139428	0.889112	1
NC_000067.7	15338828	15340039	-	1212	gene-Gm10566	Gm10566	pseudogene	100039959	predicted gene 10566	4.67	2.88	7.06	6.08	3.83	3.04	1.08	0.33	0.6	1.43	5.62	4.14	2.09	1.67	5.6	1.33	3.88093	2.57374	5.80172	5.66226	4.71744	3.50976	1.13594	0	0.949421	0.751922	5.39631	3.41817	1.68407	2.51811	6.82794	1.27595	3.13148	-0.291827	0.761174	-0.383391	0.70143	1
NC_000067.7	15357149	15793975	+	16777	gene-Kcnb2	Kcnb2	protein_coding	98741	potassium voltage gated channel%2C Shab-related subfamily%2C member 2	642	331	46	80	1338.5	1087	933	861	294	297	98	359	1374	1111.5	1055	1085	498.311	283.969	38.1256	75.4968	1577.99	1271.7	1059.84	995.231	279.13	223.321	88.1397	306.781	1156.96	1400.07	1200.58	1384.41	740.003	-0.0623051	0.511968	-0.121697	0.903139	1
NC_000067.7	15625741	15637402	-	8647	gene-Gm51616	Gm51616	lncRNA	115487079		0	0	0	0	4	0	2	2	0	0	0	0	0	0	0	0	0	0	0	0	4.71744	0	2.27189	2.3118	0	0	0	0	0	0	0	0	0.581321	0.759717	0.624315	1.21688	0.223649	1
NC_000067.7	15641449	15656681	-	157	gene-Gm51617	Gm51617	lncRNA	115487080		0	0	0	0	0	0	0	0	0	0	0	0	0	0	0	0	0	0	0	0	0	0	0	0	0	0	0	0	0	0	0	0	0	NA	NA	NA	NA	NA
NC_000067.7	15756159	15756270	-	112	gene-Gm25227	Gm25227	pseudogene	115485805		0	0	0	0	0	1	0	0	0	0	0	0	0	0	0	0	0	0	0	0	0	1.16992	0	0	0	0	0	0	0	0	0	0	0.07312	0.1122	0.622506	0.180239	0.856965	1
NC_000067.7	15828056	15828187	+	132	gene-Gm25168	Gm25168	snoRNA	115485792		0	3	0	0	0	0	0	0	1	0	0	0	0	0	0	0	0	2.57374	0	0	0	0	0	0	0.949421	0	0	0	0	0	0	0	0.220197	0	0.622506	0	1	1
NC_000067.7	15830137	15830513	-	377	gene-Gm6060	Gm6060	pseudogene	606528	predicted gene 6060	0.76	1.44	0.58	0.33	0.48	0	0.32	0.12	3.48	0.94	0.3	0.24	0.41	0.46	0	0.34	0.776186	0.857912	0.828817	0	0	0	0	0	2.84826	0.751922	0	0	0	0	0	0	0.378944	0	0.729905	0	1	1
NC_000067.7	15875634	15914276	+	3354	gene-Terf1	Terf1	protein_coding	21749	telomeric repeat binding factor 1	161	422	561	300	152.5	206	176	202	371	555	477	352	247	121.5	163	279	124.966	362.039	464.966	283.113	179.263	241.004	199.926	233.492	352.235	417.316	429.007	300.799	207.983	153.605	185.492	355.991	280.7	-0.0771601	0.338759	-0.227773	0.819823	1
NC_000067.7	15924086	15962946	-	2748	gene-Sbspon	Sbspon	protein_coding	226866	somatomedin B and thrombospondin%2C type 1 domain containing	0	6	11	26	5	10	5.25	13	2	0	11	17	7	10	6	14	0	5.14747	9.11699	24.5365	5.89681	11.6992	5.67972	15.0267	1.89884	0	9.89323	14.5272	5.89424	12.5905	6.82794	17.8633	9.16242	-0.124094	0.771235	-0.160903	0.87217	1
NC_000067.7	15975429	15977988	+	1959	gene-Gm31523	Gm31523	lncRNA	102633776		0	0	0	0	0	0	0	0	0	0	0	0	0	0	0	0	0	0	0	0	0	0	0	0	0	0	0	0	0	0	0	0	0	NA	NA	NA	NA	NA
NC_000067.7	16136198	16163549	-	1849	gene-4930444P10Rik	4930444P10Rik	protein_coding	75799	RIKEN cDNA 4930444P10 gene	20	1	4	3	10	5	5	8	1	3	3	11	6	5	1	6	15.5237	0.857912	3.31527	2.83113	11.7936	5.8496	5.67972	9.24721	0.949421	2.25576	2.69815	9.39998	5.05221	6.29527	1.13799	7.65571	5.65892	0.563692	0.715954	0.787329	0.431089	1
NC_000067.7	16171519	16174657	-	934	gene-Rpl7	Rpl7	protein_coding	19989	ribosomal protein L7	5777.86	6742.17	10381.2	8001.62	1447.95	2141.35	1975.7	1797.37	5812.06	7270.71	10074.7	5361.95	2610.46	1535.73	1991.34	2089.61	4484.8	5784.04	8603.95	7551.57	1707.71	2504.8	2244.63	2077.16	5518.03	5467.22	9061.3	4582.06	2197.71	1933.91	2265.74	2666.74	4290.71	-0.0851021	0.246518	-0.345217	0.729931	1
NC_000067.7	16176106	16202774	+	2295	gene-Rdh10	Rdh10	protein_coding	98711	retinol dehydrogenase 10 %28all-trans%29	1324	602	1474	887	156	221	356	348	656	2324	1235	1490	220	178	253	169	1027.67	516.463	1221.68	837.071	183.98	258.552	404.396	402.254	622.82	1747.47	1110.74	1273.27	185.248	224.112	287.912	215.636	657.454	0.435173	0.339391	1.28222	0.199767	1
NC_000067.7	16299027	16591228	-	9867	gene-Stau2	Stau2	protein_coding	29819	staufen double-stranded RNA binding protein 2	4503.25	2779.5	1204.5	1416	7612.5	6835	6631	5432.5	2463	4027	1042	3200	8190.2	6458.5	6887.33	6323.92	3495.16	2385	997.896	1336.29	8977.3	7996.4	7532.45	6278.86	2338.42	3027.99	937.159	2734.54	6896.26	8130.97	7837.34	8069.12	4935.7	-0.00664649	0.360872	-0.0184179	0.985305	1
NC_000067.7	16323811	16333749	+	955	gene-Gm7568	Gm7568	lncRNA	102634042		5	0	0	1	0	4	0	1	0	0	1	0	1	0	0	0	3.88093	0	0	0.943711	0	4.67968	0	1.1559	0	0	0.899385	0	0.842034	0	0	0	0.775103	0.712715	0.815311	0.874163	0.382029	1
NC_000067.7	16366982	16384958	-	13261	gene-C130013N14Rik	C130013N14Rik	lncRNA	115487081		6.5	5	7	0	3	8	20	7.5	8	161.2	11	0.75	15	5.5	9	13	4.65712	4.28956	5.80172	0	3.53808	9.35936	22.7189	9.24721	7.59536	121.059	9.89323	0.854543	12.6305	7.55432	10.2419	16.5874	15.3768	-0.0492784	0.776903	-0.0634293	0.949425	1
NC_000067.7	16611012	16689676	-	15777	gene-Ube2w	Ube2w	protein_coding	66799	ubiquitin-conjugating enzyme E2W %28putative%29	1956.25	885.5	875.77	1428	980.5	1490.25	1310.73	1164	1104	2942	1014	1358.2	1281.25	1023	1342.67	1221.58	1518.22	760.11	726.044	1347.62	1155.77	1743.18	1489.22	1345.47	1048.16	2212.15	911.976	1160.47	1078.65	1288.01	1528.32	1559.21	1304.54	0.0701066	0.304808	0.230002	0.81809	1
NC_000067.7	16711949	16727652	-	3064	gene-Eloc	Eloc	protein_coding	67923	elongin C	3755.5	2562.5	2757.5	2174.5	2503	2840	2855	2212	2158.5	6464.5	3047	2311.5	2979.75	2184	2630	2326	2915.35	2197.97	2285.88	2051.63	2951.94	3322.57	3243.12	2556.85	2048.85	4860.42	2740.43	1975.7	2509.26	2749.77	2992.92	2967.86	2773.16	0.103791	0.252896	0.41041	0.681505	1
NC_000067.7	16727776	16732502	+	2788	gene-D030040B21Rik	D030040B21Rik	lncRNA	329101	RIKEN cDNA D030040B21 gene	0	0	4	0	0	0	0	0	0	4	4	2	0	0	0	1	0	0	3.31527	0	0	0	0	0	0	3.00769	3.59754	1.70909	0	0	0	1.27595	0.806596	-0.195969	0.777516	-0.252045	0.801006	1
NC_000067.7	16735415	16748501	+	2092	gene-Tmem70	Tmem70	protein_coding	70397	transmembrane protein 70	1493	1004	1460	1223	726	961	829	712	962	1961	1631	1360	1052	681	798.33	811	1158.85	861.344	1210.07	1154.16	856.216	1124.29	941.698	823.002	913.343	1474.52	1466.9	1162.18	885.82	857.416	908.116	1034.8	1052.04	0.0229084	0.183953	0.124534	0.900893	1
NC_000067.7	16758680	16779829	+	603	gene-Ly96	Ly96	protein_coding	17087	lymphocyte antigen 96	130	51	146	198	1	10	21	16	71	20	126	162	11	5	20	6	100.904	43.7535	121.007	186.855	1.17936	11.6992	23.8548	18.4944	67.4089	15.0384	113.322	138.436	9.26238	6.29527	22.7598	7.65571	55.4954	0.216807	0.623582	0.347681	0.72808	1
NC_000067.7	16884471	16918406	+	415	gene-LOC118567657	LOC118567657	lncRNA	118567657		0	0	0	0	0	0	0	0	0	0	0	0	0	0	0	0	0	0	0	0	0	0	0	0	0	0	0	0	0	0	0	0	0	NA	NA	NA	NA	NA
NC_000067.7	17012328	17168132	-	5071	gene-Jph1	Jph1	protein_coding	57339	junctophilin 1	0	50	17	33.67	8.33	12	23	26	16	33	28	14	18	18	22	12	0	42.8956	14.0899	32.0862	9.43489	14.039	26.1267	30.0534	15.1907	24.8134	25.1828	11.9636	15.1566	22.663	25.0358	15.3114	20.2527	0.0253746	0.636259	0.039881	0.968188	1
NC_000067.7	17168177	17199195	+	3400	gene-Gm46085	Gm46085	lncRNA	108167615		0	0	0	0	1	0	0	0	0	0	0	0	0	0	0	0	0	0	0	0	1.17936	0	0	0	0	0	0	0	0	0	0	0	0.0737101	0.1122	0.622506	0.180239	0.856965	1
NC_000067.7	17168797	17194799	-	742	gene-Gm31982	Gm31982	lncRNA	102634387		0	0	0	0	0	0	0	0	0	0	0	0	0	0	0	0	0	0	0	0	0	0	0	0	0	0	0	0	0	0	0	0	0	NA	NA	NA	NA	NA
NC_000067.7	17202028	17234495	+	6228	gene-Gdap1	Gdap1	protein_coding	14545	ganglioside-induced differentiation-associated-protein 1	3167	1356	199	361	5462	4440	4434.5	3354	1265	2357	176	1661	5958	4672	5023	4130	2458.18	1163.33	164.935	340.68	6441.67	5194.45	5036.78	3876.89	1201.02	1772.28	158.292	1419.4	5016.84	5882.3	5716.13	5269.68	3194.55	-0.0807622	0.576465	-0.140099	0.888582	1
NC_000067.7	17238626	17243333	+	3946	gene-Gm28784	Gm28784	lncRNA	102634541		0	1	0	0	0	0	3	1	0	1	0	0	0	0	0	1	0	0.857912	0	0	0	0	3.40783	1.1559	0	0.751922	0	0	0	0	0	1.27595	0.465595	0.507934	0.748786	0.678343	0.497554	1
NC_000067.7	17273194	17275801	+	472	gene-Gm39597	Gm39597	lncRNA	105243867		0	0	0	0	0	0	0	0	0	0	0	0	0	0	0	0	0	0	0	0	0	0	0	0	0	0	0	0	0	0	0	0	0	NA	NA	NA	NA	NA
NC_000067.7	17464865	17465885	+	1021	gene-Gm5251	Gm5251	pseudogene	383495	predicted gene 5251	0	0	0	0	0	0	0	0	0	0	0.33	0	3	0	0	2	0	0	0	0	0	0	0	0	0	0	0	0	2.5261	0	0	2.5519	0.317375	-0.498959	0.622658	-0.801337	0.422937	1
NC_000067.7	17467514	17471564	-	3907	gene-Rbm6-ps1	Rbm6-ps1	pseudogene	108212	RNA binding motif protein 6%2C pseudogene 1	30	14.83	15.5	7.5	21.5	13.33	20	17.5	15	14.5	8	18.5	29.5	9	16.5	11	23.2856	12.8687	13.2611	7.54968	25.9459	15.209	22.7189	20.8062	14.2413	10.5269	7.19508	15.3818	25.261	11.3315	18.2078	14.0355	16.1141	0.260692	0.4158	0.626965	0.530682	1
NC_000067.7	17499063	17499795	-	733	gene-Gm6075	Gm6075	pseudogene	606716	predicted gene 6075	1.43	1.04	0.1	1.02	0.14	0	0	0.2	0.11	0.21	1.1	0.32	0	0.11	0.5	0	0.776186	0.857912	0	0.943711	0	0	0	0	0	0	0.899385	0	0	0	0	0	0.217325	0	0.622506	0	1	1
NC_000067.7	17590225	17590335	+	111	gene-Gm25166	Gm25166	pseudogene	115485812		0	0	0	0	0	0	0	0	0	0	0	0	0	0	0	0	0	0	0	0	0	0	0	0	0	0	0	0	0	0	0	0	0	NA	NA	NA	NA	NA
NC_000067.7	17672064	17701163	+	7211	gene-Pi15	Pi15	protein_coding	94227	peptidase inhibitor 15	38.5	46.5	20.25	63	19.5	36.5	53	37.5	38.12	13	23	52.75	33.5	15	15	8	29.4951	39.464	16.5763	59.4538	23.5872	42.1171	60.205	43.9243	36.078	9.77498	20.6859	45.2908	28.6292	18.8858	17.0699	10.2076	31.3403	1.07326	0.483954	2.21768	0.0265764	1
NC_000067.7	17685307	17711606	-	5489	gene-Gm28154	Gm28154	lncRNA	102634738		0.5	1.5	0	2	1.5	4.5	5	3.5	3	0	0	2.5	10.5	0	0	0	0	1.71582	0	1.88742	2.35872	4.67968	5.67972	4.62361	2.84826	0	0	1.70909	8.42034	0	0	0	2.12017	0.582347	0.884568	0.65834	0.51032	1
NC_000067.7	17746251	17797870	-	2264	gene-Gm16070	Gm16070	lncRNA	102634913	predicted gene 16070	1.5	1.5	0	1	6.5	8	1.5	3.5	1.5	0	0	6	6	1	2.5	6	1.55237	1.71582	0	0.943711	7.07617	9.35936	2.27189	4.62361	1.89884	0	0	5.12726	5.05221	1.25905	2.27598	7.65571	3.17575	0.407101	0.775933	0.524659	0.59982	1
NC_000067.7	17797255	17840350	+	8067	gene-Crispld1	Crispld1	protein_coding	83691	cysteine-rich secretory protein LCCL domain containing 1	97.5	17.5	8	30	66.5	76	81.5	64.5	11.5	34.5	15	25.5	94	34	43.5	46	76.0662	15.4424	6.63054	28.3113	77.8378	88.9139	93.1474	73.9777	11.393	25.5653	13.4908	22.2181	79.1512	42.8078	50.0716	58.6938	47.7324	0.488946	0.488121	1.00169	0.316493	1
NC_000067.7	18017226	18019871	+	2646	gene-Gm7690	Gm7690	pseudogene	665564	predicted gene 7690	3	4.33	6	5	1.5	3.5	4.5	1.5	5.5	10.5	4.5	3.5	6.5	0.5	1.5	0	2.32856	3.43165	4.9729	4.71855	2.35872	4.67968	4.54378	2.3118	5.69652	7.51922	3.59754	3.41817	5.05221	0	2.27598	0	3.55658	0.598697	0.717148	0.83483	0.403814	1
NC_000067.7	18185113	18216126	-	1732	gene-Crisp4	Crisp4	protein_coding	78081	cysteine-rich secretory protein 4	0	0	0	0	0	0	0	0	0	0	0	0	0	0	0	0	0	0	0	0	0	0	0	0	0	0	0	0	0	0	0	0	0	NA	NA	NA	NA	NA
NC_000067.7	18280277	18293788	-	222	gene-Defb44-ps	Defb44-ps	transcribed_pseudogene	654454	defensin beta 44%2C pseudogene	0	0	0	0	0	0	0	0	0	0	0	0	0	0	0	0	0	0	0	0	0	0	0	0	0	0	0	0	0	0	0	0	0	NA	NA	NA	NA	NA
NC_000067.7	18306626	18307700	-	362	gene-Defb18	Defb18	protein_coding	654460	defensin beta 18	0	0	0	0	0	0	0	0	0	0	0	0	0	0	0	0	0	0	0	0	0	0	0	0	0	0	0	0	0	0	0	0	0	NA	NA	NA	NA	NA
NC_000067.7	18321202	18335362	-	745	gene-Defb41	Defb41	protein_coding	77673	defensin beta 41	0	0	0	0	0	0	0	0	0	0	0	0	0	0	0	0	0	0	0	0	0	0	0	0	0	0	0	0	0	0	0	0	0	NA	NA	NA	NA	NA
NC_000067.7	19039982	19040057	-	76	gene-Gm24075	Gm24075	pseudogene	115485820		0	0	0	0	0	0	0	0	0	0	0	0	0	0	0	0	0	0	0	0	0	0	0	0	0	0	0	0	0	0	0	0	0	NA	NA	NA	NA	NA
NC_000067.7	19107520	19107729	+	210	gene-Gm28343	Gm28343	protein_coding	108167808		0	0	0	0	0	0	0	0	0	0	0	0	0	0	0	0	0	0	0	0	0	0	0	0	0	0	0	0	0	0	0	0	0	NA	NA	NA	NA	NA
NC_000067.7	19133524	19175064	-	918	gene-Gm15825	Gm15825	lncRNA	102635013	predicted gene 15825	0	0	0	0	0	0	0	0	0	0	0	0	0	0	0	0	0	0	0	0	0	0	0	0	0	0	0	0	0	0	0	0	0	NA	NA	NA	NA	NA
NC_000067.7	19173246	19244172	+	10272	gene-Tfap2d	Tfap2d	protein_coding	226896	transcription factor AP-2%2C delta	0	0.33	0.17	0.67	0	0	0	0	0	0	0.83	0	0	0	0	0	0	0	0	0.943711	0	0	0	0	0	0	0.899385	0	0	0	0	0	0.115193	0	0.622506	0	1	1
NC_000067.7	19279132	19309069	+	9245	gene-Tfap2b	Tfap2b	protein_coding	21419	transcription factor AP-2 beta	507	254	158.5	88	699	998	637	730	143	195.33	127.12	363	933	855	782	967.2	393.526	217.91	130.953	83.0465	824.373	1167.58	723.597	843.808	135.767	146.625	114.222	310.199	785.618	1076.49	889.909	1233.85	567.342	-0.154921	0.394557	-0.392644	0.694582	1
NC_000067.7	19390405	19390943	-	539	gene-LOC118567642	LOC118567642	pseudogene	118567642		0	0	0	0	0	0	0	0	0	0	0	0	0	0	0	0	0	0	0	0	0	0	0	0	0	0	0	0	0	0	0	0	0	NA	NA	NA	NA	NA
NC_000067.7	19676313	19706958	+	369	gene-Gm32651	Gm32651	lncRNA	102635266		0	0	0	0	0	0	0	0	0	0	0	0	0	0	0	0	0	0	0	0	0	0	0	0	0	0	0	0	0	0	0	0	0	NA	NA	NA	NA	NA
NC_000067.7	20128003	20688306	-	15294	gene-Pkhd1	Pkhd1	protein_coding	241035	polycystic kidney and hepatic disease 1	66	50	27	0	48	7	15	7	45	0	8	22	20	19	12.5	7	51.2283	42.8956	22.3781	0	56.6093	8.18944	17.0392	8.09131	42.7239	0	7.19508	18.8	16.8407	23.922	13.6559	8.93166	21.1563	0.363682	0.791031	0.459757	0.645691	1
NC_000067.7	20426678	20462524	+	786	gene-4930486I03Rik	4930486I03Rik	lncRNA	75028	RIKEN cDNA 4930486I03 gene	0	0	0	0	0	0	0	0	0	0	0	0	0	0	0	0	0	0	0	0	0	0	0	0	0	0	0	0	0	0	0	0	0	NA	NA	NA	NA	NA
NC_000067.7	20514445	20514936	-	492	gene-Gm15795	Gm15795	pseudogene	115487082		0.12	0.74	0.58	0.12	0	0.2	0.11	0	0.78	0.86	1.78	0.7	0	0	0	0.11	0	0.857912	0.828817	0	0	0	0	0	0.949421	0.751922	1.79877	0.854543	0	0	0	0	0.377587	0	0.804378	0	1	1
NC_000067.7	20515035	20515136	-	102	gene-Gm24162	Gm24162	snRNA	115487586		0	0	0	0	0	0	0	0	0	0	0	0	0	0	0	0	0	0	0	0	0	0	0	0	0	0	0	0	0	0	0	0	0	NA	NA	NA	NA	NA
NC_000067.7	20740106	20753182	+	521	gene-Lincmd1	Lincmd1	lncRNA	105661730	long intergenic non-protein coding RNA of muscle differentiation 1	0	0	0	0	0	0	0	0	0	0	0	0	0	0	0	0	0	0	0	0	0	0	0	0	0	0	0	0	0	0	0	0	0	NA	NA	NA	NA	NA
NC_000067.7	20749234	20749306	+	73	gene-Mir206	Mir206	miRNA	387202	microRNA 206	0	0	0	0	0	0	0	0	0	0	0	0	0	0	0	0	0	0	0	0	0	0	0	0	0	0	0	0	0	0	0	0	0	NA	NA	NA	NA	NA
NC_000067.7	20752993	20753111	+	119	gene-Mir133b	Mir133b	miRNA	723817	microRNA 133b	0	0	0	0	0	0	0	0	0	0	0	0	0	0	0	0	0	0	0	0	0	0	0	0	0	0	0	0	0	0	0	0	0	NA	NA	NA	NA	NA
NC_000067.7	20801129	20804720	+	1171	gene-Il17a	Il17a	protein_coding	16171	interleukin 17A	0	0	0	0	0	0	0	0	0	0	0	0	0	0	0	0	0	0	0	0	0	0	0	0	0	0	0	0	0	0	0	0	0	NA	NA	NA	NA	NA
NC_000067.7	20847370	20855498	-	1958	gene-Il17f	Il17f	protein_coding	257630	interleukin 17F	0	2	2	0	0	0	0	0	0	0	0	0	0	0	0	0	0	1.71582	1.65763	0	0	0	0	0	0	0	0	0	0	0	0	0	0.210841	0	0.622506	0	1	1
NC_000067.7	20873188	20890536	-	3035	gene-Mcm3	Mcm3	protein_coding	17215	minichromosome maintenance complex component 3	934	7246	11065	4674	577	728	917	954	4816	4878	6390	1763	960	502	813	444	724.958	6216.43	9170.86	4410.9	680.491	851.702	1041.66	1102.73	4572.41	3667.87	5747.07	1506.56	808.353	632.045	925.186	566.523	2664.11	0.298059	0.48367	0.616245	0.537733	1
NC_000067.7	20912759	20912890	-	132	gene-Gm24723	Gm24723	snoRNA	115485821		0	0	0	0	0	0	0	0	0	0	0	0	0	0	0	0	0	0	0	0	0	0	0	0	0	0	0	0	0	0	0	0	0	NA	NA	NA	NA	NA
NC_000067.7	20958874	20960697	-	1120	gene-6720483E21Rik	6720483E21Rik	lncRNA	77741	RIKEN cDNA 6720483E21 gene	15	10	8	0	7	4	2	1	4	10	9	6	8	1	3	5.5	11.6428	8.57912	6.63054	0	8.25553	4.67968	2.27189	1.1559	3.79768	7.51922	8.09446	5.12726	6.73628	1.25905	3.41397	7.65571	5.42619	-0.186011	0.710834	-0.26168	0.793568	1
NC_000067.7	20960772	21009874	+	5516	gene-Paqr8	Paqr8	protein_coding	74229	progestin and adipoQ receptor family member VIII	2521	4949	2195.5	2698	1785	2636.25	3160	3023	4720	8215	1741	2521	3497	2282	2489	1466.5	1956.76	4245.81	1820.08	2546.13	2105.16	3083.91	3589.58	3494.29	4481.27	6177.04	1565.83	2154.3	2944.59	2873.16	2832.46	1870.55	2983.81	0.211703	0.37589	0.563204	0.573296	1
NC_000067.7	20985634	20985764	-	131	gene-Gm24171	Gm24171	snoRNA	115485789		0	0	0	0	0	0	0	0	2	0	0	0	0	0	0	0	0	0	0	0	0	0	0	0	1.89884	0	0	0	0	0	0	0	0.118678	0	0.622506	0	1	1
NC_000067.7	20995781	21029440	-	795	gene-Gm51618	Gm51618	lncRNA	115487083		0	0	1	0	0	0	0	0	2	0	0	0	0	0	0	0	0	0	0.828817	0	0	0	0	0	1.89884	0	0	0	0	0	0	0	0.170479	0	0.622506	0	1	1
NC_000067.7	21021776	21061065	+	2356	gene-Efhc1	Efhc1	protein_coding	71877	EF-hand domain %28C-terminal%29 containing 1	67	77	53.5	98	22	6	13	22	66	84	86	95	19	15	13	24	52.0045	66.0592	44.7561	92.4836	25.9459	7.01952	14.7673	25.4298	62.6618	63.1614	77.3471	81.1816	15.9987	18.8858	14.7939	30.6228	43.3199	-0.112549	0.390371	-0.288312	0.773108	1
NC_000067.7	21071621	21149449	-	1390	gene-Tram2	Tram2	protein_coding	170829	translocating chain-associating membrane protein 2	99	84	159	85	12	8	24	24	55	28	130	168	20	3	28	11	76.8424	72.0646	131.782	80.2154	14.1523	9.35936	27.2627	27.7416	52.2181	21.0538	116.92	143.563	16.8407	3.77716	31.8637	14.0355	52.4808	0.204591	0.551649	0.370871	0.710733	1
NC_000067.7	21236609	21300391	+	1518	gene-Tmem14a	Tmem14a	protein_coding	75712	transmembrane protein 14A	196.33	212.67	201	208	84.83	128.5	105.33	135	171.33	280.33	198.33	214.83	154.33	90	147.83	174.33	152.132	182.735	166.592	196.292	100.246	149.75	119.274	156.047	162.351	210.538	178.078	183.727	129.673	113.315	168.423	222.016	161.949	-0.261917	0.227494	-1.15131	0.249604	1
NC_000067.7	21259270	21263547	-	978	gene-Gm32947	Gm32947	lncRNA	102635667		0	0	0	0	0	0	0	0	5	0	0	0	0	0	0	0	0	0	0	0	0	0	0	0	4.7471	0	0	0	0	0	0	0	0.296694	0	0.622506	0	1	1
NC_000067.7	21277752	21341909	-	1142	gene-Gm28836	Gm28836	lncRNA	102635593		0	0	0	3	2	0	0	0	0	0	1	0	0	0	0	0	0	0	0	2.83113	2.35872	0	0	0	0	0	0.899385	0	0	0	0	0	0.380577	0.215951	0.622506	0.346906	0.728662	1
NC_000067.7	21310789	21335799	+	1630	gene-Gsta3	Gsta3	protein_coding	14859	glutathione S-transferase%2C alpha 3	26	31	36	18	10	8.5	1	8	20	97.5	15	6	1	1	2.5	6	20.1808	26.5953	29.8374	16.9868	11.7936	9.35936	1.13594	9.24721	18.9884	73.6883	13.4908	5.12726	0.842034	1.25905	2.27598	7.65571	15.529	1.05968	0.704032	1.50517	0.132282	1
NC_000067.7	21342532	21343326	+	795	gene-Gm7094	Gm7094	protein_coding	101056100		4	5.5	6	13.5	4.5	1	1.5	1.5	5.67	7	9	6	2.5	2	2	3	3.10474	5.14747	4.9729	13.2119	4.71744	1.16992	2.27189	2.3118	5.69652	5.26345	8.09446	5.12726	1.68407	2.51811	2.27598	3.82786	4.46224	0.0443697	0.688987	0.0643984	0.948653	1
NC_000067.7	21355470	21368536	-	1148	gene-Gm4956	Gm4956	transcribed_pseudogene	241041	predicted gene 4956	0	0	0	0	0	0	0	0	0	0	0	0	0	0	0	0	0	0	0	0	0	0	0	0	0	0	0	0	0	0	0	0	0	NA	NA	NA	NA	NA
NC_000067.7	21419901	21422423	+	1950	gene-Khdc1a	Khdc1a	protein_coding	368204	KH domain containing 1A	0	0	0	0	0	0	0	0	0	0	0	0	0	0	0	0	0	0	0	0	0	0	0	0	0	0	0	0	0	0	0	0	0	NA	NA	NA	NA	NA
NC_000067.7	21438555	21439967	+	844	gene-Khdc1c	Khdc1c	protein_coding	433278	KH domain containing 1C	0	0	0	0	0	0	0	0	0	0	0	0	0	0	0	0	0	0	0	0	0	0	0	0	0	0	0	0	0	0	0	0	0	NA	NA	NA	NA	NA
NC_000067.7	21440012	21451532	-	163	gene-Gm33147	Gm33147	lncRNA	102635938		0	0	0	0	0	0	0	0	0	0	0	0	0	0	0	0	0	0	0	0	0	0	0	0	0	0	0	0	0	0	0	0	0	NA	NA	NA	NA	NA
NC_000067.7	21453780	21456608	+	2247	gene-Khdc1b	Khdc1b	protein_coding	98582	KH domain containing 1B	0	0	0	0	1	0	1.5	0.5	1	0	1.5	0	0	0	1.5	0	0	0	0	0	1.17936	0	2.27189	0	0.949421	0	1.79877	0	0	0	2.27598	0	0.529714	0.163508	0.748544	0.218434	0.827091	1
NC_000067.7	21468623	22032874	-	15312	gene-Kcnq5	Kcnq5	protein_coding	226922	potassium voltage-gated channel%2C subfamily Q%2C member 5	281	114	26	70	480	358	322	250	82	45	76	167	546	430	281	371	218.108	97.802	21.5492	66.0597	566.093	418.831	365.774	288.975	77.8525	33.8365	68.3532	142.709	459.751	541.393	319.775	473.378	260.015	-0.120254	0.480629	-0.250202	0.802431	1
NC_000067.7	21986120	22026335	+	34440	gene-LOC118567719	LOC118567719	lncRNA	118567719		46	32	20.12	15	10	44.7	32	31	20	32	24	3	24.14	19.5	36	23	35.7045	27.4532	16.5763	14.1557	11.7936	52.6464	36.3502	35.8329	18.9884	24.0615	21.5852	2.56363	20.2088	25.1811	40.9677	29.3469	25.8385	0.22209	0.50955	0.435855	0.662942	1
NC_000067.7	22356196	22845239	-	11816	gene-Rims1	Rims1	protein_coding	116837	regulating synaptic membrane exocytosis 1	1036	559	75	205	4388	2432	2620	1953	473	1009	152	622	4424	3411	3135	2580	804.129	479.573	62.1613	193.461	5175.04	2845.25	2976.17	2257.48	449.076	758.689	136.706	531.526	3725.16	4294.63	3567.6	3291.96	1971.79	-0.152257	0.522222	-0.291555	0.770627	1
NC_000067.7	22937468	22944162	+	1447	gene-Gm7759	Gm7759	lncRNA	665725	predicted gene 7759	0	0	0	0	0	0	0	0	0	0	0	0	0	0	0	0	0	0	0	0	0	0	0	0	0	0	0	0	0	0	0	0	0	NA	NA	NA	NA	NA
NC_000067.7	23023898	23025635	-	562	gene-Gm7761	Gm7761	pseudogene	665731		0	0	0	0	0	0	0	0	0	0	0	0	0	0	0	0	0	0	0	0	0	0	0	0	0	0	0	0	0	0	0	0	0	NA	NA	NA	NA	NA
NC_000067.7	23139554	23141334	-	1781	gene-Ppp1r14bl	Ppp1r14bl	protein_coding	66755	protein phosphatase 1%2C regulatory inhibitor subunit 14B like	0	1.67	0.67	0.51	0.25	0	0	0	0.25	0.14	0.14	0.25	1	0	0.25	0	0	1.71582	0.828817	0.943711	0	0	0	0	0	0	0	0	0.842034	0	0	0	0.270649	-0.0953021	0.622506	-0.153094	0.878324	1
NC_000067.7	23163070	23166806	+	238	gene-Gm30442	Gm30442	lncRNA	102632345		0	0	0	1	0	0	0	0	0	0	0	0	0	0	0	0	0	0	0	0.943711	0	0	0	0	0	0	0	0	0	0	0	0	0.0589819	0	0.622506	0	1	1
NC_000067.7	23267574	23274739	-	629	gene-Gm29506	Gm29506	lncRNA	102632273		0	0	0	0	0	0	0	0	0	0	0	0	0	0	0	0	0	0	0	0	0	0	0	0	0	0	0	0	0	0	0	0	0	NA	NA	NA	NA	NA
NC_000067.7	23284292	23284412	+	121	gene-Gm24176	Gm24176	pseudogene	115485803		0	0	0	0	0	0	0	0	0	0	0	0	0	0	0	0	0	0	0	0	0	0	0	0	0	0	0	0	0	0	0	0	0	NA	NA	NA	NA	NA
NC_000067.7	23295355	23333151	+	35305	gene-LOC118567721	LOC118567721	lncRNA	118567721		174.5	167	438.5	67	16	34	48	18	84	1344.5	675.5	157	27	25	37	26	135.056	143.271	363.022	63.2286	18.8698	39.7773	54.5253	20.8062	79.7513	1010.58	607.984	134.163	22.7349	31.4763	42.1057	33.1748	175.033	0.0439787	0.592867	0.0741798	0.940867	1
NC_000067.7	23311350	23311420	+	71	gene-Mir30a	Mir30a	miRNA	387225	microRNA 30a	0	0	0	0	0	0	0	0	0	0	0	0	0	0	0	0	0	0	0	0	0	0	0	0	0	0	0	0	0	0	0	0	0	NA	NA	NA	NA	NA
NC_000067.7	23330782	23330865	+	84	gene-Mir30c-2	Mir30c-2	miRNA	723964	microRNA 30c-2	0	0	0	0	0	0	0	0	0	0	0	0	0	0	0	0	0	0	0	0	0	0	0	0	0	0	0	0	0	0	0	0	0	NA	NA	NA	NA	NA
NC_000067.7	23405505	23422282	-	4873	gene-Ogfrl1	Ogfrl1	protein_coding	70155	opioid growth factor receptor-like 1	617.5	496	334.5	481	598	624.5	615	615.5	468.33	1061.5	396	752.5	742	555.5	561	867	479.683	425.524	276.825	453.925	705.258	730.03	698.606	712.035	444.329	798.541	356.156	642.617	624.79	700.034	638.413	1106.25	612.063	-0.1059	0.268374	-0.3946	0.693138	1
NC_000067.7	23430828	23439040	-	3711	gene-Gm19673	Gm19673	lncRNA	100503399		0	0	0	0	0	0	0	0	0	0	0	0	0	5	0	0	0	0	0	0	0	0	0	0	0	0	0	0	0	6.29527	0	0	0.393454	-0.513826	0.622733	-0.825114	0.409307	1
NC_000067.7	23518601	23519810	+	1210	gene-Gm7784	Gm7784	pseudogene	665782	predicted gene 7784	3.5	1.11	3	0	0	1	0	0	0	1	1	1	0	0	0	1	3.10474	0.857912	2.48645	0	0	1.16992	0	0	0	0.751922	0.899385	0.854543	0	0	0	1.27595	0.712552	0.010315	0.872757	0.0118189	0.99057	1
NC_000067.7	23613668	23635745	+	778	gene-Gm28822	Gm28822	lncRNA	105243890	predicted gene 28822	0	0	0	4	0	0	2	3	0	0	0	0	4	0	0	6	0	0	0	3.77484	0	0	2.27189	3.4677	0	0	0	0	3.36814	0	0	7.65571	1.28364	-0.35309	0.797094	-0.442971	0.657787	1
NC_000067.7	23801007	23886946	+	4362	gene-B3gat2	B3gat2	protein_coding	280645	beta-1%2C3-glucuronyltransferase 2 %28glucuronosyltransferase S%29	1201	677.5	425	496.5	1105	1104.5	994.5	1012	651	4138.5	567	777	1337	1040.5	1166.5	1138	932.199	581.664	352.247	468.08	1303.19	1291.59	1129.13	1169.77	618.073	3111.45	509.951	663.98	1125.8	1309.42	1326.9	1452.03	1084.09	-0.0853211	0.446156	-0.191236	NA	NA
NC_000067.7	23883906	23961462	-	5467	gene-Smap1	Smap1	protein_coding	98366	small ArfGAP 1	3475	2127.5	1562	1602.5	3144	3091.5	2790.5	2661	1855	6170.5	1759	2227	3913	2810.5	3231.5	2837	2697.25	1825.64	1294.61	1511.82	3707.91	3617.39	3169.28	3075.85	1761.18	4639.36	1582.02	1903.07	3294.88	3537.94	3677.99	3619.88	2807.25	-0.0565099	0.310835	-0.1818	0.85574	1
NC_000067.7	24017272	24038924	+	705	gene-Gm53062	Gm53062	lncRNA	105243891		0	0	0	0	0	0	0	0	0	0	0	0	0	0	0	0	0	0	0	0	0	0	0	0	0	0	0	0	0	0	0	0	0	NA	NA	NA	NA	NA
NC_000067.7	24035020	24044721	-	667	gene-Sdhaf4	Sdhaf4	protein_coding	68002	succinate dehydrogenase complex assembly factor 4	551	309	334	443	168	183	227	147	367.5	532	394	437	259	159	188	193	427.678	265.095	276.825	418.064	198.133	214.095	257.859	169.918	349.387	400.022	354.358	373.435	218.087	200.19	213.942	246.259	286.459	-0.0631577	0.199333	-0.316846	0.751361	1
NC_000067.7	24049839	24139565	-	6908	gene-Fam135a	Fam135a	protein_coding	68187	family with sequence similarity 135%2C member A	871	916	763	483	1228	803	1079	767	732.5	873	526	1007	1200	958	1028	753	676.058	785.847	632.388	455.812	1448.26	939.446	1225.68	886.576	694.976	656.427	473.076	860.525	1010.44	1206.17	1169.85	960.792	880.146	0.0490787	0.227285	0.215935	0.829038	1
NC_000067.7	24110998	24111888	+	891	gene-Gm30756	Gm30756	pseudogene	102632768		48	33	41	17	22.5	33.5	21	21	27.5	50	19	26	40.5	23	32.5	31.5	37.2569	28.3111	33.9815	16.0431	25.9459	39.7773	23.8548	24.2739	26.5838	37.5961	17.0883	22.2181	33.6814	28.9582	36.4157	40.8305	29.551	-0.285339	0.342404	-0.833341	0.404652	1
NC_000067.7	24216670	24291819	+	4243	gene-Col9a1	Col9a1	protein_coding	12839	collagen%2C type IX%2C alpha 1	34	186	37.5	138	13	87	47	84.14	183	158	65	83	92	30	67	22	26.3903	159.572	31.4951	130.232	15.3317	101.783	53.3894	97.0957	173.744	118.804	58.46	70.9271	77.4672	37.7716	76.2454	28.0709	78.5487	0.248384	0.567031	0.438043	0.661355	1
NC_000067.7	24296764	24627870	-	13281	gene-Col19a1	Col19a1	protein_coding	12823	collagen%2C type XIX%2C alpha 1	232	173	59	85	317	162	227	217	74	134	82	38	252	219	214	189	180.075	148.419	48.9002	80.2154	373.857	189.527	257.859	250.831	70.2571	100.757	73.7496	32.4726	212.193	275.733	243.53	241.155	173.721	0.134676	0.372101	0.361933	0.717402	1
NC_000067.7	24587922	24588058	-	137	gene-Gm26418	Gm26418	snoRNA	115485770		0	0	0	0	0	0	0	0	0	0	0	0	0	0	0	0	0	0	0	0	0	0	0	0	0	0	0	0	0	0	0	0	0	NA	NA	NA	NA	NA
NC_000067.7	24716073	24805382	+	7121	gene-Lmbrd1	Lmbrd1	protein_coding	68421	LMBR1 domain containing 1	2279.97	1667.81	1419	1684.5	1892.62	1703.78	1797.83	1668.1	1685.12	1553.3	1352	1997.6	2653.03	1605.13	1815.97	1710.11	1769.7	1431	1176.09	1589.21	2232.53	1993.54	2042.43	1928.04	1599.77	1167.73	1215.97	1707.38	2233.92	2020.78	2066.59	2181.88	1772.29	-0.0526794	0.160583	-0.32805	0.742874	1
NC_000067.7	25051022	25051840	+	819	gene-Gm9443	Gm9443	pseudogene	669171		0.54	0	0.17	0	0	0	0	0.17	0.12	1.07	0.14	0	0	0	0	0	0.776186	0	0	0	0	0	0	0	0	0.751922	0	0	0	0	0	0	0.0955067	0	0.622506	0	1	1
NC_000067.7	25065659	25066674	-	723	gene-Gm29414	Gm29414	lncRNA	105243892		0	0	0	0	0	0	0	0	0	0	0	0	0	0	0	0	0	0	0	0	0	0	0	0	0	0	0	0	0	0	0	0	0	NA	NA	NA	NA	NA
NC_000067.7	25106557	25869338	-	6076	gene-Adgrb3	Adgrb3	protein_coding	210933	adhesion G protein-coupled receptor B3	1338	1237	361	551	3495	2378	2697	2272	919	1077	347	862	4211	3038	2945	2693	1038.54	1061.24	299.203	519.985	4121.87	2782.07	3063.64	2626.21	872.517	809.819	312.087	736.616	3545.81	3825.01	3351.38	3436.14	2025.13	-0.161977	0.358367	-0.451986	0.651279	1
NC_000067.7	25315485	25317035	-	1551	gene-Gm20172	Gm20172	protein_coding	100504323	predicted gene%2C 20172	6	5	3	0	1	3	0	1	3	38	16	3	3	0	3	0	4.65712	4.28956	2.48645	0	1.17936	3.50976	0	1.1559	2.84826	28.573	14.3902	2.56363	2.5261	0	3.41397	0	4.47458	-0.0401306	0.843971	-0.0475497	0.962075	1
NC_000067.7	25318526	25318632	-	107	gene-Gm22260	Gm22260	snRNA	115487583		0	0	0	0	0	0	0	0	0	0	0	0	0	0	0	0	0	0	0	0	0	0	0	0	0	0	0	0	0	0	0	0	0	NA	NA	NA	NA	NA
NC_000067.7	25490152	25490255	+	104	gene-Gm25294	Gm25294	snRNA	115487617		0	0	0	0	0	0	2	0	0	0	0	0	0	0	0	0	0	0	0	0	0	0	2.27189	0	0	0	0	0	0	0	0	0	0.141993	0.215951	0.622506	0.346906	0.728662	1
NC_000067.7	25869511	25870651	+	1015	gene-Gm9884	Gm9884	lncRNA	117981786	predicted gene 9884	11	17	1	5	4	9	8	10	19	34	7	26	12	5	1	7	8.53804	14.5845	0.828817	4.71855	4.71744	10.5293	9.08755	11.559	18.039	25.5653	6.29569	22.2181	10.1044	6.29527	1.13799	8.93166	10.1969	0.359693	0.635856	0.565683	0.571609	1
NC_000067.7	25918249	25933369	+	2262	gene-Gm39614	Gm39614	lncRNA	105243893		0	0	0	0	6	0	0	4	0	0	0	0	2	1	0	1	0	0	0	0	7.07617	0	0	4.62361	0	0	0	0	1.68407	1.25905	0	1.27595	0.994928	0.661348	0.810932	0.815541	0.414763	1
NC_000067.7	25936051	25942689	-	248	gene-Gm31076	Gm31076	lncRNA	102633186		0	0	0	0	0	0	0	0	0	0	0	0	0	0	0	0	0	0	0	0	0	0	0	0	0	0	0	0	0	0	0	0	0	NA	NA	NA	NA	NA
NC_000067.7	26605914	26606019	+	106	gene-Gm24064	Gm24064	pseudogene	115485817		0	0	0	0	0	0	0	0	0	0	0	0	0	0	0	0	0	0	0	0	0	0	0	0	0	0	0	0	0	0	0	0	0	NA	NA	NA	NA	NA
NC_000067.7	26658739	26814101	+	1069	gene-Gm31136	Gm31136	lncRNA	102633272		0	0	0	0	0	0	0	0	0	0	0	0	0	0	0	0	0	0	0	0	0	0	0	0	0	0	0	0	0	0	0	0	0	NA	NA	NA	NA	NA
NC_000067.7	26720882	26726541	-	4331	gene-4931408C20Rik	4931408C20Rik	protein_coding	210940	RIKEN cDNA 4931408C20 gene	0	0	0	0	0	0	0	0	0	0	0	0	0	0	0	0	0	0	0	0	0	0	0	0	0	0	0	0	0	0	0	0	0	NA	NA	NA	NA	NA
NC_000067.7	26998184	26998302	-	119	gene-n-R5s209	n-R5s209	pseudogene	115487689		0	0	0	0	0	0	0	0	0	0	0	0	0	0	0	0	0	0	0	0	0	0	0	0	0	0	0	0	0	0	0	0	0	NA	NA	NA	NA	NA
NC_000067.7	27923127	27941268	+	1793	gene-Gm5524	Gm5524	lncRNA	433281	predicted gene 5524	0	12	0	7	8	15	6	11	14	79	0	0	3	15	4	5	0	10.2949	0	6.60597	9.43489	17.5488	6.81567	12.7149	13.2919	59.4018	0	0	2.5261	18.8858	4.55196	6.37976	10.5283	0.326795	0.864125	0.37818	0.705297	1
NC_000067.7	28619462	28619849	-	388	gene-Gm7846	Gm7846	pseudogene	665903		36.17	46.67	69.17	60.83	7.67	20	17.5	16.5	40.17	408.5	99.33	35.5	19	9.17	9.33	13.5	27.9427	40.3219	57.1884	57.5663	9.43489	23.3984	20.447	18.4944	37.9768	306.784	89.0391	30.7636	15.9987	11.3315	10.2419	17.8633	48.4246	0.320314	0.56985	0.562103	0.574046	1
NC_000067.7	28815203	28819333	-	2882	gene-Gm597	Gm597	protein_coding	210962	predicted gene 597	0	0	0	0	0	0	0	0	0	0	0	0	0	0	0	0	0	0	0	0	0	0	0	0	0	0	0	0	0	0	0	0	0	NA	NA	NA	NA	NA
NC_000067.7	28835226	28934669	-	632	gene-Gm45942	Gm45942	lncRNA	108167331		0	0	0	0	0	0	0	0	0	0	0	0	0	0	0	0	0	0	0	0	0	0	0	0	0	0	0	0	0	0	0	0	0	NA	NA	NA	NA	NA
NC_000067.7	28840116	28841883	-	1768	gene-Gm5697	Gm5697	pseudogene	435614	predicted gene 5697	1	0	0	0	0.5	1	0	1.5	0.5	1	1	0	0	1	2	0	0.776186	0	0	0	0	1.16992	0	2.3118	0	0.751922	0.899385	0	0	1.25905	2.27598	0	0.590266	-0.000738436	0.850739	-0.000867994	0.999307	1
NC_000067.7	28977116	28977421	+	306	gene-Gm6462	Gm6462	protein_coding	623924		0	0	0	0	0	0	0	0	0	0	0	1	0	0	0	0	0	0	0	0	0	0	0	0	0	0	0	0.854543	0	0	0	0	0.053409	0	0.622506	0	1	1
NC_000067.7	29460569	29460693	+	125	gene-Mir6342	Mir6342	miRNA	102465174	microRNA 6342	0	0	0	0	0	0	0	0	0	0	0	0	0	0	0	0	0	0	0	0	0	0	0	0	0	0	0	0	0	0	0	0	0	NA	NA	NA	NA	NA
NC_000067.7	29523605	29525015	-	1411	gene-Gm5525	Gm5525	pseudogene	433283	predicted gene 5525	436.78	382.5	653.11	446.63	128.73	170.8	153.47	172.36	399.65	392.35	529.41	447.56	200.56	137.47	169.18	83.02	339.193	327.722	541.218	421.839	152.138	200.056	173.799	198.815	379.768	294.753	475.775	382.835	169.249	172.49	192.32	105.904	282.992	0.174154	0.236456	0.736517	0.461416	1
NC_000067.7	29969069	29969934	+	866	gene-Gm7858	Gm7858	pseudogene	665944	predicted gene 7858	0	0	0	0	0	0	0	0	0	0	0	0	1	0	0	0	0	0	0	0	0	0	0	0	0	0	0	0	0.842034	0	0	0	0.0526272	-0.0953021	0.622506	-0.153094	0.878324	1
NC_000067.7	30160094	30177917	-	2364	gene-Gm31465	Gm31465	lncRNA	102633704	predicted gene%2C 31465	0	0	0	0	0	0	2	1	0	0	0	0	1	2	5	0	0	0	0	0	0	0	2.27189	1.1559	0	0	0	0	0.842034	2.51811	5.68995	0	0.779868	-0.596112	0.795959	-0.748923	0.453904	1
NC_000067.7	30210786	30301692	-	3053	gene-Gm31525	Gm31525	lncRNA	102633779		0	0	0	0	2	0	1	0	0	6	0	0	2	1	3	0	0	0	0	0	2.35872	0	1.13594	0	0	4.51153	0	0	1.68407	1.25905	3.41397	0	0.897706	-0.341473	0.829061	-0.411879	0.680428	1
NC_000067.7	30519702	30794763	-	6269	gene-Gm39615	Gm39615	lncRNA	105243894		0	2	0	0	0	0	0	0.17	0	0.5	0	1	0	0	1	0	0	1.71582	0	0	0	0	0	0	0	0	0	0.854543	0	0	1.13799	0	0.231772	-0.0953021	0.622506	-0.153094	0.878324	1
NC_000067.7	30541538	30555592	+	397	gene-Gm31581	Gm31581	lncRNA	102633854		0	0	0	0	0	0	0	0	0	0	0	0	0	0	0	0	0	0	0	0	0	0	0	0	0	0	0	0	0	0	0	0	0	NA	NA	NA	NA	NA
NC_000067.7	30681125	30681397	-	273	gene-Gm46086	Gm46086	protein_coding	108167616		0.5	0	0.33	1.83	0	0	0	0	0	1	0	0	0.33	0	0	0	0	0	0	1.88742	0	0	0	0	0	0.751922	0	0	0	0	0	0	0.164959	0	0.622506	0	1	1
NC_000067.7	30758478	30758621	+	144	gene-LOC115487655	LOC115487655	snoRNA	115487655		0	0	0	0	0	0	0	0	0	0	0	0	0	0	0	0	0	0	0	0	0	0	0	0	0	0	0	0	0	0	0	0	0	NA	NA	NA	NA	NA
NC_000067.7	30808768	30811418	+	1598	gene-Gm6473	Gm6473	pseudogene	624138	predicted gene 6473	66.5	50.5	59	66.5	39	33	32	35.5	51	25	64.5	61.5	36.5	30	23.5	32.5	51.2283	42.8956	48.9002	62.2849	45.9951	38.6074	36.3502	41.6125	48.4204	18.798	57.5606	52.9817	30.3132	37.7716	27.3118	40.8305	42.6164	0.252129	0.32662	0.771935	0.440153	1
NC_000067.7	30829123	30834027	-	538	gene-Gm2914	Gm2914	pseudogene	100040699		0	0	0	0	0	0	0	0	0	0	0	0	0	0	0	0	0	0	0	0	0	0	0	0	0	0	0	0	0	0	0	0	0	NA	NA	NA	NA	NA
NC_000067.7	30841423	30912989	-	8447	gene-Phf3	Phf3	protein_coding	213109	PHD finger protein 3	1243	1021.5	998.5	790.5	1653	1203.5	1325.5	982.5	928.5	1020	972.5	1117	1796	1348.5	1358	1166	964.799	876.786	827.16	745.531	1949.48	1408.58	1506.26	1135.1	881.062	766.96	874.202	954.525	1512.29	1697.2	1545.39	1487.76	1195.82	-0.056797	0.161964	-0.350678	0.72583	1
NC_000067.7	30979384	30988846	-	4497	gene-Ptp4a1	Ptp4a1	protein_coding	19243	protein tyrosine phosphatase 4a1	3943.41	2735.98	2280.82	2420.54	3637.94	4069	3721.08	3855.24	2665.55	4421.24	2165.78	3465.49	4153.09	3343.71	3840.56	3707.82	3060.5	2347.25	1890.53	2284.72	4290.52	4760.41	4226.85	4456	2531.16	3324.25	1948.07	2960.99	3496.97	4210.28	4371.02	4731.23	3430.67	0.0765051	0.188528	0.405803	0.684888	1
NC_000067.7	30988952	30990419	+	1468	gene-LOC115487084	LOC115487084	lncRNA	115487084	uncharacterized LOC115487084	2	3	2	2	0	4	1	2	1	0	0	0	1	1	3	2	1.55237	2.57374	1.65763	1.88742	0	4.67968	1.13594	2.3118	0.949421	0	0	0	0.842034	1.25905	3.41397	2.5519	1.55094	0.0249999	0.827924	0.0301959	0.975911	1
NC_000067.7	31025249	31026077	-	829	gene-Gm9458	Gm9458	pseudogene	669402		0	0	0	0	0	0	0.33	0	0	0	0	0	1	1	0	0	0	0	0	0	0	0	0	0	0	0	0	0	0.842034	1.25905	0	0	0.131318	-0.199053	0.622506	-0.319761	0.74915	1
NC_000067.7	31058269	31135535	-	881	gene-Gm29669	Gm29669	lncRNA	102634473	predicted gene 29669	4.33	0	0	0	0	0	0	0	0	0	0	0	0	0	0	0	3.10474	0	0	0	0	0	0	0	0	0	0	0	0	0	0	0	0.194046	0	0.622506	0	1	1
NC_000067.7	31058409	31083855	+	4879	gene-Gm28644	Gm28644	lncRNA	102634159		0	0	0	0	0	0	1	0	0	0	0	0	0	0	0	0	0	0	0	0	0	0	1.13594	0	0	0	0	0	0	0	0	0	0.0709965	0.1122	0.622506	0.180239	0.856965	1
NC_000067.7	31180159	31261737	-	1094	gene-4931428L18Rik	4931428L18Rik	lncRNA	70988	RIKEN cDNA 4931428L18 gene	1.33	0	0	0	0	0	0	0	0	0	0	0	0	1	0	0	0.776186	0	0	0	0	0	0	0	0	0	0	0	0	1.25905	0	0	0.127202	-0.0953021	0.622506	-0.153094	0.878324	1
NC_000067.7	31203520	31204489	+	970	gene-Gm7893	Gm7893	pseudogene	666020	predicted gene 7893	0	1.5	1.33	1.5	0	0	0.33	1	0	1.83	1.5	0	0	0	0.5	1	0	1.71582	0.828817	1.88742	0	0	0	1.1559	0	1.50384	1.79877	0	0	0	0	1.27595	0.635408	0.00734657	0.85101	0.00863276	0.993112	1
NC_000067.7	31215362	31243806	+	2059	gene-Lgsn	Lgsn	protein_coding	266744	lengsin%2C lens protein with glutamine synthetase domain	1.33	1	0	0	1	0	0	0	1	0	0	0	0	1	0	0	0.776186	0.857912	0	0	1.17936	0	0	0	0.949421	0	0	0	0	1.25905	0	0	0.313871	0.0124942	0.725918	0.0172116	0.986268	1
NC_000067.7	31261920	31263368	+	1449	gene-Dnaaf6	Dnaaf6	protein_coding	74708	dynein axonemal assembly factor 6	0	0	0	0	0	0	0	0	0	0	0	0	0	0	0	0	0	0	0	0	0	0	0	0	0	0	0	0	0	0	0	0	0	NA	NA	NA	NA	NA
NC_000067.7	31298674	31298800	-	127	gene-Gm26145	Gm26145	snoRNA	115485790		0	0	0	0	0	0	0	0	0	0	0	0	0	0	0	0	0	0	0	0	0	0	0	0	0	0	0	0	0	0	0	0	0	NA	NA	NA	NA	NA
NC_000067.7	31303928	31307142	+	914	gene-Gm4850	Gm4850	transcribed_pseudogene	226957	predicted pseudogene 4850	0	0	0	0	0	0	0	0	0	0	0	0	0	0	0	0	0	0	0	0	0	0	0	0	0	0	0	0	0	0	0	0	0	NA	NA	NA	NA	NA
NC_000067.7	31410923	31411065	-	143	gene-LOC115487662	LOC115487662	snoRNA	115487662		0	0	0	0	0	0	0	0	0	0	0	0	0	0	0	0	0	0	0	0	0	0	0	0	0	0	0	0	0	0	0	0	0	NA	NA	NA	NA	NA
NC_000067.7	31654385	31655924	+	1540	gene-Gm19680	Gm19680	pseudogene	100503415	predicted gene%2C 19680	181	122	153.5	223.5	83	82.5	77	94.67	140	98	155	177	149.5	78	95.5	76.5	140.49	104.665	127.638	211.391	97.887	95.9335	87.4677	109.811	132.919	73.6883	139.405	151.254	126.305	98.2062	109.247	96.9724	118.955	-0.139512	0.267502	-0.521537	0.601993	1
NC_000067.7	31695713	31695819	-	107	gene-Gm23032	Gm23032	snRNA	115487630		0	0	0	0	0	0	0	0	0	0	0	0	0	0	0	0	0	0	0	0	0	0	0	0	0	0	0	0	0	0	0	0	0	NA	NA	NA	NA	NA
NC_000067.7	31775388	31776170	+	783	gene-Gm7910	Gm7910	pseudogene	666056	predicted gene 7910	0	0	0	0	0	0	0.4	0	0	0	0	0	0	0	0	0	0	0	0	0	0	0	0	0	0	0	0	0	0	0	0	0	0	NA	NA	NA	NA	NA
NC_000067.7	32191110	32193339	+	283	gene-Gm51754	Gm51754	lncRNA	115487371		0	0	0	0	0	0	0	0	0	0	0	0	0	0	0	0	0	0	0	0	0	0	0	0	0	0	0	0	0	0	0	0	0	NA	NA	NA	NA	NA
NC_000067.7	32211683	32744305	+	35110	gene-Khdrbs2	Khdrbs2	protein_coding	170771	KH domain containing%2C RNA binding%2C signal transduction associated 2	651.64	388	75.33	220	804	970.17	821	915.33	468.17	906	117	355	1177.33	980.17	1006.64	987	506.073	332.87	62.1613	207.616	948.206	1134.82	932.61	1057.65	444.329	681.241	105.228	303.363	991.075	1233.87	1145.96	1259.36	709.152	-0.171151	0.473933	-0.361129	0.718003	1
NC_000067.7	32252214	32252320	-	107	gene-Gm25814	Gm25814	snRNA	115487604		0	0	0	0	0	0	0	0	0	0	0	0	0	0	0	0	0	0	0	0	0	0	0	0	0	0	0	0	0	0	0	0	0	NA	NA	NA	NA	NA
NC_000067.7	32289749	32311869	+	409	gene-Gm46077	Gm46077	pseudogene	108167593		0	1	0	0	0	0	0	0	0	0	0	0	1	0	0	0	0	0.857912	0	0	0	0	0	0	0	0	0	0	0.842034	0	0	0	0.106247	-0.0953021	0.622506	-0.153094	0.878324	1
NC_000067.7	32558644	32560080	-	1437	gene-Gm9839	Gm9839	protein_coding	408192	predicted gene 9839	0	0.5	2	0	0.5	7	8	3	7.5	0	0.25	0	3.5	2.5	3	4	0	0	1.65763	0	0	8.18944	9.08755	3.4677	7.59536	0	0	0	3.36814	2.51811	3.41397	5.10381	2.77511	0.336683	0.880583	0.382341	0.702208	1
NC_000067.7	32582627	32586374	-	3748	gene-Gm5415	Gm5415	protein_coding	408191	predicted gene 5415	1	3.5	0	1	5	6.5	7.5	0	0.5	0	0.25	1	7	6.5	4	3	0.776186	3.43165	0	0.943711	5.89681	7.01952	9.08755	0	0	0	0	0.854543	5.89424	7.55432	4.55196	3.82786	3.1149	0.00667093	0.777592	0.00857896	0.993155	1
NC_000067.7	32607440	32607502	-	63	gene-Gm24732	Gm24732	snRNA	115487635		0	0	0	0	0	0	0	0	0	0	0	0	0	0	0	0	0	0	0	0	0	0	0	0	0	0	0	0	0	0	0	0	0	NA	NA	NA	NA	NA
NC_000067.7	33172324	33215247	-	1483	gene-Gm39616	Gm39616	lncRNA	105243895		0	1	0	0	0	0	0	0	0	0	1	0	0	0	1	0	0	0.857912	0	0	0	0	0	0	0	0	0.899385	0	0	0	1.13799	0	0.180955	-0.0953021	0.622506	-0.153094	0.878324	1
NC_000067.7	33231074	33231183	+	110	gene-Gm24901	Gm24901	snRNA	115487628		0	0	0	0	0	0	0	0	0	0	0	0	0	0	0	0	0	0	0	0	0	0	0	0	0	0	0	0	0	0	0	0	0	NA	NA	NA	NA	NA
NC_000067.7	33329904	33393689	-	331	gene-Gm39617	Gm39617	lncRNA	105243896		0	0	3	0	0	1	0	0	0	0	0.5	0	0	0	0	0	0	0	2.48645	0	0	1.16992	0	0	0	0	0	0	0	0	0	0	0.228523	0.1122	0.622506	0.180239	0.856965	1
NC_000067.7	33332757	33332865	+	109	gene-Gm25792	Gm25792	snRNA	115487597		0	0	0	0	0	0	0	0	0	0	0	0	0	0	0	0	0	0	0	0	0	0	0	0	0	0	0	0	0	0	0	0	0	NA	NA	NA	NA	NA
NC_000067.7	33411046	33412859	+	1756	gene-Gm7933	Gm7933	pseudogene	666108	predicted gene 7933	1	0	0.5	0	0	0	0	0	0	0	0	0	1	0.5	0	0	0.776186	0	0	0	0	0	0	0	0	0	0	0	0.842034	0	0	0	0.101139	-0.0953021	0.622506	-0.153094	0.878324	1
NC_000067.7	33461814	33461919	+	106	gene-Gm23453	Gm23453	snRNA	115487581		0	0	0	0	0	0	0	0	0	0	0	0	0	0	0	0	0	0	0	0	0	0	0	0	0	0	0	0	0	0	0	0	0	NA	NA	NA	NA	NA
NC_000067.7	33492889	33708875	-	4502	gene-Prim2	Prim2	protein_coding	19076	DNA primase%2C p58 subunit	602	1398	1384.29	1102.5	288.56	378.1	374	422	1073	1197	1136.5	717	443.43	314.89	356.33	344.33	467.264	1199.36	1147.08	1039.97	340.835	442.23	424.843	487.79	1018.73	900.05	1021.7	612.708	373.021	396.602	405.125	438.927	669.765	0.0703009	0.265938	0.264351	0.79151	1
NC_000067.7	33520483	33521689	+	530	gene-Gm29228	Gm29228	pseudogene	115487461		0.67	3.54	0.56	0.98	0.22	0.4	0.45	0.11	0.11	1.43	2.05	0.78	0	0.33	0.25	0.11	0.776186	3.43165	0.828817	0.943711	0	0	0	0	0	0.751922	1.79877	0.854543	0	0	0	0	0.5866	0	0.852566	0	1	1
NC_000067.7	33696770	33697754	+	985	gene-Gm17813	Gm17813	pseudogene	100302654	predicted gene%2C 17813	0	1	5	0	0	0	6	0	3	0	8	4	0	2	4	0	0	0.857912	4.14409	0	0	0	6.81567	0	2.84826	0	7.19508	3.41817	0	2.51811	4.55196	0	2.02183	-0.0151695	0.877702	-0.0172831	0.986211	1
NC_000067.7	33708905	33709793	+	889	gene-1700001G17Rik	1700001G17Rik	lncRNA	67503	RIKEN cDNA 1700001G17 gene	11	9	11	12	16	6	3	9	8	36	11	9	11	2	18	7	8.53804	7.72121	9.11699	11.3245	18.8698	7.01952	3.40783	10.4031	7.59536	27.0692	9.89323	7.69089	9.26238	2.51811	20.4838	8.93166	10.6154	-0.0536935	0.591479	-0.0907783	0.927669	1
NC_000067.7	33753262	33758927	-	415	gene-Gm32229	Gm32229	lncRNA	102634710	predicted gene%2C 32229	1	6.5	2.5	4	2	1.5	8.5	10	1.5	8.5	9	8	10	1.5	3	3	0.776186	5.14747	1.65763	3.77484	2.35872	2.33984	9.08755	11.559	1.89884	6.01537	8.09446	6.83635	8.42034	2.51811	3.41397	3.82786	4.85791	0.369227	0.672855	0.548747	0.583179	1
NC_000067.7	33758959	33781645	+	4721	gene-Rab23	Rab23	protein_coding	19335	RAB23%2C member RAS oncogene family	922	1011.5	894.61	669	1114	1037.5	967.5	960	790.5	822.5	902	935	1423.4	937.5	1014	936	715.643	868.207	741.791	631.342	1313.81	1214.38	1099.59	1109.67	750.042	618.079	811.245	798.998	1198.22	1180.99	1153.92	1194.29	962.513	0.00290307	0.129365	0.0224409	0.982096	1
NC_000067.7	33784565	33796831	-	1815	gene-Bag2	Bag2	protein_coding	213539	BCL2-associated athanogene 2	1715	1205	2600	1414	772	828	836	827	1219	953	2456	1687	1157	781	994	587	1331.16	1033.78	2154.92	1334.41	910.467	968.694	949.649	955.931	1157.34	716.581	2208.89	1441.61	974.234	983.321	1131.16	748.984	1187.57	-0.0195917	0.29614	-0.0661568	0.947253	1
NC_000067.7	33800622	33854683	-	9158	gene-Zfp451	Zfp451	protein_coding	98403	zinc finger protein 451	1578	1139	936	799	2202	1770	1616	1514	993.5	1109	753	1601	2831	1985	1736	1844	1224.82	977.162	775.773	754.025	2596.95	2070.76	1835.69	1750.03	943.724	833.881	677.237	1368.12	2383.8	2499.22	1975.55	2352.86	1563.73	-0.155748	0.231039	-0.674119	0.500236	1
NC_000067.7	33874980	33877995	-	3016	gene-Gm15455	Gm15455	protein_coding	433287	predicted gene 15455	47.5	97.67	84.5	57.83	34.83	44.5	28.08	51.83	67.33	57.83	59	60	42	39.83	23.33	23.67	37.2569	84.0754	69.6207	54.7352	41.2776	51.4765	31.8064	60.1069	63.6112	43.6114	53.0637	51.2726	35.3654	50.3622	26.1738	30.6228	49.0274	0.362978	0.320869	1.13123	0.257957	1
NC_000067.7	33891133	33946925	-	2592	gene-Bend6	Bend6	protein_coding	320705	BEN domain containing 6	4172	1687	239	688	4713	5524.5	5201	3981	1538.5	4087	385	2156	4903	4691.5	5164.5	3455.5	3238.25	1447.3	198.087	649.273	5558.33	6462.64	5908.05	4601.64	1460.21	3073.1	346.263	1842.4	4128.5	5907.48	5876.58	4409.69	3444.24	0.133415	0.555122	0.240334	0.810072	1
NC_000067.7	33912167	33913837	-	1199	gene-Gm38471	Gm38471	lncRNA	102634918		3	7	1	0	9	15.5	17	13	7.5	8	1	1	12	14.5	11.5	12.5	2.32856	6.00538	0.828817	0	10.6143	18.7187	19.3111	15.0267	7.59536	6.01537	0.899385	0.854543	10.1044	17.6268	13.6559	15.3114	9.05604	0.157887	0.583826	0.270435	0.786826	1
NC_000067.7	33946969	34347743	+	41151	gene-Dst	Dst	protein_coding	13518	dystonin	4641	2775.5	2407.33	1955	5395	2697.5	3472	2584	2482	3840.5	4183	4136.25	6309.92	4519.17	4805.33	3283.83	3602.28	2381.56	1994.96	1844.95	6362.65	3156.44	3944	2986.85	2356.46	2887.38	3762.13	3534.39	5313.24	5689.66	5468.04	4190.23	3717.2	-0.320938	0.273113	-1.17511	0.239951	1
NC_000067.7	34011620	34041590	+	3456	gene-LOC118567732	LOC118567732	lncRNA	118567732		4	1	2	0	3	4	6	2	0	0	1	4	5	5	6	5	3.10474	0.857912	1.65763	0	3.53808	4.67968	6.81567	2.3118	0	0	0.899385	3.41817	4.21017	6.29527	6.82794	6.37976	3.18726	-0.371881	0.713939	-0.520886	0.602446	1
NC_000067.7	34020491	34020583	-	93	gene-Gm23792	Gm23792	pseudogene	115487616		0	0	0	0	0	0	0	0	0	0	0	0	0	0	0	0	0	0	0	0	0	0	0	0	0	0	0	0	0	0	0	0	0	NA	NA	NA	NA	NA
NC_000067.7	34156440	34156512	+	73	gene-Mir6896	Mir6896	miRNA	102466987	microRNA 6896	0	0	0	0	0	0	0	0.5	1	0	2	1.33	1.75	0.33	0	0.33	0	0	0	0	0	0	0	0	0.949421	0	1.79877	0.854543	1.68407	0	0	0	0.330425	-0.211291	0.638036	-0.331158	0.740525	1
NC_000067.7	34161434	34174202	-	4238	gene-Gm51742	Gm51742	lncRNA	115487354		2.5	6	12.5	6.5	25	18	16	10	6.5	3	21	15.33	31	19.33	12	26.83	1.55237	5.14747	9.94581	5.66226	29.484	21.0586	18.1751	11.559	5.69652	2.25576	18.8871	12.8181	26.1031	23.922	13.6559	34.4507	15.0234	-0.263134	0.537504	-0.489548	0.624454	1
NC_000067.7	34204926	34217245	-	1654	gene-Gm26788	Gm26788	lncRNA	108167617	predicted gene%2C 26788	53	40.5	20	16.5	149.5	52.5	71	56	41	49.5	44	68	174.5	115.5	108	76.5	41.1379	34.3165	16.5763	15.0994	176.904	60.8359	80.652	64.7305	38.9262	37.5961	39.5729	58.1089	146.514	146.05	122.903	96.9724	73.556	-0.402931	0.373656	-1.07835	0.280879	1
NC_000067.7	34455414	34463673	-	8260	gene-Gm3052	Gm3052	misc_RNA	100040938		1	8.17	3	13	4	2	3	5.5	15	77.58	33	29.5	2.5	1	4.5	6.33	0.776186	6.8633	2.48645	12.2682	4.71744	2.33984	3.40783	6.93541	14.2413	58.6499	29.6797	25.6363	1.68407	1.25905	4.55196	7.65571	11.447	0.178103	0.686067	0.2596	0.795172	1
NC_000067.7	34465099	34473990	-	8209	gene-LOC118567733	LOC118567733	lncRNA	118567733		105	16	34	11	19.5	3	3	42	27	99	42	71	26	17	22	26	81.4995	13.7266	28.1798	10.3808	23.5872	3.50976	3.40783	48.5479	25.6344	74.4402	37.7742	60.6726	21.8929	21.4039	25.0358	33.1748	32.0543	-0.30003	0.642363	-0.467073	0.640448	1
NC_000067.7	34472202	34472280	-	79	gene-Mir5103	Mir5103	miRNA	100628580	microRNA 5103	0	0	0	0	0.5	0	0	0	0	0	0	0	0	0	0	0	0	0	0	0	0	0	0	0	0	0	0	0	0	0	0	0	0	NA	NA	NA	NA	NA
NC_000067.7	34473893	34473964	-	72	gene-n-TEttc1	n-TEttc1	tRNA	102467303		0	0	0	0	0	0	0	0	0	0	0	0	0	0	0	0	0	0	0	0	0	0	0	0	0	0	0	0	0	0	0	0	0	NA	NA	NA	NA	NA
NC_000067.7	34475751	34478753	-	1705	gene-Ccdc115	Ccdc115	protein_coding	69668	coiled-coil domain containing 115	1134.5	928	1105.83	1173	650	956.5	701.5	1129.5	982.5	1054	1161.5	1525	1069.5	657.5	665.5	718.5	880.195	796.142	916.672	1106.97	766.585	1118.44	797.433	1306.17	932.331	792.525	1045.09	1303.18	900.977	828.457	757.902	916.134	947.825	0.225576	0.208502	1.08189	0.279302	1
NC_000067.7	34478558	34484828	+	2712	gene-Imp4	Imp4	protein_coding	27993	IMP4%2C U3 small nucleolar ribonucleoprotein	2313	2438	3890	3024	963	969	1063	1161.5	2383.5	1919.5	2995	3111	1424	930.5	1019.5	1013	1795.32	2091.59	3224.1	2853.78	1135.72	1133.65	1207.51	1343.16	2263.42	1443.69	2693.66	2658.48	1199.06	1170.92	1160.75	1292.54	1791.71	-0.00088229	0.220138	-0.0040079	0.996802	1
NC_000067.7	34498074	34498908	-	584	gene-Gm32504	Gm32504	lncRNA	102635078		5.5	1	0	0	0	0	0	1.5	0	0	0	0	0	0	0	0	4.65712	0.857912	0	0	0	0	0	2.3118	0	0	0	0	0	0	0	0	0.489177	0.215951	0.622506	0.346906	0.728662	1
NC_000067.7	34498810	34514811	+	1682	gene-Ptpn18	Ptpn18	protein_coding	19253	protein tyrosine phosphatase%2C non-receptor type 18	7.5	8	7	112	0	12	3	14	13	11	4	14.5	4	1	2	3	6.20949	6.8633	5.80172	105.696	0	14.039	3.40783	16.1826	12.3425	8.27114	3.59754	11.9636	3.36814	1.25905	2.27598	3.82786	12.8191	1.09812	0.788645	1.39242	0.163796	1
NC_000067.7	34508941	34510579	-	1368	gene-LOC118567734	LOC118567734	lncRNA	118567734		1	0	0	1	0	0	1	1	2	0	0	2.5	0	0	0	1	0.776186	0	0	0.943711	0	0	1.13594	1.1559	1.89884	0	0	1.70909	0	0	0	1.27595	0.555976	0.265104	0.846046	0.313345	0.754018	1
NC_000067.7	34516248	34538139	-	1540	gene-4930568A12Rik	4930568A12Rik	lncRNA	75883		0	0	1	0	0	1.5	0.5	0.5	1	0	2.5	0	2	2	0	0	0	0	0.828817	0	0	2.33984	0	0	0.949421	0	1.79877	0	1.68407	2.51811	0	0	0.632439	-0.302437	0.816427	-0.370439	0.711055	1
NC_000067.7	34523428	34525062	+	777	gene-Gm32566	Gm32566	lncRNA	102635157		0	0	0	0	0	0.5	0.5	0.5	0	0	2.5	0	0	0	0	0	0	0	0	0	0	0	0	0	0	0	1.79877	0	0	0	0	0	0.112423	0	0.622506	0	1	1
NC_000067.7	34537493	34542143	+	1330	gene-Prss39	Prss39	protein_coding	21755	protease%2C serine 39	0	0	0	0	0	0	0	0	0	0	0	0	0	0	0	0	0	0	0	0	0	0	0	0	0	0	0	0	0	0	0	0	0	NA	NA	NA	NA	NA
NC_000067.7	34574729	34583392	+	1038	gene-Cfc1	Cfc1	protein_coding	12627	cripto%2C FRL-1%2C cryptic family 1	1	2	1.5	0	0	0.5	0	1.5	0	0	0	2.5	0	2.5	0	4	0.776186	1.71582	1.65763	0	0	0	0	2.3118	0	0	0	1.70909	0	2.51811	0	5.10381	0.987028	-0.688413	0.863299	-0.797421	0.425207	1
NC_000067.7	34575529	34600099	-	2409	gene-Prss40	Prss40	protein_coding	21756	protease%2C serine 40	0	4	0.5	0	3	1.5	0	3.5	0	0	0	3.5	0	2.5	0	1	0	3.43165	0	0	3.53808	2.33984	0	4.62361	0	0	0	3.41817	0	2.51811	0	1.27595	1.32159	0.634781	0.862292	0.736155	0.461636	1
NC_000067.7	34577146	34577643	-	498	gene-Gm28419	Gm28419	pseudogene	102635016		0	0	0	0	0	0	0	0	0	0	0	0	0	0	0	0	0	0	0	0	0	0	0	0	0	0	0	0	0	0	0	0	0	NA	NA	NA	NA	NA
NC_000067.7	34617988	34630025	+	5161	gene-Amer3	Amer3	protein_coding	211383	APC membrane recruitment 3	1016	415	22	128	2729	1734	1914	1972	336	203	67	620	3561	2357	2040	2002	788.605	356.033	18.234	120.795	3218.48	2028.64	2174.2	2279.44	319.005	152.64	60.2588	529.817	2998.48	2967.59	2321.5	2554.46	1430.51	-0.140656	0.615127	-0.228663	0.819131	1
NC_000067.7	34672616	34675291	-	2676	gene-AA619741	AA619741	transcribed_pseudogene	241051	expressed sequence AA619741	3	0	0	0	0	0	0	0	0	0	0	2	1	0	1	0	2.32856	0	0	0	0	0	0	0	0	0	0	1.70909	0.842034	0	1.13799	0	0.376104	-0.213	0.643059	-0.331229	0.740472	1
NC_000067.7	34695203	34705964	-	2365	gene-Gm38647	Gm38647	lncRNA	102642976		37	9	4	19	3	2	3	4	4	5	1	16	1	0	6	2	28.7189	7.72121	3.31527	17.9305	3.53808	2.33984	3.40783	4.62361	3.79768	3.75961	0.899385	13.6727	0.842034	0	6.82794	2.5519	6.49665	0.318961	0.766184	0.416298	0.677192	1
NC_000067.7	34717051	34851835	+	8121	gene-Arhgef4	Arhgef4	protein_coding	226970	Rho guanine nucleotide exchange factor %28GEF%29 4	5898	4358.5	1611.5	2028	4076.5	2850.5	3500	3733	4094.5	3775.5	1622	3494	5378.5	3272.11	3495	2536.5	4577.94	3738.78	1336.05	1913.85	4807.08	3334.27	3975.8	4314.98	3886.93	2839.26	1458.8	2985.77	4528.46	4119.62	3977.28	3235.81	3439.42	0.0489899	0.344037	0.142397	0.886766	1
NC_000067.7	34720502	34727923	-	5334	gene-Gm32920	Gm32920	lncRNA	102635632		3	38	23	0	2	6	4	13	75	60	43	35	6	3	3	2	2.32856	32.6007	19.0628	0	2.35872	7.01952	4.54378	15.0267	71.2065	45.1153	38.6735	29.909	5.05221	3.77716	3.41397	2.5519	17.665	0.698212	0.725216	0.962764	0.335666	1
NC_000067.7	34779174	34780667	+	463	gene-Gm51813	Gm51813	pseudogene	115487468		1	9	6	0	0	1	3	0	4	16	16	0	2	0	2	1	0.776186	7.72121	4.9729	0	0	1.16992	3.40783	0	3.79768	12.0307	14.3902	0	1.68407	0	2.27598	1.27595	3.34391	-0.0927865	0.875141	-0.106025	0.915563	1
NC_000067.7	34787353	34832308	-	26134	gene-Gm32790	Gm32790	lncRNA	102635458		95	105.5	110.5	52	58.5	83.5	81.25	95	108.5	184.5	137	50	111.5	51	67	49	73.7377	90.9387	91.1699	49.0729	68.4029	98.2733	92.0115	109.811	102.537	138.354	123.216	42.7272	94.3079	64.2118	76.2454	62.5216	86.0961	0.293869	0.331624	0.886151	0.375536	1
NC_000067.7	34852299	34882141	-	5090	gene-Fam168b	Fam168b	protein_coding	214469	family with sequence similarity 168%2C member B	9730	8387	6616.25	5399	14853	11459	12819.8	11996	7174	7096.2	5536	7658	18796	13622.1	13796	10390.5	7552.29	7195.31	5483.46	5095.09	17517.1	13406.1	14562.8	13866.2	6811.14	5335.64	4978.99	6544.09	15826.9	17150.8	15699.7	13257.1	10642.7	-0.0608817	0.171473	-0.355051	0.722551	1
NC_000067.7	34889040	34918666	+	6482	gene-Plekhb2	Plekhb2	protein_coding	226971	pleckstrin homology domain containing%2C family B %28evectins%29 member 2	7398.5	5646.5	3426.5	4647	7193	7293	7410	6457	6025	4112	3208	5688	8853	6489.5	7319.14	6409	5742.22	4843.77	2839.53	4385.42	8483.14	8532.23	8417.35	7463.66	5720.26	3091.9	2885.23	4860.64	7454.53	8171.26	8328.95	8177.58	6212.35	0.0332964	0.239565	0.138987	0.88946	1
NC_000067.7	34919021	34969724	+	2814	gene-Gm19430	Gm19430	pseudogene	100502882		0	0	2	0	2	0	0	1	5	0	0	0	2	5	0	1	0	0	1.65763	0	2.35872	0	0	1.1559	4.7471	0	0	0	1.68407	6.29527	0	1.27595	1.19842	-0.583784	0.859523	-0.679195	0.497015	1
NC_000067.7	35009145	35009842	+	698	gene-Gm8009	Gm8009	pseudogene	666261	predicted gene 8009	0.33	0	0	0	0.5	0	0	0	0.33	0.33	1.5	0	0.33	0	0.5	0	0	0	0	0	0	0	0	0	0	0	1.79877	0	0	0	0	0	0.112423	0	0.622506	0	1	1
NC_000067.7	35100981	35136065	+	277	gene-LOC118567735	LOC118567735	lncRNA	118567735		0	0	0	0	0	0	0	0	0	0	0	0	0	0	0	0	0	0	0	0	0	0	0	0	0	0	0	0	0	0	0	0	0	NA	NA	NA	NA	NA
NC_000067.7	35218037	35218165	-	129	gene-Gm25096	Gm25096	snoRNA	115485778		0	0	0	0	0	0	0	0	0	0	0	0	0	0	0	0	0	0	0	0	0	0	0	0	0	0	0	0	0	0	0	0	0	NA	NA	NA	NA	NA
NC_000067.7	35800683	35800787	+	105	gene-Gm25634	Gm25634	snRNA	115487610		0	0	0	0	0	0	0	0	0	0	0	0	0	0	0	0	0	0	0	0	0	0	0	0	0	0	0	0	0	0	0	0	0	NA	NA	NA	NA	NA
NC_000067.7	35909029	35920244	+	838	gene-1110002O04Rik	1110002O04Rik	lncRNA	68483		0	0	0	1	0	0	0	0	0	6	0	0	0	0	0	0	0	0	0	0.943711	0	0	0	0	0	4.51153	0	0	0	0	0	0	0.340952	0	0.622506	0	1	1
NC_000067.7	35981094	35994097	+	599	gene-Gm33176	Gm33176	lncRNA	102635977		0	0	0	3	0	0	0	0	0	1	0	0	0	0	0	0	0	0	0	2.83113	0	0	0	0	0	0.751922	0	0	0	0	0	0	0.223941	0	0.622506	0	1	1
NC_000067.7	35999080	36004179	+	504	gene-Gm39622	Gm39622	lncRNA	105243901		0	0	0	0	0	0	0	0	0	0	0	0	0	0	0	0	0	0	0	0	0	0	0	0	0	0	0	0	0	0	0	0	0	NA	NA	NA	NA	NA
NC_000067.7	36041020	36050246	-	1928	gene-Gm33222	Gm33222	lncRNA	102636039		0	4	0	0	2	5	0	1	0	0	3	0	6	5	1	1	0	3.43165	0	0	2.35872	5.8496	0	1.1559	0	0	2.69815	0	5.05221	6.29527	1.13799	1.27595	1.82847	-0.339836	0.886281	-0.38344	0.701393	1
NC_000067.7	36055876	36060569	+	440	gene-Gm39623	Gm39623	lncRNA	105243902		0	2	1	0	0	0	0	0	0	0	0	0	0	0	0	0	0	1.71582	0.828817	0	0	0	0	0	0	0	0	0	0	0	0	0	0.15904	0	0.622506	0	1	1
NC_000067.7	36097768	36105324	-	2317	gene-Gm39624	Gm39624	lncRNA	105243903		0	3	1	0	3	0	2	1	0	0	1	0	1	0	0	2	0	2.57374	0.828817	0	3.53808	0	2.27189	1.1559	0	0	0.899385	0	0.842034	0	0	2.5519	0.916359	0.537581	0.881619	0.609766	0.542017	1
NC_000067.7	36107481	36145527	+	3719	gene-Hs6st1	Hs6st1	protein_coding	50785	heparan sulfate 6-O-sulfotransferase 1	2778	2769.5	4049	1626	6202.5	4165	4611	4450.5	1938	2547.5	2925	2273	7351.5	5122	5018	3985	2156.24	2376.42	3355.88	1534.47	7314.4	4872.72	5237.84	5143.76	1839.98	1915.9	2630.7	1942.38	6190.64	6448.87	5710.44	5084.67	3984.71	-0.0534542	0.227384	-0.235083	0.814144	1
NC_000067.7	36112243	36137720	-	19894	gene-LOC118567736	LOC118567736	lncRNA	118567736		20	68.5	151	61	61.5	52	64.5	28.5	25	29.7	145	17	82.5	48	52	31	15.5237	58.338	125.151	57.5663	73.1204	60.8359	72.7004	32.3652	23.7355	22.5576	130.411	14.5272	69.0468	60.4346	59.1755	39.5545	57.1903	0.0575156	0.573842	0.100229	0.920163	1
NC_000067.7	36171066	36176302	+	4124	gene-Gm33280	Gm33280	lncRNA	102636118		10	8	10	15	5	8	14.5	0	1	0	15.5	1	6	5	0	0	7.76186	6.8633	8.28817	14.1557	5.89681	9.35936	15.9032	0	0.949421	0	14.3902	0.854543	5.05221	6.29527	0	0	5.98562	0.904866	0.84961	1.06504	0.286859	1
NC_000067.7	36179109	36283407	-	9053	gene-Uggt1	Uggt1	protein_coding	320011	UDP-glucose glycoprotein glucosyltransferase 1	3347	3306.5	4664	3204	2890	1688	2121	2299.5	2745	2308	4327.5	4879.5	3600.5	2378.5	2192	2249	2597.89	2836.26	3865.6	3023.65	3408.35	1974.83	2409.34	2658.57	2606.16	1735.43	3892.54	4170.17	3031.32	2994.03	2494.48	2869.62	2910.52	-0.121391	0.257935	-0.470628	0.637906	1
NC_000067.7	36183333	36183394	-	62	gene-Mir6897	Mir6897	miRNA	102465540	microRNA 6897	0	1.5	1	0	1	0	0	0	0	1	0	0.5	0.5	0.5	0	1	0	1.71582	0.828817	0	1.17936	0	0	0	0	0.751922	0	0	0	0	0	1.27595	0.359492	0.0127672	0.731637	0.0174502	0.986077	1
NC_000067.7	36283451	36289623	+	207	gene-Gm39625	Gm39625	lncRNA	105243904		0	0	1	0	0	0	0	0.5	0	0	4	0	0	1	0	0	0	0	0.828817	0	0	0	0	0	0	0	3.59754	0	0	1.25905	0	0	0.355338	-0.0953021	0.622506	-0.153094	0.878324	1
NC_000067.7	36303683	36313755	-	2968	gene-Neurl3	Neurl3	protein_coding	214854	neuralized E3 ubiquitin protein ligase 3	24	32	0	227	6	12	26	34	27	0	2	0	29	10	12	3	18.6285	27.4532	0	214.222	7.07617	14.039	29.5346	39.3007	25.6344	0	1.79877	0	24.419	12.5905	13.6559	3.82786	27.0113	0.445585	0.854942	0.521187	0.602236	1
NC_000067.7	36346814	36363117	+	5876	gene-Arid5a	Arid5a	protein_coding	214855	AT rich interactive domain 5A %28MRF1-like%29	619	904	865.33	718	195	188	288	277	644	333	1105	875	347	267	299	172	480.459	775.552	716.927	677.584	229.975	219.945	327.152	320.185	611.427	250.39	993.82	747.725	292.186	336.167	340.259	219.464	471.201	-0.11057	0.327773	-0.337336	0.735863	1
NC_000067.7	36374811	36408276	-	7988	gene-Kansl3	Kansl3	protein_coding	226976	KAT8 regulatory NSL complex subunit 3	2391	2014.5	1511	1408	2963.5	1844.5	2199.5	1979	1607	1494	1179	2353	3606	2601.5	2317	2137	1855.86	1727.83	1252.34	1328.74	3495.63	2157.33	2499.08	2287.53	1525.72	1123.37	1060.37	2010.74	3036.38	3276.06	2636.72	2726.71	2125.03	-0.158717	0.231762	-0.684826	0.493454	1
NC_000067.7	36387763	36387839	-	77	gene-Mir6898	Mir6898	miRNA	102465541	microRNA 6898	0	0.5	1	0	0.5	0.5	0.5	0	1	0	0	0	1	2.5	0	2	0	0	0.828817	0	0	0	0	0	0.949421	0	0	0	0.842034	2.51811	0	2.5519	0.480643	-0.838518	0.762856	-1.09918	0.271688	1
NC_000067.7	36411264	36461191	+	7748	gene-Fer1l5	Fer1l5	protein_coding	100534273	fer-1-like 5 %28C. elegans%29	213.5	149.5	84.5	127.5	329.5	150	211	195	140	160	77	135	423	238	233	244	166.104	128.687	69.6207	120.795	389.189	175.488	239.684	225.401	132.919	120.307	69.2526	115.363	356.181	299.655	265.152	311.332	199.071	-0.252745	0.294564	-0.858031	0.390875	1
NC_000067.7	36458274	36484352	-	6283	gene-Lman2l	Lman2l	protein_coding	214895	lectin%2C mannose-binding 2-like	2215.5	2648.5	2095.5	2636	2981.5	2249	2151	2881	2631.5	2225.5	2066.5	2723	3742.5	2352	2314	2577	1720.03	2271.75	1737.2	2487.62	3516.85	2631.15	2443.42	3330.15	2498.87	1673.78	1858.13	2326.92	3150.89	2961.29	2633.31	3288.13	2533.09	-0.013375	0.189016	-0.0707612	0.943588	1
NC_000067.7	36501059	36501954	+	445	gene-Gm33401	Gm33401	lncRNA	102636293		0	0	0	0	0	0	0	0	0	0	0	0	0	0	0	0	0	0	0	0	0	0	0	0	0	0	0	0	0	0	0	0	0	NA	NA	NA	NA	NA
NC_000067.7	36502293	36510850	-	2881	gene-Gm33454	Gm33454	lncRNA	102636368	predicted gene%2C 33454	0	0	0	4	0	3	0	2	0	0	2	12	0.5	0	0	1	0	0	0	3.77484	0	3.50976	0	2.3118	0	0	1.79877	10.2545	0	0	0	1.27595	1.43285	0.501846	0.824946	0.608338	0.542963	1
NC_000067.7	36510678	36547857	+	4582	gene-Cnnm4	Cnnm4	protein_coding	94220	cyclin M4	249	116	173	128	270	210	221	264	130	139	265	182	354.5	230	264	264	193.27	99.5178	143.385	120.795	318.428	245.683	251.044	305.158	123.425	104.517	238.337	155.527	298.08	289.582	300.43	336.851	220.252	-0.125913	0.258535	-0.487025	0.626241	1
NC_000067.7	36550948	36567318	+	5292	gene-Cnnm3	Cnnm3	protein_coding	94218	cyclin M3	1417	1206	998	944	1695	1324.5	1529	1449	1322	978.33	871.5	857	2210	1444	1546	1140	1099.86	1034.64	827.16	890.863	1999.02	1548.97	1736.86	1674.9	1255.13	735.379	784.264	732.344	1860.9	1818.07	1759.33	1454.59	1325.77	0.013528	0.19091	0.0708609	0.943508	1
NC_000067.7	36569269	36578380	-	2610	gene-Ankrd23	Ankrd23	protein_coding	78321	ankyrin repeat domain 23	242.5	183	181	195.5	267	178.5	291	213	147.5	378.5	180	251.5	371	199	243	157	187.837	156.998	150.016	184.967	314.889	208.246	330.56	246.207	140.514	284.226	161.889	215.345	312.395	250.552	276.532	200.324	226.344	0.0773881	0.242351	0.319323	0.749482	1
NC_000067.7	36577252	36586333	-	2050	gene-Ankrd39	Ankrd39	protein_coding	109346	ankyrin repeat domain 39	625.5	540	453	583.5	383.2	455.5	490	410	449.5	942.5	503	752.5	693	446	502	333	485.892	463.272	375.454	551.127	451.695	533.484	556.613	473.92	427.239	708.31	452.391	642.617	583.53	561.538	571.271	424.892	516.453	-0.0868238	0.198684	-0.436994	0.662115	1
NC_000067.7	36587720	36599780	-	7688	gene-Sema4c	Sema4c	protein_coding	20353	sema domain%2C immunoglobulin domain %28Ig%29%2C transmembrane domain %28TM%29 and short cytoplasmic domain%2C %28semaphorin%29 4C	988	788	458.5	1032.33	2012	1509	1810	1526	686	468	542	523	2372	1896	1857	1169	766.872	676.035	379.598	973.909	2372.87	1765.41	2056.06	1763.91	651.302	351.899	487.467	446.926	1997.31	2387.17	2113.25	1491.59	1292.6	-0.00552884	0.267883	-0.020639	0.983534	1
NC_000067.7	36601777	36722271	-	3332	gene-Fam178b	Fam178b	protein_coding	381337	family with sequence similarity 178%2C member B	3.12	6.99	2.42	82.87	0.21	0	0.1	1.14	20.8	3.59	10	1.44	3.25	2.89	1.1	0.35	2.32856	6.00538	1.65763	78.328	0	0	0	1.1559	19.9378	3.00769	8.99385	0.854543	2.5261	3.77716	1.13799	0	8.10691	-0.858387	0.870397	-0.986201	0.324034	1
NC_000067.7	36730568	36732469	+	569	gene-Cox5b	Cox5b	protein_coding	12859	cytochrome c oxidase subunit 5B	5183	2735.17	2600.25	3303.25	756.17	1034.25	963	856.58	2741.58	6007.75	3703.33	3087.42	1797.75	957.75	1007.42	1369.42	4022.97	2346.39	2154.92	3117.08	891.597	1209.7	1093.91	990.608	2603.31	4517.54	3330.42	2637.98	1513.98	1206.17	1145.96	1746.78	2158.08	-0.414964	0.24377	-1.70228	0.0887031	1
NC_000067.7	36737195	36749081	-	3344	gene-Actr1b	Actr1b	protein_coding	226977	ARP1 actin-related protein 1B%2C centractin beta	7578	6794	8241	5954	5080	4858	5451	4576	6089	6313	7218	5576	7370	5188	5992	4420	5881.94	5828.65	6830.28	5618.85	5991.15	5683.47	6192.03	5289.41	5781.02	4746.88	6491.76	4764.93	6205.79	6531.97	6818.84	5639.71	5893.54	-0.121177	0.130394	-0.929312	0.352727	1
NC_000067.7	36749136	36797040	+	1782	gene-4933424G06Rik	4933424G06Rik	protein_coding	71166	RIKEN cDNA 4933424G06 gene	5.5	10	0	0.5	3.5	7.5	5	2.5	4.5	4	0	4.5	10	4.5	3.5	6	4.65712	8.57912	0	0	4.71744	9.35936	5.67972	2.3118	3.79768	3.00769	0	3.41817	8.42034	5.03622	4.55196	7.65571	4.44952	-0.177686	0.7538	-0.235721	0.813649	1
NC_000067.7	36751929	36783873	-	5286	gene-Gm33533	Gm33533	lncRNA	102636476		3.5	11	0	0.5	14.5	13.5	7	3.5	2.5	25	0	2.5	14	10.5	6.5	21	3.10474	9.43703	0	0	16.5111	16.3789	7.95161	4.62361	1.89884	18.798	0	1.70909	11.7885	12.5905	6.82794	26.795	8.65093	-0.260506	0.80332	-0.324287	0.745721	1
NC_000067.7	36800879	36821902	+	2986	gene-Zap70	Zap70	protein_coding	22637	zeta-chain %28TCR%29 associated protein kinase	6	0	0	0	4	5	4	8	3	24	0	2	6	13	5.48	16	4.65712	0	0	0	4.71744	5.8496	4.54378	9.24721	2.84826	18.0461	0	1.70909	5.05221	16.3677	5.68995	20.4152	6.19648	-0.705836	0.813073	-0.868108	0.385335	1
NC_000067.7	36831270	36978714	-	7278	gene-Tmem131	Tmem131	protein_coding	56030	transmembrane protein 131	1772.5	1525.5	1238	1129	3329	1597.5	2370	1716	1331.5	1181	1111.5	2061	3864.5	2808	2429	1844.5	1375.4	1309.17	1026.08	1065.45	3926.09	1869.53	2692.19	1983.53	1264.63	888.019	1000.12	1761.21	3253.62	3535.42	2764.18	2352.86	2004.22	-0.181056	0.267651	-0.676466	0.498745	1
NC_000067.7	36996967	36997597	-	631	gene-Rpl12-ps1	Rpl12-ps1	pseudogene	241053	ribosomal protein L12%2C pseudogene 1	3.98	2.04	2.01	5.33	0	0.99	0.1	1.18	1.62	9.79	5.35	2.51	0.49	0.38	0.39	1.39	3.10474	1.71582	1.65763	4.71855	0	1.16992	0	1.1559	1.89884	7.51922	4.49692	2.56363	0	0	0	1.27595	1.95482	0.358489	0.87366	0.41033	0.681564	1
NC_000067.7	37044520	37044638	+	119	gene-n-R5s210	n-R5s210	pseudogene	115487663		0	0	0	0	0	0	0	0	0	0	0	0	0	0	0	0	0	0	0	0	0	0	0	0	0	0	0	0	0	0	0	0	0	NA	NA	NA	NA	NA
NC_000067.7	37068372	37226689	+	6340	gene-Vwa3b	Vwa3b	protein_coding	70853	von Willebrand factor A domain containing 3B	93	51	27	26	12	22	8	26	24	0	39	108	18	5	22	14	72.1853	43.7535	22.3781	24.5365	14.1523	25.7382	9.08755	30.0534	22.7861	0	35.076	92.2907	15.1566	6.29527	25.0358	17.8633	28.5243	0.233828	0.698326	0.334841	0.737745	1
NC_000067.7	37171354	37189177	-	2118	gene-Gm37020	Gm37020	lncRNA	105243905		0	0	0	0	0	1	0	1	1	0	0	3	4	3	3	5	0	0	0	0	0	1.16992	0	1.1559	0.949421	0	0	2.56363	3.36814	3.77716	3.41397	6.37976	1.42362	-1.7804	0.880427	-2.02221	0.0431552	1
NC_000067.7	37257317	37302465	+	4222	gene-Cnga3	Cnga3	protein_coding	12790	cyclic nucleotide gated channel alpha 3	0	6	2	10	0	5	0	3	0	1	0	0	2	3	5	1	0	5.14747	1.65763	9.43711	0	5.8496	0	3.4677	0	0.751922	0	0	1.68407	3.77716	5.68995	1.27595	2.42116	-0.262265	0.870458	-0.301295	0.763189	1
NC_000067.7	37338908	37449821	+	9520	gene-Inpp4a	Inpp4a	protein_coding	269180	inositol polyphosphate-4-phosphatase%2C type I	447	251	114	230.25	807	824	860	636	289	290	178	278	1038.25	815	815	721	346.955	215.336	94.4852	217.053	951.744	964.014	976.912	735.153	274.383	218.057	160.09	237.563	874.032	1026.13	927.462	919.961	571.208	-0.045499	0.288795	-0.157548	0.874813	1
NC_000067.7	37353518	37373313	-	6444	gene-4930439A04Rik	4930439A04Rik	lncRNA	78119		0	16	9	3	12	18	34	28	10	21	31	6	31	15	16	18	0	13.7266	7.45936	2.83113	14.1523	21.0586	38.6221	32.3652	9.49421	15.7904	27.8809	5.12726	26.1031	18.8858	18.2078	22.9671	17.167	0.265281	0.585872	0.452796	0.650695	1
NC_000067.7	37456166	37469184	-	3862	gene-Coa5	Coa5	protein_coding	76178	cytochrome C oxidase assembly factor 5	5509.5	4270.5	3165	3962.25	4921.22	4371.25	4420	4244.2	4029	3886	2553.5	5511.5	6096.25	4407.5	4102	3471	4276.78	3663.28	2623.21	3738.98	5803.64	5113.72	5020.87	4905.65	3825.22	2921.97	2297.03	4710.24	5133.04	5549.91	4668.04	4428.83	4292.53	0.0744525	0.214663	0.346834	0.728716	1
NC_000067.7	37469220	37478068	+	1308	gene-Unc50	Unc50	protein_coding	67387	unc-50 homolog	2437	2560.5	3103	2557	1008	1413	1564	1237	2143.2	2494	3431	2595	1388	1212.5	1348	1114	1891.56	2196.25	2571.82	2413.07	1188.8	1653.1	1776.62	1429.85	2034.61	1875.29	3085.79	2217.54	1168.74	1525.97	1534.01	1421.41	1874.03	0.0975572	0.192309	0.507293	0.611949	1
NC_000067.7	37478421	37580599	-	10018	gene-Mgat4a	Mgat4a	protein_coding	269181	mannoside acetylglucosaminyltransferase 4%2C isoenzyme A	663	426	120	237	1782	838	956	961	365	342	162	397	1960	1239	1151	1157	514.611	365.471	99.4581	223.659	2101.62	980.393	1085.96	1110.82	346.539	257.157	145.7	339.254	1650.39	1559.97	1309.83	1476.28	847.944	-0.174821	0.393467	-0.44431	0.656818	1
NC_000067.7	37524932	37527686	-	2755	gene-4930594C11Rik	4930594C11Rik	transcribed_pseudogene	77633	RIKEN cDNA 4930594C11 gene	0.5	5	1.5	1	13	5	8	10	1.5	2	0	2	4	5	11	13	0	4.28956	1.65763	0.943711	15.3317	5.8496	9.08755	11.559	1.89884	1.50384	0	1.70909	3.36814	6.29527	12.5179	16.5874	5.78745	0.112819	0.641237	0.17594	0.860341	1
NC_000067.7	37538118	37539022	-	821	gene-Gm39627	Gm39627	lncRNA	105243907		0	0	0	0	0	0	0	0	0	0	0	0	0	0	0	0	0	0	0	0	0	0	0	0	0	0	0	0	0	0	0	0	0	NA	NA	NA	NA	NA
NC_000067.7	37650757	37759170	-	6339	gene-Cracdl	Cracdl	protein_coding	72097	capping protein inhibiting regulator of actin like	238	121.5	34.5	55.5	275.5	228.5	201	248.5	109.5	52	10	86	365.5	329.5	252	360.5	184.732	104.665	28.1798	52.8478	325.504	266.742	228.325	286.664	104.436	39.0999	8.99385	73.4907	308.185	415.488	286.774	459.343	198.342	-0.373309	0.512387	-0.728569	0.466265	1
NC_000067.7	37653588	37654454	+	536	gene-4930556I23Rik	4930556I23Rik	lncRNA	102637491		2	1.5	2.5	0.5	1.5	3.5	0	6.5	3.5	0	0	1	2.5	2.5	4	9.5	1.55237	1.71582	1.65763	0	2.35872	4.67968	0	6.93541	3.79768	0	0	0.854543	1.68407	2.51811	4.55196	12.7595	2.8166	-0.447575	0.824627	-0.54276	0.587295	1
NC_000067.7	37692565	37710138	+	3513	gene-4930470B04Rik	4930470B04Rik	lncRNA	102637336		0	0	0	0	0	0	0	0	0	0	0	0	0	0	0	0	0	0	0	0	0	0	0	0	0	0	0	0	0	0	0	0	0	NA	NA	NA	NA	NA
NC_000067.7	37723623	37734653	+	5406	gene-Gm39628	Gm39628	lncRNA	105243908		0	1	2	0	0	2	0	4	0	0	0	3	3	4	2	2	0	0.857912	1.65763	0	0	2.33984	0	4.62361	0	0	0	2.56363	2.5261	5.03622	2.27598	2.5519	1.52705	-0.525034	0.881078	-0.595899	0.551242	1
NC_000067.7	37793651	37905507	-	12652	gene-Tsga10	Tsga10	protein_coding	211484	testis specific 10	234	86	110	95	120	112	113	123	67	294	47	134	159	116	109	117	181.627	73.7804	91.1699	89.6525	141.523	131.031	128.362	142.176	63.6112	221.065	42.2711	114.509	133.883	146.05	124.041	149.286	123.377	-0.0249886	0.398646	-0.0626836	0.950018	1
NC_000067.7	37910819	37915309	+	2267	gene-Lipt1	Lipt1	protein_coding	623661	lipoyltransferase 1	148.5	198.5	417.5	147	108.5	113.5	110	101.5	150	339	312	394	139	82	99.5	91	114.876	169.867	346.446	138.725	127.371	133.371	124.954	117.902	142.413	254.901	280.608	336.69	117.043	103.242	113.799	116.112	171.145	0.15536	0.32646	0.475892	0.634151	1
NC_000067.7	37913882	37929530	-	2476	gene-Mitd1	Mitd1	protein_coding	69028	MIT%2C microtubule interacting and transport%2C domain containing 1	268.5	229	435.62	365	80.5	114.5	98	92.88	199.5	933.12	422	394.5	166	73	98.5	114.5	208.018	196.462	361.364	344.454	94.3489	133.371	111.323	107.499	189.884	701.543	379.54	336.69	139.778	91.9109	111.523	145.459	228.323	-0.125627	0.344796	-0.364351	0.715596	1
NC_000067.7	37929558	37937419	+	2360	gene-Mrpl30	Mrpl30	protein_coding	107734	mitochondrial ribosomal protein L30	2001.5	1773.5	2027.5	1747	638.5	736	748.5	621	1599.5	2527	1906.33	1672.5	1098.5	664.5	762	760.5	1553.92	1521.94	1680.84	1648.66	752.432	861.061	849.686	717.815	1519.07	1900.11	1714.23	1428.8	924.554	836.012	867.149	969.724	1234.12	-0.176766	0.120607	-1.46563	0.142748	1
NC_000067.7	37945004	37955574	-	2564	gene-Lyg2	Lyg2	protein_coding	332427	lysozyme G-like 2	0	0	0	0	0	0	0	0	0	0	0	0	0	0	0	0	0	0	0	0	0	0	0	0	0	0	0	0	0	0	0	0	0	NA	NA	NA	NA	NA
NC_000067.7	37985819	37996840	-	798	gene-Lyg1	Lyg1	protein_coding	69541	lysozyme G-like 1	0	0	0	0	0	1	0	0	0	0	0	0	2	1	0	0	0	0	0	0	0	1.16992	0	0	0	0	0	0	1.68407	1.25905	0	0	0.257065	-0.199053	0.622506	-0.319761	0.74915	1
NC_000067.7	38022948	38036418	-	4941	gene-Txndc9	Txndc9	protein_coding	98258	thioredoxin domain containing 9	3110	2490.5	3359	3349.33	1295.5	1476.67	1353.17	1239.5	2616.83	4609.17	3240	3753.5	1762.67	1346.5	1509.5	1500.83	2413.94	2136.2	2784	3160.49	1528.45	1727.97	1536.93	1433.32	2484.63	3465.61	2914.01	3207.96	1484.51	1694.69	1718.37	1915.2	2225.39	-0.128282	0.156056	-0.822024	0.411063	1
NC_000067.7	38037091	38094660	+	7797	gene-Eif5b	Eif5b	protein_coding	226982	eukaryotic translation initiation factor 5B	2190	1734	2390	1592.17	1052	960.5	1149	841.5	1574	3130	2590	2133.5	1261	951	1050.5	987	1699.85	1487.62	1980.87	1502.39	1240.69	1123.12	1305.2	973.269	1494.39	2353.51	2329.41	1823.6	1061.81	1197.36	1194.89	1259.36	1501.71	-0.0212896	0.173228	-0.122899	0.902187	1
NC_000067.7	38062571	38071358	-	2678	gene-Gm34448	Gm34448	lncRNA	102637707		7	9	8	9.67	5.5	6	10.5	4	8	11	9.5	7	11.5	6	5.5	2.5	5.4333	7.72121	6.63054	9.43711	7.07617	7.01952	11.3594	4.62361	7.59536	8.27114	8.99385	5.9818	10.1044	7.55432	6.82794	2.5519	7.32385	0.106554	0.511921	0.208145	0.835115	1
NC_000067.7	38091867	38169191	-	12644	gene-Rev1	Rev1	protein_coding	56210	REV1%2C DNA directed polymerase	1064.5	1372	1100	774.17	1609.5	1385.5	1540.5	1111.5	1005	859.5	815.5	1046.5	1917.5	1634	1542	1073.5	825.862	1177.06	911.699	730.432	1898.77	1621.51	1749.35	1285.36	954.168	646.653	733.898	893.852	1615.02	2057.29	1754.78	1370.37	1264.13	-0.0516687	0.201426	-0.256515	0.797553	1
NC_000067.7	38171164	38198973	+	1848	gene-Gm5099	Gm5099	lncRNA	329123	predicted gene 5099	0	0	0	0	0	0	0	0	0	0	0	0	0	0	0	0	0	0	0	0	0	0	0	0	0	0	0	0	0	0	0	0	0	NA	NA	NA	NA	NA
NC_000067.7	38215072	38704031	-	9849	gene-Aff3	Aff3	protein_coding	16764	AF4/FMR2 family%2C member 3	850	525	365	261	2244	1321	1576	1513	403	845	372	699	2587	2000	1569	1742	659.758	450.404	302.518	246.308	2646.49	1545.46	1790.25	1748.88	382.616	635.374	334.571	597.326	2178.34	2518.11	1785.51	2222.71	1252.79	-0.166104	0.302489	-0.549124	0.58292	1
NC_000067.7	38257962	38286732	+	28114	gene-Gm16150	Gm16150	lncRNA	102638318		31.5	52	42	22.61	27	64	73.83	45	54	110.39	102.83	54	60	42.11	39	59.08	24.8379	44.6114	34.8103	21.7053	31.8428	74.8749	84.0599	52.0156	51.2687	82.7114	92.6366	46.1453	50.5221	52.8803	44.3816	75.2812	54.0366	0.12128	0.353592	0.342993	0.731604	1
NC_000067.7	38415302	38433084	+	17402	gene-Gm16152	Gm16152	lncRNA	102638209		35.33	18	16	9.33	18	16	27.5	21	29	51	17	0.33	22	37	28	16	27.1665	15.4424	13.2611	8.49339	21.2285	18.7187	31.8064	24.2739	27.5332	38.348	15.2895	0	18.5248	46.585	31.8637	20.4152	22.4344	-0.248274	0.607272	-0.408834	0.682661	1
NC_000067.7	38669748	38692449	+	6152	gene-Gm34596	Gm34596	lncRNA	102637900		0	0	1	0	1.5	2	8	4	0	0	6	0	5.25	1	6	1	0	0	0.828817	0	2.35872	2.33984	9.08755	4.62361	0	0	5.39631	0	4.21017	1.25905	6.82794	1.27595	2.388	0.298923	0.860761	0.347278	0.728382	1
NC_000067.7	38728556	38728698	-	143	gene-LOC115487659	LOC115487659	snoRNA	115487659		0	0	0	0	0	0	0	0	0	0	0	0	0	0	0	0	0	0	0	0	0	0	0	0	0	0	0	0	0	0	0	0	0	NA	NA	NA	NA	NA
NC_000067.7	38832750	38875768	-	6884	gene-Lonrf2	Lonrf2	protein_coding	381338	LON peptidase N-terminal domain and ring finger 2	3532	1877.25	207	454.5	10736	5335.33	6321	5672.5	1570	2857	274	1926	11611.4	8164.5	7435.5	7138	2741.49	1610.3	171.565	428.445	12661.6	6241.52	7180.3	6556.27	1490.59	2148.24	246.431	1645.85	9776.86	10278.9	8462.1	9107.75	5046.77	-0.183099	0.571974	-0.320117	0.74888	1
NC_000067.7	38902948	38937256	-	3248	gene-Chst10	Chst10	protein_coding	98388	carbohydrate sulfotransferase 10	2677	1861	468.38	858	3776	3297	3155	3225	1675	1558	420	1690	4481	3617	3295	3595	2077.85	1596.57	387.886	809.704	4453.27	3857.23	3583.9	3727.78	1590.28	1171.49	377.742	1444.18	3773.16	4554	3749.68	4587.05	2608.86	-0.0877499	0.419898	-0.208979	0.834465	1
NC_000067.7	38947007	38947826	+	820	gene-Gm6621	Gm6621	pseudogene	625775	predicted gene 6621	0	0	0.25	0	0	0	0	0	0.17	0	0	0	0.33	0	0	0	0	0	0	0	0	0	0	0	0	0	0	0	0	0	0	0	0	NA	NA	NA	NA	NA
NC_000067.7	38978230	38989357	+	1001	gene-Nms	Nms	protein_coding	433292	neuromedin S	33	14	0	12	62	33	47	49	0	35	5	0	54	30	87	20	25.6141	12.0108	0	11.3245	73.1204	38.6074	53.3894	56.6392	0	26.3173	4.49692	0	45.4699	37.7716	99.0052	25.519	31.8304	0.0730715	0.772503	0.0945906	0.92464	1
NC_000067.7	39019887	39020829	+	417	gene-Gm35171	Gm35171	lncRNA	102638660		0	0	0	0	0	0	0	0	0	0	0	0	0	0	0	0	0	0	0	0	0	0	0	0	0	0	0	0	0	0	0	0	0	NA	NA	NA	NA	NA
NC_000067.7	39026895	39036317	+	1706	gene-Pdcl3	Pdcl3	protein_coding	68833	phosducin-like 3	2112	1522	2745.25	1858.5	736	861	898	707	1552	2259	2773	2149.5	1184	658	838	960	1639.3	1305.74	2275.1	1753.41	868.01	1007.3	1020.08	817.222	1473.5	1698.59	2493.99	1837.27	996.969	828.457	953.636	1224.91	1387.09	-0.107306	0.210617	-0.509482	0.610414	1
NC_000067.7	39065088	39066438	-	349	gene-Gm35222	Gm35222	lncRNA	102638728		0	0	0	0	0	0	0	0	0	0	0	0	0	0	0	0	0	0	0	0	0	0	0	0	0	0	0	0	0	0	0	0	0	NA	NA	NA	NA	NA
NC_000067.7	39225977	39226073	-	97	gene-Mir6349	Mir6349	miRNA	102466631	microRNA 6349	0	0	0	0	0	0	0	0	0	0	0	0	0	0	0	0	0	0	0	0	0	0	0	0	0	0	0	0	0	0	0	0	0	NA	NA	NA	NA	NA
NC_000067.7	39233013	39402321	+	4258	gene-Npas2	Npas2	protein_coding	18143	neuronal PAS domain protein 2	78.5	51	15	32.5	173.5	120	150	134	29	263.5	17	130	173.5	121.5	76	108.5	60.5425	43.7535	12.4323	30.1987	205.209	140.39	170.392	154.891	27.5332	198.507	15.2895	111.091	146.514	153.605	86.4873	137.803	105.915	0.320215	0.541302	0.591565	0.554142	1
NC_000067.7	39353945	39354567	+	623	gene-Gm3617	Gm3617	pseudogene	100041999	predicted gene 3617	5.5	1	1.99	1.32	6.33	0.33	1.11	0.89	5.44	12.33	2.89	3.88	0.89	2.11	0.67	0.22	4.65712	0.857912	1.65763	0.943711	7.07617	0	1.13594	1.1559	4.7471	9.02306	2.69815	3.41817	0.842034	2.51811	1.13799	0	2.61681	0.678542	0.822339	0.825137	0.409294	1
NC_000067.7	39402056	39406442	-	608	gene-LOC118567737	LOC118567737	lncRNA	118567737		1.5	1	0	0.5	1.5	1	0	2	0	12.5	1	1	0.5	0.5	2	2.5	1.55237	0.857912	0	0	2.35872	1.16992	0	2.3118	0	9.02306	0.899385	0.854543	0	0	2.27598	2.5519	1.49098	0.155939	0.886567	0.175891	0.86038	1
NC_000067.7	39406932	39410992	+	1254	gene-Rpl31	Rpl31	protein_coding	114641	ribosomal protein L31	2048.45	1414.25	1937.56	2004.45	245.08	339.69	337.89	279.17	1359.58	2873.86	2390.29	1640.51	608.75	266.89	335.22	475.57	1589.63	1213.09	1606.25	1891.2	288.943	397.773	383.949	322.497	1291.21	2161.02	2149.53	1402.31	512.799	336.167	381.227	607.353	1033.43	-0.391569	0.243775	-1.60627	0.108214	1
NC_000067.7	39410576	39517860	-	7895	gene-Tbc1d8	Tbc1d8	protein_coding	54610	TBC1 domain family%2C member 8	741	696	336	523	962	846.5	704.5	883.5	507.5	278	328	455.5	1207	813	675	660	575.154	597.107	278.483	493.561	1134.55	989.753	799.705	1021.82	482.306	209.034	294.998	389.672	1016.34	1023.61	768.144	842.128	682.272	0.109487	0.27177	0.402867	0.687046	1
NC_000067.7	39558614	39558828	+	215	gene-Gm24826	Gm24826	snoRNA	115487696		0	0	0	0	0	0	0	0	0	0.25	0	0	0	0	0	0	0	0	0	0	0	0	0	0	0	0	0	0	0	0	0	0	0	NA	NA	NA	NA	NA
NC_000067.7	39568400	39574800	-	4643	gene-LOC118567738	LOC118567738	lncRNA	118567738		21	36	4.5	14.5	23.83	11	18	19.5	20	33	11	1	20.5	14	10.5	9	16.2999	30.8848	3.31527	13.2119	28.3047	12.8691	20.447	23.118	18.9884	24.8134	9.89323	0.854543	16.8407	17.6268	11.3799	11.4836	16.2707	0.486333	0.606531	0.801828	0.422653	1
NC_000067.7	39574782	39585962	+	3271	gene-Cnot11	Cnot11	protein_coding	52846	CCR4-NOT transcription complex%2C subunit 11	895	1152.5	1565.5	1455.5	566.5	692.75	713	686.5	934	1356.5	1428	1333.5	758.5	619	691.5	523	694.686	988.315	1297.93	1374.04	667.518	810.755	809.928	792.948	886.759	1019.61	1284.32	1139.96	638.262	779.354	787.489	667.323	914.95	0.100195	0.208496	0.480561	0.630828	1
NC_000067.7	39587828	39587921	-	94	gene-Snord89	Snord89	snoRNA	100217461	small nucleolar RNA%2C C/D box 89	5	1	1	3	0	3	3	0	0	4	4	8	1	0	0	0	3.88093	0.857912	0.828817	2.83113	0	3.50976	3.40783	0	0	3.00769	3.59754	6.83635	0.842034	0	0	0	1.85	1.12289	0.880914	1.27469	0.20242	1
NC_000067.7	39590375	39616885	-	7490	gene-Rnf149	Rnf149	protein_coding	67702	ring finger protein 149	1866.5	1370	1495.5	2757.5	683.67	970.2	897	995.2	2072.5	2247	1785	2822.5	1240	759.25	930.5	840	1448.36	1175.34	1239.91	2602.75	806.683	1134.82	1018.94	1150.12	1967.2	1689.57	1605.4	2411.52	1044.12	955.622	1058.33	1071.8	1398.78	-0.00664549	0.24404	-0.0272311	0.978275	1
NC_000067.7	39612827	39612956	-	130	gene-LOC115485772	LOC115485772	snoRNA	115485772		2.5	0	2.5	0.5	0.5	2	1	0	0.5	0	0	0.5	0	0	0.5	0	1.55237	0	1.65763	0	0	2.33984	1.13594	0	0	0	0	0	0	0	0	0	0.417862	0.370525	0.661153	0.560423	0.575191	1
NC_000067.7	39631457	39637687	+	728	gene-Gm51620	Gm51620	lncRNA	115487085		0.05	0	0.05	0	0	0	0	0	0	0.6	0	0	0	0	0	0	0	0	0	0	0	0	0	0	0	0.751922	0	0	0	0	0	0	0.0469951	0	0.622506	0	1	1
NC_000067.7	39636581	39640174	-	1291	gene-Gm5100	Gm5100	pseudogene	329126		0.81	0.87	0.83	0.68	0	0	0.11	0	0.37	1.33	0.31	0.68	0.24	0.22	0.1	0	0.776186	0.857912	0.828817	0.943711	0	0	0	0	0	0.751922	0	0.854543	0	0	0	0	0.313318	0	0.792529	0	1	1
NC_000067.7	39657574	39690350	-	5799	gene-Creg2	Creg2	protein_coding	263764	cellular repressor of E1A-stimulated genes 2	787	384	34.5	97	1838	1374	1303	1322	306	664	63	508	2755	1500	1608	1259.11	610.858	329.438	28.1798	91.5399	2167.67	1607.47	1480.14	1528.1	290.523	499.276	56.6612	434.108	2319.81	1888.58	1829.89	1606.42	1048.04	-0.153232	0.582345	-0.263129	0.792451	1
NC_000067.7	39690636	39697579	+	5857	gene-D930019O06Rik	D930019O06Rik	lncRNA	425051		5	5	0	2	4	14	16	8	2	0	0	20	20	17	13	10	3.88093	4.28956	0	1.88742	4.71744	16.3789	18.1751	9.24721	1.89884	0	0	17.0909	16.8407	21.4039	14.7939	12.7595	8.96027	-0.345519	0.768957	-0.449334	0.653191	1
NC_000067.7	39704459	39760149	-	2498	gene-Rfx8	Rfx8	protein_coding	619289	regulatory factor X 8	0	6	0	4	3	0	0	6	0	0	9	0	5	0	0	2	0	5.14747	0	3.77484	3.53808	0	0	6.93541	0	0	8.09446	0	4.21017	0	0	2.5519	2.14077	0.222588	0.853354	0.260839	0.794217	1
NC_000067.7	39843301	39844492	-	359	gene-Gm3646	Gm3646	protein_coding	100042065	predicted gene 3646	0	0	2	0	0	0	0	0	1	0	0	0	0	0	0	0	0	0	1.65763	0	0	0	0	0	0.949421	0	0	0	0	0	0	0	0.162941	0	0.622506	0	1	1
NC_000067.7	39881588	39886490	-	531	gene-1700066B17Rik	1700066B17Rik	lncRNA	73426	RIKEN cDNA 1700066B17 gene	0	0	0	0	0	0	0	0	0	0	0	0	0	0	1	0	0	0	0	0	0	0	0	0	0	0	0	0	0	0	1.13799	0	0.0711244	-0.0953021	0.622506	-0.153094	0.878324	1
NC_000067.7	39891603	39904249	+	836	gene-Gm35600	Gm35600	lncRNA	102639244	predicted gene%2C 35600	0	0	0	0	0	0	0	0	0	0	0	0	0	0	0	0	0	0	0	0	0	0	0	0	0	0	0	0	0	0	0	0	0	NA	NA	NA	NA	NA
NC_000067.7	39939806	40065470	+	6334	gene-Map4k4	Map4k4	protein_coding	26921	mitogen-activated protein kinase kinase kinase kinase 4	1512	1441.5	2021	1459	1343	794	1331	896.33	1351	1180	1960	1289	1835	899	1090	820	1173.59	1237.11	1675.04	1376.87	1583.88	928.917	1511.94	1035.69	1282.67	887.267	1762.79	1101.51	1545.13	1131.89	1240.41	1046.28	1282.56	0.0268078	0.244119	0.109814	0.912557	1
NC_000067.7	40115372	40125011	-	858	gene-Gm16894	Gm16894	lncRNA	100047133	predicted gene%2C 16894	7	5	1	9	15	11	16	11	4	23.5	12	18	39	18.5	20.5	28	5.4333	4.28956	0.828817	8.49339	17.6904	12.8691	18.1751	12.7149	3.79768	18.0461	10.7926	15.3818	32.8393	22.663	22.7598	35.7267	15.1564	-0.837507	0.460583	-1.81837	0.0690084	1
NC_000067.7	40123872	40164390	+	2688	gene-Il1r2	Il1r2	protein_coding	16178	interleukin 1 receptor%2C type II	0	11	4	9	12	7	5	2	7	0.5	6	3	9	2	13.5	7	0	9.43703	3.31527	8.49339	14.1523	8.18944	5.67972	2.3118	6.64594	0	5.39631	2.56363	7.57831	2.51811	15.9319	8.93166	6.32155	-0.164844	0.745654	-0.221073	0.825035	1
NC_000067.7	40188260	40191759	+	764	gene-Gm35741	Gm35741	lncRNA	102639421		0	0	0	0	0	0	0	0	1	0	0	0	0	0	0	0	0	0	0	0	0	0	0	0	0.949421	0	0	0	0	0	0	0	0.0593388	0	0.622506	0	1	1
NC_000067.7	40261651	40355361	+	6138	gene-Il1r1	Il1r1	protein_coding	16177	interleukin 1 receptor%2C type I	286	90	142	215	19	16	47	24	196	65	116	301	15	16	27	22	221.989	77.2121	117.692	202.898	22.4079	18.7187	53.3894	27.7416	186.086	48.8749	104.329	257.218	12.6305	20.1449	30.7257	28.0709	89.383	0.38417	0.491318	0.781918	0.434263	1
NC_000067.7	40363697	40406722	+	5016	gene-Il1rl2	Il1rl2	protein_coding	107527	interleukin 1 receptor-like 2	482	51	129	342	21	2	33	48	243	40	87	755	14	4	22	39	374.122	43.7535	106.917	322.749	24.7666	2.33984	37.4862	55.4833	230.709	30.0769	78.2465	645.18	11.7885	5.03622	25.0358	49.7621	127.716	0.29241	0.718174	0.407157	0.683893	1
NC_000067.7	40393021	40393767	+	696	gene-Gm17970	Gm17970	pseudogene	100416211	predicted gene%2C 17970	0	0	0	2	0	0	0	0	0	0	0	0	0	0	0	0	0	0	0	1.88742	0	0	0	0	0	0	0	0	0	0	0	0	0.117964	0	0.622506	0	1	1
NC_000067.7	40444025	40504578	+	7457	gene-Il1rl1	Il1rl1	protein_coding	17082	interleukin 1 receptor-like 1	38	3	81	3	0	0	1	6	0	0	5	0	6	2	0	0	29.4951	2.57374	67.1342	2.83113	0	0	1.13594	6.93541	0	0	4.49692	0	5.05221	2.51811	0	0	7.6358	0.0289388	0.885947	0.0326643	0.973942	1
NC_000067.7	40504712	40540014	+	5096	gene-Il18r1	Il18r1	protein_coding	16182	interleukin 18 receptor 1	0	0	2	0	0.67	1.33	0.25	0.33	0.33	0	3	0	0	1	0	0	0	0	1.65763	0	1.17936	1.16992	0	0	0	0	2.69815	0	0	1.25905	0	0	0.497758	0.170309	0.740476	0.23	0.818092	1
NC_000067.7	40554522	40590867	+	4999	gene-Il18rap	Il18rap	protein_coding	16174	interleukin 18 receptor accessory protein	0	5	42	9	0	0	0	10	2	0	9	0	1	0	0	4	0	4.28956	34.8103	8.49339	0	0	0	11.559	1.89884	0	8.09446	0	0.842034	0	0	5.10381	4.69322	0.321016	0.87582	0.366531	0.713969	1
NC_000067.7	40611343	40619822	-	575	gene-Gm35801	Gm35801	lncRNA	102639500	predicted gene%2C 35801	0	0	0	0	0	2.5	0	0	0	0	0	0	0	0	0	0.5	0	0	0	0	0	2.33984	0	0	0	0	0	0	0	0	0	0	0.14624	0.215951	0.622506	0.346906	0.728662	1
NC_000067.7	40619146	40669891	+	4063	gene-Slc9a4	Slc9a4	protein_coding	110895	solute carrier family 9 %28sodium/hydrogen exchanger%29%2C member 4	0	0	0	0	3	5.5	1.5	0	0	0	0	0	3	1.5	6	4.5	0	0	0	0	3.53808	7.01952	2.27189	0	0	0	0	0	2.5261	2.51811	6.82794	5.10381	1.86284	-0.294025	0.875824	-0.335713	0.737087	1
NC_000067.7	40623323	40625654	-	479	gene-LOC118567739	LOC118567739	lncRNA	118567739		0	0	0	0	0	0	1.5	0	0	0	0	0	0	0.5	0	0	0	0	0	0	0	0	2.27189	0	0	0	0	0	0	0	0	0	0.141993	0.215951	0.622506	0.346906	0.728662	1
NC_000067.7	40720872	40808045	+	3493	gene-Slc9a2	Slc9a2	protein_coding	226999	solute carrier family 9 %28sodium/hydrogen exchanger%29%2C member 2	252	63	110	46	16	10	22	28	89	58	98	84	35	13	11	41	195.599	54.0485	91.1699	43.4107	18.8698	11.6992	24.9908	32.3652	84.4984	43.6114	88.1397	71.7816	29.4712	16.3677	12.5179	52.314	54.4284	-0.295947	0.502279	-0.589207	0.555722	1
NC_000067.7	40810452	40824527	+	1817	gene-Gm37915	Gm37915	lncRNA	102641498		9.5	11	3	3	17	13.5	8	6.5	6.5	0	0	4.5	18	15	10	12	7.76186	9.43703	2.48645	2.83113	20.0491	16.3789	9.08755	6.93541	5.69652	0	0	3.41817	15.1566	18.8858	11.3799	15.3114	9.05099	-0.189168	0.593407	-0.318783	0.749891	1
NC_000067.7	40811200	40829817	-	3152	gene-Mfsd9	Mfsd9	protein_coding	211798	major facilitator superfamily domain containing 9	166.5	203	154	152	639	500.5	390	435.5	201.5	44	114	161.5	884	396	448	551	128.847	174.156	127.638	143.444	753.612	584.96	443.018	503.973	191.783	33.0845	102.53	138.436	744.358	498.585	509.82	703.05	361.331	-0.0997651	0.358548	-0.278247	0.780823	1
NC_000067.7	40844738	40896047	+	2938	gene-Tmem182	Tmem182	protein_coding	381339	transmembrane protein 182	16	3	5	47	5	0	1	0	4	0	0	0	3	2	11	7	12.419	2.57374	4.14409	44.3544	5.89681	0	1.13594	0	3.79768	0	0	0	2.5261	2.51811	12.5179	8.93166	6.30096	-1.16259	0.85452	-1.36051	0.173667	1
NC_000067.7	41206720	41220412	-	573	gene-4930448I06Rik	4930448I06Rik	lncRNA	74897	RIKEN cDNA 4930448I06 gene	0	0	0	0	0	0	0	0	0	0	0	0	0	0	0	0	0	0	0	0	0	0	0	0	0	0	0	0	0	0	0	0	0	NA	NA	NA	NA	NA
NC_000067.7	41431364	41433693	+	448	gene-LOC118567740	LOC118567740	lncRNA	118567740		0	0	0	0	0	0	0	0	0	0	0	0	0	0	0	0	0	0	0	0	0	0	0	0	0	0	0	0	0	0	0	0	0	NA	NA	NA	NA	NA
NC_000067.7	41535155	41572471	-	582	gene-Gm39631	Gm39631	lncRNA	105243912	predicted gene%2C 39631	0	0	0	0	0	0	0	0	0	0	0	0	0	0	0	0	0	0	0	0	0	0	0	0	0	0	0	0	0	0	0	0	0	NA	NA	NA	NA	NA
NC_000067.7	41609467	41612661	-	713	gene-Gm35935	Gm35935	lncRNA	102639680		0	0	0	0	0	0	0	0	0	0	0	0	0	0	0	0	0	0	0	0	0	0	0	0	0	0	0	0	0	0	0	0	0	NA	NA	NA	NA	NA
NC_000067.7	41782183	41978758	+	7686	gene-Gm29260	Gm29260	lncRNA	102639765		1	15	19	0	1	0	0	0	0	0	5	0	2	0	0	2	0.776186	12.8687	15.7475	0	1.17936	0	0	0	0	0	4.49692	0	1.68407	0	0	2.5519	2.45654	-0.427384	0.869414	-0.491577	0.623018	1
NC_000067.7	42296970	42349170	+	32061	gene-Gm28175	Gm28175	lncRNA	102640173		0.5	4	0	6	23	33	48	38	6	18	0	4	49	23	28	22	0	3.43165	0	5.66226	27.1253	38.6074	54.5253	43.9243	5.69652	13.5346	0	3.41817	41.2597	28.9582	31.8637	28.0709	20.3799	0.296151	0.597467	0.495678	0.620121	1
NC_000067.7	42370976	42392286	-	313	gene-Gm46088	Gm46088	lncRNA	108167620		0	0	0	0	0	0	0	1	0	0	0	0	0	0	0	0	0	0	0	0	0	0	0	1.1559	0	0	0	0	0	0	0	0	0.0722438	0.1122	0.622506	0.180239	0.856965	1
NC_000067.7	42438426	42484156	-	703	gene-Gm36678	Gm36678	lncRNA	102640664		0	0	0	0	0	0	0	0	1	0	0	0	0	0	0	0	0	0	0	0	0	0	0	0	0.949421	0	0	0	0	0	0	0	0.0593388	0	0.622506	0	1	1
NC_000067.7	42528764	42538529	+	6336	gene-LOC118567741	LOC118567741	lncRNA	118567741		16	1	0	21	0	8	0	0	0	0	0	10	0	1	2	0	12.419	0.857912	0	19.8179	0	9.35936	0	0	0	0	0	8.54543	0	1.25905	2.27598	0	3.40841	0.369399	0.853375	0.432868	0.665111	1
NC_000067.7	42599567	42612505	-	1024	gene-Gm46089	Gm46089	lncRNA	108167621		0	0	0	0	0	0	0	0	4	0	0	0	0	0	0	0	0	0	0	0	0	0	0	0	3.79768	0	0	0	0	0	0	0	0.237355	0	0.622506	0	1	1
NC_000067.7	42612943	42621177	-	872	gene-Gm36822	Gm36822	lncRNA	102640854		0	0	0	0	0	0	0	0	0	0	0	0	0	0	0	0	0	0	0	0	0	0	0	0	0	0	0	0	0	0	0	0	0	NA	NA	NA	NA	NA
NC_000067.7	42687360	42733985	-	546	gene-Pantr1	Pantr1	lncRNA	66297	POU domain%2C class 3%2C transcription factor 3 adjacent noncoding transcript 1	389	576.5	409.5	437	137	145.5	164.5	106.5	569	926.5	486.5	271	250	136.5	178.5	164.5	301.936	494.157	339.815	412.402	161.572	170.808	186.295	122.526	540.22	696.279	437.101	231.581	210.509	171.231	202.562	209.256	305.516	-0.299339	0.288118	-1.03895	0.29883	1
NC_000067.7	42723698	42783951	+	1658	gene-Gm46091	Gm46091	lncRNA	108167623	predicted gene%2C 46091	36	23	10.5	18.5	41	42	34	33	17	61	6	28	54.5	42	59.5	37	27.9427	19.732	8.28817	16.9868	48.3538	49.1366	38.6221	38.1448	16.1401	45.8672	5.39631	23.9272	45.4699	52.8803	68.2794	47.2102	34.5236	-0.275928	0.448274	-0.615534	0.538202	1
NC_000067.7	42734928	42739370	+	4443	gene-Pou3f3	Pou3f3	protein_coding	18993	POU domain%2C class 3%2C transcription factor 3	272	636.5	654	334.5	303	344.61	392	297.5	542	1004.5	657.5	193	505.5	300.5	396	275.5	211.123	545.632	542.046	315.199	357.346	403.622	445.29	344.459	514.586	754.929	591.795	164.927	426.069	377.716	450.644	352.163	424.847	-0.0489841	0.367836	-0.133168	0.89406	1
NC_000067.7	42739496	42742336	+	2841	gene-2900092D14Rik	2900092D14Rik	lncRNA	73100	RIKEN cDNA 2900092D14 gene	59.67	59	77	59	73	108	95	138	66	316	89	84	78	59	83	77	46.5712	50.6168	63.8189	55.6789	86.0934	126.351	107.915	159.514	62.6618	237.607	80.0452	71.7816	65.6787	74.2842	94.4532	98.2483	92.5825	0.506115	0.376067	1.34581	0.178364	1
NC_000067.7	42746221	42752614	-	463	gene-Pantr2	Pantr2	lncRNA	66620	POU domain%2C class 3%2C transcription factor 3 adjacent noncoding transcript 2	4	64	51	15	5	3	8.5	6	35	76	89	4	4	4	4	1	3.10474	54.9064	42.2697	14.1557	5.89681	3.50976	9.08755	6.93541	33.2297	57.146	80.0452	3.41817	3.36814	5.03622	4.55196	1.27595	20.4961	0.600291	0.720215	0.833489	0.404569	1
NC_000067.7	42789872	42792046	+	2175	gene-Dalir	Dalir	lncRNA	104940697	DNMT1 associated long intergenic non-coding RNA	7	0	0	0	8	4	3	5	0	0	0	0	6	4	10	6	5.4333	0	0	0	9.43489	4.67968	3.40783	5.77951	0	0	0	0	5.05221	5.03622	11.3799	7.65571	3.6162	-0.253277	0.808882	-0.313119	0.75419	1
NC_000067.7	42798747	42813307	+	4381	gene-LOC118567742	LOC118567742	lncRNA	118567742		0	0	0	0	0	0	0	0	0	0	0	0	0	0	0	0	0	0	0	0	0	0	0	0	0	0	0	0	0	0	0	0	0	NA	NA	NA	NA	NA
NC_000067.7	42890393	42944843	+	3465	gene-Mrps9	Mrps9	protein_coding	69527	mitochondrial ribosomal protein S9	799	922	1297	996	438	476	407	433	870	1000	1269	858	524	433	489	392	620.173	790.995	1074.98	939.936	516.56	556.882	462.329	500.505	825.996	751.922	1141.32	733.198	441.226	545.17	556.477	500.173	684.865	-0.00395231	0.198106	-0.0199505	0.984083	1
NC_000067.7	42905845	42905978	-	134	gene-Gm23126	Gm23126	snoRNA	115485781		0	0	0	0	1	1	0	0	0	0	0	0	0	0	0	0	0	0	0	0	1.17936	1.16992	0	0	0	0	0	0	0	0	0	0	0.14683	0.215951	0.622506	0.346906	0.728662	1
NC_000067.7	42975783	42992200	-	1297	gene-Gm39633	Gm39633	lncRNA	105243914		7	4	0	0.5	5	1	7	3	11	0	5.5	3	8	3	11	4	5.4333	3.43165	0	0	5.89681	1.16992	7.95161	3.4677	10.4436	0	5.39631	2.56363	6.73628	3.77716	12.5179	5.10381	4.61811	-0.45594	0.790823	-0.576538	0.564251	1
NC_000067.7	42992032	43074611	+	6691	gene-Gpr45	Gpr45	protein_coding	93690	G protein-coupled receptor 45	142	141	29	33.5	393	290	339	272	71	22	19.5	100	412	380	396	237	110.218	120.966	24.0357	32.0862	463.489	339.277	385.085	314.405	67.4089	16.5423	17.9877	85.4543	346.918	478.44	450.644	302.401	222.21	-0.0657703	0.491106	-0.133923	0.893464	1
NC_000067.7	43038138	43038637	-	500	gene-Gm3418	Gm3418	pseudogene	100041588	predicted gene 3418	0.75	1.5	1.08	0	1.08	0.92	0.83	0.58	2.25	8.08	1.83	0.58	0.25	0.75	0.2	1.33	0.776186	1.71582	0.828817	0	1.17936	1.16992	1.13594	1.1559	1.89884	6.01537	1.79877	0.854543	0	1.25905	0	1.27595	1.31653	0.531832	0.868969	0.612027	0.54052	1
NC_000067.7	43086360	43137788	-	5941	gene-Tgfbrap1	Tgfbrap1	protein_coding	73122	transforming growth factor%2C beta receptor associated protein 1	594	597	477	749.5	1634	873.5	1019	1127	418	393.5	343	621.5	1733.5	1479	1231	1129.5	461.054	512.173	395.346	707.783	1927.08	1022.51	1157.53	1302.7	396.858	296.257	308.489	531.526	1460.09	1862.14	1400.87	1441.83	949.014	-0.184552	0.254255	-0.725855	0.467928	1
NC_000067.7	43093821	43096294	+	2020	gene-Gm28782	Gm28782	lncRNA	105243915		11.5	7	1.5	8	32.5	9	15	13.5	5.5	0.5	0	6	28.5	29	18.5	17.5	9.31423	6.00538	1.65763	7.54968	37.7396	10.5293	17.0392	16.1826	5.69652	0	0	5.12726	23.577	36.5126	20.4838	22.9671	13.7739	-0.309259	0.580778	-0.532492	0.594385	1
NC_000067.7	43131440	43133002	+	1486	gene-8430432A02Rik	8430432A02Rik	lncRNA	108167597		4.5	6	15.5	8.5	12.5	13.5	12	25.5	13.5	46	6	19.5	16	14	17.5	7	3.10474	5.14747	13.2611	7.54968	14.1523	16.3789	13.6313	30.0534	13.2919	34.5884	5.39631	17.0909	13.4726	17.6268	20.4838	8.93166	14.6351	0.266332	0.531895	0.500723	0.616566	1
NC_000067.7	43137870	43155106	+	3457	gene-AI597479	AI597479	protein_coding	98404	expressed sequence AI597479	1425	1196	828	768	1646	1530	1502	1346	1070	2087	615	1355	2016	1470	1523	1285	1106.06	1026.06	686.261	724.77	1941.23	1789.98	1706.19	1555.84	1015.88	1569.26	553.122	1157.91	1697.54	1850.81	1733.16	1639.6	1359.6	0.0146435	0.258613	0.0566231	0.954845	1
NC_000067.7	43162231	43237503	-	1746	gene-Fhl2	Fhl2	protein_coding	14200	four and a half LIM domains 2	4736	929	3001	3143	298	440	353	487	2313	897	2637	4715	559	305	408	354	3676.02	797	2487.28	2966.08	351.45	514.765	400.988	562.924	2196.01	674.474	2371.68	4029.17	470.697	384.011	464.3	451.687	1424.91	0.0443869	0.429237	0.103409	0.917639	1
NC_000067.7	43228212	43228933	+	722	gene-Gm8210	Gm8210	pseudogene	666642	predicted pseudogene 8210	100.55	100.7	132.44	99.18	17.87	24.8	26.5	16.97	87.81	136.4	152.22	91.83	39.3	21.49	23.77	28.7	78.3948	86.6491	109.404	93.4273	21.2285	29.248	29.5346	19.6503	83.549	102.261	136.706	78.618	32.8393	26.4401	27.3118	37.0026	62.0166	-0.299581	0.294017	-1.01892	0.30824	1
NC_000067.7	43287318	43300278	-	3057	gene-Gm29040	Gm29040	lncRNA	102632346		1	0	1	3	0	0	0	0	0	0	0	5	0	0	0	0	0.776186	0	0.828817	2.83113	0	0	0	0	0	0	0	4.27272	0	0	0	0	0.544303	0	0.667822	0	1	1
NC_000067.7	43309847	43310295	+	449	gene-Gm29610	Gm29610	pseudogene	115486948		0	0	0	0	0	0	0	0	0	0	0	0	0	0	0	0	0	0	0	0	0	0	0	0	0	0	0	0	0	0	0	0	0	NA	NA	NA	NA	NA
NC_000067.7	43335745	43348801	-	370	gene-LOC115487086	LOC115487086	lncRNA	115487086		0	0	0	0	0	0	0	0	0	0	0	4	0	0	0	0	0	0	0	0	0	0	0	0	0	0	0	3.41817	0	0	0	0	0.213636	0	0.622506	0	1	1
NC_000067.7	43484643	43609678	+	2953	gene-Nck2	Nck2	protein_coding	17974	non-catalytic region of tyrosine kinase adaptor protein 2	2344	1744.67	2796.17	1819.67	1378	1148.17	1339.5	1238.17	1857.67	1674.83	2246.33	2194.33	1750.17	1158	1309.67	888.33	1819.38	1497.06	2317.37	1717.55	1625.16	1343.07	1522.17	1431.01	1764.02	1259.47	2020.02	1874.87	1473.56	1457.98	1490.77	1133.05	1609.16	0.0907789	0.181847	0.499204	0.617636	1
NC_000067.7	43719586	43735140	+	1505	gene-Gm38628	Gm38628	lncRNA	102642726		5.5	1	2	0	3	2.5	4	2	0	0	5.5	0	3	2	2	5	4.65712	0.857912	1.65763	0	3.53808	2.33984	4.54378	2.3118	0	0	5.39631	0	2.5261	2.51811	2.27598	6.37976	2.43765	-0.0655775	0.833527	-0.0786748	0.937291	1
NC_000067.7	43753443	43757398	+	1498	gene-Gm30634	Gm30634	lncRNA	102632604		0	0	0	0	0	0	0	0	0	0	0	0	0	0	0	0	0	0	0	0	0	0	0	0	0	0	0	0	0	0	0	0	0	NA	NA	NA	NA	NA
NC_000067.7	43769762	43781724	+	888	gene-Ecrg4	Ecrg4	protein_coding	78896	ECRG4 augurin precursor	545	2983	8676	2008	4	47	87	62	1180	3926	6038	1541	27	4	122	2	423.021	2559.15	7190.82	1894.97	4.71744	54.9863	98.8272	71.6659	1120.32	2952.04	5430.49	1316.85	22.7349	5.03622	138.835	2.5519	1455.44	0.240926	0.793078	0.303787	0.76129	1
NC_000067.7	43786121	43866999	-	4877	gene-Uxs1	Uxs1	protein_coding	67883	UDP-glucuronate decarboxylase 1	673.5	678.5	1084	924	340.5	460	495	393	595.5	588	1017.5	820	506.5	411.67	480	433.5	523.149	581.664	898.438	871.989	400.983	538.163	562.292	454.269	565.855	442.13	915.574	700.725	426.069	518.73	546.235	553.763	593.752	-0.0621986	0.247236	-0.251576	0.801369	1
NC_000067.7	43824981	43826664	+	1684	gene-Gm16103	Gm16103	pseudogene	100126353	predicted gene 16103	3.41	2.91	8.78	1.72	2.89	0.39	2.6	7.25	5.4	16.66	17.83	6.31	6.68	0.75	4.78	1.5	2.32856	2.57374	7.45936	1.88742	3.53808	0	3.40783	8.09131	4.7471	12.7827	16.1889	5.12726	5.89424	1.25905	5.68995	2.5519	5.22046	-0.0512257	0.709713	-0.072178	0.94246	1
NC_000067.7	43927141	43928880	+	1740	gene-Gm19587	Gm19587	pseudogene	102632770		1036.83	775.5	1189.5	968.7	513.42	807	698.08	697.5	729.83	1076.2	1303.42	894.75	563	558.17	714.33	458.83	804.905	665.74	986.293	914.456	605.012	944.126	792.889	806.819	693.077	809.068	1171.9	764.816	474.065	702.552	812.525	585.662	783.369	0.286382	0.226556	1.26406	0.206207	1
NC_000067.7	43937285	43941125	+	3841	gene-Gm8241	Gm8241	pseudogene	666690	predicted gene 8241	18.5	4	3.5	4.5	18	10.5	8.5	12.5	6.5	18	3.5	7.5	18	19.5	16	11	13.9713	3.43165	3.31527	3.77484	21.2285	11.6992	9.08755	13.8708	5.69652	13.5346	3.59754	6.83635	15.1566	25.1811	18.2078	14.0355	11.4141	-0.343216	0.517182	-0.663626	0.506929	1
NC_000067.7	43942088	43942212	+	125	gene-Gm26352	Gm26352	pseudogene	115485801		0	0	0	0	0	0	0	0	0	0	0	0	0	0	0	0	0	0	0	0	0	0	0	0	0	0	0	0	0	0	0	0	0	NA	NA	NA	NA	NA
NC_000067.7	43973130	44042160	+	4726	gene-Tpp2	Tpp2	protein_coding	22019	tripeptidyl peptidase II	3596	2533.25	2484	2124	3958	2464	2952	2312	2439	2897	2010	3810	4088	3098	2975	2629	2791.16	2173.09	2058.78	2004.44	4667.91	2882.68	3353.31	2672.44	2315.64	2178.32	1807.76	3255.81	3442.24	3900.55	3385.52	3354.48	2890.26	-0.0520356	0.21569	-0.241252	0.80936	1
NC_000067.7	44048559	44081745	-	1551	gene-Mettl21c	Mettl21c	protein_coding	433294	methyltransferase like 21C	12	2	2	3	2	6	4	8	1	0	5	0	16	5	6	0	9.31423	1.71582	1.65763	2.83113	2.35872	7.01952	4.54378	9.24721	0.949421	0	4.49692	0	13.4726	6.29527	6.82794	0	4.42064	-0.172342	0.786523	-0.219119	0.826557	1
NC_000067.7	44095031	44118906	-	20037	gene-Gm8251	Gm8251	protein_coding	102636082	predicted gene 8251	1	7	14.5	23	1.5	6	0	0	11	0	21	12.5	7	11	9	1	0.776186	6.00538	11.6034	21.7053	2.35872	7.01952	0	0	10.4436	0	18.8871	10.2545	5.89424	13.8496	10.2419	1.27595	7.51972	-1.09344	0.82879	-1.31932	0.187063	1
NC_000067.7	44125773	44141650	-	1458	gene-Tex30	Tex30	protein_coding	75623	testis expressed 30	541	797.75	1287.5	776	184	326	276	223	568	2698	1188	318	236	269	319	202	419.917	684.614	1067.52	732.319	217.002	381.394	313.521	257.766	539.271	2028.68	1068.47	271.745	198.72	338.686	363.019	257.742	571.274	0.013828	0.443212	0.0311996	0.97511	1
NC_000067.7	44143060	44158844	-	5928	gene-Poglut2	Poglut2	protein_coding	72050	protein O-glucosyltransferase 2	1357.5	1513	2592.5	1561	575	426.5	568	576	1367.5	1231.5	2217.5	1664.5	694.5	393	498	415.5	1054.06	1298.02	2148.29	1473.13	678.133	498.386	645.216	665.799	1298.81	926.367	1994.84	1421.96	584.372	494.808	566.719	530.796	1017.48	0.188227	0.250283	0.752056	0.452017	1
NC_000067.7	44158032	44183931	+	4339	gene-Bivm	Bivm	protein_coding	246229	basic%2C immunoglobulin-like variable motif containing	919.5	496	383.5	428.25	1018	892.5	914	972.5	456.5	575.5	264.5	720.5	1219.5	842.5	977	1143.5	714.091	425.524	318.266	403.908	1200.59	1043.57	1038.25	1123.54	432.936	433.107	237.438	615.271	1027.28	1060.12	1111.82	1459.69	790.337	-0.0783133	0.279359	-0.280332	0.779223	1
NC_000067.7	44184084	44220420	+	6906	gene-Ercc5	Ercc5	protein_coding	22592	excision repair cross-complementing rodent repair deficiency%2C complementation group 5	2057	1548	1697	1195.75	1113	1029	1077	1005.5	1417.14	1160	1426	2185.5	1289	996.5	1011	882	1596.61	1328.05	1406.5	1128.68	1312.63	1203.85	1223.41	1162.84	1345.33	872.229	1282.52	1868.03	1085.38	1254.02	1150.51	1125.39	1271.62	0.0862393	0.198449	0.434566	0.663877	1
NC_000067.7	44238651	44258260	-	3406	gene-Mettl21e	Mettl21e	protein_coding	403183	methyltransferase like 21E	0	0	0	1	0	6	0	0	0	0	0	0	0	0	0	0	0	0	0	0.943711	0	7.01952	0	0	0	0	0	0	0	0	0	0	0.497702	0.624178	0.622885	1.00208	0.316307	1
NC_000067.7	44250885	44252789	+	1905	gene-Gm15833	Gm15833	pseudogene	100534373	predicted gene 15833	0	8	0.5	0	0	0	0	0	0	0	0	0	1	0	0	0.5	0	6.8633	0	0	0	0	0	0	0	0	0	0	0.842034	0	0	0	0.481583	-0.0935635	0.622624	-0.150273	0.880549	1
NC_000067.7	44431864	44433611	+	1217	gene-Gm28893	Gm28893	lncRNA	105243917		0	0	0	0	0	0	0	0	0	0	1	0	0	0	0	0	0	0	0	0	0	0	0	0	0	0	0.899385	0	0	0	0	0	0.0562115	0	0.622506	0	1	1
NC_000067.7	44561724	44590619	-	547	gene-Gm39635	Gm39635	lncRNA	105243918		0	2.5	0	5	0	0	0	0.5	3	0	4.5	4.5	0	0	2	0	0	1.71582	0	4.71855	0	0	0	0	2.84826	0	3.59754	3.41817	0	0	2.27598	0	1.1609	-0.454042	0.83427	-0.544238	0.586278	1
NC_000067.7	44590540	44835998	+	3372	gene-Gulp1	Gulp1	protein_coding	70676	GULP%2C engulfment adaptor PTB domain containing 1	275	292.5	694	464	57	44	86	54.5	306	1431	462.5	566.5	86	43	91	56	213.451	250.51	575.199	437.882	67.2236	51.4765	97.6912	62.4187	290.523	1076	415.516	483.671	72.415	54.1393	103.557	71.4533	270.195	-0.106365	0.405095	-0.262569	0.792883	1
NC_000067.7	44682952	44684058	+	1107	gene-Gm16102	Gm16102	pseudogene	100417474	predicted gene 16102	1.5	5.5	2	3	0	0	3.9	0	1	5	14	0.5	1	0.5	0	1.2	1.55237	5.14747	1.65763	2.83113	0	0	4.54378	0	0.949421	3.75961	12.5914	0	0.842034	0	0	1.27595	2.19692	0.428853	0.885061	0.484547	0.627998	1
NC_000067.7	44778835	44784109	-	906	gene-4930521E06Rik	4930521E06Rik	lncRNA	75066	RIKEN cDNA 4930521E06 gene	0	0	2	0	0	0	1	0	0	2	0	2	0	0	1	0	0	0	1.65763	0	0	0	1.13594	0	0	1.50384	0	1.70909	0	0	1.13799	0	0.446531	0.0117651	0.743589	0.0158221	0.987376	1
NC_000067.7	44849573	44878858	+	594	gene-Gm3489	Gm3489	pseudogene	100041738		0	0	0	0	0	0	0	0	0	0	0	0	0	0	0	0	0	0	0	0	0	0	0	0	0	0	0	0	0	0	0	0	0	NA	NA	NA	NA	NA
NC_000067.7	44912646	44916560	-	733	gene-Gm19480	Gm19480	pseudogene	100502972		0	0	0	0	0	0	0	0	0	0	0	0	0	1	0	0	0	0	0	0	0	0	0	0	0	0	0	0	0	1.25905	0	0	0.0786909	-0.0953021	0.622506	-0.153094	0.878324	1
NC_000067.7	44963323	44977767	-	818	gene-Gm3496	Gm3496	pseudogene	100041752		0	0	0	0	0	0	0	0	0	0	0	0	0	0	0	0	0	0	0	0	0	0	0	0	0	0	0	0	0	0	0	0	0	NA	NA	NA	NA	NA
NC_000067.7	45350698	45388866	+	5564	gene-Col3a1	Col3a1	protein_coding	12825	collagen%2C type III%2C alpha 1	6501.5	1221	4874	16020	1222.14	1352.17	13458.5	14679.9	6427	1234	2585.67	21276.7	7689.5	618	4779.7	4670.33	5046.76	1047.51	4039.66	15118.2	1441.18	1581.73	15287.5	16968.6	6101.93	927.871	2325.81	18182.1	6475.25	778.095	5439.59	5958.7	6670.04	0.69038	0.766305	0.90092	0.367631	1
NC_000067.7	45413491	45542442	-	6615	gene-Col5a2	Col5a2	protein_coding	12832	collagen%2C type V%2C alpha 2	8113	3263	9716	7043.33	256	227	930	753.25	4736	1380	10698.5	15166.5	488	205	792.5	380	6297.2	2799.37	8052.79	6646.55	301.916	265.572	1056.43	870.394	4496.46	1037.65	9621.62	12960	410.913	258.106	901.289	484.862	3528.82	0.244884	0.551953	0.443669	0.657282	1
NC_000067.7	45552493	45553274	-	782	gene-Gm8296	Gm8296	pseudogene	666799	predicted gene 8296	0	0.54	0.27	0	0.14	0.39	0	0	0.14	4.8	0.75	0	0	0	0	0	0	0.857912	0	0	0	0	0	0	0	3.75961	0.899385	0	0	0	0	0	0.344807	0	0.622506	0	1	1
NC_000067.7	45558767	45559999	-	1233	gene-Gm7063	Gm7063	pseudogene	631429	predicted gene 7063	0	0	1.5	0	0	0	0	0	0	0.5	0.5	0	0.5	0	0	0	0	0	1.65763	0	0	0	0	0	0	0	0	0	0	0	0	0	0.103602	0	0.622506	0	1	1
NC_000067.7	45641187	45641949	+	613	gene-Gm8304	Gm8304	pseudogene	666814	predicted gene 8304	0	0	0	0	0	0	0	0	0	0	0	0	0	0	0	0	0	0	0	0	0	0	0	0	0	0	0	0	0	0	0	0	0	NA	NA	NA	NA	NA
NC_000067.7	45723953	45773289	-	6066	gene-Gm39637	Gm39637	lncRNA	105243920		0	2	0.25	2	2	0	0	0	0	0	0	0	0	0	0	0	0	1.71582	0	1.88742	2.35872	0	0	0	0	0	0	0	0	0	0	0	0.372623	0.215951	0.622506	0.346906	0.728662	1
NC_000067.7	45724616	45724722	-	107	gene-Gm23216	Gm23216	snRNA	115487596		0	0	0	0	0	0	0	0	0	0	0	0	0	0	0	0	0	0	0	0	0	0	0	0	0	0	0	0	0	0	0	0	0	NA	NA	NA	NA	NA
NC_000067.7	45785666	45804266	-	1132	gene-Gm51621	Gm51621	lncRNA	115487087		0	0	0	0	0	0	0	0	0	0	0	0	0	0	0	0	0	0	0	0	0	0	0	0	0	0	0	0	0	0	0	0	0	NA	NA	NA	NA	NA
NC_000067.7	45786055	45786185	+	131	gene-Gm23974	Gm23974	snoRNA	115487651		0	0	0	0	0	0	0	0	0	0	0	0	0	0	0	0	0	0	0	0	0	0	0	0	0	0	0	0	0	0	0	0	0	NA	NA	NA	NA	NA
NC_000067.7	45834313	45862798	+	3123	gene-Wdr75	Wdr75	protein_coding	73674	WD repeat domain 75	1226	1568	1971	1274	871	999	844	777.5	1274	1348	1465	1631	995.5	855	880	976	951.604	1345.21	1633.6	1202.29	1027.22	1168.75	958.737	899.291	1209.56	1013.59	1317.6	1393.76	838.666	1076.49	1001.43	1245.33	1142.7	-0.0366325	0.189728	-0.193079	0.846897	1
NC_000067.7	45865311	45869057	-	667	gene-Gm30900	Gm30900	lncRNA	102632958		0	0	1	0	1	0	0	0	0	0	0	0	0	0	0	0	0	0	0.828817	0	1.17936	0	0	0	0	0	0	0	0	0	0	0	0.125511	0.1122	0.622506	0.180239	0.856965	1
NC_000067.7	45896348	45896901	-	554	gene-Gm5526	Gm5526	pseudogene	433297	predicted pseudogene 5526	2272.21	1354.83	2982.27	2119.15	282.73	421.75	371.42	323.72	1513.11	1662.66	3553.21	2479.61	567.88	320.23	402.47	477.25	1763.49	1162.47	2471.53	1999.72	333.759	493.706	421.435	374.512	1436.47	1250.45	3195.51	2119.27	478.276	402.897	457.472	608.629	1185.6	-0.254336	0.297306	-0.855472	0.39229	1
NC_000067.7	45947230	45965690	-	3487	gene-Slc40a1	Slc40a1	protein_coding	53945	solute carrier family 40 %28iron-regulated transporter%29%2C member 1	584	602	489	695	107	161	280	420	719	423	428	545	278	146	192	115	453.293	516.463	405.292	655.879	126.192	188.357	318.064	485.479	682.633	318.063	384.937	465.726	234.086	183.822	218.494	146.734	361.47	0.490601	0.354655	1.38332	0.166567	1
NC_000067.7	46020691	46021227	+	537	gene-Rpl23a-ps1	Rpl23a-ps1	pseudogene	227054	ribosomal protein 23A%2C pseudogene 1	0.83	0.5	0.44	0.28	0	0.11	0	0.11	0.11	0.85	0.89	0.37	0.17	0	0	0	0.776186	0	0	0	0	0	0	0	0	0.751922	0.899385	0	0	0	0	0	0.151718	0	0.622506	0	1	1
NC_000067.7	46049395	46051423	-	2029	gene-Gm3852	Gm3852	pseudogene	100042453	predicted gene 3852	2	0	1.5	1	1	0	3	0.5	2.5	3	0.5	1.5	2.5	3.5	1.5	0	1.55237	0	1.65763	0.943711	1.17936	0	3.40783	0	1.89884	2.25576	0	1.70909	1.68407	5.03622	2.27598	0	1.47505	-0.596645	0.865417	-0.68943	0.490553	1
NC_000067.7	46059575	46069597	-	3483	gene-Stk-ps2	Stk-ps2	transcribed_pseudogene	212225	serine/threonine kinase 2	0	0	0	0	0	0	0	0	0	0	0	0	0	0	0	0	0	0	0	0	0	0	0	0	0	0	0	0	0	0	0	0	0	NA	NA	NA	NA	NA
NC_000067.7	46105232	46412711	+	17185	gene-Dnah7b	Dnah7b	protein_coding	227058	dynein%2C axonemal%2C heavy chain 7B	138.33	77.75	52.33	53.33	59	46.17	47.33	65.2	118.33	149.33	83.5	101	74	36.33	46.17	28.17	107.114	66.9171	43.0985	50.0167	69.5823	53.8163	53.3894	75.1336	112.032	112.036	75.5483	86.3089	62.3106	45.3259	52.3476	35.7267	68.794	0.343086	0.310849	1.1037	0.269721	1
NC_000067.7	46261147	46271859	-	1005	gene-Gm31046	Gm31046	lncRNA	102633144		0	0.25	0	0	0	0	0	2	0	0	0	0	0	2	0	0	0	0	0	0	0	0	0	2.3118	0	0	0	0	0	2.51811	0	0	0.301869	0.00844899	0.622506	0.0135725	0.989171	1
NC_000067.7	46413357	46413475	+	119	gene-n-R5s211	n-R5s211	rRNA	115487577		0	0	0	0	0	0	0	0	0	0	0	0	0	0	0	0	0	0	0	0	0	0	0	0	0	0	0	0	0	0	0	0	0	NA	NA	NA	NA	NA
NC_000067.7	46453578	46456183	+	2116	gene-Gm8326	Gm8326	pseudogene	666855	predicted gene 8326	21.55	19.43	23.67	9.82	10.84	10.54	10.67	9.78	15.43	27.19	18.24	22.97	19.27	9.48	9.37	9.68	17.0761	16.3003	19.8916	9.43711	12.973	12.8691	12.4954	11.559	14.2413	20.3019	16.1889	19.6545	15.9987	11.3315	10.2419	12.7595	14.5825	-0.0283787	0.391321	-0.0725203	0.942188	1
NC_000067.7	46464590	46846637	+	13009	gene-Dnah7c	Dnah7c	protein_coding	100101919	dynein%2C axonemal%2C heavy chain 7C	23.33	13.5	21.33	6.33	10.75	9.5	26.83	15.2	17.33	21.33	25.5	34.5	19.5	7.83	19.17	18.67	17.8523	12.0108	17.4052	5.66226	12.973	11.6992	30.6705	17.3385	16.1401	15.7904	23.384	29.0545	16.8407	10.0724	21.6218	24.2431	17.6724	0.00168627	0.442942	0.00380698	0.996962	1
NC_000067.7	46846704	46964952	-	15974	gene-Slc39a10	Slc39a10	protein_coding	227059	solute carrier family 39 %28zinc transporter%29%2C member 10	2846.17	1947.5	1541.5	1628	5055.25	3100.5	4116.5	2614	2211.5	2680	1146.33	2246.5	5676	3560.5	3963.5	2582.5	2209.02	1671.21	1278.04	1536.36	5961.67	3626.75	4675.55	3021.53	2100.12	2015.15	1030.69	1919.3	4779.39	4482.23	4510.99	3294.51	3007.03	0.0178427	0.26742	0.0667217	0.946803	1
NC_000067.7	47291022	47327236	+	440	gene-Gm39638	Gm39638	lncRNA	105243921		0	0	0	0	0	0	0	0	0	0	0	0	0	0	0	0	0	0	0	0	0	0	0	0	0	0	0	0	0	0	0	0	0	NA	NA	NA	NA	NA
NC_000067.7	47404161	47405636	-	1476	gene-Gm4852	Gm4852	pseudogene	227061	predicted pseudogene 4852	199.8	136.95	133.68	98.7	135.48	194.57	169.21	126.86	136.66	428.25	133.68	144.73	161.24	148.11	168.54	178.06	155.237	117.534	111.062	93.4273	159.214	228.134	191.975	146.799	130.071	321.822	120.518	123.909	135.568	186.34	192.32	227.119	165.066	-0.0269249	0.320131	-0.084106	0.932972	1
NC_000067.7	47472683	47500319	+	624	gene-Gm39639	Gm39639	lncRNA	105243922		0	0	0	0	0	0	0	0	0	0	0	0	0	0	1	0	0	0	0	0	0	0	0	0	0	0	0	0	0	0	1.13799	0	0.0711244	-0.0953021	0.622506	-0.153094	0.878324	1
NC_000067.7	47506180	47506284	-	105	gene-Mir6350	Mir6350	miRNA	102466969	microRNA 6350	0	0	0	0	0	0	0	0	0	0	0	0	0	0	0	0	0	0	0	0	0	0	0	0	0	0	0	0	0	0	0	0	0	NA	NA	NA	NA	NA
NC_000067.7	47696786	47698870	+	2085	gene-Gm8337	Gm8337	pseudogene	666869	predicted gene 8337	47.03	37.1	58.74	32.48	28.5	26.15	34.28	23.97	32.08	62.59	39.16	47.86	49.61	32.13	27.79	25.81	36.4807	31.7427	48.9002	30.1987	33.0221	30.4179	38.6221	27.7416	30.3815	47.3711	35.076	41.0181	42.1017	40.2897	31.8637	33.1748	36.1502	-0.184511	0.277887	-0.663978	0.506704	1
NC_000067.7	47954295	47954996	-	702	gene-Gm19206	Gm19206	pseudogene	100418427	predicted gene%2C 19206	0	0	0	0	0	0	0	0	0	0	0	0	0	0	0	0	0	0	0	0	0	0	0	0	0	0	0	0	0	0	0	0	0	NA	NA	NA	NA	NA
NC_000067.7	48352826	48354028	-	1203	gene-Gm5974	Gm5974	pseudogene	546734	predicted gene 5974	1	3	2.5	2	0	0	0	0	0	1	0	0	2	0	0	1	0.776186	2.57374	1.65763	1.88742	0	0	0	0	0	0.751922	0	0	1.68407	0	0	1.27595	0.662933	-0.726436	0.86623	-0.838618	0.401683	1
NC_000067.7	48501332	48501452	-	121	gene-Gm23240	Gm23240	pseudogene	115487668		0	0	0	0	0	0	0	0	0	0	0	0	0	0	0	0	0	0	0	0	0	0	0	0	0	0	0	0	0	0	0	0	0	NA	NA	NA	NA	NA
NC_000067.7	48920854	48922084	+	1231	gene-Gm8357	Gm8357	pseudogene	666909	predicted gene 8357	0	2	1	0	0	0	0	0	1	0	0	2	0	1	0	0	0	1.71582	0.828817	0	0	0	0	0	0.949421	0	0	1.70909	0	1.25905	0	0	0.403888	-0.145583	0.734506	-0.198206	0.842884	1
NC_000067.7	49275382	49276167	+	786	gene-Gm8367	Gm8367	pseudogene	666924	predicted gene 8367	0	0	0	0.22	0.12	0	0	0	0	0	0	0	0	0.12	0	0	0	0	0	0	0	0	0	0	0	0	0	0	0	0	0	0	0	NA	NA	NA	NA	NA
NC_000067.7	49283775	49379590	+	542	gene-C230029F24Rik	C230029F24Rik	lncRNA	442837	RIKEN cDNA C230029F24 gene	0.33	0	0	0	0	0	0	0	0	0	0	0	0	0	0	0	0	0	0	0	0	0	0	0	0	0	0	0	0	0	0	0	0	NA	NA	NA	NA	NA
NC_000067.7	49437943	49439958	-	2016	gene-Gm6757	Gm6757	pseudogene	627430	predicted gene 6757	0	0	0	0	0	0	0	0	0	2	0.33	0	0	0	0	0	0	0	0	0	0	0	0	0	0	1.50384	0	0	0	0	0	0	0.0939902	0	0.622506	0	1	1
NC_000067.7	49537712	49538142	+	305	gene-Gm3605	Gm3605	pseudogene	100041981		0	0	0	0	0	0	0	0	0	0	0	0	0	0	0	0	0	0	0	0	0	0	0	0	0	0	0	0	0	0	0	0	0	NA	NA	NA	NA	NA
NC_000067.7	50337061	50361207	-	114	gene-Gm39640	Gm39640	lncRNA	105243923		0	0	0	0	0	0	0	0	0	0	0	0	0	0	0	0	0	0	0	0	0	0	0	0	0	0	0	0	0	0	0	0	0	NA	NA	NA	NA	NA
NC_000067.7	50572189	50572350	+	162	gene-Gm20118	Gm20118	pseudogene	102633655		0	0	0	0	0	0	0	0	0	0	0	0	0	0	0	0	0	0	0	0	0	0	0	0	0	0	0	0	0	0	0	0	0	NA	NA	NA	NA	NA
NC_000067.7	50851634	50856860	+	2458	gene-Gm28321	Gm28321	lncRNA	102633780		0	6	28	0	2	1	0	0	4	0	11	0	0	1	0	0	0	5.14747	23.2069	0	2.35872	1.16992	0	0	3.79768	0	9.89323	0	0	1.25905	0	0	2.92706	0.271346	0.864496	0.313877	0.753614	1
NC_000067.7	50951946	51226429	+	5779	gene-Tmeff2	Tmeff2	protein_coding	56363	transmembrane protein with EGF-like and two follistatin-like domains 2	3002.5	2720.5	1428	1426	3368	3335	3428	3269	2515	1927	2275	2394	5042.5	2924.5	3567	3104.5	2330.11	2333.52	1183.55	1345.73	3972.09	3901.68	3894.02	3778.64	2387.79	1448.95	2046.1	2045.78	4245.54	3681.47	4059.21	3960.56	2913.42	-0.0361454	0.224275	-0.161166	0.871963	1
NC_000067.7	51257545	51372938	-	2552	gene-9330175M20Rik	9330175M20Rik	lncRNA	442821	RIKEN cDNA 9330175M20 gene	4	0	0	9	12	7	7	0	2	0	0	4	2	5	1	0	3.10474	0	0	8.49339	14.1523	8.18944	7.95161	0	1.89884	0	0	3.41817	1.68407	6.29527	1.13799	0	3.52037	1.03943	0.880379	1.18067	0.237735	1
NC_000067.7	51328285	51342119	+	3055	gene-Cavin2	Cavin2	protein_coding	20324	caveolae associated 2	576.5	458.5	731	461	142	197	436	189	185	811	613	1468	209.5	65.5	274	42.5	447.083	392.924	605.865	435.051	167.469	230.474	495.272	218.465	175.643	609.808	551.323	1254.47	176.827	83.0976	311.809	53.59	388.073	0.750991	0.50658	1.48247	0.138215	1
NC_000067.7	51504127	51517634	-	7434	gene-Nabp1	Nabp1	protein_coding	109019	nucleic acid binding protein 1	187	139	177	202	96	109	65	178	124	281	200	358	134	89	76	127	145.147	119.25	146.701	190.63	113.219	127.521	73.8364	205.75	117.728	211.29	179.877	305.926	112.833	112.056	86.4873	162.046	150.644	0.132485	0.335351	0.395063	0.692796	1
NC_000067.7	51548664	51635877	-	1470	gene-Gm17767	Gm17767	lncRNA	100045066	predicted gene%2C 17767	0	0	0	0	0	0	0	0	0	0	0	0	0	0	0	0	0	0	0	0	0	0	0	0	0	0	0	0	0	0	0	0	0	NA	NA	NA	NA	NA
NC_000067.7	51661633	51685105	+	292	gene-Gm31636	Gm31636	lncRNA	102633934		0	0	0	0	0	0	0	0	0	0	0	0	0	0	0	0	0	0	0	0	0	0	0	0	0	0	0	0	0	0	0	0	0	NA	NA	NA	NA	NA
NC_000067.7	51788917	51955143	-	6215	gene-Myo1b	Myo1b	protein_coding	17912	myosin IB	3023.5	1229	2059	2026.5	1991.5	1420.5	1878.5	1420.25	1947	1691	1910.5	4549	1966	1417	1598.5	1323.5	2347.19	1054.37	1706.53	1911.96	2349.29	1661.29	2133.3	1641.38	1848.52	1271.5	1717.82	3887.32	1655.44	1784.08	1818.51	1689.36	1904.87	0.159139	0.309289	0.514532	0.60688	1
NC_000067.7	51954778	51959147	+	4060	gene-Gm33795	Gm33795	lncRNA	102636835		48.5	30	54	29.5	22	31.5	23.5	27.75	36	34	40.5	82	46	31	37.5	32.5	37.2569	25.7374	44.7561	28.3113	25.9459	37.4374	27.2627	32.3652	34.1791	25.5653	35.9754	70.0725	38.7336	39.0307	43.2436	40.8305	36.669	-0.38017	0.33643	-1.13001	0.258471	1
NC_000067.7	51977413	51977828	-	416	gene-Gm8419	Gm8419	pseudogene	667010		0	0.25	0.2	0	1	3	0	0	0.53	0.43	0	0.14	0	1.17	1	0.2	0	0	0	0	1.17936	3.50976	0	0	0.949421	0	0	0	0	1.25905	1.13799	0	0.502224	0.345311	0.752265	0.459028	0.646214	1
NC_000067.7	52026265	52146348	+	3208	gene-Stat4	Stat4	protein_coding	20849	signal transducer and activator of transcription 4	15	4.5	3	0	3	7	4	7	0	0	2	0	7	0	3	3	11.6428	3.43165	2.48645	0	3.53808	8.18944	4.54378	8.09131	0	0	1.79877	0	5.89424	0	3.41397	3.82786	3.55365	0.64313	0.807184	0.796757	0.425592	1
NC_000067.7	52129743	52130231	-	489	gene-Gm3940	Gm3940	pseudogene	100042634	predicted gene 3940	3.88	4.47	5.59	4.86	0.31	0.97	0.93	1.24	2.26	6.28	5.55	5.01	1.94	0.53	0.49	0.74	3.10474	3.43165	4.9729	4.71855	0	1.16992	1.13594	1.1559	1.89884	4.51153	5.39631	4.27272	1.68407	1.25905	0	1.27595	2.49926	-0.172664	0.809347	-0.213337	0.831064	1
NC_000067.7	52146151	52153058	-	1645	gene-Gm31812	Gm31812	lncRNA	102634160		5	7.5	2	1	4	4	2	11	3	14	2	13	10	5	11	15	3.88093	6.8633	1.65763	0.943711	4.71744	4.67968	2.27189	12.7149	2.84826	10.5269	1.79877	11.1091	8.42034	6.29527	12.5179	19.1393	6.89908	-0.782793	0.655479	-1.19423	0.232388	1
NC_000067.7	52158588	52201024	+	5783	gene-Stat1	Stat1	protein_coding	20846	signal transducer and activator of transcription 1	568	511	395	523	408	393	403	634	522	380	274	437	591	309	299	393	440.874	438.393	327.383	493.561	481.179	459.779	457.786	732.842	495.598	285.73	246.431	373.435	497.642	389.048	340.259	501.449	435.087	0.295966	0.249604	1.18574	0.235724	1
NC_000067.7	52202608	52274168	-	12264	gene-Gls	Gls	protein_coding	14660	glutaminase	3238.52	1126	938	1063	3831.4	2974.67	3423.9	2395.5	1304.4	3431	860	2374	4414.4	3999.32	4146.9	3155.8	2514.07	966.009	777.431	1003.16	4518.13	3480.51	3889.47	2769.54	1238.04	2579.84	773.471	2028.69	3716.74	5034.96	4719.25	4026.9	2752.26	-0.243905	0.373203	-0.653546	0.513404	1
NC_000067.7	52288479	52297310	-	549	gene-Gm31867	Gm31867	lncRNA	102634235		0	0	0	0	0	0	0	2	0	0	1	0	0	0	0	0	0	0	0	0	0	0	0	2.3118	0	0	0.899385	0	0	0	0	0	0.200699	0.215951	0.622506	0.346906	0.728662	1
NC_000067.7	52344774	52407164	+	1071	gene-Gm31955	Gm31955	lncRNA	102634354		0	0	0	0	2	0	0	0	0	0	0	0	0	0	0	0	0	0	0	0	2.35872	0	0	0	0	0	0	0	0	0	0	0	0.14742	0.215951	0.622506	0.346906	0.728662	1
NC_000067.7	52483595	52483703	-	109	gene-Gm23460	Gm23460	snRNA	115487589		0	0	0	0	0	0	0	0	0	0	0	0	0	0	0	0	0	0	0	0	0	0	0	0	0	0	0	0	0	0	0	0	0	NA	NA	NA	NA	NA
NC_000067.7	52495008	52539679	-	5164	gene-Nab1	Nab1	protein_coding	17936	Ngfi-A binding protein 1	1927	1433.5	1848.5	1269.5	1023.5	1187.5	1043	766.5	1253.33	2945	1356.25	1885.5	985	1131	1167	643	1495.71	1230.25	1531.65	1198.51	1207.67	1389.87	1184.79	885.421	1189.62	2214.41	1219.57	1611.67	829.404	1423.99	1328.03	820.437	1297.56	0.0832298	0.251158	0.331384	0.740354	1
NC_000067.7	52542188	52543405	-	1218	gene-Gm5976	Gm5976	pseudogene	546736	predicted gene 5976	0	0	1	0	0	0	0	0	0	1	0	2.2	5	0	0	0	0	0	0.828817	0	0	0	0	0	0	0.751922	0	1.70909	4.21017	0	0	0	0.46875	-0.464823	0.663167	-0.700914	0.483356	1
NC_000067.7	52552438	52621832	+	706	gene-Gm53065	Gm53065	lncRNA	118126071	predicted gene 53065	0	0	0	0	0	0	0	0	0	1	0	0	1	0	0	0	0	0	0	0	0	0	0	0	0	0.751922	0	0	0.842034	0	0	0	0.0996223	-0.0953021	0.622506	-0.153094	0.878324	1
NC_000067.7	52561380	52561890	+	511	gene-Rps27a-ps1	Rps27a-ps1	pseudogene	100042094	ribosomal protein S27A%2C pseudogene 1	0.17	1.28	1.37	1.67	0	0.33	0.17	0.5	1.17	2.11	1.3	0.67	0	0.33	0.17	0.17	0	0.857912	0.828817	1.88742	0	0	0	0	0.949421	1.50384	0.899385	0.854543	0	0	0	0	0.486334	0	0.849417	0	1	1
NC_000067.7	52609173	52619451	-	2944	gene-Gm28178	Gm28178	lncRNA	102634661	predicted gene 28178	0	0	0	0	0	0	0	0	0	0	0	0	0	0	0	0	0	0	0	0	0	0	0	0	0	0	0	0	0	0	0	0	0	NA	NA	NA	NA	NA
NC_000067.7	52623381	52624318	+	938	gene-Gm5527	Gm5527	pseudogene	433305		52.2	97.81	134.36	89.93	31.14	36.5	38.17	39.31	81.28	70.19	112.9	56.72	43.67	30.56	32.12	37.99	40.3617	84.0754	111.062	84.9339	36.5602	42.1171	43.1659	45.0802	76.9031	52.6345	101.63	48.709	37.0495	39.0307	36.4157	48.4862	58.0134	0.0541076	0.335689	0.161184	0.871949	1
NC_000067.7	52669850	52691078	+	3408	gene-Nemp2	Nemp2	protein_coding	227094	nuclear envelope integral membrane protein 2	102	172	108	99	78	85	50	114	112	59	138.25	78	86	54	70	75	79.171	147.561	89.5123	93.4273	91.9902	99.4432	56.7972	131.773	106.335	44.3634	124.115	66.6544	72.415	67.9889	79.6593	95.6964	90.4314	0.258113	0.338992	0.761412	0.446411	1
NC_000067.7	52695445	52766517	-	5850	gene-Mfsd6	Mfsd6	protein_coding	98682	major facilitator superfamily domain containing 6	1418	960	327	458	3620	2452	2559	2080	846	735	259	821	4104	2792	2738	2594	1100.63	823.596	271.023	432.219	4269.29	2868.64	2906.88	2404.28	803.21	552.662	232.941	701.58	3455.71	3515.28	3115.82	3309.82	1922.72	-0.10077	0.386304	-0.260856	0.794204	1
NC_000067.7	52824584	52856847	-	11524	gene-Inpp1	Inpp1	protein_coding	16329	inositol polyphosphate-1-phosphatase	1205	651.12	712	617	852	838	822	624	712	973	702	1032	1237	849	962	737	935.304	558.501	590.118	582.269	1004.82	980.393	933.746	721.283	675.987	731.62	631.368	881.889	1041.6	1068.94	1094.75	940.377	835.809	-0.185515	0.191206	-0.970235	0.331929	1
NC_000067.7	52884197	52960145	+	1838	gene-Hibch	Hibch	protein_coding	227095	3-hydroxyisobutyryl-Coenzyme A hydrolase	703	848	687	762	526	606	556	455	680	1014.5	624	810	731	523	551	575	545.659	727.509	569.397	719.107	620.344	708.972	631.585	525.935	645.606	762.448	561.216	692.18	615.527	658.485	627.033	733.672	646.542	-0.0819115	0.153997	-0.531904	0.594793	1
NC_000067.7	52961483	53031816	-	4304	gene-1700019D03Rik	1700019D03Rik	protein_coding	67080	RIKEN cDNA 1700019D03 gene	24	41	23	62.5	12.5	33	19.5	44	46.5	27	16	12.5	40.5	12	22	29	18.6285	35.1744	19.0628	58.5101	14.1523	38.6074	22.7189	50.8597	43.6733	20.3019	14.3902	10.2545	33.6814	15.1086	25.0358	37.0026	28.5726	0.169409	0.505939	0.33484	0.737745	1
NC_000067.7	53100799	53107238	+	2705	gene-Mstn	Mstn	protein_coding	17700	myostatin	0	1	0	0	4	3.33	0	1	0	0	0	0	6	6	4	1	0	0.857912	0	0	4.71744	3.50976	0	1.1559	0	0	0	0	5.05221	7.55432	4.55196	1.27595	1.79222	-0.722498	0.869457	-0.830976	0.405987	1
NC_000067.7	53139209	53139308	+	100	gene-Gm24349	Gm24349	pseudogene	115485814		0	0	0	0	0	0	0	0	0	0	0	0	0	0	0	0	0	0	0	0	0	0	0	0	0	0	0	0	0	0	0	0	0	NA	NA	NA	NA	NA
NC_000067.7	53197732	53226923	-	1070	gene-1700019A02Rik	1700019A02Rik	protein_coding	69397	RIKEN cDNA 1700019A02 gene	0	0.5	0	0	1	0	0	0.5	0	2	0	1	0	0	0	0	0	0	0	0	1.17936	0	0	0	0	1.50384	0	0.854543	0	0	0	0	0.221109	0.1122	0.622506	0.180239	0.856965	1
NC_000067.7	53225794	53336190	-	6744	gene-Pms1	Pms1	protein_coding	227099	PMS1 homolog 1%2C mismatch repair system component	191	249.5	273	259	134	118	81	119.5	170	202	143	185	107	104.5	128.5	116	148.252	214.478	226.267	244.421	158.034	138.051	92.0115	138.708	161.401	151.888	128.612	158.091	90.0977	130.942	145.663	148.01	154.683	0.0382091	0.233026	0.163969	0.869755	1
NC_000067.7	53336254	53349404	+	1846	gene-Ormdl1	Ormdl1	protein_coding	227102	ORM1-like 1 %28S. cerevisiae%29	1538.5	1476.64	1998.5	1485	732.5	819.5	839	1005	1453.5	3119.5	1616.5	1455.83	1171.5	716	845.5	1038.5	1193.77	1267.14	1655.98	1401.41	863.292	959.335	953.057	1161.68	1380.46	2346	1453.41	1244.22	986.864	901.483	962.74	1324.44	1253.45	-0.0831471	0.216201	-0.384582	0.700547	1
NC_000067.7	53352070	53365502	+	2661	gene-Osgepl1	Osgepl1	protein_coding	72085	O-sialoglycoprotein endopeptidase-like 1	574.5	737.5	853	756.5	358.5	333.5	312.5	339.5	584.5	687	560	477	412.5	304.5	340.5	365.5	445.531	633.139	706.981	713.445	422.211	390.753	354.415	393.007	554.462	516.57	503.655	407.617	346.918	382.752	386.917	466.998	476.586	-0.0194818	0.177401	-0.109818	0.912554	1
NC_000067.7	53365340	53371883	-	755	gene-Gm18800	Gm18800	pseudogene	100417745	predicted gene%2C 18800	2	3.5	1	2.5	13.5	10.5	11.5	5.5	6	9.5	3	7.5	17.5	16.5	14	13.5	1.55237	3.43165	0.828817	1.88742	16.5111	11.6992	13.6313	6.93541	5.69652	7.51922	2.69815	6.83635	15.1566	20.1449	15.9319	17.8633	9.27026	-0.472228	0.448083	-1.05389	0.291935	1
NC_000067.7	53383776	53391911	-	2442	gene-Asnsd1	Asnsd1	protein_coding	70396	asparagine synthetase domain containing 1	1616	1796.5	2443	1590.5	1378	1321.33	1114	1282.5	1466	1424	1417	1990	1497	1008.5	1182	1236	1254.32	1540.81	2024.8	1500.5	1625.16	1545.46	1265.44	1481.87	1391.85	1070.74	1274.43	1700.54	1260.53	1269.13	1345.1	1577.08	1445.48	0.117323	0.182742	0.642014	0.520864	1
NC_000067.7	53387488	53391911	-	583	gene-Asdurf	Asdurf	protein_coding	110599589	ASNSD1 upstream reading frame	137	167.5	237.5	156.5	122	138.33	123	129.5	159.5	187.5	135.5	191	132.5	115	109.5	112	106.337	144.129	197.259	147.219	143.882	161.449	139.721	150.267	151.907	141.361	122.316	163.218	111.149	144.791	125.179	142.907	143.318	0.186302	0.202175	0.921493	0.356793	1
NC_000067.7	53429573	53431943	+	538	gene-Gm6801	Gm6801	pseudogene	627866	predicted gene 6801	0	0.5	0	0	1.5	0	0	0	0	1	0.5	0.5	0	0	0	0	0	0	0	0	2.35872	0	0	0	0	0.751922	0	0	0	0	0	0	0.194415	0.215951	0.622506	0.346906	0.728662	1
NC_000067.7	53433401	53440588	+	843	gene-LOC118567743	LOC118567743	lncRNA	118567743		0	0	0	1	0	0	0	0	0	0	0	0	0	1.5	0	0	0	0	0	0.943711	0	0	0	0	0	0	0	0	0	2.51811	0	0	0.216364	-0.199053	0.622506	-0.319761	0.74915	1
NC_000067.7	53436154	53746456	-	12926	gene-Dnah7a	Dnah7a	protein_coding	627872	dynein%2C axonemal%2C heavy chain 7A	25.33	27	99.33	35.33	7.5	13.5	13.83	11.2	22.33	45.33	37	15.5	20	5.33	15.17	11.67	19.4046	23.1636	82.0529	33.0299	9.43489	16.3789	15.9032	12.7149	20.8873	33.8365	33.2772	13.6727	16.8407	6.29527	17.0699	15.3114	23.0796	-0.0334644	0.505729	-0.0661707	0.947242	1
NC_000067.7	53739487	53800104	+	3112	gene-Gm32311	Gm32311	lncRNA	102634815		4.5	0	0	0	0.5	4	1	0	2	0	0	3.5	0	1	3	2.5	3.10474	0	0	0	0	4.67968	1.13594	0	1.89884	0	0	3.41817	0	1.25905	3.41397	2.5519	1.34139	-0.135528	0.877112	-0.154516	0.877203	1
NC_000067.7	53794671	53824374	-	3278	gene-Stk17b	Stk17b	protein_coding	98267	serine/threonine kinase 17b %28apoptosis-inducing%29	635	1026	1817	590	141.5	194	177	176	640	3261	1256	497	157	91	208	91	492.878	880.218	1505.96	556.789	167.469	226.965	201.062	203.439	607.629	2452.02	1129.63	424.708	132.199	114.574	236.702	116.112	590.522	0.382662	0.452192	0.84624	0.397419	1
NC_000067.7	53846031	54234193	-	13338	gene-Hecw2	Hecw2	protein_coding	329152	HECT%2C C2 and WW domain containing E3 ubiquitin protein ligase 2	349.1	301	171	136	1602	722	817	784.4	297	187.2	209	261	1767	1255	1110	1031	270.889	258.232	141.728	128.345	1889.34	844.682	928.066	906.227	281.978	140.609	187.971	223.036	1487.87	1580.11	1263.17	1315.51	740.485	-0.296354	0.312722	-0.94766	0.343302	1
NC_000067.7	53888583	53888654	+	72	gene-Mir7681	Mir7681	miRNA	102465783	microRNA 7681	0	1	0	0	0	0	0	0	0	0	0	0	0	0	0	0	0	0.857912	0	0	0	0	0	0	0	0	0	0	0	0	0	0	0.0536195	0	0.622506	0	1	1
NC_000067.7	53925987	53926100	-	114	gene-Gm24251	Gm24251	pseudogene	115487670		0	0	0	0	0	0	0	0	0	0	0	0	0	0	0	0	0	0	0	0	0	0	0	0	0	0	0	0	0	0	0	0	0	NA	NA	NA	NA	NA
NC_000067.7	54281715	54289772	-	691	gene-Gm51622	Gm51622	lncRNA	115487088		0	0	0	0	0	0	1	0	0	1	0	0	0	1	0	0	0	0	0	0	0	0	1.13594	0	0	0.751922	0	0	0	1.25905	0	0	0.196682	0.00844899	0.622506	0.0135725	0.989171	1
NC_000067.7	54288261	54288367	-	107	gene-Gm25829	Gm25829	snRNA	115487701		0	0	0	0	0	0	0	0	0	0	0	0	0.83	0	0	0	0	0	0	0	0	0	0	0	0	0	0	0	0.842034	0	0	0	0.0526272	-0.0953021	0.622506	-0.153094	0.878324	1
NC_000067.7	54289820	54407886	+	4990	gene-Ccdc150	Ccdc150	protein_coding	78016	coiled-coil domain containing 150	0	5	0	0	0	1	2	0	2	44	0	0	0	7	1	2	0	4.28956	0	0	0	1.16992	2.27189	0	1.89884	33.0845	0	0	0	8.81338	1.13799	2.5519	3.45113	-0.615933	0.872315	-0.706091	NA	NA
NC_000067.7	54435036	54478185	-	4764	gene-Gtf3c3	Gtf3c3	protein_coding	98488	general transcription factor IIIC%2C polypeptide 3	1043	1035	945.5	698.5	1784	1358.5	1532	1101.5	610.5	871.5	528.5	705	2036	1338.5	1443.5	1336	809.562	887.939	784.061	658.71	2103.98	1588.75	1740.27	1273.8	579.147	655.676	474.875	602.453	1714.38	1684.61	1643.26	1704.67	1181.63	-0.00860129	0.164382	-0.0523251	0.95827	1
NC_000067.7	54481731	54495945	-	1680	gene-Gm34066	Gm34066	protein_coding	102637189	predicted gene%2C 34066	0	4	0	0	0	0	7	0	0	0	0	0	4	0	0	2	0	3.43165	0	0	0	0	7.95161	0	0	0	0	0	3.36814	0	0	2.5519	1.08146	0.118143	0.713852	0.165501	0.86855	1
NC_000067.7	54512159	54596843	-	10579	gene-Pgap1	Pgap1	protein_coding	241062	post-GPI attachment to proteins 1	856	447	181	245	2918	1275	1697	1156	324	1182	184	362	2876	2058	1898.75	1548	664.415	383.487	150.016	231.209	3441.38	1491.65	1927.7	1336.22	307.612	888.771	165.487	309.345	2421.69	2591.13	2161.04	1975.17	1277.9	-0.147631	0.461774	-0.319704	0.749193	1
NC_000067.7	54558252	54579860	+	1872	gene-Gm51623	Gm51623	lncRNA	115487089		2	0	0	0	3	1	0	0	0	0	3	1	5	1	3	2	1.55237	0	0	0	3.53808	1.16992	0	0	0	0	2.69815	0.854543	4.21017	1.25905	3.41397	2.5519	1.32801	-0.793533	0.884103	-0.897557	0.369422	1
NC_000067.7	54605684	54606459	+	776	gene-Gm19637	Gm19637	pseudogene	100503327		0	0	0	0	0	0	0	0	0	0	0	0	0	0	0	0	0	0	0	0	0	0	0	0	0	0	0	0	0	0	0	0	0	NA	NA	NA	NA	NA
NC_000067.7	54684499	54968142	-	12423	gene-Ankrd44	Ankrd44	protein_coding	329154	ankyrin repeat domain 44	1214	328.5	292.5	385	1056.5	553	682.5	635.5	348	774	245.5	568	1417.5	976.5	647.5	830	942.29	281.395	242.015	363.329	1245.41	646.966	774.714	735.153	330.398	581.987	221.249	485.381	1194	1228.84	737.418	1059.04	691.849	-0.294656	0.395426	-0.745161	0.456174	1
NC_000067.7	54720710	54805513	+	1806	gene-4930444A19Rik	4930444A19Rik	lncRNA	73980		26	12.5	10.5	13	30.5	19	23.5	18.5	5	3	7.5	22	44.5	16.5	16.75	17	20.1808	10.2949	8.28817	12.2682	35.3808	22.2285	27.2627	20.8062	4.7471	2.25576	7.19508	18.8	37.0495	20.1449	19.3458	21.6912	17.9962	0.0869553	0.476948	0.182316	0.855335	1
NC_000067.7	55024328	55066660	-	7722	gene-Sf3b1	Sf3b1	protein_coding	81898	splicing factor 3b%2C subunit 1	8535.17	11067	11492	7184	8924.25	7209	7536	6598	9353	14684.5	9601.67	9275.5	10397	7776	7910	7022	6624.75	9494.51	9524.77	6779.62	10524.6	8433.95	8560.48	7626.64	8879.93	11041.2	8635.89	7926.74	8754.63	9790.4	9001.51	8959.74	8784.96	-0.0542828	0.167818	-0.323462	0.746345	1
NC_000067.7	55091929	55111861	+	1733	gene-Coq10b	Coq10b	protein_coding	67876	coenzyme Q10B	1804.5	1223.33	2075	1634.5	453.5	573	395.5	471.5	1130	2068.33	2212.5	2378.83	494.5	520.5	469	509	1400.24	1049.23	1719.8	1542.02	535.43	670.364	449.834	545.586	1072.85	1554.97	1989.44	2032.96	415.965	654.708	533.718	649.46	1051.04	-0.0322081	0.240315	-0.134025	0.893383	1
NC_000067.7	55105412	55106267	+	856	gene-Gm17971	Gm17971	pseudogene	100416214	predicted gene%2C 17971	35	14	27	23	12.5	3	2	2	15	14	26	5	10	3	4	7	27.1665	12.0108	22.3781	21.7053	14.1523	3.50976	2.27189	2.3118	14.2413	10.5269	23.384	4.27272	8.42034	3.77716	4.55196	8.93166	11.4758	-0.184356	0.613087	-0.300701	0.763642	1
NC_000067.7	55116992	55127402	-	2588	gene-Hspd1	Hspd1	protein_coding	15510	heat shock protein 1 %28chaperonin%29	8688.03	10034.9	12172.4	8338.78	5663.58	6950.58	6079.17	6025.81	7319.75	9216.27	9112.23	8422.39	5757.83	5338.38	6601.75	5269.75	6743.5	8609.15	10088.4	7869.6	6679.9	8132.12	6905.41	6965.46	6949.76	6929.71	8195.19	7196.96	4848.43	6720.83	7513.01	6724.27	7316.98	0.151325	0.163389	0.926163	0.354361	1
NC_000067.7	55127307	55130476	+	768	gene-Hspe1	Hspe1	protein_coding	15528	heat shock protein 1 %28chaperonin 10%29	2066.58	1996.92	2999.58	2580.67	343.58	582.08	493.33	452.25	1915.83	6908.82	3288.92	1736.25	612	416.5	559.67	453.33	1604.38	1713.25	2486.45	2435.72	405.7	680.894	560.021	522.467	1819.09	5195.03	2958.08	1483.49	515.325	523.766	637.275	578.006	1507.43	-0.0534835	0.324952	-0.164589	0.869268	1
NC_000067.7	55159215	55160051	-	837	gene-Gm5147	Gm5147	pseudogene	381258	predicted gene 5147	0	0	0	0	0	0	0.5	0	0	0	0	0	0	0	0	0	0	0	0	0	0	0	0	0	0	0	0	0	0	0	0	0	0	NA	NA	NA	NA	NA
NC_000067.7	55170404	55194058	+	2826	gene-Mob4	Mob4	protein_coding	19070	MOB family member 4%2C phocein	2972.95	1797.03	1969.3	2776.67	1560.08	2357.75	2139.17	1933.33	2116.58	6604.57	2254.5	3157.42	1976.75	1641.35	2129.75	1755.78	2307.6	1541.67	1631.94	2620.68	1839.8	2758.67	2429.78	2234.36	2009.92	4966.44	2027.21	2697.79	1664.7	2066.11	2423.92	2240.57	2341.32	0.138181	0.286254	0.482721	0.629294	1
NC_000067.7	55199802	55200255	-	454	gene-Gm6822	Gm6822	pseudogene	627998	predicted pseudogene 6822	3.68	4.59	2.18	3.47	6.34	1.55	1.71	0.63	2.68	7.62	3.57	2.33	1.15	0.44	0.57	1.08	3.10474	4.28956	1.65763	2.83113	7.07617	2.33984	2.27189	1.1559	2.84826	6.01537	3.59754	1.70909	0.842034	0	1.13799	1.27595	2.63457	1.33368	0.77791	1.71444	0.0864485	1
NC_000067.7	55209318	55267128	-	5352	gene-Rftn2	Rftn2	protein_coding	74013	raftlin family member 2	395.17	1051.5	744.67	1376.33	245	416.5	542.5	405.5	1070	977.17	556.5	632.5	468.5	341	336.5	164	306.593	902.523	617.469	1298.55	288.943	486.687	615.682	469.296	1015.88	734.627	500.058	540.071	394.072	429.337	382.365	209.256	574.463	0.375314	0.379147	0.98989	0.322228	1
NC_000067.7	55265776	55274783	+	1539	gene-Gm10561	Gm10561	lncRNA	628004	predicted gene 10561	18.5	18	13	34	7	8.5	8.5	6.5	11	16.5	9	16.5	12.5	2	4.5	5	13.9713	15.4424	10.7746	32.0862	8.25553	9.35936	9.08755	6.93541	10.4436	12.0307	8.09446	13.6727	10.1044	2.51811	4.55196	6.37976	10.8568	0.415033	0.521421	0.795966	0.426052	1
NC_000067.7	55276336	55279217	+	2882	gene-Mars2	Mars2	protein_coding	212679	methionine-tRNA synthetase 2 %28mitochondrial%29	199	407	481	347	149	214	169	188	315	535	338	301	259	186	167	146	154.461	349.17	398.661	327.468	175.725	250.363	191.975	217.309	299.067	402.278	303.992	257.218	218.087	234.184	190.044	186.289	259.768	0.0111227	0.262942	0.0423009	0.966259	1
NC_000067.7	55282725	55402948	-	9142	gene-Boll	Boll	protein_coding	75388	boule homolog%2C RNA binding protein	7	9.5	8	14	7	11	12	15	9	86	20	6	7	5	12	14	5.4333	8.57912	6.63054	13.2119	8.25553	12.8691	13.6313	17.3385	8.54478	64.6653	17.9877	5.12726	5.89424	6.29527	13.6559	17.8633	14.1239	0.225901	0.623129	0.362527	0.716958	1
NC_000067.7	55374547	55375037	+	491	gene-Gm8292	Gm8292	pseudogene	666793		61.91	50.03	58.38	42.95	17.73	16.66	17.75	9.25	36.27	101.1	71.27	41.51	18.63	9	21.5	31	48.1235	42.8956	48.0714	40.5796	21.2285	19.8886	20.447	10.4031	34.1791	75.9441	63.8563	35.8908	15.9987	11.3315	25.0358	39.5545	34.5893	-0.319075	0.407528	-0.782952	0.433655	1
NC_000067.7	55409172	55409486	-	315	gene-Btf3-ps17	Btf3-ps17	protein_coding	101055993		0	1	1	0.25	0.25	0	0	0.25	0.58	2.42	1.2	2.83	0	0.33	0	0.33	0	0.857912	0.828817	0	0	0	0	0	0.949421	1.50384	0.899385	2.56363	0	0	0	0	0.475188	0	0.820527	0	1	1
NC_000067.7	55420343	55444747	-	979	gene-Gm8531	Gm8531	pseudogene	667237		0	0	0	0	0	0	0	0	0	0	0	0	0	0	0	0	0	0	0	0	0	0	0	0	0	0	0	0	0	0	0	0	0	NA	NA	NA	NA	NA
NC_000067.7	55442722	55793444	+	9557	gene-Plcl1	Plcl1	protein_coding	227120	phospholipase C-like 1	675	519	691.5	392	564	351.75	475	315	375	885	356	478	602.5	390	463	311	523.925	445.256	573.542	369.935	665.16	411.812	539.574	364.109	356.033	665.451	320.181	408.472	506.905	491.031	526.89	396.821	472.818	0.0422321	0.258896	0.163124	0.870421	1
NC_000067.7	55482854	55484222	-	1369	gene-Gm6644	Gm6644	transcribed_pseudogene	626009	predicted gene 6644	367.17	448.25	859.7	536.92	147.42	183.53	154.5	199.33	372.75	426.25	793.03	353.18	230.92	172.87	215.2	205.5	284.86	384.345	712.783	506.773	173.366	215.265	174.935	230.024	354.134	320.319	713.212	301.654	194.51	217.816	244.668	262.846	330.719	-0.205024	0.31296	-0.655112	0.512396	1
NC_000067.7	55541201	55551979	-	10627	gene-Gm39642	Gm39642	lncRNA	105243926		1	7	14.33	9	0	5	0	2	8	608	16	2	4	0	5	2	0.776186	6.00538	11.6034	8.49339	0	5.8496	0	2.3118	7.59536	457.168	14.3902	1.70909	3.36814	0	5.68995	2.5519	32.9695	-0.225175	0.859905	-0.261861	NA	NA
NC_000067.7	55928079	55956378	+	2380	gene-Gm32949	Gm32949	lncRNA	102635670		7	1	0	0	1	0	0	0	0	0	0	0	1	2	0	0	5.4333	0.857912	0	0	1.17936	0	0	0	0	0	0	0	0.842034	2.51811	0	0	0.67692	-0.314424	0.759292	-0.414102	0.678799	1
NC_000067.7	55970400	56011257	+	1906	gene-9130227L01Rik	9130227L01Rik	lncRNA	329159	RIKEN cDNA 9130227L01 gene	0	0	0	0	0	0	0	3	0	7	0	0	0	0	0	0	0	0	0	0	0	0	0	3.4677	0	5.26345	0	0	0	0	0	0	0.545697	0.317214	0.622668	0.509442	0.610442	1
NC_000067.7	56058137	56059362	+	482	gene-1700003I22Rik	1700003I22Rik	lncRNA	69356	RIKEN cDNA 1700003I22 gene	0	0	0	0	0	0	0	0	0	0	0	0	0	0	0	0	0	0	0	0	0	0	0	0	0	0	0	0	0	0	0	0	0	NA	NA	NA	NA	NA
NC_000067.7	56476122	56548866	-	459	gene-LOC118567744	LOC118567744	lncRNA	118567744		0	5	0	1	0	2	0	0	0	0	1	0	1	0	0	0	0	4.28956	0	0.943711	0	2.33984	0	0	0	0	0.899385	0	0.842034	0	0	0	0.582158	0.189662	0.749115	0.253182	0.800128	1
NC_000067.7	56675203	56676610	-	1408	gene-Hsfy2	Hsfy2	protein_coding	71066	heat shock transcription factor%2C Y-linked 2	0	0	0	0	0	0	0	0	0	0	0	0	0	1	1	0	0	0	0	0	0	0	0	0	0	0	0	0	0	1.25905	1.13799	0	0.149815	-0.199053	0.622506	-0.319761	0.74915	1
NC_000067.7	56833140	57019407	-	8120	gene-Satb2	Satb2	protein_coding	212712	special AT-rich sequence binding protein 2	21	15.5	26.5	21	144.5	119	116	111	28	2.5	32	93	174.5	127.5	155.5	90.5	16.2999	13.7266	21.5492	19.8179	169.828	139.221	131.77	128.305	26.5838	1.50384	28.7803	79.4725	146.514	161.159	177.527	114.836	86.0558	-0.0699976	0.518331	-0.135044	0.892577	1
NC_000067.7	56924556	56933373	+	207	gene-Gm51624	Gm51624	lncRNA	115487090		0	0	0	0	0	0	0	0	0	0	0	0	0	0	0	0	0	0	0	0	0	0	0	0	0	0	0	0	0	0	0	0	0	NA	NA	NA	NA	NA
NC_000067.7	57010628	57014355	+	3728	gene-9130024F11Rik	9130024F11Rik	lncRNA	329160	RIKEN cDNA 9130024F11 gene	1	3.5	0.5	0	7.5	9	6	3	3	2.5	4	7	0.5	2.5	4.5	7.5	0.776186	3.43165	0	0	9.43489	10.5293	6.81567	3.4677	2.84826	1.50384	3.59754	5.9818	0	2.51811	4.55196	10.2076	4.10403	0.672367	0.759012	0.885844	0.375701	1
NC_000067.7	57041663	57081678	+	2520	gene-Gm38484	Gm38484	lncRNA	102636041		0	0	0	0	2	2	10	3	0	0	0	0	3	6	5	11	0	0	0	0	2.35872	2.33984	11.3594	3.4677	0	0	0	0	2.5261	7.55432	5.68995	14.0355	3.08322	-0.482082	0.811965	-0.593723	0.552697	1
NC_000067.7	57166474	57168559	+	2007	gene-1700126A01Rik	1700126A01Rik	lncRNA	115487091	RIKEN cDNA 1700126A01 gene	0	0	0	0	0	0	0	0	0	0	0	0	0	0	0	0	0	0	0	0	0	0	0	0	0	0	0	0	0	0	0	0	0	NA	NA	NA	NA	NA
NC_000067.7	57239804	57254155	-	3304	gene-BC055402	BC055402	lncRNA	407809	cDNA sequence BC055402	0	1	0	0	2	4	2	0	0	0	0	0	0	0	0	0	0	0.857912	0	0	2.35872	4.67968	2.27189	0	0	0	0	0	0	0	0	0	0.635513	0.993885	0.720269	1.37988	0.167624	1
NC_000067.7	57330328	57331658	-	1331	gene-Gm5254	Gm5254	pseudogene	383509	predicted gene 5254	2.35	0.65	1.57	1.09	0.37	0.1	1	0.75	0.64	0.4	0.75	1.06	0.78	0.1	0.71	0	1.55237	0.857912	1.65763	0.943711	0	0	1.13594	1.1559	0.949421	0	0.899385	0.854543	0.842034	0	1.13799	0	0.749178	0.0602323	0.886857	0.0679166	0.945852	1
NC_000067.7	57398381	57416703	-	2052	gene-4930558J18Rik	4930558J18Rik	lncRNA	75323	RIKEN cDNA 4930558J18 gene	10	64	44	50	4	15	24	12	43	9	58	37	11	9	12	7	7.76186	54.9064	36.468	47.1855	4.71744	17.5488	27.2627	13.8708	40.8251	6.76729	52.1643	31.6181	9.26238	11.3315	13.6559	8.93166	24.0174	0.476721	0.594234	0.802244	0.422412	1
NC_000067.7	57416755	57424587	+	4239	gene-1700066M21Rik	1700066M21Rik	protein_coding	73467	RIKEN cDNA 1700066M21 gene	603	846.5	303	551	873.5	1066.5	846.5	721.5	794	1537.5	346	512.5	814.5	854.5	838	617.5	468.04	725.794	251.132	519.985	1030.76	1247.13	961.009	834.561	753.84	1156.46	311.187	437.526	685.416	1075.23	953.636	788.538	762.515	0.208572	0.362266	0.575744	0.564788	1
NC_000067.7	57427394	57445833	-	1629	gene-Tyw5	Tyw5	protein_coding	68736	tRNA-yW synthesizing protein 5	403	258	526.5	383.5	138	192.5	189.5	215.5	282	536	470	451	203.5	163	224	216.5	312.803	221.341	435.958	362.385	162.752	224.625	215.829	249.675	267.737	403.03	422.711	385.399	171.775	205.226	254.91	275.606	285.735	-0.0852741	0.246049	-0.346573	0.728912	1
NC_000067.7	57445425	57457112	+	3602	gene-Maip1	Maip1	protein_coding	68115	matrix AAA peptidase interacting protein 1	1008	981	1289.5	1007.25	430	583.5	600.5	531.5	1057	1727	1163	926	613.5	508	623	515.5	782.395	841.612	1069.17	950.317	507.125	683.233	681.567	614.94	1003.54	1298.57	1045.98	791.307	517.009	639.599	708.968	658.391	799.608	-0.0199847	0.183389	-0.108974	0.913223	1
NC_000067.7	57461403	57461532	-	130	gene-Gm22371	Gm22371	snoRNA	115485777		0	0	0	0	0	0	0	0	0	0	0	0	0	0	0	0	0	0	0	0	0	0	0	0	0	0	0	0	0	0	0	0	0	NA	NA	NA	NA	NA
NC_000067.7	57475779	57508122	+	296	gene-LOC118567745	LOC118567745	lncRNA	118567745		0	0	0	0	0	0	0	0	0	0	0	0	0	0	0	0	0	0	0	0	0	0	0	0	0	0	0	0	0	0	0	0	0	NA	NA	NA	NA	NA
NC_000067.7	57622090	57622231	-	142	gene-LOC115487664	LOC115487664	snoRNA	115487664		0	0	0	0	0	0	0	0	0	0	0	0	0	0	0	0	0	0	0	0	0	0	0	0	0	0	0	0	0	0	0	0	0	NA	NA	NA	NA	NA
NC_000067.7	57813261	57987557	+	6202	gene-Spats2l	Spats2l	protein_coding	67198	spermatogenesis associated%2C serine-rich 2-like	3265	2434	3375	1702	2035	1725	1734	1394	1783	1994	2789	2602	2365	1531	1771	1454	2534.25	2088.16	2797.26	1606.2	2400	2018.11	1969.73	1611.33	1692.82	1499.33	2508.38	2223.52	1991.41	1927.61	2015.38	1855.23	2046.17	0.0376726	0.208798	0.180426	0.856818	1
NC_000067.7	57904898	57904999	+	102	gene-LOC115487684	LOC115487684	snoRNA	115487684		0	0	0	0	0	0	0	0	1	0	0	0	0	0	0	0	0	0	0	0	0	0	0	0	0.949421	0	0	0	0	0	0	0	0.0593388	0	0.622506	0	1	1
NC_000067.7	57994260	58009298	-	4623	gene-Kctd18	Kctd18	protein_coding	51960	potassium channel tetramerisation domain containing 18	453	419	327	391	476	477	453	536	364	397	317	625	652	363	531	560	351.612	359.465	271.023	368.991	561.376	558.052	514.583	619.563	345.589	298.513	285.105	534.09	549.006	457.037	604.273	714.533	462.051	-0.0439916	0.214452	-0.205135	0.837467	1
NC_000067.7	58024499	58065436	+	5416	gene-Sgo2a	Sgo2a	protein_coding	68549	shugoshin 2A	211	1008	1017.5	586	86.5	116	150	102	518	1774.5	802.5	222	126.5	59	105	102.5	163.775	864.775	843.736	553.014	101.425	135.711	170.392	117.902	491.8	1333.91	721.307	189.709	106.096	74.2842	119.489	130.147	382.342	0.264241	0.479079	0.551561	0.58125	1
NC_000067.7	58068963	58145569	+	5685	gene-Aox1	Aox1	protein_coding	11761	aldehyde oxidase 1	308	161	156	140	4	15	29	37	105	69	204	417	28	17	24	17	239.065	138.124	129.295	132.119	4.71744	17.5488	32.9424	42.7684	99.6892	51.8826	183.474	356.345	23.577	21.4039	27.3118	21.6912	95.1222	0.0536982	0.528417	0.101621	0.919058	1
NC_000067.7	58152294	58241380	+	7276	gene-Aox3	Aox3	protein_coding	71724	aldehyde oxidase 3	26	12	0	13	2	1	5	5	15	4	17	40	14	2	2	2	20.1808	10.2949	0	12.2682	2.35872	1.16992	5.67972	5.77951	14.2413	3.00769	15.2895	34.1817	11.7885	2.51811	2.27598	2.5519	8.97416	-0.272128	0.764987	-0.355729	0.722043	1
NC_000067.7	58155965	58179488	-	779	gene-Gm39643	Gm39643	lncRNA	105243928		0	0	0	0	0	0	1	0	0	0	0	0	0	0	0	0	0	0	0	0	0	0	1.13594	0	0	0	0	0	0	0	0	0	0.0709965	0.1122	0.622506	0.180239	0.856965	1
NC_000067.7	58194140	58194247	-	108	gene-Gm24548	Gm24548	pseudogene	115485819		0	0	0	0	0	0	0	0	0	0	0	0	0	0	0	0	0	0	0	0	0	0	0	0	0	0	0	0	0	0	0	0	0	NA	NA	NA	NA	NA
NC_000067.7	58249556	58307759	+	5077	gene-Aox4	Aox4	protein_coding	71872	aldehyde oxidase 4	0	8	4	4	4	8	35	16	2	0	2	0	26	7	1	16	0	6.8633	3.31527	3.77484	4.71744	9.35936	39.758	18.4944	1.89884	0	1.79877	0	21.8929	8.81338	1.13799	20.4152	8.88999	0.377154	0.75127	0.502022	0.615652	1
NC_000067.7	58317485	58418423	+	4928	gene-Aox2	Aox2	protein_coding	213043	aldehyde oxidase 2	0	0	1	0	1	0	0	0	0	0	0	0	0	0	0	0	0	0	0.828817	0	1.17936	0	0	0	0	0	0	0	0	0	0	0	0.125511	0.1122	0.622506	0.180239	0.856965	1
NC_000067.7	58328574	58354814	-	649	gene-Gm15759	Gm15759	lncRNA	102636191		0	0	0	0	0	0	0	0	0	0	0	0	0	0	0	0	0	0	0	0	0	0	0	0	0	0	0	0	0	0	0	0	0	NA	NA	NA	NA	NA
NC_000067.7	58430926	58433130	-	1582	gene-LOC118567643	LOC118567643	protein_coding	118567643		164.33	159.42	173.25	126.75	121.25	105.5	138.67	87.79	126.75	152.92	146.58	145.33	174.67	122.38	122.25	111.17	127.294	136.408	143.385	119.851	142.703	124.012	157.896	101.719	120.576	115.044	132.21	123.909	147.356	153.605	138.835	141.631	132.902	-0.142249	0.162999	-0.872696	0.382829	1
NC_000067.7	58432057	58446513	+	3877	gene-Bzw1	Bzw1	protein_coding	66882	basic leucine zipper and W2 domains 1	14925.8	14020.3	15890.4	11453.7	13463.2	13216	14126.8	12232	12474.1	20909.7	11799.1	14413.6	14968.3	12161.5	13702.6	11772.7	11585.4	12027.9	13169.9	10809.3	15877.7	15461.7	16047.5	14139	11843.1	15722.7	10611.8	12317.4	12603.6	15312.6	15593.9	15021.8	13634.1	0.0716169	0.135714	0.527706	0.597703	1
NC_000067.7	58451147	58463247	-	3088	gene-Clk1	Clk1	protein_coding	12747	CDC-like kinase 1	1386	1265	1183	1010	1062	942	916	767.5	832	3311	1332	1732	1010	880	976	1045	1075.79	1085.26	980.491	953.148	1252.48	1102.06	1040.52	887.732	789.918	2489.61	1197.98	1480.07	850.455	1107.97	1110.68	1333.37	1171.1	-0.0383813	0.276753	-0.138684	0.8897	1
NC_000067.7	58470152	58484878	-	3194	gene-Ppil3	Ppil3	protein_coding	70225	peptidylprolyl isomerase %28cyclophilin%29-like 3	871	759	1093	893	288.5	376.83	349	338.5	699.5	902.5	1069	1094	558.83	338.5	339.5	535.5	676.058	651.155	905.897	842.734	339.656	441.06	396.445	390.695	664.594	678.233	961.442	934.87	470.697	425.56	386.917	683.91	615.62	-0.321504	0.213546	-1.50555	0.132184	1
NC_000067.7	58484310	58501435	+	2644	gene-Nif3l1	Nif3l1	protein_coding	65102	Ngg1 interacting factor 3-like 1 %28S. pombe%29	1840.5	1699	2056.5	1676	1396	1389.33	1257	1145	1913.5	1231.5	1581	2022	1936.83	1213.5	1324.5	1422.5	1428.18	1457.59	1704.05	1581.66	1646.39	1625.02	1427.88	1323.51	1817.19	926.367	1421.93	1727.89	1631.02	1528.49	1506.7	1814.4	1535.52	-0.104444	0.190689	-0.547718	0.583885	1
NC_000067.7	58501930	58544268	-	3561	gene-Orc2	Orc2	protein_coding	18393	origin recognition complex%2C subunit 2	1207.5	1716	2334.83	1589	616.5	595.5	649	646	1323	1880	1507	1283	731	551	613	598	937.633	1472.18	1935.29	1499.56	726.486	697.272	737.228	746.712	1256.08	1413.61	1355.37	1096.38	615.527	693.739	697.588	763.019	1040.23	0.0699169	0.191041	0.365979	0.714381	1
NC_000067.7	58505674	58505780	-	107	gene-Gm23966	Gm23966	snRNA	115487580		0	0	0	0	0	0	1	0	0	0	0	0	1	0	0	0	0	0	0	0	0	0	1.13594	0	0	0	0	0	0.842034	0	0	0	0.123624	0.00844899	0.622506	0.0135725	0.989171	1
NC_000067.7	58544274	58583079	+	19247	gene-Gm15834	Gm15834	lncRNA	100504455		69.25	50.5	31.5	38	108.5	80	81.5	68.5	51.5	398	40	115	95	105	62	83	53.5568	42.8956	26.5222	35.861	127.371	93.5936	93.1474	78.6013	49.3699	299.265	35.9754	98.2725	79.9933	132.201	70.5554	105.904	88.9428	0.0151234	0.481904	0.0313826	0.974964	1
NC_000067.7	58561965	58625492	-	9060	gene-Fam126b	Fam126b	protein_coding	213056	family with sequence similarity 126%2C member B	861.25	473.5	182.5	201	1387.5	1022	1013.5	800.5	399.5	1674	196	626	1139	1136.5	1105	1020	668.296	406.65	150.845	189.686	1636.95	1195.66	1151.85	924.721	379.768	1258.72	176.279	534.944	959.077	1430.29	1257.48	1301.47	851.417	-0.0105185	0.472174	-0.0222768	0.982227	1
NC_000067.7	58625556	58635123	+	750	gene-Ndufb3	Ndufb3	protein_coding	66495	NADH:ubiquinone oxidoreductase subunit B3	1737.58	1170.5	1128	1308.75	387	552	461	427.75	1019.5	1942.83	1447.08	1187.25	829.67	392.5	504.5	692.5	1349.01	1003.76	934.906	1235.32	456.413	645.796	523.67	494.726	968.409	1460.98	1301.41	1014.34	698.889	493.549	573.547	882.959	877.355	-0.315903	0.218736	-1.44422	0.148677	1
NC_000067.7	58685752	58687476	+	1725	gene-Cbx3-ps7	Cbx3-ps7	pseudogene	100504483	chromobox 3%2C pseudogene 7	340.43	432.11	465.93	361.87	208.92	269.7	276.1	212.81	315.73	1522.46	427.62	246.52	258.86	218.93	257.86	213.82	263.903	370.618	386.229	341.623	246.486	315.878	313.521	246.207	300.017	1144.42	384.937	211.072	218.087	275.733	293.602	273.054	349.087	0.0779099	0.385357	0.202176	0.839779	1
NC_000067.7	58691800	58694990	+	936	gene-Gm20257	Gm20257	transcribed_pseudogene	100504501	predicted gene%2C 20257	30.5	32	69.5	38.5	4	4	7	1	14.5	67.25	65.83	37.5	7	4	6	11	23.2856	27.4532	58.0172	35.861	4.71744	4.67968	7.95161	1.1559	13.2919	50.3787	59.3594	32.4726	5.89424	5.03622	6.82794	14.0355	21.9011	-0.630753	0.574805	-1.09733	0.272495	1
NC_000067.7	58696085	58735167	-	4219	gene-Flacc1	Flacc1	protein_coding	108812	flagellum associated containing coiled-coil domains 1	0	0	5.5	2.5	0	0	1	0	4.5	0	2	7	0	0	0	0	0	0	4.9729	1.88742	0	0	1.13594	0	3.79768	0	1.79877	5.9818	0	0	0	0	1.22341	0.252064	0.836333	0.301392	0.763115	1
NC_000067.7	58750353	58798043	+	9210	gene-Cflar	Cflar	protein_coding	12633	CASP8 and FADD-like apoptosis regulator	1219.08	527.52	1011.89	918.78	168.12	183	236.91	215.12	740.91	770	1098.55	1500.75	262.64	106	266.77	137.17	946.171	452.978	838.763	867.27	198.133	214.095	269.219	248.519	703.521	578.98	988.424	1282.67	221.455	133.46	303.843	174.805	526.394	0.151418	0.309613	0.489055	0.624803	1
NC_000067.7	58806740	58831028	-	793	gene-Gm39646	Gm39646	lncRNA	105243931		0	0	0	0	0	0	1	0	0	0	0	0	0	0	0	0	0	0	0	0	0	0	1.13594	0	0	0	0	0	0	0	0	0	0.0709965	0.1122	0.622506	0.180239	0.856965	1
NC_000067.7	58834398	58886662	+	3028	gene-Casp8	Casp8	protein_coding	12370	caspase 8	502.5	370	1128.5	662.5	5	48	47	80	368.5	272.75	1002.17	709.5	35	13	45	9	389.645	317.427	934.906	624.736	5.89681	56.1562	53.3894	92.4721	349.387	205.275	901.184	606.726	29.4712	16.3677	51.2096	11.4836	290.358	0.802147	0.565197	1.41923	0.155831	1
NC_000067.7	58888950	58935864	-	2437	gene-Gm28802	Gm28802	protein_coding	101056017		14	1	10	7	0	0	0	2	5	0	3	0	0	0	0	1	10.8666	0.857912	8.28817	6.60597	0	0	0	2.3118	4.7471	0	2.69815	0	0	0	0	1.27595	2.35323	0.253364	0.88661	0.285767	0.775056	1
NC_000067.7	58939608	59013509	-	6693	gene-Trak2	Trak2	protein_coding	70827	trafficking protein%2C kinesin binding 2	1383	1179	1007	1007	1549	1071	1068	997.5	914	948	786.5	1301.5	1885	1362.5	1268.5	1133	1073.47	1011.48	834.619	950.317	1826.83	1252.98	1213.19	1153.59	867.77	712.822	706.916	1112.62	1587.24	1714.83	1442.97	1445.65	1181.71	-0.182689	0.190981	-0.956579	0.33878	1
NC_000067.7	59012681	59034281	+	2367	gene-Stradb	Stradb	protein_coding	227154	STE20-related kinase adaptor beta	3909	2356	1550	1625	3898	3433	3706	2971.75	2597	2641	1478	2292	5061	3177	3671	3359	3034.11	2021.24	1284.67	1533.53	4597.15	4016.34	4209.81	3435.34	2465.65	1985.82	1329.29	1958.61	4261.54	4000.01	4177.56	4285.92	3037.29	-0.0400063	0.248791	-0.160803	0.872249	1
NC_000067.7	59036275	59134283	-	7854	gene-C2cd6	C2cd6	protein_coding	73463	C2 calcium dependent domain containing 6	0	1	0	1	0	2	0	0	0	0	0	0	3	3.5	2	0	0	0.857912	0	0.943711	0	2.33984	0	0	0	0	0	0	2.5261	5.03622	2.27598	0	0.873735	-0.95742	0.851053	-1.12498	0.260597	1
NC_000067.7	59075093	59077059	+	428	gene-Gm29018	Gm29018	lncRNA	105243932		0	0	0	0	0	0	0	0	0	0	0	0	0	0	0	0	0	0	0	0	0	0	0	0	0	0	0	0	0	0	0	0	0	NA	NA	NA	NA	NA
NC_000067.7	59110147	59110277	+	131	gene-Gm25502	Gm25502	snoRNA	115485774		0	0	0	0	0	0	0	0	0	0	0	0	0	0	0	0	0	0	0	0	0	0	0	0	0	0	0	0	0	0	0	0	0	NA	NA	NA	NA	NA
NC_000067.7	59139743	59159567	-	2145	gene-Tmem237	Tmem237	protein_coding	381259	transmembrane protein 237	1175	1581	2160	1742	493	582	657	673	1324	1867	1845	1403	852	528.5	611	746	912.018	1356.36	1790.25	1643.94	581.425	680.894	746.315	777.922	1257.03	1403.84	1659.36	1198.92	717.413	664.78	695.312	951.86	1064.85	-0.11826	0.21557	-0.548592	0.583286	1
NC_000067.7	59160094	59202548	-	3087	gene-Mpp4	Mpp4	protein_coding	227157	membrane protein%2C palmitoylated 4 %28MAGUK p55 subfamily member 4%29	90.5	86.5	93	76.5	139	77.5	77	60.75	84	152.5	80.5	90	195.5	130.5	106	125.5	69.8567	73.7804	77.08	71.722	163.931	91.2538	87.4677	70.51	79.7513	114.292	71.9508	76.9089	165.039	163.677	120.627	160.77	103.664	-0.551698	0.258388	-2.13515	0.0327488	1
NC_000067.7	59201915	59276390	-	7038	gene-Als2	Als2	protein_coding	74018	alsin Rho guanine nucleotide exchange factor	1796.5	1801.5	1537	1196.5	4181	1954.5	2787	2217.5	1463	1601.5	1031	1593	5398.5	3260.5	3080	2912	1394.03	1545.96	1273.89	1128.68	4930.91	2286.02	3165.88	2563.79	1389	1204.58	927.266	1361.29	4545.3	4104.52	3505.01	3715.57	2440.11	-0.288842	0.231342	-1.24855	0.211831	1
NC_000067.7	59276514	59278181	+	737	gene-Gm33667	Gm33667	lncRNA	102636662	predicted gene%2C 33667	5	8	7	7	4	1	1	2	7	12	4	2	4	2	1	7	3.88093	6.8633	5.80172	6.60597	4.71744	1.16992	1.13594	2.3118	6.64594	9.02306	3.59754	1.70909	3.36814	2.51811	1.13799	8.93166	4.33866	-0.582836	0.703245	-0.82878	0.407229	1
NC_000067.7	59296029	59391656	+	1974	gene-Cdk15	Cdk15	protein_coding	271697	cyclin-dependent kinase 15	21.5	30	33.5	43.5	18	7.5	14.5	15	37	72	29	11	36.5	22.5	10.5	26.5	17.0761	25.7374	28.1798	41.5233	21.2285	9.35936	15.9032	17.3385	35.1286	54.1384	26.0822	9.39998	30.3132	27.6992	11.3799	33.1748	25.2289	-0.626207	0.484946	-1.29129	0.196602	1
NC_000067.7	59390006	59407557	-	1584	gene-Gm51625	Gm51625	lncRNA	115487092		3.5	4	9.5	9.5	2	1.5	1.5	2	5	12	9	2	2.5	3.5	3.5	5.5	3.10474	3.43165	8.28817	9.43711	2.35872	2.33984	2.27189	2.3118	4.7471	9.02306	8.09446	1.70909	1.68407	5.03622	4.55196	7.65571	4.75285	-0.777748	0.683332	-1.13817	0.255049	1
NC_000067.7	59432405	59458086	-	6094	gene-Gm33724	Gm33724	lncRNA	102636732		2	0	0	0	0	0	0	0	0	0	0	0	0	0	0	0	1.55237	0	0	0	0	0	0	0	0	0	0	0	0	0	0	0	0.0970232	0	0.622506	0	1	1
NC_000067.7	59494484	59497827	-	2367	gene-Gm33774	Gm33774	lncRNA	102636802		0	2	1	4	0	0	0	0	2	15	0	0	0	0	0	0	0	1.71582	0.828817	3.77484	0	0	0	0	1.89884	11.2788	0	0	0	0	0	0	1.21857	0	0.785701	0	1	1
NC_000067.7	59509007	59514336	-	2042	gene-LOC118567746	LOC118567746	lncRNA	118567746		8	0	2	0	0	0	2	2	2	0	0	0	3	0	2	3	6.20949	0	1.65763	0	0	0	2.27189	2.3118	1.89884	0	0	0	2.5261	0	2.27598	3.82786	1.43622	-0.447148	0.88437	-0.505612	0.613129	1
NC_000067.7	59521306	59526114	+	4809	gene-Fzd7	Fzd7	protein_coding	14369	frizzled class receptor 7	1658	1146	1142	999	322	278	386	340	1054	816	874.12	1768	450	210	387	153	1286.92	983.167	946.509	942.767	379.754	325.238	438.474	393.007	1000.69	613.568	786.062	1510.83	378.916	264.401	440.402	195.221	680.37	0.255619	0.289757	0.882184	0.377677	1
NC_000067.7	59555423	59678664	+	12383	gene-Gm973	Gm973	protein_coding	381260	predicted gene 973	874.25	861	404	513.75	213.5	270.25	253.5	245.25	639	714.75	467.25	750	342.75	165.5	267.75	133.5	678.386	738.662	334.842	485.067	252.383	315.878	288.53	283.196	606.68	537.624	420.013	640.907	288.818	209.003	304.981	170.978	409.747	0.219815	0.262357	0.837847	0.402116	1
NC_000067.7	59572154	59590353	-	1941	gene-Gm28411	Gm28411	lncRNA	102636957		40.5	42	16.5	27	10	9	15	18	28.5	36.5	25	26	14	9	11.5	8.5	31.0474	36.0323	13.2611	25.4802	11.7936	10.5293	17.0392	20.8062	26.5838	27.0692	22.4846	22.2181	11.7885	11.3315	13.6559	10.2076	19.458	0.332842	0.404518	0.822811	0.410615	1
NC_000067.7	59621615	59635351	-	8971	gene-Gm39648	Gm39648	lncRNA	105243934		49.62	41.5	25.5	20.5	6	7.5	7	6.5	27	65.5	71	14	18	6.5	22	4.5	38.8093	36.0323	21.5492	18.8742	7.07617	9.35936	7.95161	6.93541	25.6344	49.6268	63.8563	11.9636	15.1566	7.55432	25.0358	5.10381	21.9075	-0.668329	0.54895	-1.21747	0.223426	1
NC_000067.7	59650902	59659071	-	2123	gene-Gm33833	Gm33833	lncRNA	102636883		0	0	0	0	0	0	4	0	0	0.2	0.2	14.2	2	0	0.8	0	0	0	0	0	0	0	4.54378	0	0	0	0	11.9636	1.68407	0	1.13799	0	1.20809	0.125364	0.715476	0.175217	0.860909	1
NC_000067.7	59678593	59709993	-	1215	gene-Sumo1	Sumo1	protein_coding	22218	small ubiquitin-like modifier 1	3532.75	3029.33	4079.67	2997.08	1235.67	1824.08	1892.83	1436.08	2796.67	5590.75	3972.42	2696.33	2152.75	1284.83	1710.58	2018.5	2742.26	2598.62	3381.57	2828.3	1457.69	2133.93	2150.34	1659.87	2655.53	4203.99	3572.36	2303.85	1812.9	1617.88	1947.1	2574.87	2477.57	-0.101732	0.221491	-0.459306	0.646014	1
NC_000067.7	59724134	59750669	+	2184	gene-Nop58	Nop58	protein_coding	55989	NOP58 ribonucleoprotein	1614	2800	3593.61	2553.5	1160	1560	1390	1446	1466	2551.5	2852	2407	1679	1383	1486.5	1574	1252.76	2402.15	2978.77	2410.24	1368.06	1825.08	1578.96	1671.43	1391.85	1918.9	2565.05	2056.89	1413.78	1741.27	1691.05	2008.35	1892.16	-0.0871114	0.2502	-0.348166	0.727715	1
NC_000067.7	59731117	59731169	+	53	gene-Snord70	Snord70	snoRNA	100217459	small nucleolar RNA%2C C/D box 70	0	0	1	0	0	0	1	0	0	0	0	0	1	0	0	0	0	0	0.828817	0	0	0	1.13594	0	0	0	0	0	0.842034	0	0	0	0.175425	0.00844899	0.622506	0.0135725	0.989171	1
NC_000067.7	59731668	59731751	+	84	gene-LOC115485825	LOC115485825	snoRNA	115485825		0	3	7.5	1.5	1	1.5	1	0	0	2.5	3	2.5	0	0	0.5	0	0	2.57374	6.63054	1.88742	1.17936	2.33984	1.13594	0	0	1.50384	2.69815	1.70909	0	0	0	0	1.35362	1.11185	0.885558	1.25553	0.209286	1
NC_000067.7	59743417	59743497	+	81	gene-Gm26287	Gm26287	snoRNA	115487683		0	1	0	0	0	2.5	0	0	0	21	1	0.5	0	0	1	0	0	0.857912	0	0	0	2.33984	0	0	0	15.7904	0.899385	0	0	0	1.13799	0	1.31409	0.167103	0.788713	0.211868	0.83221	1
NC_000067.7	59743967	59744029	+	63	gene-Snord11	Snord11	snoRNA	100217421	small nucleolar RNA%2C C/D box 11	0	0	0	0	0	0	0	0	0	0	0	0	0	0	0	0	0	0	0	0	0	0	0	0	0	0	0	0	0	0	0	0	0	NA	NA	NA	NA	NA
NC_000067.7	59802721	59917240	+	11804	gene-Bmpr2	Bmpr2	protein_coding	12168	bone morphogenetic protein receptor%2C type II %28serine/threonine kinase%29	870	468	600	480	524	604	643	527	429	2883	717.5	759.5	627	499	620	476	675.282	401.503	497.29	452.981	617.985	706.632	730.412	609.16	407.301	2167.79	645.758	649.453	527.956	628.268	705.554	607.353	689.417	0.104571	0.379554	0.275509	0.782925	1
NC_000067.7	59952165	60024507	+	5534	gene-Fam117b	Fam117b	protein_coding	72750	family with sequence similarity 117%2C member B	2737	1489	783	825.5	7922	5707	6325	5012	1384.5	1906	653	1797.5	7756.5	5947	6239	4733	2124.42	1277.43	648.964	779.505	9342.9	6676.73	7184.85	5793.38	1314	1433.16	587.298	1536.47	6530.82	7487.59	7099.92	6039.08	4116.03	0.0910287	0.343571	0.264949	0.791049	1
NC_000067.7	60024955	60082646	-	9814	gene-Ica1l	Ica1l	protein_coding	70375	islet cell autoantigen 1-like	1897	878	117	309	3107	3025	2909	2592	918	1259	140	867	4197.5	3474	3193	3052	1472.42	753.247	96.9716	291.607	3664.28	3539.01	3304.46	2996.1	871.568	946.669	125.914	740.889	3534.86	4373.95	3633.6	3894.21	2139.98	-0.174171	0.544519	-0.319863	0.749072	1
NC_000067.7	60110520	60137659	-	9014	gene-Wdr12	Wdr12	protein_coding	57750	WD repeat domain 12	1780	1751.25	2327.5	1523.83	1390	1249.5	1267	1106.5	1465	1705.67	1774.5	1772.11	1696.83	1264.25	1375	1159.83	1381.61	1502.2	1929.49	1438.21	1639.31	1462.4	1439.24	1278.43	1390.9	1282.78	1595.51	1514.25	1428.93	1591.44	1564.74	1480.1	1494.97	-0.0591233	0.135839	-0.435244	0.663385	1
NC_000067.7	60137380	60193112	+	5815	gene-Carf	Carf	protein_coding	241066	calcium response factor	133	101	88	40.6	335.1	234.5	280.5	181.6	63.6	122.1	42.5	77.1	341	247	248.5	257	103.233	86.6491	72.9359	38.6921	395.086	273.761	318.064	210.374	60.7629	91.7344	37.7742	65.7998	287.134	310.986	282.222	327.92	185.196	-0.0125095	0.296452	-0.0421975	0.966341	1
NC_000067.7	60156365	60156897	+	533	gene-Gm15464	Gm15464	pseudogene	100504573		74.66	65.4	104.36	109.51	12.92	18.03	18.53	15.1	66.09	243.22	136.53	63.59	21.31	10.9	16.03	18.91	58.2139	55.7643	86.197	103.808	15.3317	21.0586	21.5829	17.3385	62.6618	182.717	123.216	54.6908	17.6827	13.8496	18.2078	24.2431	54.7852	0.0271866	0.422634	0.0643266	0.94871	1
NC_000067.7	60217910	60377487	+	17951	gene-Nbeal1	Nbeal1	protein_coding	269198	neurobeachin like 1	639	285	318	318	494	221	294	236	381	1370	441	702	439	293	338	236	495.983	244.505	263.564	300.1	582.604	258.552	333.968	272.793	361.729	1030.13	396.629	599.889	369.653	368.903	384.641	301.125	410.298	0.0224437	0.348734	0.0643576	0.948685	1
NC_000067.7	60306547	60306820	-	274	gene-Gm29332	Gm29332	pseudogene	112841591	predicted gene 29332	0	0	0	0	0	0	0	0	0	0	0	0	1	0	0	0	0	0	0	0	0	0	0	0	0	0	0	0	0.842034	0	0	0	0.0526272	-0.0953021	0.622506	-0.153094	0.878324	1
NC_000067.7	60382459	60427219	+	2246	gene-Cyp20a1	Cyp20a1	protein_coding	77951	cytochrome P450%2C family 20%2C subfamily a%2C polypeptide 1	1443.58	1569	1892.33	1754.58	366	417	510.28	489	1480.67	1552	1659.32	1665.01	619	424.67	412.33	413	1120.81	1346.06	1568.12	1656.21	431.646	487.857	579.332	565.236	1406.09	1166.98	1492.08	1422.81	521.219	535.098	468.852	526.968	955.962	0.00862155	0.158513	0.0543901	0.956624	1
NC_000067.7	60444927	60521104	+	10694	gene-Abi2	Abi2	protein_coding	329165	abl-interactor 2	2097	2320.5	1146.5	1150.25	5776.5	3918	4423.12	3725	1688.5	2172.5	844	1740.75	6103	4695.92	4328.25	3897.5	1627.66	1990.36	949.825	1085.27	6811.99	4583.75	5024.28	4305.73	1602.62	1633.17	759.081	1487.76	5138.94	5912.52	4925.22	4973.66	3300.74	-0.0151698	0.274149	-0.0553341	0.955872	1
NC_000067.7	60509997	60606233	-	16854	gene-Raph1	Raph1	protein_coding	77300	Ras association %28RalGDS/AF-6%29 and pleckstrin homology domains 1	1909.5	1900.5	1529.5	1393.25	3892.5	3286	3485	2947	1470.5	3303	1339	1787.75	3650	3256.92	3468.25	2900.5	1482.52	1630.03	1268.09	1314.59	4590.07	3844.36	3958.77	3406.44	1395.65	2483.6	1204.28	1527.92	3073.43	4100.74	3946.55	3700.26	2682.96	0.0910534	0.212157	0.42918	0.667792	1
NC_000067.7	60561813	60562245	-	433	gene-Gm11575	Gm11575	pseudogene	102637269	predicted gene 11575	97.02	73.67	103.14	109.37	13.34	21.77	24.23	19.54	61.58	204.25	138.14	90.48	44.39	20.51	17.66	40.99	75.29	63.4855	85.3682	102.864	15.3317	25.7382	27.2627	23.118	58.8641	153.392	124.115	76.9089	37.0495	26.4401	20.4838	52.314	60.5016	-0.540909	0.377937	-1.43122	0.152368	1
NC_000067.7	60630579	60633062	-	1503	gene-Gm11578	Gm11578	protein_coding	100042533		102	240	220	156	109	97	105.5	91.5	188.5	193.5	130.5	141.5	121.5	87	120.5	80	79.171	205.899	182.34	147.219	128.55	113.482	120.41	106.343	178.491	145.873	116.92	121.345	102.728	109.538	136.559	102.076	131.059	0.0551898	0.270125	0.204312	0.83811	1
NC_000067.7	60633161	60638629	-	4887	gene-Gm38388	Gm38388	lncRNA	105243936		0	0	0	0	0	0	0	0.5	0	0	0	0	0	0	0	0.5	0	0	0	0	0	0	0	0	0	0	0	0	0	0	0	0	0	NA	NA	NA	NA	NA
NC_000067.7	60635426	60646218	+	807	gene-Gm51626	Gm51626	lncRNA	115487093		0	0	0	0	0	0	0	0.5	0	0	0	0	0	0	0	0.5	0	0	0	0	0	0	0	0	0	0	0	0	0	0	0	0	0	NA	NA	NA	NA	NA
NC_000067.7	60743077	60744854	+	1778	gene-Eif4a-ps4	Eif4a-ps4	pseudogene	13674	eukaryotic translation initiation factor 4A%2C pseudogene 4	2444.53	3321.68	4463.5	3750.58	1251.53	1596.2	1451.68	1697.48	2616.77	2816.65	4215.18	2524.38	2022.86	1457	1428.38	1558.4	1897.77	2849.98	3699.84	3539.86	1476.56	1867.19	1649.39	1961.56	2484.63	2118.16	3790.91	2156.87	1703.44	1834.44	1625.05	1987.93	2290.22	-0.039285	0.234165	-0.167767	0.866767	1
NC_000067.7	60785547	60812521	+	4553	gene-Cd28	Cd28	protein_coding	12487	CD28 antigen	8	2	3	39	2	36	36	42	29	0	9	4	46	23	36	2	6.20949	1.71582	2.48645	36.8047	2.35872	42.1171	40.894	48.5479	27.5332	0	8.09446	3.41817	38.7336	28.9582	40.9677	2.5519	20.712	0.197733	0.800195	0.247106	0.804826	1
NC_000067.7	60817620	60842947	+	1274	gene-2310016D23Rik	2310016D23Rik	lncRNA	76443		0	0	0	0	0	0	0	0	0	0	0	0	0	0	0	0	0	0	0	0	0	0	0	0	0	0	0	0	0	0	0	0	0	NA	NA	NA	NA	NA
NC_000067.7	60848080	60849596	+	1517	gene-Gm11581	Gm11581	pseudogene	667555	predicted gene 11581	2.67	0.5	4.17	0.83	1.17	2.25	0.83	1.5	0.75	11.75	4.7	2	1.33	0.83	1.5	1	2.32856	0	3.31527	0.943711	1.17936	2.33984	1.13594	2.3118	0.949421	9.02306	4.49692	1.70909	0.842034	1.25905	2.27598	1.27595	2.21162	0.21052	0.817813	0.257419	0.796856	1
NC_000067.7	60900117	60922220	+	3686	gene-Gm38137	Gm38137	lncRNA	105243938		0	0	0	0	0	4	0	4	0	0	0	0	0	1	0	0.5	0	0	0	0	0	4.67968	0	4.62361	0	0	0	0	0	1.25905	0	0	0.660146	0.619693	0.625379	0.990908	0.32173	1
NC_000067.7	60926094	60926693	+	491	gene-Gm39650	Gm39650	lncRNA	105243937		0	0	0	0	0	0	0	2	0	0	0	0	0	0	0	0.5	0	0	0	0	0	0	0	2.3118	0	0	0	0	0	0	0	0	0.144488	0.215951	0.622506	0.346906	0.728662	1
NC_000067.7	60948184	60954991	+	2135	gene-Ctla4	Ctla4	protein_coding	12477	cytotoxic T-lymphocyte-associated protein 4	0	0	0	0	0	0	0	2	0	0	0	0	0	0	2	1	0	0	0	0	0	0	0	2.3118	0	0	0	0	0	0	2.27598	1.27595	0.366484	-0.0953021	0.622506	-0.153094	0.878324	1
NC_000067.7	60960391	60984176	+	2179	gene-Gm34649	Gm34649	lncRNA	102637969		0	0	0	0	3	0	0	0	0	0	0	0	0	0	1	0	0	0	0	0	3.53808	0	0	0	0	0	0	0	0	0	1.13799	0	0.292255	0.215951	0.622506	0.346906	0.728662	1
NC_000067.7	60987113	60988281	-	648	gene-Gm11582	Gm11582	pseudogene	100043049	predicted gene 11582	4.2	3.33	6.2	8.17	1.5	2	1	2.5	7.67	23.35	15.11	6.23	5.5	0.83	4.5	0.7	3.10474	2.57374	4.9729	7.54968	2.35872	2.33984	1.13594	2.3118	7.59536	17.2942	13.4908	5.12726	5.05221	1.25905	4.55196	1.27595	5.12463	-0.477122	0.697669	-0.68388	0.494051	1
NC_000067.7	60999909	61039481	+	4325	gene-Icos	Icos	protein_coding	54167	inducible T cell co-stimulator	0	3	5	0	0	0	0	0	0	3	24	0	0	1	0	1	0	2.57374	4.14409	0	0	0	0	0	0	2.25576	21.5852	0	0	1.25905	0	1.27595	2.06836	-0.369086	0.837318	-0.440796	0.659361	1
NC_000067.7	61114798	61115416	+	619	gene-Rpl17-ps1	Rpl17-ps1	pseudogene	433313	ribosomal protein L17%2C pseudogene 1	0.5	0	0	0	0	0	0	0	0	0	0	0	0	0.14	0	0	0	0	0	0	0	0	0	0	0	0	0	0	0	0	0	0	0	NA	NA	NA	NA	NA
NC_000067.7	61346140	61394716	+	747	gene-LOC105243939	LOC105243939	lncRNA	105243939		0	0	0	0	0	0	0	0	0	2	0	0	1	0	0	0	0	0	0	0	0	0	0	0	0	1.50384	0	0	0.842034	0	0	0	0.146617	-0.0953021	0.622506	-0.153094	0.878324	1
NC_000067.7	61417591	61435063	+	892	gene-9530026F06Rik	9530026F06Rik	lncRNA	77341	RIKEN cDNA 9530026F06 gene	0	0	0	0	2	0	0	0	1	0	0	0	0	1	0	5	0	0	0	0	2.35872	0	0	0	0.949421	0	0	0	0	1.25905	0	6.37976	0.684185	-0.480166	0.697119	-0.688786	0.490958	1
NC_000067.7	61677825	62681443	+	27464	gene-Pard3b	Pard3b	protein_coding	72823	par-3 family cell polarity regulator beta	216.33	549	614	363	141	170	215	173.25	316	752	642	561	257	148	178	116	167.656	470.994	508.894	342.567	166.29	198.886	244.228	199.971	300.017	565.445	577.405	479.399	216.403	186.34	202.562	148.01	310.942	0.0989595	0.310224	0.318993	0.749732	1
NC_000067.7	61811113	61907769	-	17908	gene-Pard3bos1	Pard3bos1	lncRNA	74661		0	11	10	8	3.2	1	4	2	6	136	12	0	2	0	1	1	0	9.43703	8.28817	7.54968	3.53808	1.16992	4.54378	2.3118	5.69652	102.261	10.7926	0	1.68407	0	1.13799	1.27595	9.98043	0.700233	0.85559	0.818422	0.413116	1
NC_000067.7	62170268	62175268	-	856	gene-Pard3bos2	Pard3bos2	lncRNA	105243940	par-3 family cell polarity regulator beta%2C opposite strand 2	0	0	0	0	0	0	0	0	0	0	0	0	0	0	0	0	0	0	0	0	0	0	0	0	0	0	0	0	0	0	0	0	0	NA	NA	NA	NA	NA
NC_000067.7	62552540	62565230	-	3383	gene-Gm34881	Gm34881	lncRNA	102638280		0	0	0	0	0	0	0	2	0	0	0	2	2	0	0	1	0	0	0	0	0	0	0	2.3118	0	0	0	1.70909	1.68407	0	0	1.27595	0.436307	-0.0914778	0.662756	-0.138026	0.89022	1
NC_000067.7	62698015	62700879	+	942	gene-Gm11599	Gm11599	pseudogene	108167598		21.08	13.93	19.73	20.16	2.72	2.67	4.88	3.11	11.29	18.21	20.19	14.63	3.81	2.3	2.64	2.42	16.2999	12.0108	16.5763	18.8742	3.53808	3.50976	5.67972	3.4677	10.4436	13.5346	17.9877	12.8181	3.36814	2.51811	3.41397	2.5519	9.16204	0.359983	0.572651	0.628626	0.529594	1
NC_000067.7	62742476	62857851	+	8122	gene-Nrp2	Nrp2	protein_coding	18187	neuropilin 2	3028	759	293	759.14	5610	2641	2868.5	2748	994	950	553	1069	5408.14	3556	4415.5	2250	2350.29	651.155	242.843	716.276	6616.22	3089.76	3257.89	3176.42	943.724	714.325	497.36	913.507	4553.72	4477.2	5025.37	2870.89	2506.06	-0.063896	0.463798	-0.137767	0.890425	1
NC_000067.7	62750834	62757346	-	3895	gene-Gm29083	Gm29083	lncRNA	105243942		0	1	5	10	2	1	0	7	13	16	5	0	2	0	3	3	0	0.857912	4.14409	9.43711	2.35872	1.16992	0	8.09131	12.3425	12.0307	4.49692	0	1.68407	0	3.41397	3.82786	3.99094	0.219932	0.862338	0.255042	0.798691	1
NC_000067.7	62830077	62833891	-	895	gene-4930487H11Rik	4930487H11Rik	lncRNA	74992	RIKEN cDNA 4930487H11 gene	0	0	0	0	2	3	8	3	0	0	0	0	1	5	3	0	0	0	0	0	2.35872	3.50976	9.08755	3.4677	0	0	0	0	0.842034	6.29527	3.41397	0	1.81094	0.579391	0.882567	0.656485	0.511512	1
NC_000067.7	62860489	62877284	-	1569	gene-Gm4208	Gm4208	lncRNA	100043070		0	0	0	0	0	0	0	4	1	0	0	0	0	0	1	1	0	0	0	0	0	0	0	4.62361	0.949421	0	0	0	0	0	1.13799	1.27595	0.499186	0.251969	0.667974	0.377214	0.706014	1
NC_000067.7	62876017	62880344	+	1669	gene-Gm35120	Gm35120	lncRNA	102638592		0	0	0	0	0	2.5	0	0	0	0	0	0	0	0	0	0	0	0	0	0	0	2.33984	0	0	0	0	0	0	0	0	0	0	0.14624	0.215951	0.622506	0.346906	0.728662	1
NC_000067.7	62879470	62883524	-	847	gene-Gm39652	Gm39652	lncRNA	105243943		0	0	0	0	0	0	0	0	0	0	0	0	0	0	2	0	0	0	0	0	0	0	0	0	0	0	0	0	0	0	2.27598	0	0.142249	-0.199053	0.622506	-0.319761	0.74915	1
NC_000067.7	62945335	62995753	-	1998	gene-Gm35252	Gm35252	lncRNA	102638767		0	0	0	0	2	0	0	4	0	0	1	0	3	0	0	0	0	0	0	0	2.35872	0	0	4.62361	0	0	0.899385	0	2.5261	0	0	0	0.650489	0.396733	0.701431	0.565606	0.571662	1
NC_000067.7	63013949	63020588	-	900	gene-Gm38513	Gm38513	lncRNA	102638884		0	0	0	0	0	0	0	0	0	0	0	0	0	0	0	0	0	0	0	0	0	0	0	0	0	0	0	0	0	0	0	0	0	NA	NA	NA	NA	NA
NC_000067.7	63064914	63065025	+	112	gene-Gm44468	Gm44468	pseudogene	115487695		0	0	0	0	0	0	0	0	0	0	0	0	0	0	0	0	0	0	0	0	0	0	0	0	0	0	0	0	0	0	0	0	0	NA	NA	NA	NA	NA
NC_000067.7	63071865	63071978	+	114	gene-Gm24942	Gm24942	pseudogene	115485806		0	0	0	0	0	0	0	0	0	0	0	0	0	0	0	0	0	0	0	0	0	0	0	0	0	0	0	0	0	0	0	0	0	NA	NA	NA	NA	NA
NC_000067.7	63086960	63153426	-	14237	gene-Ino80d	Ino80d	protein_coding	227195	INO80 complex subunit D	167	268	230	160	251	209	201	220	126.5	570	263	259	288	195	214	197	129.623	229.92	190.628	150.994	296.02	244.513	228.325	254.298	119.627	428.595	236.538	221.327	242.506	245.516	243.53	251.363	232.083	0.0561947	0.302102	0.186012	0.852435	1
NC_000067.7	63112903	63113225	+	323	gene-Rps27-ps1	Rps27-ps1	pseudogene	100462728	ribosomal protein S27%2C pseudogene 1	0.87	3.94	1.4	5.73	0	3.2	2.17	1.9	1.27	6.86	2.47	1.4	0.14	0	0	1	0.776186	3.43165	0.828817	5.66226	0	3.50976	2.27189	2.3118	0.949421	5.26345	1.79877	0.854543	0	0	0	1.27595	1.80841	1.30704	0.866881	1.50776	0.131617	1
NC_000067.7	63153630	63197454	+	1802	gene-Ino80dos	Ino80dos	lncRNA	100380944	INO80 complex subunit D%2C opposite strand	717.5	659.33	496.5	372	652.5	587.5	538.5	568.5	618.5	466.5	393	530.5	723	514	630	484	557.301	565.364	411.093	351.06	768.943	687.913	611.138	656.552	586.742	350.395	353.458	452.908	608.791	647.154	716.934	617.561	558.957	0.0719387	0.203768	0.353041	0.724057	1
NC_000067.7	63182751	63215981	-	3657	gene-Ndufs1	Ndufs1	protein_coding	227197	NADH:ubiquinone oxidoreductase core subunit S1	7942.5	6888.83	5389.5	4358	6693.5	6341.5	5699.5	5501.5	5966.33	5967.5	3600	5644	7915	5631.5	6697	6176.5	6164.47	5910.16	4467.33	4112.69	7894.64	7419.63	6474.88	6359.77	5664.24	4487.47	3237.79	4823.04	6664.7	7090.99	7621.12	7880.28	6017.08	-0.0550375	0.1879	-0.292908	0.769593	1
NC_000067.7	63215990	63219645	+	1933	gene-Eef1b2	Eef1b2	protein_coding	55949	eukaryotic translation elongation factor 1 beta 2	5067	4189.83	5787	4946.5	1526	2006.5	1877.5	1731	4189	6226	5991	4578	2593	1639.5	2019	2064.5	3932.93	3594.65	4796.37	4667.59	1799.71	2346.86	2133.3	2000.87	3977.12	4681.46	5388.21	3912.1	2183.4	2064.85	2297.6	2633.56	3275.66	-0.147325	0.154726	-0.952164	0.341014	1
NC_000067.7	63217836	63217913	+	78	gene-Gm26457	Gm26457	snoRNA	115487641		8.5	2	1	2	1	8	2	1	8.5	0	1	1.5	1	1	3	0.5	6.20949	1.71582	0.828817	1.88742	1.17936	9.35936	2.27189	1.1559	7.59536	0	0.899385	1.70909	0.842034	1.25905	3.41397	0	2.52043	0.852186	0.844949	1.00856	0.313183	1
NC_000067.7	63218182	63218294	+	113	gene-Snora41	Snora41	snoRNA	100217464	small nucleolar RNA%2C H/ACA box 41	3	4	12	3	0	4	10	6	2	0	15	10	0	5	0	6	2.32856	3.43165	9.94581	2.83113	0	4.67968	11.3594	6.93541	1.89884	0	13.4908	8.54543	0	6.29527	0	7.65571	4.96236	0.475342	0.850464	0.558921	0.576216	1
NC_000067.7	63221730	63253714	-	2219	gene-Gpr1	Gpr1	protein_coding	241070	G protein-coupled receptor 1	78	0	24	70	5	5	4	9	8	0	62	91	4	2	8	0	60.5425	0	19.8916	66.0597	5.89681	5.8496	4.54378	10.4031	7.59536	0	55.7619	77.7634	3.36814	2.51811	9.10392	0	20.5811	0.452439	0.84135	0.537754	0.590747	1
NC_000067.7	63239517	63353735	+	13376	gene-Zdbf2	Zdbf2	protein_coding	73884	zinc finger%2C DBF-type containing 2	2125.5	1006	401	371	2807.5	1775.5	1589	1255.5	833	2373	699	986	2631	2207.5	2428	1559	1650.17	863.059	332.356	350.117	3311.65	2077.78	1805.02	1451.81	790.867	1784.31	628.67	842.58	2215.39	2779.99	2763.04	1989.21	1602.25	-0.161986	0.438693	-0.369246	0.711944	1
NC_000067.7	63287173	63292355	-	2597	gene-1700039I01Rik	1700039I01Rik	lncRNA	73346		0	1	3	0	1	1	1	0	0	0	0	0	1	2	3	1	0	0.857912	2.48645	0	1.17936	1.16992	1.13594	0	0	0	0	0	0.842034	2.51811	3.41397	1.27595	0.929978	-0.7176	0.886274	-0.809682	0.418123	1
NC_000067.7	63305628	63312415	-	1459	gene-Gm11608	Gm11608	lncRNA	102639043		13.5	6	3	4	9.5	8.5	4	2.5	9	8	2	7	12	2.5	9	4	10.8666	5.14747	2.48645	3.77484	11.7936	9.35936	4.54378	2.3118	8.54478	6.01537	1.79877	5.9818	10.1044	2.51811	10.2419	5.10381	6.28706	-0.0221798	0.628654	-0.0352815	0.971855	1
NC_000067.7	63339439	63339542	-	104	gene-Gm23448	Gm23448	snRNA	115487611		0	0	0	0	0	0	0	0	0	0	0	0	0	0	0	1	0	0	0	0	0	0	0	0	0	0	0	0	0	0	0	1.27595	0.079747	-0.0953021	0.622506	-0.153094	0.878324	1
NC_000067.7	63403583	63404646	-	1064	gene-Gm11605	Gm11605	pseudogene	667644	predicted gene 11605	960.17	847.17	1331.83	927.67	334.58	369.83	382	317.67	816.75	998.92	1387.5	962.5	600.92	316.17	409.17	158.83	745.138	726.651	1103.98	875.763	395.086	432.87	433.931	367.577	775.677	751.17	1248.35	822.071	506.063	397.861	465.438	202.876	640.656	0.0485082	0.264892	0.183124	0.854701	1
NC_000067.7	63470413	63475587	-	880	gene-Gm35393	Gm35393	lncRNA	102638958		0	0	0	0	0	0	0	0	0	0	0	0	0	0	0	0	0	0	0	0	0	0	0	0	0	0	0	0	0	0	0	0	0	NA	NA	NA	NA	NA
NC_000067.7	63484880	63635263	+	6519	gene-Adam23	Adam23	protein_coding	23792	a disintegrin and metallopeptidase domain 23	887	368	126	641	1105	879	915	755	525	403	240	722	1380	1144	1142	1028	688.477	315.712	104.431	604.918	1303.19	1028.36	1039.39	872.706	498.446	303.024	215.852	616.98	1162.01	1440.36	1299.59	1311.68	800.32	-0.280116	0.415893	-0.67353	0.50061	1
NC_000067.7	63614647	63614749	-	103	gene-Gm22281	Gm22281	snRNA	115487614		0	0	0	0	0	0	0	0	0	0	0	0	0	0	1	0	0	0	0	0	0	0	0	0	0	0	0	0	0	0	1.13799	0	0.0711244	-0.0953021	0.622506	-0.153094	0.878324	1
NC_000067.7	63655127	63659980	+	1107	gene-Gm39653	Gm39653	protein_coding	105243944	predicted gene%2C 39653	0	0	0	0	0	0	0	0	0	0	0	0	1	0	1	0	0	0	0	0	0	0	0	0	0	0	0	0	0.842034	0	1.13799	0	0.123752	-0.199053	0.622506	-0.319761	0.74915	1
NC_000067.7	63662010	63726086	-	2427	gene-Dytn	Dytn	protein_coding	241073	dystrotelin	0	0	0	0	2	0	0	0	0	0	0	0	1	0	0	1	0	0	0	0	2.35872	0	0	0	0	0	0	0	0.842034	0	0	1.27595	0.279794	0.00844899	0.622506	0.0135725	0.989171	1
NC_000067.7	63726732	63769707	-	1988	gene-Mdh1b	Mdh1b	protein_coding	76668	malate dehydrogenase 1B%2C NAD %28soluble%29	42	5	5	7	24	16	13	19	4	0	9	38	26	10	21.5	9	32.5998	4.28956	4.14409	6.60597	28.3047	18.7187	14.7673	21.9621	3.79768	0	8.09446	32.4726	21.8929	12.5905	25.0358	11.4836	15.4225	0.188566	0.714484	0.263919	0.791842	1
NC_000067.7	63769758	63792544	+	3250	gene-Fastkd2	Fastkd2	protein_coding	75619	FAST kinase domains 2	1249	933	1152	799	670	594	559	632	821	788	896	905	642	489	599.88	610.6	969.456	800.432	954.797	754.025	790.172	694.933	634.993	730.53	779.474	592.514	805.849	773.362	540.586	615.677	682.794	779.607	743.7	0.122913	0.159862	0.76887	0.44197	1
NC_000067.7	63794068	63808426	-	1756	gene-4933402D24Rik	4933402D24Rik	protein_coding	74426	RIKEN cDNA 4933402D24 gene	19	6	0	18	19	13	17.5	6	8	0	7	0	23	7	4	14	14.7475	5.14747	0	16.9868	22.4079	15.209	20.447	6.93541	7.59536	0	6.29569	0	19.3668	8.81338	4.55196	17.8633	10.398	0.277123	0.765816	0.361866	0.717452	1
NC_000067.7	64003886	64008158	+	1432	gene-Gm13749	Gm13749	lncRNA	433315	predicted gene 13749	0	0	4	8	0	0	0	2	4	0	5	0	0	0	2	0	0	0	3.31527	7.54968	0	0	0	2.3118	3.79768	0	4.49692	0	0	0	2.27598	0	1.48421	0.00667075	0.831795	0.0080197	0.993601	1
NC_000067.7	64068607	64161504	-	8188	gene-Klf7	Klf7	protein_coding	93691	Kruppel-like factor 7 %28ubiquitous%29	2145.75	1472	1722.5	857.5	1554	1308.5	1524	1230.5	1096.5	2229	2095.5	2005.25	1881.75	1112	1534.75	1299.5	1665.69	1262.85	1427.22	809.704	1832.73	1530.26	1731.18	1421.76	1040.56	1676.03	1885.11	1713.36	1584.71	1400.07	1746.82	1658.74	1524.17	0.0275733	0.227752	0.121068	0.903638	1
NC_000067.7	64081597	64081660	-	64	gene-Mir6899	Mir6899	miRNA	102466760	microRNA 6899	7.5	2.5	4.5	4	2.5	1	1.5	1.5	2	3	8	2.25	1.75	1.5	1.25	2.5	6.20949	1.71582	3.31527	3.77484	2.35872	1.16992	2.27189	2.3118	1.89884	2.25576	7.19508	1.70909	1.68407	2.51811	1.13799	2.5519	2.75491	0.0475302	0.751232	0.0632697	0.949552	1
NC_000067.7	64118493	64140362	+	11052	gene-Gm13748	Gm13748	lncRNA	102639767		110.75	98.5	112	75.5	63.5	77	67	75	77	138	188.5	72.5	97.5	51.5	92	52	86.1566	84.0754	92.8275	71.722	75.4791	90.0839	76.1083	86.6926	73.1054	103.765	169.084	61.5271	82.5194	65.4708	104.695	66.3495	86.8539	0.037685	0.297159	0.126818	0.899085	1
NC_000067.7	64160758	64281372	+	277	gene-Gm35880	Gm35880	lncRNA	102639609		0	0	0	0	0	0.5	1	0	0.5	0	0	0	0	0	0	2	0	0	0	0	0	0	1.13594	0	0	0	0	0	0	0	0	2.5519	0.230491	-0.0953021	0.622506	-0.153094	0.878324	1
NC_000067.7	64189288	64190009	+	722	gene-Gm13750	Gm13750	pseudogene	241074	predicted gene 13750	3.08	3.46	4.27	1.98	1.13	0.88	2.68	1.11	2.07	3.28	2.89	1.64	1.81	0.35	0.89	0.46	2.32856	2.57374	3.31527	1.88742	1.17936	1.16992	3.40783	1.1559	1.89884	2.25576	2.69815	1.70909	1.68407	0	1.13799	0	1.77512	0.727453	0.814571	0.89305	0.37183	1
NC_000067.7	64286153	64295315	-	545	gene-Gm39654	Gm39654	lncRNA	105243945		0	0	0	1	0	0	1	3	0	0	0	0	0	1	0	0	0	0	0	0.943711	0	0	1.13594	3.4677	0	0	0	0	0	1.25905	0	0	0.425401	0.374658	0.664088	0.564169	0.572639	1
NC_000067.7	64318510	64337696	+	532	gene-Gm35803	Gm35803	lncRNA	102639502		0	0	0	0	0	0	0	2	0	0	0	0	0	0	0	0	0	0	0	0	0	0	0	2.3118	0	0	0	0	0	0	0	0	0.144488	0.215951	0.622506	0.346906	0.728662	1
NC_000067.7	64442078	64481202	-	1745	gene-LOC118567747	LOC118567747	lncRNA	118567747		0	0	0	0	0	0	0	0	0	0	0	0	0	1	0	0	0	0	0	0	0	0	0	0	0	0	0	0	0	1.25905	0	0	0.0786909	-0.0953021	0.622506	-0.153094	0.878324	1
NC_000067.7	64493518	64493767	-	250	gene-Gm28980	Gm28980	pseudogene	102639846		0	0	0	0	0	0	0	0	0	0	0	0	0	0	0	0	0	0	0	0	0	0	0	0	0	0	0	0	0	0	0	0	0	NA	NA	NA	NA	NA
NC_000067.7	64555960	64557785	+	856	gene-Gm36148	Gm36148	lncRNA	102639959		0	0	0	0	0	0	0	0	0	0	0	0	0	0	0	0	0	0	0	0	0	0	0	0	0	0	0	0	0	0	0	0	0	NA	NA	NA	NA	NA
NC_000067.7	64571963	64643707	+	8703	gene-Creb1	Creb1	protein_coding	12912	cAMP responsive element binding protein 1	931	986	908	914	1248	847	989	925	792	1975	763	1123	1660	1054	910	909	722.629	845.901	752.566	862.551	1471.84	990.922	1123.45	1069.21	751.941	1485.05	686.231	959.652	1397.78	1327.04	1035.57	1159.84	1040.14	-0.0786818	0.231257	-0.340235	0.73368	1
NC_000067.7	64645632	64661926	-	8489	gene-Mettl21a	Mettl21a	protein_coding	67099	methyltransferase like 21A	691	535	744	877	232	241	240	399	611	334	646	757	387	212	224	250	536.344	458.983	616.64	827.634	273.612	281.951	272.627	461.205	580.096	251.142	581.003	646.889	325.867	266.919	254.91	318.988	434.676	0.139775	0.291921	0.47881	0.632074	1
NC_000067.7	64688783	64693169	+	1284	gene-Gm29152	Gm29152	lncRNA	102640020		0	0	0	0	0	0	0	0	0	0	0	12	1	0	0	0	0	0	0	0	0	0	0	0	0	0	0	10.2545	0.842034	0	0	0	0.693535	-0.0876328	0.623067	-0.140647	0.888148	1
NC_000067.7	64719028	64729818	-	713	gene-2810408I11Rik	2810408I11Rik	lncRNA	69941	RIKEN cDNA 2810408I11 gene	46	81	119	81	8	10	12	6	65	247	104	59	17	8	12	10	35.7045	69.4909	98.6293	76.4406	9.43489	11.6992	13.6313	6.93541	61.7123	185.725	93.536	50.4181	14.3146	10.0724	13.6559	12.7595	47.76	-0.257296	0.479982	-0.536054	0.591921	1
NC_000067.7	64729963	64764805	+	4543	gene-Ccnyl1	Ccnyl1	protein_coding	227210	cyclin Y-like 1	746	768.5	1102.5	1076	509	406.5	453.5	463.5	724.5	891.17	763.5	1127.33	586	463.5	498	396.5	579.035	658.876	913.357	1015.43	600.295	474.988	515.719	536.338	687.38	669.962	687.13	963.07	493.432	584.201	566.719	505.277	653.201	-0.0144202	0.199065	-0.0724398	0.942252	1
NC_000067.7	64769717	64776909	-	6914	gene-Fzd5	Fzd5	protein_coding	14367	frizzled class receptor 5	52	59	126	55	12	0	12	11	64	47	248	66	17	0	8	5	40.3617	50.6168	104.431	51.9041	14.1523	0	13.6313	12.7149	60.7629	35.3403	223.047	56.3999	14.3146	0	9.10392	6.37976	43.3226	0.324112	0.671867	0.482405	0.629518	1
NC_000067.7	64828279	64995983	-	9198	gene-Plekhm3	Plekhm3	protein_coding	241075	pleckstrin homology domain containing%2C family M%2C member 3	147	211	193	259	661	338	389	412	178.5	294.5	172	187.5	935	565	453.5	447	114.099	181.019	159.962	244.421	779.558	395.433	441.882	476.231	168.997	221.065	154.694	160.654	787.302	711.365	516.648	570.351	380.23	-0.298733	0.266092	-1.12267	0.261578	1
NC_000067.7	64926013	64935887	+	734	gene-Gm51628	Gm51628	lncRNA	115487095		0	0	0	0	0	0	0	0	0	0	0	0	0	0	0	0	0	0	0	0	0	0	0	0	0	0	0	0	0	0	0	0	0	NA	NA	NA	NA	NA
NC_000067.7	64995738	65006760	+	2426	gene-Gm51627	Gm51627	lncRNA	115487094	predicted gene%2C 51627	7.34	1	2	1.31	2.17	0	0.4	2.2	2.83	4.22	10.29	0.5	1.17	0	0.5	7	5.4333	0.857912	1.65763	0.943711	2.35872	0	0	2.3118	2.84826	3.00769	8.99385	0	0.842034	0	0	8.93166	2.38666	-0.53431	0.880159	-0.607061	0.54381	1
NC_000067.7	65033078	65033790	-	713	gene-Rpl10a-ps1	Rpl10a-ps1	pseudogene	100043141	ribosomal protein L10A%2C pseudogene 1	793.68	824.2	1142.42	947.13	198.82	304.92	247.93	218.17	710.77	1048.84	1287.57	630.53	335.57	215	255.78	258.87	616.292	706.919	946.509	893.694	234.693	356.826	281.714	251.987	675.038	788.766	1158.41	539.217	282.924	270.697	291.326	330.472	539.092	-0.0613116	0.241472	-0.253907	0.799567	1
NC_000067.7	65040464	65040621	-	158	gene-Gm24788	Gm24788	snRNA	115487676		0	0	0	0	0	0	0	0	0	0	0	0	0	0	0	0	0	0	0	0	0	0	0	0	0	0	0	0	0	0	0	0	0	NA	NA	NA	NA	NA
NC_000067.7	65052237	65071918	-	1372	gene-Akr1cl	Akr1cl	protein_coding	70861	aldo-keto reductase family 1%2C member C-like	0	0	3	1	0	0	0	0	0	0	4	0	1	0	0	0	0	0	2.48645	0.943711	0	0	0	0	0	0	3.59754	0	0.842034	0	0	0	0.491859	-0.102615	0.656636	-0.156274	0.875817	1
NC_000067.7	65067124	65068134	+	1011	gene-Gm8550	Gm8550	pseudogene	667276	predicted gene 8550	0	0	0	0	0	0	0	0	0	0	0.33	0	0	0	0	0	0	0	0	0	0	0	0	0	0	0	0	0	0	0	0	0	0	NA	NA	NA	NA	NA
NC_000067.7	65087714	65090975	-	899	gene-Cryge	Cryge	protein_coding	12968	crystallin%2C gamma E	0	0	0	0	0	0	0	0	0	0	0	0	0	0	0	0	0	0	0	0	0	0	0	0	0	0	0	0	0	0	0	0	0	NA	NA	NA	NA	NA
NC_000067.7	65100997	65102599	-	635	gene-Crygd	Crygd	protein_coding	12967	crystallin%2C gamma D	0	0	1	0	0	0	0	0	0	0	0	0	0	0	0	0	0	0	0.828817	0	0	0	0	0	0	0	0	0	0	0	0	0	0.0518011	0	0.622506	0	1	1
NC_000067.7	65110684	65112691	-	629	gene-Crygc	Crygc	protein_coding	12966	crystallin%2C gamma C	0	0	0	0	0	0	0	0	0.5	0	0	0	0	0	0.5	0	0	0	0	0	0	0	0	0	0	0	0	0	0	0	0	0	0	NA	NA	NA	NA	NA
NC_000067.7	65119381	65121449	-	633	gene-Crygb	Crygb	protein_coding	12965	crystallin%2C gamma B	2	2	0	0	3	2	1	1	0.5	0	4	2	8	1	2.5	0	1.55237	1.71582	0	0	3.53808	2.33984	1.13594	1.1559	0	0	3.59754	1.70909	6.73628	1.25905	2.27598	0	1.68849	-0.257622	0.867036	-0.297129	0.766368	1
NC_000067.7	65139548	65142522	-	615	gene-Cryga	Cryga	protein_coding	12964	crystallin%2C gamma A	8	0	0	2	4.5	3	3	5	0	0	0	0	7	4	0	6	6.20949	0	0	1.88742	4.71744	3.50976	3.40783	5.77951	0	0	0	0	5.89424	5.03622	0	7.65571	2.7561	-0.0682896	0.855773	-0.0797987	0.936397	1
NC_000067.7	65144443	65162509	-	3254	gene-D630023F18Rik	D630023F18Rik	protein_coding	98303	RIKEN cDNA D630023F18 gene	47	42	13	23	72.5	86	58	69	51	138	17	19.1	106	89	75	67	36.4807	36.0323	10.7746	21.7053	84.914	100.613	65.8848	79.7572	48.4204	103.765	15.2895	16.2363	89.2557	112.056	85.3493	85.4888	62.0014	-0.155477	0.479537	-0.324223	0.745769	1
NC_000067.7	65151442	65158173	+	647	gene-Gm36358	Gm36358	lncRNA	102640244		0	0	0	0	1	0	0	0	0	0	0	0	2	0	0	0	0	0	0	0	1.17936	0	0	0	0	0	0	0	1.68407	0	0	0	0.178964	-0.0953021	0.622506	-0.153094	0.878324	1
NC_000067.7	65197775	65225638	-	2438	gene-Idh1	Idh1	protein_coding	15926	isocitrate dehydrogenase 1 %28NADP%2B%29%2C soluble	14718.2	11982	7865	7696	16007	15150	15576	12407	11801	12122	7433	9139	21132	13685.5	16139	14801	11423.9	10279.5	6518.65	7262.8	18878	17724.3	17693.5	14341.3	11204.1	9114.79	6685.13	7809.67	17793.9	17231.4	18366	18885.4	13200.8	-0.0735423	0.204502	-0.359617	0.719133	1
NC_000067.7	65225796	65317855	+	11554	gene-Pikfyve	Pikfyve	protein_coding	18711	phosphoinositide kinase%2C FYVE type zinc finger containing	425.75	534	491	367	1190	622	681	561	461	1431	461	473	1463	962	734	722	330.655	458.125	406.949	346.342	1403.44	727.69	773.578	648.461	437.683	1076	414.616	404.199	1231.9	1211.21	835.285	921.237	726.71	-0.232955	0.327818	-0.710623	0.477318	1
NC_000067.7	65317921	65428784	+	8237	gene-Pth2r	Pth2r	protein_coding	213527	parathyroid hormone 2 receptor	38	123	91.5	46	51	52	88	96	136	159	49	64	74	45	46	110	29.4951	105.523	76.2512	43.4107	60.1474	60.8359	99.9631	110.967	129.121	119.556	44.0699	54.6908	62.3106	56.6574	52.3476	140.355	77.8563	0.0874947	0.448499	0.195083	0.845328	1
NC_000067.7	65460277	65460975	-	699	gene-LOC118567653	LOC118567653	pseudogene	118567653		9.67	1	1	2.67	0.33	1.67	0.33	0	2.33	7.33	0.33	3	1	0.33	1	0.67	7.76186	0.857912	0.828817	2.83113	0	2.33984	0	0	1.89884	5.26345	0	2.56363	0.842034	0	1.13799	1.27595	1.72509	-0.199236	0.881357	-0.226056	0.821157	1
NC_000067.7	65477811	65478205	-	395	gene-Gm28923	Gm28923	pseudogene	102640346		0	0	0	0	0	0.67	0	0	0	0.33	0	0	0	0.5	0	0	0	0	0	0	0	1.16992	0	0	0	0	0	0	0	0	0	0	0.07312	0.1122	0.622506	0.180239	0.856965	1
NC_000067.7	65544152	65544294	-	143	gene-LOC115487656	LOC115487656	snoRNA	115487656		0	0	0	0	0	0	0	0	0	0	0	0	0	0	0	0	0	0	0	0	0	0	0	0	0	0	0	0	0	0	0	0	0	NA	NA	NA	NA	NA
NC_000067.7	65590238	65592180	+	446	gene-Gm8805	Gm8805	pseudogene	101056035		2.5	0.67	3.33	3	0	0	0	0	2	0.75	2.5	1	0.83	0	0	0.5	1.55237	0.857912	2.48645	2.83113	0	0	0	0	1.89884	0.751922	1.79877	0.854543	0.842034	0	0	0	0.867124	-0.29874	0.885805	-0.337252	0.735927	1
NC_000067.7	65965681	65967470	+	629	gene-Crygf	Crygf	protein_coding	12969	crystallin%2C gamma F	0	0	0	0	0	0	0	0	0	0	0	0	0	0	0	0	0	0	0	0	0	0	0	0	0	0	0	0	0	0	0	0	0	NA	NA	NA	NA	NA
NC_000067.7	66102124	66102538	+	415	gene-Gm8812	Gm8812	pseudogene	667786		0.5	0	0	0	0	0	0	0	0	0	0	0	0	0	0	0	0	0	0	0	0	0	0	0	0	0	0	0	0	0	0	0	0	NA	NA	NA	NA	NA
NC_000067.7	66214337	66481742	+	22051	gene-Map2	Map2	protein_coding	17756	microtubule-associated protein 2	12654	7792	1789	3992	33676	17218	20098	15209	6692	18856	2003	6451	38345	26025	23523	20915	9821.86	6684.85	1482.75	3767.29	39716.2	20143.7	22830.2	17580.1	6353.52	14178.2	1801.47	5512.66	32287.8	32766.9	26769	26686.5	16773.9	-0.221781	0.494325	-0.448653	0.653682	1
NC_000067.7	66255607	66269822	-	13715	gene-Gm51629	Gm51629	lncRNA	115487096		0	2	0	4	0	0	1	1	5	0	0	0	2	0	1	0	0	1.71582	0	3.77484	0	0	1.13594	1.1559	4.7471	0	0	0	1.68407	0	1.13799	0	0.95948	-0.099404	0.846045	-0.117492	0.90647	1
NC_000067.7	66345048	66345184	+	137	gene-Gm24729	Gm24729	snoRNA	115485824		0	0	0	0	0	0	0	0	0	0	0	0	0	0	0	0	0	0	0	0	0	0	0	0	0	0	0	0	0	0	0	0	0	NA	NA	NA	NA	NA
NC_000067.7	66475241	66475391	+	151	gene-Gm25411	Gm25411	pseudogene	115487667		0	0	3	0	0	0	0	1	0	0	0	0	0	0	0	0	0	0	2.48645	0	0	0	0	1.1559	0	0	0	0	0	0	0	0	0.227647	0.1122	0.622506	0.180239	0.856965	1
NC_000067.7	66507093	66738309	+	15246	gene-Unc80	Unc80	protein_coding	329178	unc-80%2C NALCN activator	127.5	157.5	25	75	500	306	329.5	321.5	125	348	45	159.5	645	481.5	417.5	348.5	99.3518	135.55	20.7204	70.7783	589.681	357.996	374.862	372.2	118.678	261.669	40.4723	136.727	543.112	606.864	475.68	444.031	290.523	-0.268708	0.459537	-0.584736	0.558725	1
NC_000067.7	66688871	66692466	-	235	gene-Gm39655	Gm39655	lncRNA	105243947		0.5	0.5	1	1	6	4	2.5	1.5	1	1	0	0.5	15	11.5	8.5	7.5	0	0	0.828817	0.943711	7.07617	4.67968	2.27189	2.3118	0.949421	0.751922	0	0	12.6305	15.1086	9.10392	10.2076	4.17901	-1.3927	0.642086	-2.16902	0.0300812	1
NC_000067.7	66739957	66758964	+	3146	gene-Rpe	Rpe	protein_coding	66646	ribulose-5-phosphate-3-epimerase	860.75	1018.75	825.25	980	477.5	633.5	593.25	577	1096	2532	977	915.75	792.5	469.5	582.25	577.5	668.296	874.212	683.774	924.836	563.735	741.729	673.615	666.955	1040.56	1903.87	878.699	782.762	666.891	591.755	662.311	737.5	816.344	-0.00658973	0.250715	-0.0262837	0.979031	1
NC_000067.7	66758402	66856754	-	27264	gene-Kansl1l	Kansl1l	protein_coding	68691	KAT8 regulatory NSL complex subunit 1-like	195.75	231.75	191.25	222	235.5	255	256.25	266	307	542	211.5	223.39	289	222	192.25	221.5	152.132	199.036	158.304	209.504	278.329	298.33	290.802	307.47	291.472	407.541	190.67	190.563	243.348	279.51	218.494	283.261	249.923	0.194883	0.238642	0.816632	0.414138	1
NC_000067.7	66818791	66837220	+	9233	gene-Gm46093	Gm46093	lncRNA	108167626		16	29	19	32	16	41	20	16	20.5	189	28	16	32	4.5	21	17	12.419	24.8794	15.7475	30.1987	18.8698	47.9667	22.7189	18.4944	18.9884	142.113	25.1828	13.6727	26.9451	5.03622	23.8978	21.6912	29.3014	0.403636	0.613045	0.658412	0.510273	1
NC_000067.7	66869998	66902468	-	1948	gene-Acadl	Acadl	protein_coding	11363	acyl-Coenzyme A dehydrogenase%2C long-chain	3560.83	4073.5	4053	5255.5	722	1238	1176	1271	3865	5929	3114	3446	1414	905	1081	738	2764	3495.13	3359.2	4960.14	851.499	1448.36	1335.87	1469.15	3669.51	4458.14	2800.68	2944.76	1190.64	1139.44	1230.17	941.653	2378.65	0.177966	0.231303	0.769407	0.441652	1
NC_000067.7	66888217	66888847	-	631	gene-Gm15793	Gm15793	protein_coding	102640707		20.76	11.81	23.04	18.96	0.67	4.33	3.81	3.14	15.19	44.2	29.89	10.98	8.02	3.5	2.64	7.96	16.2999	10.2949	19.0628	17.9305	1.17936	4.67968	4.54378	3.4677	14.2413	33.0845	26.9815	9.39998	6.73628	5.03622	3.41397	10.2076	11.66	-0.7148	0.584209	-1.22353	0.221128	1
NC_000067.7	66895800	66895862	+	63	gene-Gm27934	Gm27934	snRNA	115487636		0	0	0	0	0	0	0	0	0	0	0	0	1	0	0	0	0	0	0	0	0	0	0	0	0	0	0	0	0.842034	0	0	0	0.0526272	-0.0953021	0.622506	-0.153094	0.878324	1
NC_000067.7	66905956	66906085	+	130	gene-Gm25832	Gm25832	snoRNA	115485785		0	0	0	0	0	0	0	0	0	0	0	1	0	0	0	0	0	0	0	0	0	0	0	0	0	0	0	0.854543	0	0	0	0	0.053409	0	0.622506	0	1	1
NC_000067.7	66963454	66987091	-	3151	gene-Myl1	Myl1	protein_coding	17901	myosin%2C light polypeptide 1	0	0	0	267.5	0	3	0	22.5	0	0	0	0	0	0	1	1	0	0	0	252.914	0	3.50976	0	25.4298	0	0	0	0	0	0	1.13799	1.27595	17.7667	0.154032	0.647163	0.238011	NA	NA
NC_000067.7	66987689	66988149	-	461	gene-Rpl31-ps14	Rpl31-ps14	pseudogene	100043192	ribosomal protein L31%2C pseudogene 14	33.02	25.2	28.86	30.8	4.06	5.62	4.39	5.06	21.97	55.65	42.02	24.93	10.71	4.72	4.46	6.6	25.6141	21.4478	24.0357	29.255	4.71744	7.01952	4.54378	5.77951	20.8873	42.1076	37.7742	21.3636	9.26238	6.29527	4.55196	8.93166	17.0992	-0.361277	0.485346	-0.744371	0.456652	1
NC_000067.7	67039676	67078049	-	4546	gene-Lancl1	Lancl1	protein_coding	14768	LanC %28bacterial lantibiotic synthetase component C%29-like 1	5073	3750.5	2430.5	2884.5	4325	4273.5	4045	3558.5	3632	3379.5	2614.67	3379	6085	3799.5	4270.5	4092.5	3937.59	3217.17	2014.03	2721.66	5100.74	5000.24	4594.89	4112.7	3448.3	2541.49	2351.89	2887.5	5123.78	4784.4	4859.22	5221.2	3869.8	-0.0867576	0.193303	-0.448817	0.653564	1
NC_000067.7	67050252	67060010	-	9394	gene-LOC115487097	LOC115487097	lncRNA	115487097		13	36	26.5	23	21.33	43.5	46	39.5	22	70.5	31.5	16	40	27.5	34.5	33.83	10.0904	30.8848	21.5492	21.7053	24.7666	51.4765	52.2534	46.2361	20.8873	52.6345	28.7803	13.6727	33.6814	35.2535	38.6917	43.3824	32.8716	0.2019	0.409314	0.493265	0.621826	1
NC_000067.7	67151294	67270426	+	5646	gene-Cps1	Cps1	protein_coding	227231	carbamoyl-phosphate synthetase 1	157	19	7	2.2	54	19	21	12	43	0	8	1	53	32	26	28	121.861	16.3003	5.80172	1.88742	63.6855	22.2285	23.8548	13.8708	40.8251	0	7.19508	0.854543	44.6278	40.2897	29.5878	35.7267	29.2873	-0.204394	0.803978	-0.254228	NA	NA
NC_000067.7	67296383	67296511	+	129	gene-Gm26342	Gm26342	snoRNA	115485776		0	0	0	0	0	0	0	0	0	0	0	0	0	0	0	0	0	0	0	0	0	0	0	0	0	0	0	0	0	0	0	0	0	NA	NA	NA	NA	NA
NC_000067.7	67384405	67407194	-	400	gene-Gm39658	Gm39658	lncRNA	105243950		0	0	0	0	0	0	0	0	0	0	0	0	0	0	0	0	0	0	0	0	0	0	0	0	0	0	0	0	0	0	0	0	0	NA	NA	NA	NA	NA
NC_000067.7	67831596	67859156	+	487	gene-Gm15669	Gm15669	lncRNA	105243951		0	0	0	0	0	0	0	0	0	0	0	0	0	0	0	0	0	0	0	0	0	0	0	0	0	0	0	0	0	0	0	0	0	NA	NA	NA	NA	NA
NC_000067.7	68071063	69147756	-	24355	gene-Erbb4	Erbb4	protein_coding	13869	erb-b2 receptor tyrosine kinase 4	328	531	297	242	1046	703	776	666	386	1023	251	216	1419	858	831	671	254.589	455.551	246.159	228.378	1233.61	822.454	881.493	769.83	366.476	769.216	225.746	184.581	1194.85	1080.27	945.67	856.164	657.19	-0.131272	0.36759	-0.357114	0.721006	1
NC_000067.7	68424102	68424236	-	135	gene-Gm25542	Gm25542	pseudogene	115487681		0	0	0	0	0	0	0	0	0	0	0	0	0	0	0	0	0	0	0	0	0	0	0	0	0	0	0	0	0	0	0	0	0	NA	NA	NA	NA	NA
NC_000067.7	68702610	68731213	-	18491	gene-LOC118567748	LOC118567748	lncRNA	118567748		2	9	4	3	5	4	0	5	10	135.5	6	1	5	4	5	3	1.55237	7.72121	3.31527	2.83113	5.89681	4.67968	0	5.77951	9.49421	102.261	5.39631	0.854543	4.21017	5.03622	5.68995	3.82786	10.5342	-0.132752	0.800913	-0.165751	0.868353	1
NC_000067.7	68970104	68995798	-	25412	gene-Gm51744	Gm51744	lncRNA	115487357		1	20	23.11	7	3.1	25	12	16	4	188	30	5	12	3	7	4	0.776186	17.1582	19.0628	6.60597	3.53808	29.248	13.6313	18.4944	3.79768	141.361	26.9815	4.27272	10.1044	3.77716	7.96593	5.10381	19.4925	0.912381	0.767563	1.18867	0.234569	1
NC_000067.7	69169993	69170477	-	485	gene-Gm8840	Gm8840	pseudogene	667842		0	0	0	0.33	0	0	0	0	0	0	0	0	0	0	0	0	0	0	0	0	0	0	0	0	0	0	0	0	0	0	0	0	0	NA	NA	NA	NA	NA
NC_000067.7	69470385	69483249	+	3420	gene-Gm28497	Gm28497	lncRNA	102640814		0	0	0	0	0	0	0	0	1	0	0	0	0	0	0	0	0	0	0	0	0	0	0	0	0.949421	0	0	0	0	0	0	0	0.0593388	0	0.622506	0	1	1
NC_000067.7	69570366	69726510	-	10741	gene-Ikzf2	Ikzf2	protein_coding	22779	IKAROS family zinc finger 2	116	92	176	118	26	30	40	48	94	152	155	89	52	26	40	34	90.0376	78.9279	145.872	111.358	30.6634	35.0976	45.4378	55.4833	89.2455	114.292	139.405	76.0544	43.7858	32.7354	45.5196	43.3824	73.5811	0.00840992	0.302078	0.0278402	0.97779	1
NC_000067.7	69702158	69713679	+	567	gene-LOC118567749	LOC118567749	lncRNA	118567749		0	0	0	0	0	0	0	0	0	0	0	0	0	0	0	0	0	0	0	0	0	0	0	0	0	0	0	0	0	0	0	0	0	NA	NA	NA	NA	NA
NC_000067.7	69810278	69826748	-	2386	gene-Gm29822	Gm29822	lncRNA	102631499		0	0	0	0	0	0	0	0	0	0	0	0	0	0	0	0	0	0	0	0	0	0	0	0	0	0	0	0	0	0	0	0	0	NA	NA	NA	NA	NA
NC_000067.7	69866031	70764291	+	5449	gene-Spag16	Spag16	protein_coding	66722	sperm associated antigen 16	3	8	5	10	4	6	3	16	15	33	2	12	22	9	2	9	2.32856	6.8633	4.14409	9.43711	4.71744	7.01952	3.40783	18.4944	14.2413	24.8134	1.79877	10.2545	18.5248	11.3315	2.27598	11.4836	9.446	-0.321085	0.667751	-0.480845	0.630627	1
NC_000067.7	69994163	69994288	-	126	gene-Gm23879	Gm23879	snRNA	115487680		0	0	0	0	0	0	0	0	0	0	0	0	0	0	0	0	0	0	0	0	0	0	0	0	0	0	0	0	0	0	0	0	0	NA	NA	NA	NA	NA
NC_000067.7	70635974	70636080	+	107	gene-Gm23422	Gm23422	snRNA	115487587		0	0	0	0	0	0	0	0	0	0	0	0	0	0	0	0	0	0	0	0	0	0	0	0	0	0	0	0	0	0	0	0	0	NA	NA	NA	NA	NA
NC_000067.7	70647506	70647650	-	145	gene-LOC115487661	LOC115487661	snoRNA	115487661		0	0	0	0	0	0	0	0	0	0	0	0	0	0	0	0	0	0	0	0	0	0	0	0	0	0	0	0	0	0	0	0	0	NA	NA	NA	NA	NA
NC_000067.7	70764471	70928097	+	9754	gene-Vwc2l	Vwc2l	protein_coding	320460	von Willebrand factor C domain-containing protein 2-like	113	76	7	24	692	407	414	402	49	147	18	100	707	477	473.5	362	87.709	65.2013	5.80172	22.6491	816.118	476.158	470.281	464.672	46.5216	110.532	16.1889	85.4543	595.318	600.569	539.408	461.895	304.03	0.0177118	0.531628	0.0333162	0.973422	1
NC_000067.7	70890174	70957668	-	2012	gene-Gm29906	Gm29906	lncRNA	102631609		0	0	0	0	0	3	0	2	0	0	0	0	0	0	3	2	0	0	0	0	0	3.50976	0	2.3118	0	0	0	0	0	0	3.41397	2.5519	0.736715	-0.00928836	0.71363	-0.0130156	0.989615	1
NC_000067.7	70935506	70948715	+	6645	gene-LOC118567750	LOC118567750	lncRNA	118567750		0	0	0	0	4	2	0	3	4	0	0	0	3	2	1.5	3	0	0	0	0	4.71744	2.33984	0	3.4677	3.79768	0	0	0	2.5261	2.51811	2.27598	3.82786	1.59192	-0.0547175	0.883971	-0.0618996	0.950643	1
NC_000067.7	71061540	71067249	+	463	gene-LOC118567654	LOC118567654	pseudogene	118567654		0	11.5	9	2.5	1	0	0.5	0	0.5	16.5	8.5	5.5	2	1	2	1	0	10.2949	7.45936	1.88742	1.17936	0	0	0	0	12.0307	7.19508	5.12726	1.68407	1.25905	2.27598	1.27595	3.22933	-0.93504	0.871344	-1.0731	0.283226	1
NC_000067.7	71066690	71142300	-	5621	gene-Bard1	Bard1	protein_coding	12021	BRCA1 associated RING domain 1	0	85.5	80	52.5	9	23	4.5	9	15.5	69.5	76.5	10.5	12	8	8	23	0	73.7804	66.3054	49.0729	10.6143	26.9082	4.54378	10.4031	15.1907	52.6345	68.3532	8.54543	10.1044	10.0724	9.10392	29.3469	27.8112	-0.116389	0.735659	-0.15821	0.874291	1
NC_000067.7	71194358	71195199	-	842	gene-Gm8870	Gm8870	pseudogene	667900	predicted gene 8870	0	0	0	0	0	0	0	0	0	0	0	0	0	0	0	0	0	0	0	0	0	0	0	0	0	0	0	0	0	0	0	0	0	NA	NA	NA	NA	NA
NC_000067.7	71239613	71260762	-	2324	gene-LOC118567751	LOC118567751	lncRNA	118567751		0	0	0	0	0	0	0	0	0	0	0	0	1	0	0	0	0	0	0	0	0	0	0	0	0	0	0	0	0.842034	0	0	0	0.0526272	-0.0953021	0.622506	-0.153094	0.878324	1
NC_000067.7	71282249	71454069	-	8323	gene-Abca12	Abca12	protein_coding	74591	ATP-binding cassette%2C sub-family A %28ABC1%29%2C member 12	2	0	16	0	10	2	11	13	0	0	1	0	7	4	12	2	1.55237	0	13.2611	0	11.7936	2.33984	12.4954	15.0267	0	0	0.899385	0	5.89424	5.03622	13.6559	2.5519	5.28166	0.461532	0.821784	0.561621	0.574374	1
NC_000067.7	71366449	71368803	+	652	gene-Gm39659	Gm39659	lncRNA	105243952		0	0	0	0	0	0	0	0	0	0	0	0	0	0	0	0	0	0	0	0	0	0	0	0	0	0	0	0	0	0	0	0	0	NA	NA	NA	NA	NA
NC_000067.7	71532780	71533364	-	585	gene-Gm6947	Gm6947	pseudogene	629101		1.9	1.7	1.11	2.27	0	0.37	0.7	1.1	0.57	5.13	1.62	2.67	1.17	0	0	0	1.55237	1.71582	0.828817	1.88742	0	0	1.13594	1.1559	0.949421	3.75961	1.79877	2.56363	0.842034	0	0	0	1.13686	0.40855	0.883732	0.462301	0.643865	1
NC_000067.7	71596315	71618562	+	2611	gene-Atic	Atic	protein_coding	108147	5-aminoimidazole-4-carboxamide ribonucleotide formyltransferase/IMP cyclohydrolase	264	380	689	379	206	189	187	291	256	366	667	257	316	195	242	300.5	204.913	326.007	571.055	357.666	242.948	221.115	212.422	336.367	243.052	275.203	599.89	219.618	266.083	245.516	275.394	382.786	311.252	-0.199016	0.346321	-0.574658	0.565522	1
NC_000067.7	71624632	71692439	-	8471	gene-Fn1	Fn1	protein_coding	14268	fibronectin 1	32027.5	12080	20680	31627	2413	1093	3748	3240.33	16560	6540.5	45355	63709	3097	1117	6343	1833	24859.7	10363.6	17139.9	29846.7	2845.8	1278.72	4257.52	3745.12	15722.4	4917.57	40791.6	54442.1	2607.78	1406.36	7218.27	2338.82	13986.4	-0.142788	0.551537	-0.258892	0.795719	1
NC_000067.7	71692494	71702002	+	1193	gene-Apol7d	Apol7d	lncRNA	100042814	apolipoprotein L 7d	18.5	3	5	6	0	1	1	3	8	0.5	3	7	0	0	0	0	13.9713	2.57374	4.14409	5.66226	0	1.16992	1.13594	3.4677	7.59536	0	2.69815	5.9818	0	0	0	0	3.02502	1.27933	0.874724	1.46255	0.143591	1
NC_000067.7	71748479	71749284	-	806	gene-Gm5829	Gm5829	pseudogene	545326	predicted gene 5829	54.88	52.77	36.37	41.6	27.25	40.72	30.83	24.3	35.7	92.73	54.87	43.43	62.25	33.78	37.87	38.33	42.6902	45.4693	29.8374	39.6358	31.8428	47.9667	35.2143	27.7416	34.1791	69.9287	49.4662	36.7454	52.2061	42.8078	43.2436	48.4862	42.3413	-0.380006	0.297386	-1.27782	0.201312	1
NC_000067.7	71752950	71754168	-	1219	gene-Gm5256	Gm5256	pseudogene	383528	predicted gene 5256	274.37	301.75	308.49	323.27	86.47	95.1	90.02	96.17	282.67	2580.3	400.6	203.06	92.71	91.64	94.48	83.67	212.675	259.089	255.276	304.819	101.425	111.142	102.235	110.967	268.686	1939.96	360.653	173.472	78.3092	115.833	106.971	107.18	288.043	0.0557616	0.502101	0.111057	0.911572	1
NC_000067.7	71767075	71780515	-	2722	gene-Gm39660	Gm39660	lncRNA	105243953		0	0	0	0	0	0	0	0	0	0	0	0	0	0	0	0	0	0	0	0	0	0	0	0	0	0	0	0	0	0	0	0	0	NA	NA	NA	NA	NA
NC_000067.7	71767516	71788966	+	1910	gene-Gm30160	Gm30160	lncRNA	102631962		0	1	1	0	1	0	0	1	2	0	2	1	0	0	0	1	0	0.857912	0.828817	0	1.17936	0	0	1.1559	1.89884	0	1.79877	0.854543	0	0	0	1.27595	0.615631	0.305543	0.870015	0.351192	0.725444	1
NC_000067.7	71852724	71853666	+	418	gene-Gm30308	Gm30308	lncRNA	102632161		0	0	0	0	0	0	0	0	0	0	0	0	0	0	0	0	0	0	0	0	0	0	0	0	0	0	0	0	0	0	0	0	0	NA	NA	NA	NA	NA
NC_000067.7	71927271	71930363	+	1019	gene-Gm8883	Gm8883	lncRNA	667931	predicted gene 8883	0	0	0	0	0	0	0	0	0	0	0	0	0	0	0	0	0	0	0	0	0	0	0	0	0	0	0	0	0	0	0	0	0	NA	NA	NA	NA	NA
NC_000067.7	71932994	71956061	-	2736	gene-Gm28818	Gm28818	lncRNA	102632274		1.11	2	1	5	2	0	0	1	0	46	5	0	1	0	2	0	0.776186	1.71582	0.828817	4.71855	2.35872	0	0	1.1559	0	34.5884	4.49692	0	0.842034	0	2.27598	0	3.35983	0.0530472	0.886967	0.0598074	0.952309	1
NC_000067.7	71998157	72044354	-	1093	gene-4933417E11Rik	4933417E11Rik	lncRNA	71134	RIKEN cDNA 4933417E11 gene	0	1	3	1	4	4	2	0	0	0	0	0	3	1	3	5	0	0.857912	2.48645	0.943711	4.71744	4.67968	2.27189	0	0	0	0	0	2.5261	1.25905	3.41397	6.37976	1.846	-0.159996	0.844016	-0.189566	0.849649	1
NC_000067.7	72043424	72043929	+	506	gene-Gm5528	Gm5528	protein_coding	433319		0.5	0	2	0	0	0	0	0	0	0.78	0.25	0	0	0	0	0	0	0	1.65763	0	0	0	0	0	0	0.751922	0	0	0	0	0	0	0.150597	0	0.622506	0	1	1
NC_000067.7	72146276	72162917	-	2212	gene-Gm4319	Gm4319	lncRNA	100043255	predicted gene 4319	0	7	0	1	11	11	17	9	3	0	2	0	10	13	25	8	0	6.00538	0	0.943711	12.973	12.8691	19.3111	10.4031	2.84826	0	1.79877	0	8.42034	16.3677	28.4498	10.2076	8.16236	-0.161517	0.687618	-0.234894	0.814291	1
NC_000067.7	72198392	72251473	-	3728	gene-Mreg	Mreg	protein_coding	381269	melanoregulin	121	256	139.5	171	116	122	110	112.5	117	94.5	129.5	107	157.5	112.5	111.5	123.5	93.9185	219.625	116.034	161.375	136.806	142.73	124.954	129.461	111.082	70.6806	116.92	91.4361	133.041	141.014	127.455	158.218	129.672	-0.0654029	0.25726	-0.254228	0.799319	1
NC_000067.7	72260931	72262668	+	486	gene-Gm51630	Gm51630	lncRNA	115487098	predicted gene%2C 51630	0	0	0	0	0	0	0	0	0	0	0	0	0	0	0	0	0	0	0	0	0	0	0	0	0	0	0	0	0	0	0	0	0	NA	NA	NA	NA	NA
NC_000067.7	72265399	72265589	+	191	gene-Gm25360	Gm25360	snRNA	115487690		0	0	1.2	3.1	0	4	0	0.11	2	0	2.1	0.14	0	1	0	0	0	0	0.828817	2.83113	0	4.67968	0	0	1.89884	0	1.79877	0	0	1.25905	0	0	0.831018	0.492203	0.810072	0.607604	0.54345	1
NC_000067.7	72276105	72276295	+	191	gene-Gm23472	Gm23472	snRNA	115487687		0.67	0.62	2.44	0.76	0	0	0.5	0.44	0.29	3.36	1.31	1.06	0.12	0	0	0	0.776186	0.857912	1.65763	0.943711	0	0	0	0	0	2.25576	0.899385	0.854543	0	0	0	0	0.515321	0	0.85112	0	1	1
NC_000067.7	72283152	72314028	+	3124	gene-D230017M19Rik	D230017M19Rik	lncRNA	320933	RIKEN cDNA D230017M19 gene	74	23.5	4	15	57	64	43	40	18	3	8	23	75	40	40	56	57.4378	20.5899	3.31527	14.1557	67.2236	74.8749	48.8456	46.2361	17.0896	2.25576	7.19508	19.6545	63.1526	50.3622	45.5196	71.4533	38.0851	0.0365208	0.564032	0.0647495	0.948373	1
NC_000067.7	72283372	72283562	+	191	gene-Gm24497	Gm24497	snRNA	115487688		0.67	1.62	2.01	1.47	0	0	0.5	2.44	0.29	3.36	1.31	1.06	2.12	0	0	0	0.776186	1.71582	1.65763	0.943711	0	0	0	2.3118	0	2.25576	0.899385	0.854543	1.68407	0	0	0	0.818682	0.108799	0.883846	0.123097	0.90203	1
NC_000067.7	72294167	72294357	+	191	gene-Gm25939	Gm25939	snRNA	115487691		0	0	1.63	0.39	0	3	0.5	1.11	0.12	0.24	0.1	0	0	0	2	0	0	0	1.65763	0	0	3.50976	0	1.1559	0	0	0	0	0	0	2.27598	0	0.537455	0.24525	0.674371	0.363673	0.716102	1
NC_000067.7	72298331	72323480	-	1193	gene-Pecr	Pecr	protein_coding	111175	peroxisomal trans-2-enoyl-CoA reductase	136	176.5	223	305	66	80	55	97	149	186	189	262	88	48	80	110	105.561	150.993	184.826	287.832	77.8378	93.5936	62.4769	112.122	141.464	139.857	169.984	223.89	74.099	60.4346	91.0392	140.355	132.273	-0.0747054	0.336876	-0.221759	0.824501	1
NC_000067.7	72323510	72342263	+	3078	gene-Tmem169	Tmem169	protein_coding	271711	transmembrane protein 169	675	307	64	131	1391	1053	1097	1088	502	689	74	538	1864	1206	1173	1474	523.925	263.379	53.0443	123.626	1640.49	1231.93	1246.13	1257.62	476.609	518.074	66.5545	459.744	1569.55	1518.42	1334.86	1880.75	885.295	-0.209295	0.518879	-0.40336	0.686683	1
NC_000067.7	72323657	72327266	-	809	gene-Gm51631	Gm51631	lncRNA	115487099		0	0	2	0	0	1	1	0	2	0	0	0	2	2	0	0	0	0	1.65763	0	0	1.16992	1.13594	0	1.89884	0	0	0	1.68407	2.51811	0	0	0.629032	-0.303109	0.815381	-0.371739	0.710087	1
NC_000067.7	72346576	72434112	+	2901	gene-Xrcc5	Xrcc5	protein_coding	22596	X-ray repair complementing defective repair in Chinese hamster cells 5	1145	1105	1295	1053	438	465	493	597	1207	1163	736	1132	561	428	488	534	888.733	947.993	1073.32	993.727	516.56	544.013	560.021	690.073	1145.95	874.485	661.947	967.343	472.381	538.875	555.339	681.358	757.007	0.0406837	0.18412	0.220962	0.825122	1
NC_000067.7	72452025	72460422	+	6668	gene-Gm39661	Gm39661	lncRNA	105243954		0	0	0	3	3	0	6	2	4	0	0	0	11	5	2	1	0	0	0	2.83113	3.53808	0	6.81567	2.3118	3.79768	0	0	0	9.26238	6.29527	2.27598	1.27595	2.40025	-0.386614	0.882529	-0.438075	0.661332	1
NC_000067.7	72466271	72576454	-	11550	gene-Marchf4	Marchf4	protein_coding	381270	membrane associated ring-CH-type finger 4	967	363.5	48	150	2265.5	1404.75	1731.5	1610.5	350.5	614.5	86	629.33	2951.33	2148.75	1718.33	1689	750.572	312.28	39.7832	141.557	2672.43	1643.74	1967.46	1861	332.297	461.68	77.3471	537.508	2484.84	2705.71	1955.07	2155.08	1256.15	-0.172232	0.555126	-0.310258	0.756365	1
NC_000067.7	72498623	72499200	+	578	gene-Gm15843	Gm15843	pseudogene	100416317	predicted gene 15843	7.04	7.51	10.24	6.44	1	0.61	1.67	1	6.83	10.95	7.2	7.93	1.83	2.33	2.87	1.33	5.4333	6.8633	8.28817	5.66226	1.17936	1.16992	2.27189	1.1559	6.64594	8.27114	6.29569	6.83635	1.68407	2.51811	3.41397	1.27595	4.31033	-0.426522	0.704685	-0.605266	0.545003	1
NC_000067.7	72575593	72675949	+	8491	gene-Smarcal1	Smarcal1	protein_coding	54380	SWI/SNF related matrix associated%2C actin dependent regulator of chromatin%2C subfamily a-like 1	1526	1155.5	795	828	1895.5	1497.5	1707	1313.5	1145.5	1180.5	601	805	2649	1747.5	1777	1507	1184.46	991.746	658.91	781.392	2236.07	1752.54	1939.06	1518.85	1088.04	887.267	540.53	687.907	2230.55	2200.83	2022.21	1922.86	1415.2	-0.166919	0.232892	-0.716723	0.473545	1
NC_000067.7	72679963	72682135	+	2173	gene-Gm39662	Gm39662	lncRNA	105243955		1	6	0	0.5	2	12	6	2	0.5	1.5	1	9.5	1	4	3	11.5	0.776186	5.14747	0	0	2.35872	14.039	6.81567	2.3118	0	1.50384	0.899385	8.54543	0.842034	5.03622	3.41397	15.3114	4.18757	0.0513339	0.838931	0.0611896	0.951208	1
NC_000067.7	72682139	72739743	-	4593	gene-Ankar	Ankar	protein_coding	319695	ankyrin and armadillo repeat containing	0	0	0	0	0	0	0	0	0	0	0	0	2	1	1	0	0	0	0	0	0	0	0	0	0	0	0	0	1.68407	1.25905	1.13799	0	0.25507	-0.406555	0.622506	-0.653094	0.513696	1
NC_000067.7	72750419	72752972	+	588	gene-Rpl37a	Rpl37a	protein_coding	19981	ribosomal protein L37a	2256.07	1883.1	2700.19	2414.8	282.67	397.35	441.28	322.82	1801.01	3664.68	3259.13	1764.79	736.97	334.52	382.75	435.07	1751.08	1615.45	2237.81	2279.06	333.759	464.458	500.951	373.356	1709.91	2755.79	2931.1	1508.27	620.579	421.783	435.85	555.039	1280.89	-0.276624	0.247522	-1.11757	0.263749	1
NC_000067.7	72762646	72767132	+	4120	gene-Gm51632	Gm51632	lncRNA	115487100		0	2.5	2	5	0	0	1	0	0	0	3.5	0	0	0	0	0	0	1.71582	1.65763	4.71855	0	0	1.13594	0	0	0	3.59754	0	0	0	0	0	0.801593	0.1802	0.769533	0.234169	0.814854	1
NC_000067.7	72764357	72776958	-	6640	gene-Gm39663	Gm39663	lncRNA	105243956		0	2.5	23	2	0	0	1	0	0	1.5	3.5	0	0	0	1	0	0	1.71582	19.0628	1.88742	0	0	1.13594	0	0	1.50384	3.59754	0	0	0	1.13799	0	1.87758	0.00673642	0.865485	0.00778341	0.99379	1
NC_000067.7	72784245	72809141	-	4227	gene-Gm30788	Gm30788	lncRNA	102632811		0	18	57	2	0	0	1	1	0	8.5	7	0	0	0	0	0	0	15.4424	47.2426	1.88742	0	0	1.13594	1.1559	0	6.01537	6.29569	0	0	0	0	0	4.94846	0.383529	0.879652	0.436	0.662836	1
NC_000067.7	72807631	72860396	+	1919	gene-Gm30847	Gm30847	lncRNA	102632888		0	0	0	0	1	0	0	0	0	0	0	0	0	0	0	1	0	0	0	0	1.17936	0	0	0	0	0	0	0	0	0	0	1.27595	0.153457	0.00844899	0.622506	0.0135725	0.989171	1
NC_000067.7	72863639	72891633	+	1721	gene-Igfbp2	Igfbp2	protein_coding	16008	insulin-like growth factor binding protein 2	16201.5	52619	184370	26721	2466	3074	5689.5	3399	22452.5	54195	90551.6	22166.5	4515	2132	4626	1339	12575.8	45142.5	152809	25216.9	2908.3	3596.33	6463.52	3928.91	21316.4	40750.4	81441.1	18941.8	3801.79	2684.3	5264.34	1708.5	26784.4	0.286583	0.556597	0.514884	0.606634	1
NC_000067.7	72865803	72883155	+	11552	gene-LOC118567332	LOC118567332	lncRNA	118567332		17.5	71	149.5	40	2	3	6.5	6	12.5	31.5	140.5	25.5	0	2	8	1	13.9713	60.9118	124.323	37.7484	2.35872	3.50976	6.81567	6.93541	11.393	24.0615	125.914	22.2181	0	2.51811	9.10392	1.27595	28.3161	0.417614	0.739579	0.564665	0.572302	1
NC_000067.7	72897224	72914024	-	5854	gene-Igfbp5	Igfbp5	protein_coding	16011	insulin-like growth factor binding protein 5	20906	20037.8	8974.25	12205	8842	6680	9827	11058	14027	21060	11485	13868	13769	6878	7769	5132	16226.9	17190.8	7437.81	11518	10427.9	7815.07	11162.9	12782	13317.5	15835.5	10329.4	11850.8	11594	8659.77	8841.05	6548.19	11346.1	0.237497	0.266633	0.890727	0.373075	1
NC_000067.7	72976019	72991903	+	6525	gene-Gm31047	Gm31047	lncRNA	102633145		0	3	2	6	1	3	0	9	0	0	0	0	5	0	0	3	0	2.57374	1.65763	5.66226	1.17936	3.50976	0	10.4031	0	0	0	0	4.21017	0	0	3.82786	2.06399	0.508395	0.886928	0.573209	0.566503	1
NC_000067.7	73024007	73045187	+	422	gene-Gm31137	Gm31137	lncRNA	102633273		0	0	0	3	0	0	0	0	0	0	0	0	0	0	0	0	0	0	0	2.83113	0	0	0	0	0	0	0	0	0	0	0	0	0.176946	0	0.622506	0	1	1
NC_000067.7	73054233	73055058	-	427	gene-Tnp1	Tnp1	protein_coding	21958	transition protein 1	0	0	0	0	0	0	0	0	0	0.2	0.2	0.2	0	0	0.8	0	0	0	0	0	0	0	0	0	0	0	0	0	0	0	1.13799	0	0.0711244	-0.0953021	0.622506	-0.153094	0.878324	1
NC_000067.7	73055195	73064667	+	571	gene-1700027A15Rik	1700027A15Rik	lncRNA	69449	RIKEN cDNA 1700027A15 gene	0	0	0	0	0	0	0	0	0	0	0	0	0	0	0	0	0	0	0	0	0	0	0	0	0	0	0	0	0	0	0	0	0	NA	NA	NA	NA	NA
NC_000067.7	73152580	73158685	+	3418	gene-LOC118567752	LOC118567752	lncRNA	118567752		0	0	0	0	0	0	0	0	0	0	0	0	0	0	0	0	0	0	0	0	0	0	0	0	0	0	0	0	0	0	0	0	0	NA	NA	NA	NA	NA
NC_000067.7	73177744	73179836	-	799	gene-Gm31254	Gm31254	lncRNA	102633423	predicted gene%2C 31254	0	0	1	0	0	0	0	0	0	0	0.5	0.5	0	0	0	0	0	0	0.828817	0	0	0	0	0	0	0	0	0	0	0	0	0	0.0518011	0	0.622506	0	1	1
NC_000067.7	73179412	73348389	+	882	gene-Gm29185	Gm29185	lncRNA	105243957		0	0	0	0	0	0	0	0	0	0	0.5	0.5	0	2	0	0	0	0	0	0	0	0	0	0	0	0	0	0	0	2.51811	0	0	0.157382	-0.199053	0.622506	-0.319761	0.74915	1
NC_000067.7	73403065	73411204	+	2218	gene-Gm31344	Gm31344	lncRNA	102633545	predicted gene%2C 31344	0	2	1	0	0	1	6	1	13	0	3	6	1	1	1	1	0	1.71582	0.828817	0	0	1.16992	6.81567	1.1559	12.3425	0	2.69815	5.12726	0.842034	1.25905	1.13799	1.27595	2.27307	0.60302	0.868277	0.694502	0.487368	1
NC_000067.7	73430544	73446728	-	1560	gene-Pinc	Pinc	lncRNA	723792	pregnancy induced noncoding RNA	0	10	0	1	0	0	0	0	3	0	0	0	0	0	0	0	0	8.57912	0	0.943711	0	0	0	0	2.84826	0	0	0	0	0	0	0	0.773193	0	0.623266	0	1	1
NC_000067.7	73438127	73469938	+	551	gene-D530049I02Rik	D530049I02Rik	lncRNA	78718	RIKEN cDNA D530049I02 gene	0	0	0	0	0	0	0	0	0	0	0	0	0	0	0	0	0	0	0	0	0	0	0	0	0	0	0	0	0	0	0	0	0	NA	NA	NA	NA	NA
NC_000067.7	73559435	73569124	-	3440	gene-C530043A13Rik	C530043A13Rik	lncRNA	102633705		4	0	0	0	0	0	0	0	0	0	0	0	0	0	0	2	3.10474	0	0	0	0	0	0	0	0	0	0	0	0	0	0	2.5519	0.35354	-0.199053	0.622506	-0.319761	0.74915	1
NC_000067.7	73657540	73903625	-	1801	gene-6030407O03Rik	6030407O03Rik	lncRNA	109198	RIKEN cDNA 6030407O03 gene	12	10	1	6	7	2	8	5	7	19	13	6	12	3	7	1	9.31423	8.57912	0.828817	5.66226	8.25553	2.33984	9.08755	5.77951	6.64594	14.2865	11.692	5.12726	10.1044	3.77716	7.96593	1.27595	6.92013	0.0844017	0.645957	0.130661	0.896043	1
NC_000067.7	73789384	73866240	-	5306	gene-Gm29183	Gm29183	lncRNA	102633781		0	8	3	0	0	0	0	0	9	0	0	0	1	0	0	0	0	6.8633	2.48645	0	0	0	0	0	8.54478	0	0	0	0.842034	0	0	0	1.17104	-0.0930669	0.712188	-0.130677	0.896031	1
NC_000067.7	73894636	73894734	-	99	gene-Mir6351	Mir6351	miRNA	102465179	microRNA 6351	0	0	1	0	0	0	0	0	0	0	0	0	0	0	0	0	0	0	0.828817	0	0	0	0	0	0	0	0	0	0	0	0	0	0.0518011	0	0.622506	0	1	1
NC_000067.7	73949391	74163707	-	12485	gene-Tns1	Tns1	protein_coding	21961	tensin 1	4250	895	2416	3682	407	235	472.14	451	2076	1066	2880	8438	643	333	579	267	3298.79	767.831	2002.42	3474.74	480	274.931	536.166	521.312	1971	801.548	2590.23	7210.64	541.428	419.265	658.897	340.679	1618.12	-0.102802	0.497008	-0.206842	0.836133	1
NC_000067.7	74070250	74072086	+	871	gene-Gm39664	Gm39664	lncRNA	105243958		5	0	8	0	0	0	0	0	1	0	1	4	0	0	0	0	3.88093	0	6.63054	0	0	0	0	0	0.949421	0	0.899385	3.41817	0	0	0	0	0.986153	0	0.780581	0	1	1
NC_000067.7	74134773	74136208	+	873	gene-Gm31637	Gm31637	lncRNA	102633935		0	0	1	0	0	0	0	2	0	0	0	0	0	0	0	0	0	0	0.828817	0	0	0	0	2.3118	0	0	0	0	0	0	0	0	0.196289	0.215951	0.622506	0.346906	0.728662	1
NC_000067.7	74163768	74187389	+	3364	gene-Rufy4	Rufy4	protein_coding	435626	RUN and FYVE domain containing 4	80	9	22	51	1	0	0	4	25	37	28	123	12	3	6	4	62.0949	7.72121	18.234	48.1292	1.17936	0	0	4.62361	23.7355	27.8211	25.1828	105.109	10.1044	3.77716	6.82794	5.10381	21.8527	-1.44385	0.716634	-2.01476	0.0439294	1
NC_000067.7	74193153	74200405	+	3122	gene-Cxcr2	Cxcr2	protein_coding	12765	chemokine %28C-X-C motif%29 receptor 2	0	5.14	0.14	0	0	0	0.11	0	0	0	0	0	0.17	0	0	0	0	4.28956	0	0	0	0	0	0	0	0	0	0	0	0	0	0	0.268098	0	0.622506	0	1	1
NC_000067.7	74230944	74233867	-	1353	gene-Cxcr1	Cxcr1	protein_coding	227288	chemokine %28C-X-C motif%29 receptor 1	0	0	0	0	0	0	0	0	0	0	0.25	0	0	0	0	0	0	0	0	0	0	0	0	0	0	0	0	0	0	0	0	0	0	NA	NA	NA	NA	NA
NC_000067.7	74245713	74245779	-	67	gene-Mir1928	Mir1928	miRNA	100316687	microRNA 1928	0	0	0	0	0	0	0	0	0	0	0	0	0	0	0	0	0	0	0	0	0	0	0	0	0	0	0	0	0	0	0	0	0	NA	NA	NA	NA	NA
NC_000067.7	74247639	74254803	-	1403	gene-Gm31691	Gm31691	lncRNA	102634001		0	0	0	0	0	0	0	0	1	0	0	0	0	0	0	0	0	0	0	0	0	0	0	0	0.949421	0	0	0	0	0	0	0	0.0593388	0	0.622506	0	1	1
NC_000067.7	74251972	74252078	+	107	gene-Gm25524	Gm25524	snRNA	115487588		0	0	0	0	0	0	0	0	0	0	0	0	0	0	0	0	0	0	0	0	0	0	0	0	0	0	0	0	0	0	0	0	0	NA	NA	NA	NA	NA
NC_000067.7	74275656	74307368	+	1646	gene-Arpc2	Arpc2	protein_coding	76709	actin related protein 2/3 complex%2C subunit 2	11087	7937.5	11560	13022	4045	5068	4510.5	4817.5	7896.25	10917.5	13047.2	14222.2	5559.33	4017	5059	5453	8605.57	6810.11	9581.13	12289	4770.52	5929.16	5123.11	5569.13	7496.62	8209.48	11734.3	12153.3	4680.87	5057.62	5757.09	6957.77	7545.3	-0.0686935	0.217915	-0.31523	0.752587	1
NC_000067.7	74317759	74318748	+	990	gene-Gpbar1	Gpbar1	protein_coding	227289	G protein-coupled bile acid receptor 1	8	6	15	1	7	2	10	2	1	0	4	26.1	3	10	5	0	6.20949	5.14747	12.4323	0.943711	8.25553	2.33984	11.3594	2.3118	0.949421	0	3.59754	22.2181	2.5261	12.5905	5.68995	0	6.0357	0.155269	0.82953	0.187177	0.851522	1
NC_000067.7	74318999	74324833	-	2466	gene-Aamp	Aamp	protein_coding	227290	angio-associated migratory protein	7788.83	7366	9512.83	6876.42	3823.5	3920.5	4155.75	3963.5	7534.17	6504.92	9047.83	6824.33	6029.5	3811.33	4292.33	4048	6045.71	6319.38	7884.54	6488.95	4509.88	4586.09	4720.98	4581.99	7152.93	4891.25	8137.63	5831.4	5077.47	4798.25	4884.26	5165.05	5692.24	-0.114096	0.15396	-0.741075	0.458648	1
NC_000067.7	74320320	74321873	+	1182	gene-Gm28364	Gm28364	lncRNA	108167628	predicted gene 28364	2262.5	2121.5	2739.5	1937	1069	1249	1234.5	1115.5	2182.5	1776	2714.5	2046	1795	1149	1317.5	1149	1755.73	1820.49	2270.96	1827.97	1260.74	1461.23	1401.76	1289.99	2071.64	1335.41	2440.93	1748.4	1511.45	1446.65	1499.87	1466.07	1663.08	-0.128804	0.171612	-0.750555	0.45292	1
NC_000067.7	74323757	74392851	+	3631	gene-Pnkd	Pnkd	protein_coding	56695	paroxysmal nonkinesiogenic dyskinesia	5582.83	4466.5	2028.33	2644.42	6351	5886	5289.92	4829	3725.17	3432.42	2240.83	3100.83	7219.95	5441.33	5546.17	3633.5	4333.45	3831.44	1680.84	2495.17	7490.12	6886.15	6009.15	5581.85	3536.59	2580.59	2015.52	2649.94	6079.49	6850.51	6311.3	4636.81	4560.56	0.118156	0.26936	0.438653	0.660913	1
NC_000067.7	74327406	74343495	-	2309	gene-Tmbim1	Tmbim1	protein_coding	69660	transmembrane BAX inhibitor motif containing 1	2508	1497.75	4630.25	5038.5	140	322	281	640	1930.5	1215	4342	6320.25	387	241	313.5	187	1946.67	1285.15	3837.42	4754.41	165.111	376.714	319.2	739.777	1832.38	913.585	3905.13	5400.71	325.867	303.432	357.329	238.603	1668.84	0.350555	0.488656	0.717386	0.473136	1
NC_000067.7	74401272	74408482	+	2300	gene-Catip	Catip	protein_coding	241112	ciliogenesis associated TTC17 interacting protein	57	89	65	54	1	10	30	34	19	1	40	66	21.5	9	23.5	6	44.2426	76.3542	53.8731	50.9604	1.17936	11.6992	34.0783	39.3007	18.039	0.751922	35.9754	56.3999	18.5248	11.3315	27.3118	7.65571	30.4799	0.325697	0.693464	0.469666	0.638594	1
NC_000067.7	74414318	74429974	+	4302	gene-Slc11a1	Slc11a1	protein_coding	18173	solute carrier family 11 %28proton-coupled divalent metal ion transporters%29%2C member 1	0	95	0	907	20	25	96.17	205	265.25	20	20	27.5	79	18	48	28	0	81.5016	0	855.945	23.5872	29.248	109.051	236.96	251.596	15.0384	17.9877	23.9272	66.5207	22.663	54.6235	35.7267	114.024	0.572464	0.883465	0.647975	0.517001	1
NC_000067.7	74430274	74436444	+	3393	gene-Ctdsp1	Ctdsp1	protein_coding	227292	CTD %28carboxy-terminal domain%2C RNA polymerase II%2C polypeptide A%29 small phosphatase 1	64.83	110.83	197	132.33	9.67	7.17	16.33	20	81	153.81	276.83	95.17	19.17	9.33	16.67	10.67	50.4521	95.2282	163.277	124.57	11.7936	8.18944	18.1751	23.118	76.9031	115.796	249.13	81.1816	15.9987	11.3315	19.3458	14.0355	67.4078	0.00986853	0.476244	0.0207216	0.983468	1
NC_000067.7	74432585	74437570	-	2773	gene-LOC118567753	LOC118567753	lncRNA	118567753		18.5	24.5	50	20	6	6.5	12	13	26	20.5	78	19.5	10.5	5	9	5	13.9713	20.5899	41.4409	18.8742	7.07617	7.01952	13.6313	15.0267	24.6849	15.0384	70.152	17.0909	8.42034	6.29527	10.2419	6.37976	18.4958	0.384423	0.556438	0.690864	0.489651	1
NC_000067.7	74433469	74433553	+	85	gene-Mir26b	Mir26b	miRNA	387219	microRNA 26b	0	1	0	0	0	0	0	0	2	1.5	0.5	0	0	0	0	0	0	0.857912	0	0	0	0	0	0	1.89884	1.50384	0	0	0	0	0	0	0.266287	0	0.622506	0	1	1
NC_000067.7	74448543	74474719	+	3117	gene-Vil1	Vil1	protein_coding	22349	villin 1	33	8	7	5.5	6.5	7.5	6.5	5.5	5.5	9	20.5	19	2	2	8	2.5	25.6141	6.8633	5.80172	5.66226	7.07617	9.35936	6.81567	6.93541	5.69652	6.76729	17.9877	16.2363	1.68407	2.51811	9.10392	2.5519	8.54212	0.771456	0.646485	1.19331	0.232748	1
NC_000067.7	74474669	74583447	-	7708	gene-Usp37	Usp37	protein_coding	319651	ubiquitin specific peptidase 37	622.5	841	856	636	827	966.5	939.5	854.5	585.5	1239	775.5	603.5	985.5	812	929	734.5	482.788	721.504	709.468	600.2	975.332	1130.14	1067.79	987.14	556.36	931.631	697.923	516.144	830.246	1022.35	1057.19	936.549	826.422	0.112246	0.198427	0.565681	0.571611	1
NC_000067.7	74545192	74570001	+	3293	gene-Cnot9	Cnot9	protein_coding	58184	CCR4-NOT transcription complex%2C subunit 9	2044	2493	3962	2500.5	1402	1635	1491	1604.25	2031	2415	2905	1563	1804.5	1465	1375	1290	1586.52	2138.77	3283.77	2359.28	1653.46	1912.82	1693.69	1854.07	1928.27	1815.89	2612.71	1335.65	1519.03	1844.51	1564.74	1645.98	1921.82	0.112068	0.228559	0.490324	0.623904	1
NC_000067.7	74581175	74605137	+	4146	gene-Plcd4	Plcd4	protein_coding	18802	phospholipase C%2C delta 4	2335	3299.5	3008.5	1983	366	499	555	658	2638	3050	2749	3307	756	383	529	489	1812.39	2831.11	2493.08	1871.38	431.646	583.79	630.449	760.583	2504.57	2293.36	2472.41	2825.97	636.578	482.218	601.997	623.941	1490.97	0.0365442	0.20073	0.182056	0.855538	1
NC_000067.7	74605490	74627308	-	6699	gene-Zfp142	Zfp142	protein_coding	77264	zinc finger protein 142	1173.83	1232.75	675.58	848.67	1609.5	983.12	1175.17	1133.75	785.67	1117.28	581.44	860.33	2065	1610.33	1296.83	1031	911.242	1057.81	560.28	801.21	1898.77	1150.03	1334.73	1310.79	746.245	839.896	522.543	734.907	1738.8	2027.08	1475.97	1315.51	1151.61	-0.200057	0.235938	-0.847923	0.396481	1
NC_000067.7	74627448	74631602	+	1901	gene-Bcs1l	Bcs1l	protein_coding	66821	BCS1-like %28yeast%29	700.5	893.5	924.5	711	493.5	453	441	538	835	709	838	596.5	551.5	397	428.5	485	543.33	766.973	765.827	670.978	582.604	529.974	500.951	621.875	792.766	533.112	753.684	509.308	464.803	499.844	487.06	618.837	602.621	0.11025	0.189009	0.583306	0.559688	1
NC_000067.7	74632907	74640556	-	1544	gene-Rnf25	Rnf25	protein_coding	57751	ring finger protein 25	1367.5	1081.5	1187.5	1221	753.25	1018	855	893	1045	1190	1244.75	1247.5	1277.5	866	964	884.25	1061.82	928.261	984.635	1152.27	888.059	1190.98	971.232	1032.22	992.144	894.787	1119.73	1066.47	1076.12	1090.34	1097.02	1127.94	1042.13	-0.10454	0.123022	-0.849762	0.395457	1
NC_000067.7	74640583	74676053	+	5266	gene-Stk36	Stk36	protein_coding	269209	serine/threonine kinase 36	661	561	496	373	442.25	330	402	428	518	551	477.25	676	700	323	423	346.75	513.059	481.289	411.093	352.004	521.278	386.074	456.65	494.726	491.8	414.309	429.007	577.671	589.424	406.674	481.37	442.755	465.574	-0.0486963	0.182514	-0.266809	0.789616	1
NC_000067.7	74700804	74740991	+	8339	gene-Ttll4	Ttll4	protein_coding	67534	tubulin tyrosine ligase-like family%2C member 4	697	814	1004	433	834	400	498	422	618	408	682	539	1132	556	550	518	541.002	698.34	832.133	408.627	983.587	467.968	565.7	487.79	586.742	306.784	613.38	460.599	953.183	700.034	625.895	660.943	618.294	-0.224876	0.299833	-0.750005	0.453252	1
NC_000067.7	74752311	74777056	+	2397	gene-Cyp27a1	Cyp27a1	protein_coding	104086	cytochrome P450%2C family 27%2C subfamily a%2C polypeptide 1	16	12	34	33	1	10	9	17	13	86	14	40	9	2	7	5	12.419	10.2949	28.1798	31.1424	1.17936	11.6992	10.2235	19.6503	12.3425	64.6653	12.5914	34.1817	7.57831	2.51811	7.96593	6.37976	17.0632	0.653534	0.636027	1.02753	0.304173	1
NC_000067.7	74778062	74788623	-	3046	gene-Prkag3	Prkag3	protein_coding	241113	protein kinase%2C AMP-activated%2C gamma 3 non-catalytic subunit	0	5	2	71	0	0	0	1	0	0	4	14.17	0	3	1	0	0	4.28956	1.65763	67.0034	0	0	0	1.1559	0	0	3.59754	11.9636	0	3.77716	1.13799	0	5.91143	-0.376862	0.880192	-0.428159	0.668535	1
NC_000067.7	74793499	74824481	+	2274	gene-Wnt6	Wnt6	protein_coding	22420	wingless-type MMTV integration site family%2C member 6	0	9	349	32	0	2	29	18.5	9	0	17	9	3	0	3	3	0	7.72121	289.257	30.1987	0	2.33984	32.9424	20.8062	8.54478	0	15.2895	7.69089	2.5261	0	3.41397	3.82786	26.5349	1.19602	0.873494	1.36923	0.170926	1
NC_000067.7	74814102	74818030	-	2243	gene-Gm29539	Gm29539	lncRNA	102634275		0	0	0	10	0	0	0	0.5	0	0	0	0	0	0	0	0	0	0	0	9.43711	0	0	0	0	0	0	0	0	0	0	0	0	0.589819	0	0.622549	0	1	1
NC_000067.7	74825610	74834460	-	1491	gene-Gm32099	Gm32099	lncRNA	102634545		0	0	9	0	0	0	0	0	0	0	0	0	0	0	0	0	0	0	7.45936	0	0	0	0	0	0	0	0	0	0	0	0	0	0.46621	0	0.622506	0	1	1
NC_000067.7	74831178	74843335	+	1962	gene-Wnt10a	Wnt10a	protein_coding	22409	wingless-type MMTV integration site family%2C member 10A	12	35	362	3	1	0	0	1	2	0	29	0	3	0	0	1	9.31423	30.0269	300.032	2.83113	1.17936	0	0	1.1559	1.89884	0	26.0822	0	2.5261	0	0	1.27595	23.5202	-0.152304	0.884048	-0.17228	0.863218	1
NC_000067.7	74855906	74855976	-	71	gene-n-TGgcc3	n-TGgcc3	tRNA	102467310		0	0	0	0	0	0	0	0	0	0	0	0	0	0	0	0	0	0	0	0	0	0	0	0	0	0	0	0	0	0	0	0	0	NA	NA	NA	NA	NA
NC_000067.7	74856237	74882691	-	6174	gene-Gm32275	Gm32275	lncRNA	102634772		6	21	9	3	32	24	43	11	23	3	3.11	2	26	26	15	26	4.65712	18.0162	7.45936	2.83113	37.7396	28.0781	48.8456	12.7149	21.8367	2.25576	2.69815	1.70909	21.8929	32.7354	17.0699	33.1748	18.3572	0.246879	0.62709	0.393689	0.69381	1
NC_000067.7	74874322	74879734	+	1051	gene-LOC118567754	LOC118567754	lncRNA	118567754		3	0	0	0	0	3	1	0	1	0	0	1	0	0	0	3	2.32856	0	0	0	0	3.50976	1.13594	0	0.949421	0	0	0.854543	0	0	0	3.82786	0.78788	0.110664	0.812406	0.136217	0.891649	1
NC_000067.7	74890054	74919112	+	1930	gene-Gm16582	Gm16582	lncRNA	102634844	predicted gene 16582	0	0	0	0	0	0	0	0	0	0	0	0	0	0	0	0	0	0	0	0	0	0	0	0	0	0	0	0	0	0	0	0	0	NA	NA	NA	NA	NA
NC_000067.7	74894188	74896891	+	2704	gene-Cdk5r2	Cdk5r2	protein_coding	12570	cyclin-dependent kinase 5%2C regulatory subunit 2 %28p39%29	371	155	14	64	506	432.75	455	291	116	218	46	118	848	463	516	209	287.965	132.976	11.6034	60.3975	596.757	506.575	516.855	336.367	110.133	163.919	41.3717	100.836	714.045	582.942	587.203	266.674	313.539	-0.12304	0.553678	-0.222223	0.82414	1
NC_000067.7	74920660	74924632	-	1584	gene-Fev	Fev	protein_coding	260298	FEV transcription factor%2C ETS family member	2	0	0	0	0	0	0	0	0	0	0	5	1	0	0	0	1.55237	0	0	0	0	0	0	0	0	0	0	4.27272	0.842034	0	0	0	0.416695	-0.0939096	0.6226	-0.150835	0.880106	1
NC_000067.7	74929093	74938001	-	821	gene-Cryba2	Cryba2	protein_coding	12958	crystallin%2C beta A2	0	3	0	1	1	2	0	8	2	0	0	1	0	2	0	4	0	2.57374	0	0.943711	1.17936	2.33984	0	9.24721	1.89884	0	0	0.854543	0	2.51811	0	5.10381	1.6662	0.441981	0.886808	0.498395	0.618206	1
NC_000067.7	74939817	74939880	-	64	gene-Mir375	Mir375	miRNA	723900	microRNA 375	0	0	0	0	0	0	0	0	0	0	0	0	0	0	0	0	0	0	0	0	0	0	0	0	0	0	0	0	0	0	0	0	0	NA	NA	NA	NA	NA
NC_000067.7	74941230	74974785	-	6669	gene-Cfap65	Cfap65	protein_coding	241116	cilia and flagella associated protein 65	32	40	4	36.33	10	29	25	41	21	10	18	103	30	14	26	13	24.8379	34.3165	3.31527	33.9736	11.7936	33.9277	28.3986	47.392	19.9378	7.51922	16.1889	88.018	25.261	17.6268	29.5878	16.5874	27.4176	0.380359	0.624635	0.60893	0.542571	1
NC_000067.7	74984474	74990831	-	3049	gene-Ihh	Ihh	protein_coding	16147	Indian hedgehog	19.83	7	10	14	11.5	3	3	0	16	0	4	24.62	7	7	4	8.1	15.5237	6.00538	8.28817	13.2119	14.1523	3.50976	3.40783	0	15.1907	0	3.59754	21.3636	5.89424	8.81338	4.55196	10.2076	8.35739	-0.354322	0.759031	-0.466808	0.640637	1
NC_000067.7	75006505	75101870	-	1405	gene-Nhej1	Nhej1	protein_coding	75570	non-homologous end joining factor 1	279.5	252	407	203	76.5	62	79	74	254	252	304	266.5	127	72	95	93	217.332	216.194	337.329	191.573	89.6314	72.5351	89.7396	85.5367	241.153	189.484	273.413	227.309	106.938	90.6519	108.109	118.664	165.974	-0.32478	0.222621	-1.45889	0.144595	1
NC_000067.7	75102185	75112113	-	3588	gene-Slc23a3	Slc23a3	protein_coding	22626	solute carrier family 23 %28nucleobase transporters%29%2C member 3	5	1	0	5	1	4	1.1	0	6	0	0	0	6	1	3	1.1	3.88093	0.857912	0	4.71855	1.17936	4.67968	1.13594	0	5.69652	0	0	0	5.05221	1.25905	3.41397	1.27595	2.07188	-0.39119	0.879933	-0.444568	0.656632	1
NC_000067.7	75112406	75119374	-	2787	gene-Cnppd1	Cnppd1	protein_coding	69171	cyclin Pas1/PHO80 domain containing 1	1885	1214	1401.5	1455	1027.5	892	1065.5	1038.5	1182.5	1292	1424.5	1672.5	1577.5	842.5	931.5	997	1463.11	1041.51	1162	1373.1	1212.38	1043.57	1210.92	1199.83	1122.22	971.483	1280.72	1428.8	1328.73	1060.12	1060.61	1272.12	1201.95	-0.0171831	0.160887	-0.106802	0.914946	1
NC_000067.7	75119364	75124553	+	2742	gene-Retreg2	Retreg2	protein_coding	227298	reticulophagy regulator family member 2	7643	5126	3345.5	3785	7343.75	7328.25	6971	7348.5	4812.5	4747	3408.5	4752.38	9657.5	7179.5	7238.5	6133.75	5932.39	4397.66	2773.22	3571.94	8661.23	8573.18	7918.67	8493.56	4568.61	3569.37	3065.1	4060.79	8132.37	9040.01	8236.78	7826.69	6176.35	0.0174884	0.20579	0.0849818	0.932276	1
NC_000067.7	75145290	75148270	+	1299	gene-Zfand2b	Zfand2b	protein_coding	68818	zinc finger%2C AN1 type domain 2B	1069	659	897	916	408.5	501	334	429	776	1133	881	799.5	624.5	399.5	412	347	829.743	565.364	743.449	864.439	481.179	586.13	379.405	495.882	736.75	851.927	792.358	683.635	525.43	503.622	468.852	442.755	621.932	0.000438344	0.172484	0.00254136	0.997972	1
NC_000067.7	75148284	75157066	-	3073	gene-Abcb6	Abcb6	protein_coding	74104	ATP-binding cassette%2C sub-family B %28MDR/TAP%29%2C member 6	3280	2972	2955	1650	2999.5	2693	2751	2329	2285	1998.14	2004	1948.5	3413.5	2643.5	2616	2329.25	2545.89	2549.71	2449.16	1557.12	3538.08	3150.6	3124.98	2692.09	2169.43	1502.34	1802.37	1664.65	2874.71	3328.94	2976.98	2971.69	2556.17	0.0410258	0.177308	0.231382	0.817018	1
NC_000067.7	75157505	75168654	-	4394	gene-Atg9a	Atg9a	protein_coding	245860	autophagy related 9A	4026.67	2862.75	1796	1863	5502	3997	4510	4260.33	3080	2134	1578	3278	7175.5	4905	4732.25	4278.8	3125.7	2456.2	1488.56	1758.13	6488.84	4676.17	5123.11	4924.14	2924.22	1604.6	1419.23	2801.19	6042.44	6175.66	5384.97	5459.8	3865.81	-0.117872	0.269406	-0.437526	0.66173	1
NC_000067.7	75168801	75176031	+	3695	gene-Ankzf1	Ankzf1	protein_coding	52231	ankyrin repeat and zinc finger domain containing 1	607.5	465	354.5	400.25	574	524.25	479	522	421.5	373.5	325.5	623	738.5	438	414.5	438.5	471.921	398.929	293.401	377.484	676.953	613.038	544.117	603.381	400.655	281.219	293.199	532.38	621.421	551.466	471.128	558.867	480.598	0.14326	0.215967	0.66334	0.507113	1
NC_000067.7	75174178	75187460	-	5541	gene-Glb1l	Glb1l	protein_coding	74577	galactosidase%2C beta 1-like	725.5	676	518.5	647.75	504	460	494	546	525	490.5	507.5	734	682.5	405	387.5	346.5	563.511	579.949	429.327	611.524	594.398	538.163	561.156	631.122	498.446	368.442	456.887	627.235	574.268	509.917	441.54	441.479	526.71	0.237091	0.18186	1.3037	0.192335	1
NC_000067.7	75187463	75192250	+	3021	gene-Stk16	Stk16	protein_coding	20872	serine/threonine kinase 16	3636	2753	3041	2663.5	1833.17	1926	2017.5	1482.5	2795	2608.5	2664.5	2261.5	2621.5	1772.5	1981.14	1668	2822.21	2361.83	2520.43	2514.04	2161.77	2253.27	2292.34	1713.05	2653.63	1961.01	2395.96	1932.98	2207.81	2231.04	2254.36	2128.29	2275.25	-0.066759	0.137325	-0.486139	0.626868	1
NC_000067.7	75191616	75197905	-	4165	gene-Tuba4a	Tuba4a	protein_coding	22145	tubulin%2C alpha 4A	3600	1870	438.11	928	4711.67	4413.61	3947	2506	1445.5	1668.5	611.61	1827.5	6403	3921.79	5204.1	2757.5	2794.27	1604.3	363.022	875.763	5557.15	5164.03	4483.57	2896.69	1372.86	1254.21	550.423	1562.11	5391.55	4938.01	5922.1	3519.08	3015.57	-0.119195	0.441034	-0.270263	0.786958	1
NC_000067.7	75196739	75208737	-	767	gene-A630095N17Rik	A630095N17Rik	protein_coding	381272	RIKEN cDNA A630095N17 gene	0	0	0	0	1	0.5	0.5	1.5	0	0	0	0	7	1	1	3.5	0	0	0	0	1.17936	0	0	2.3118	0	0	0	0	5.89424	1.25905	1.13799	5.10381	1.05539	-1.08183	0.867128	-1.2476	0.212179	1
NC_000067.7	75213039	75222336	+	3515	gene-Dnajb2	Dnajb2	protein_coding	56812	DnaJ heat shock protein family %28Hsp40%29 member B2	4446	2171.5	2135	1479	3177.75	2685.5	2615.5	2368	2012.33	2492.5	2198	2630	3876	2702	3031	1942	3450.92	1863.38	1769.52	1395.75	3748.01	3142.41	2971.63	2737.17	1910.23	1873.79	1976.85	2247.45	3263.73	3401.96	3449.25	2477.9	2605	0.0006469	0.242287	0.00266997	0.99787	1
NC_000067.7	75223679	75241437	-	4235	gene-Ptprn	Ptprn	protein_coding	19275	protein tyrosine phosphatase%2C receptor type%2C N	2180	728	519	809	3128	2105	2111	2034	724	837	746	1703	3444	2864	2541	2150	1692.09	624.56	430.156	763.462	3689.04	2462.68	2397.98	2351.1	687.38	629.358	670.941	1455.29	2899.97	3605.93	2891.63	2743.3	1874.68	-0.148738	0.364516	-0.408043	0.683242	1
NC_000067.7	75248841	75255059	-	750	gene-Resp18	Resp18	protein_coding	19711	regulated endocrine-specific protein 18	1023	502	70	231	905	866.75	932	628	457	937	116	484	1758	728	1006	747	794.038	430.672	58.0172	217.997	1067.32	1014.32	1058.7	725.906	433.885	704.55	104.329	413.599	1480.3	916.591	1144.82	953.136	719.886	-0.197342	0.524271	-0.376413	0.70661	1
NC_000067.7	75285209	75294298	-	2216	gene-Dnpep	Dnpep	protein_coding	13437	aspartyl aminopeptidase	7157	3837.25	6022	5363	2660.17	2476	2511	2451	5378	4650	6404	7478.5	3923	2352	2770	2155	5555.16	3291.81	4991.14	5061.12	3137.1	2896.72	2852.36	2833.11	5105.98	3496.44	5759.66	6390.27	3303.3	2961.29	3152.23	2749.68	3971.09	-0.0534743	0.19816	-0.269854	0.787273	1
NC_000067.7	75336936	75345223	+	3065	gene-Des	Des	protein_coding	13346	desmin	491	26	517	1751	7	9	7	58	422	19	235	1390	14	3	28	7	381.107	22.3057	428.499	1652.44	8.25553	10.5293	7.95161	67.0423	400.655	14.2865	211.355	1187.82	11.7885	3.77716	31.8637	8.93166	278.038	0.38899	0.814909	0.477341	0.633119	1
NC_000067.7	75344854	75351659	-	676	gene-Gm15179	Gm15179	lncRNA	100503248	predicted gene 15179	0	0	0	0	0	0	0	0	0	0	0	2	0	0	0	0	0	0	0	0	0	0	0	0	0	0	0	1.70909	0	0	0	0	0.106818	0	0.622506	0	1	1
NC_000067.7	75351941	75408964	+	18106	gene-Speg	Speg	protein_coding	11790	SPEG complex locus	738.17	683	1305	823.5	425.5	362	366	444	748	646.33	1332	976.5	635	487	481	287	572.825	585.954	1081.61	777.617	502.408	423.511	415.756	513.22	710.167	485.741	1197.98	834.034	534.692	613.159	547.373	366.198	635.14	-0.148624	0.279908	-0.530973	0.595437	1
NC_000067.7	75412555	75419823	+	1919	gene-Gmppa	Gmppa	protein_coding	69080	GDP-mannose pyrophosphorylase A	1269.67	1232.5	1706.5	1574	790.5	763.5	793.5	949	1064.75	1238	1557.5	1932.33	1191.5	771.5	843.5	791	985.756	1056.95	1413.96	1485.4	931.695	893.819	901.94	1096.95	1011.13	930.879	1401.24	1650.98	1003.71	971.99	960.464	1009.28	1106.63	-0.0443923	0.200818	-0.221057	0.825048	1
NC_000067.7	75418862	75429640	-	1655	gene-LOC118567755	LOC118567755	lncRNA	118567755		74.5	82.5	106.5	89	44.5	50.75	31.5	66	58.25	73	104.5	113.33	86.5	35.5	53.5	39	57.4378	70.3488	87.8546	83.9902	51.8919	59.6659	36.3502	76.2895	55.0664	54.8903	93.536	96.5634	72.415	45.3259	61.4515	49.7621	65.8025	-0.0379233	0.300915	-0.126027	0.899711	1
NC_000067.7	75426467	75450984	+	3478	gene-Asic4	Asic4	protein_coding	241118	acid-sensing %28proton-gated%29 ion channel family member 4	350	226	16	156	1030.5	842	692	921.5	99	91	36	93.33	1235	775	936	549	271.665	193.888	13.2611	147.219	1214.74	985.073	786.073	1065.74	93.9926	68.4249	32.3779	79.4725	1039.91	975.767	1065.16	700.498	545.829	0.0917918	0.493149	0.186134	0.85234	1
NC_000067.7	75432165	75436166	-	1183	gene-Gm32506	Gm32506	lncRNA	102635080		0	0	1	0	0	0	0	1	0	0	0	10	0	0	0	0	0	0	0.828817	0	0	0	0	1.1559	0	0	0	8.54543	0	0	0	0	0.658134	0.104971	0.622956	0.168504	0.866187	1
NC_000067.7	75451213	75456115	-	3235	gene-Chpf	Chpf	protein_coding	74241	chondroitin polymerizing factor	10500.5	6337.5	6225.5	7279.5	5573.7	5088	5080.5	5201	6272.5	5736.25	6780	9667	6766.5	5359.5	5447.75	2899.5	8149.95	5437.45	5160.22	6870.21	6573.76	5952.55	5770.6	6011.84	5954.77	4313.02	6097.83	8260.87	5697.21	6748.53	6199.77	3700.26	6056.18	0.119343	0.230892	0.516881	0.60524	1
NC_000067.7	75456115	75462337	+	2246	gene-Tmem198	Tmem198	protein_coding	319998	transmembrane protein 198	1958	1035	347.5	371.5	1615.5	1596	1420	1296	977.5	1112	376	802	2081	1593.5	1473	1007	1519.77	887.939	288.428	351.06	1905.85	1867.19	1613.04	1498.05	928.533	836.137	338.169	685.344	1752.27	2006.93	1676.26	1284.88	1214.99	0.0327561	0.412849	0.0793417	0.936761	1
NC_000067.7	75462469	75483143	-	7371	gene-Obsl1	Obsl1	protein_coding	98733	obscurin-like 1	2049.5	1743.5	2481.5	2109.83	818.33	636	798.67	972.5	1771.5	1389	1933.5	1961	1193	703.5	731.67	515.5	1591.18	1496.2	2057.12	1991.23	964.717	744.069	907.619	1123.54	1682.37	1044.42	1739.41	1675.76	1004.55	886.374	833.009	658.391	1275	0.142176	0.208698	0.681253	0.495712	1
NC_000067.7	75483721	75487010	+	2921	gene-Inha	Inha	protein_coding	16322	inhibin alpha	369	247	75	135	663.5	537	532	552	254	197	104	325	870	634	627.5	611	286.413	211.904	62.1613	127.401	783.096	628.247	604.322	638.058	241.153	148.129	93.536	277.727	732.57	798.24	714.658	779.607	445.451	-0.180491	0.372697	-0.484283	0.628185	1
NC_000067.7	75498173	75513979	+	4634	gene-Stk11ip	Stk11ip	protein_coding	71728	serine/threonine kinase 11 interacting protein	1043	1014.5	746	913	1277.5	862.5	884.5	1132.5	952.5	1295	726.5	1081.5	1641.5	1130	895.5	897	809.562	869.923	618.298	861.608	1507.22	1008.47	1004.17	1308.48	903.848	973.738	652.953	924.616	1382.62	1422.73	1019.64	1144.53	1025.78	-0.0413206	0.196768	-0.209996	0.83367	1
NC_000067.7	75517921	75519235	+	384	gene-Gm15183	Gm15183	pseudogene	108167599		0	0	0	0.5	0	0	0	0	0	0	0	0	0	0	0	0	0	0	0	0	0	0	0	0	0	0	0	0	0	0	0	0	0	NA	NA	NA	NA	NA
NC_000067.7	75522688	75536075	+	6111	gene-Slc4a3	Slc4a3	protein_coding	20536	solute carrier family 4 %28anion exchanger%29%2C member 3	2014	1563	678	851	2964	2525	2432	2609	1136	1163	580	1595	3932	3282	2632.25	2479	1563.24	1340.92	561.938	803.098	3495.63	2954.05	2762.62	3015.75	1078.54	874.485	521.643	1363	3310.88	4132.21	2995.19	3163.09	2121.02	-0.148752	0.311306	-0.477834	0.632769	1
NC_000067.7	75544712	75545311	+	600	gene-Gm15180	Gm15180	pseudogene	102638885		0	0	0	0	0	0	0	0	0	0	0	0	0	0	0	0	0	0	0	0	0	0	0	0	0	0	0	0	0	0	0	0	0	NA	NA	NA	NA	NA
NC_000067.7	75613022	75613865	+	844	gene-Gm5257	Gm5257	pseudogene	383531	predicted gene 5257	4	0	0	1	0	0	0	0	0	1	1.5	0	0	0	0	0	3.10474	0	0	0.943711	0	0	0	0	0	0.751922	1.79877	0	0	0	0	0	0.412447	0	0.65207	0	1	1
NC_000067.7	75913369	76070979	+	1492	gene-Gm32622	Gm32622	lncRNA	102635231		0	0	0	0	1	1	0	2	0	0	2	0	0	1	0	0	0	0	0	0	1.17936	1.16992	0	2.3118	0	0	1.79877	0	0	1.25905	0	0	0.482432	0.521578	0.753605	0.69211	0.488868	1
NC_000067.7	75992121	75995880	-	2148	gene-Gm29065	Gm29065	lncRNA	102635304		0	0	0	0	0	0	0	1	0	0	0	0	0	1	8	0	0	0	0	0	0	0	0	1.1559	0	0	0	0	0	1.25905	9.10392	0	0.71993	-0.654726	0.626097	-1.04573	0.295687	1
NC_000067.7	76071146	76082853	+	2564	gene-Gm32737	Gm32737	lncRNA	102635380		0	0	1	0	6	0	0	0	0	0	0	0	0	0	0	0.43	0	0	0.828817	0	7.07617	0	0	0	0	0	0	0	0	0	0	0	0.494062	0.626848	0.622942	1.00627	0.314285	1
NC_000067.7	76145088	76196449	+	1026	gene-LOC118567756	LOC118567756	lncRNA	118567756		0	0	0	0	2	0	1	0	0	0	0	0	6	1	1	1	0	0	0	0	2.35872	0	1.13594	0	0	0	0	0	5.05221	1.25905	1.13799	1.27595	0.763742	-0.689339	0.846847	-0.814007	0.415641	1
NC_000067.7	76465770	76478665	+	2188	gene-Gm17751	Gm17751	lncRNA	620079	predicted gene%2C 17751	0	4	0	0	0	1	0	1	0	0	0	0	0	2	0	0	0	3.43165	0	0	0	1.16992	0	1.1559	0	0	0	0	0	2.51811	0	0	0.517224	0.00131507	0.664195	0.00197994	0.99842	1
NC_000067.7	76486197	76486280	+	84	gene-Mir6343	Mir6343	miRNA	102465175	microRNA 6343	0	0	0	0	0	0	0	0	0	0	0	0	0	0	0	0	0	0	0	0	0	0	0	0	0	0	0	0	0	0	0	0	0	NA	NA	NA	NA	NA
NC_000067.7	76490630	76505269	+	1114	gene-LOC118567757	LOC118567757	lncRNA	118567757		0	0	0	0	0	0	0	0	0	0	0	0	0	0	1	0	0	0	0	0	0	0	0	0	0	0	0	0	0	0	1.13799	0	0.0711244	-0.0953021	0.622506	-0.153094	0.878324	1
NC_000067.7	77042507	77044329	+	1823	gene-Tfdp1-ps	Tfdp1-ps	pseudogene	21782	transcription factor Dp 1%2C pseudogene	0.33	4	2.83	3.33	0	2.67	1.33	1.5	3.17	4.67	1.33	0.5	0.33	0.5	1.5	0	0	3.43165	2.48645	2.83113	0	3.50976	1.13594	2.3118	2.84826	3.75961	0.899385	0	0	0	2.27598	0	1.59312	0.782495	0.881701	0.887483	0.374819	1
NC_000067.7	77343819	77491763	-	6398	gene-Epha4	Epha4	protein_coding	13838	Eph receptor A4	2781	1576	2718	1375	2999	2226	2244	1713	1616	1646	2940	3049	2904	2095	2546	1476	2158.57	1352.07	2252.73	1297.6	3536.9	2604.24	2549.06	1980.06	1534.26	1237.66	2644.19	2605.5	2445.27	2637.72	2897.32	1883.31	2226.03	0.11034	0.286119	0.385642	0.699762	1
NC_000067.7	77473290	77473405	-	116	gene-Mir6352	Mir6352	miRNA	102465180	microRNA 6352	0	0	0	0	0	0	0	0	0	0	2	0	0	0	0	0	0	0	0	0	0	0	0	0	0	0	1.79877	0	0	0	0	0	0.112423	0	0.622506	0	1	1
NC_000067.7	77498827	77579019	+	20068	gene-Gm32793	Gm32793	lncRNA	102635461		3.48	6	0.25	4.33	5	3	1	6	1.33	0.67	34	1	4	0	2	8.2	2.32856	5.14747	0	3.77484	5.89681	3.50976	1.13594	6.93541	0.949421	0.751922	30.5791	0.854543	3.36814	0	2.27598	10.2076	4.85722	0.0930655	0.850949	0.109367	0.912912	1
NC_000067.7	77579654	77622456	+	7874	gene-Gm32974	Gm32974	lncRNA	102635703		0	0	2	3	2	0	2	0	1	0	19	0	0	0	0	0	0	0	1.65763	2.83113	2.35872	0	2.27189	0	0.949421	0	17.0883	0	0	0	0	0	1.69732	0.605129	0.827812	0.730998	0.46478	1
NC_000067.7	77747185	77872935	-	1500	gene-Gm33083	Gm33083	lncRNA	102635843		0	0	0	0	0	0	0	0	0	0	0	0	0	0	0	0	0	0	0	0	0	0	0	0	0	0	0	0	0	0	0	0	0	NA	NA	NA	NA	NA
NC_000067.7	77790280	77892130	+	710	gene-Gm33030	Gm33030	lncRNA	102635779		0	0	0	0	0	0	1	0	0	0	0	0	0	0	0	0	0	0	0	0	0	0	1.13594	0	0	0	0	0	0	0	0	0	0.0709965	0.1122	0.622506	0.180239	0.856965	1
NC_000067.7	77874920	77875083	-	164	gene-Gm26263	Gm26263	snRNA	115487657		0	0	0	0	0	0	0	0	0	0	0	0	0	0	0	0	0	0	0	0	0	0	0	0	0	0	0	0	0	0	0	0	0	NA	NA	NA	NA	NA
NC_000067.7	78077904	78173773	-	3868	gene-Pax3	Pax3	protein_coding	18505	paired box 3	58	1023	1849.5	557.33	19	76	70	71	918	2689	658	89	58	54	40	43	45.0188	877.644	1533.31	525.647	22.4079	88.9139	79.5161	82.069	871.568	2021.92	591.795	76.0544	48.838	67.9889	45.5196	54.8659	439.567	0.262433	0.658547	0.398503	0.690259	1
NC_000067.7	78177859	78179688	+	1083	gene-Gm33152	Gm33152	lncRNA	102635943	predicted gene%2C 33152	0	33	56	15	0	0	2	0	24	99	21	6	1	0	0	0	0	28.3111	46.4138	14.1557	0	0	2.27189	0	22.7861	74.4402	18.8871	5.12726	0.842034	0	0	0	13.3272	0.263763	0.868898	0.303561	0.761463	1
NC_000067.7	78191601	78194907	-	2872	gene-Gm2102	Gm2102	protein_coding	100039210	predicted gene 2102	31	26	14	3	15	21	7	18	16	148	16	9	16	19	20	17	24.0618	22.3057	11.6034	2.83113	17.6904	24.5683	7.95161	20.8062	15.1907	111.284	14.3902	7.69089	13.4726	23.922	22.7598	21.6912	22.6388	-0.168187	0.650459	-0.258567	0.795969	1
NC_000067.7	78286186	78396926	+	4671	gene-Sgpp2	Sgpp2	protein_coding	433323	sphingosine-1-phosphate phosphatase 2	95.5	60	19	8.5	142	95.5	86	93.5	51	7	7.5	21.5	142	81.5	81.5	76.5	74.5138	51.4747	15.7475	7.54968	167.469	112.312	97.6912	108.655	48.4204	5.26345	7.19508	18.8	119.569	103.242	93.3152	96.9724	70.5119	0.209743	0.562334	0.372986	0.709159	1
NC_000067.7	78330988	78333466	-	706	gene-Gm51634	Gm51634	lncRNA	115487102		0	0	1	0	0	0	0	0	0	0	0	0	0	0	0	0	0	0	0.828817	0	0	0	0	0	0	0	0	0	0	0	0	0	0.0518011	0	0.622506	0	1	1
NC_000067.7	78394595	78465534	-	6480	gene-Farsb	Farsb	protein_coding	23874	phenylalanyl-tRNA synthetase%2C beta subunit	3584.5	3422	3561.5	3589.5	2742	3187.5	3115	3062.5	3097	3400	2749.5	3628.5	3433	2625.5	2891.5	3117	2781.85	2935.77	2952.25	3387.92	3233.81	3729.71	3538.47	3539.37	2940.36	2556.53	2473.31	3100.28	2890.7	3306.28	3291.07	3977.14	3164.68	0.0605783	0.127548	0.474944	0.634827	1
NC_000067.7	78487697	78597882	+	2514	gene-Mogat1	Mogat1	protein_coding	68393	monoacylglycerol O-acyltransferase 1	0	1	0	0	5	4	0	4	0	0	0	0	8	1	1.17	4.5	0	0.857912	0	0	5.89681	4.67968	0	4.62361	0	0	0	0	6.73628	1.25905	1.13799	5.10381	1.89345	0.0486078	0.871921	0.055748	0.955543	1
NC_000067.7	78536678	78565024	-	933	gene-Gm39665	Gm39665	lncRNA	105243959		1	0	0	0	0	0	0	0	0	0	0	0	0	0	0	0	0.776186	0	0	0	0	0	0	0	0	0	0	0	0	0	0	0	0.0485116	0	0.622506	0	1	1
NC_000067.7	78572246	78588395	-	2469	gene-5730419F03Rik	5730419F03Rik	lncRNA	70537		0	0	0	0	0	0	0	1	0	0	0	0	0	0	0	2	0	0	0	0	0	0	0	1.1559	0	0	0	0	0	0	0	2.5519	0.231738	-0.0953021	0.622506	-0.153094	0.878324	1
NC_000067.7	78583953	78584057	-	105	gene-LOC115489320	LOC115489320	snRNA	115489320		0	0	0	0	0	0	0	0	0	0	0	0	0	0	0	0	0	0	0	0	0	0	0	0	0	0	0	0	0	0	0	0	0	NA	NA	NA	NA	NA
NC_000067.7	78635542	78685460	+	3950	gene-Acsl3	Acsl3	protein_coding	74205	acyl-CoA synthetase long-chain family member 3	6342.5	4400	3242	1895.5	10597.5	9385.5	9647.67	6607	3758.83	3803.5	2627.5	3635.5	9654.5	7874.5	10169.9	5624	4922.57	3774.81	2687.03	1789.28	12498.9	10980.9	10959.6	7637.04	3568.87	2860.31	2363.58	3107.12	8129	9913.79	11573.4	7175.95	6496.38	0.188772	0.279138	0.676266	0.498872	1
NC_000067.7	78635542	78645318	+	3981	gene-Utp14b	Utp14b	protein_coding	195434	UTP14B small subunit processome component	149.5	197	180	116.5	225.5	171.5	182	212	128.83	218.5	165.5	144.5	227.5	151.5	207.92	131	116.428	169.009	149.187	109.47	266.536	201.226	206.742	245.051	122.475	163.919	149.298	123.054	191.984	191.376	236.702	167.15	175.6	0.220581	0.194681	1.13304	0.257198	1
NC_000067.7	78657685	78658421	-	434	gene-Gm51635	Gm51635	lncRNA	115487103		0	1	0	0	1	0	0	0	0	0	7	0	1	1	2	0	0	0.857912	0	0	1.17936	0	0	0	0	0	6.29569	0	0.842034	1.25905	2.27598	0	0.794377	-0.503286	0.810025	-0.621322	0.534388	1
NC_000067.7	78691230	78723909	+	6264	gene-Gm38631	Gm38631	lncRNA	102642773		5	1	3	0	3	5	4.5	1	0.33	24	3	36	6	5	3	2	3.88093	0.857912	2.48645	0	3.53808	5.8496	4.54378	1.1559	0	18.0461	2.69815	30.7636	5.05221	6.29527	3.41397	2.5519	5.69586	-0.142859	0.797624	-0.179106	0.857855	1
NC_000067.7	78704376	78718497	-	1039	gene-Gm33693	Gm33693	lncRNA	102636693		0	0	0	0	0	0	0	0	0	0	0	0	0	0	0	0	0	0	0	0	0	0	0	0	0	0	0	0	0	0	0	0	0	NA	NA	NA	NA	NA
NC_000067.7	78769340	79202228	-	3283	gene-Gm29536	Gm29536	lncRNA	102636764	predicted gene 29536	1	0	0	0	0	0	0	0	0	0.17	0	0	0	1	0	0	0.776186	0	0	0	0	0	0	0	0	0	0	0	0	1.25905	0	0	0.127202	-0.0953021	0.622506	-0.153094	0.878324	1
NC_000067.7	78794628	78797749	+	2508	gene-Kcne4	Kcne4	protein_coding	57814	potassium voltage-gated channel%2C Isk-related subfamily%2C gene 4	1111	76	280	92	41	19	88.5	62	112	53	160	283	72	26	78	18	862.342	65.2013	232.069	86.8214	48.3538	22.2285	99.9631	71.6659	106.335	39.8518	143.902	241.836	60.6265	32.7354	88.7633	22.9671	139.104	0.199899	0.625921	0.319368	0.749447	1
NC_000067.7	78944098	78945814	-	1717	gene-Gm5830	Gm5830	pseudogene	545332	predicted pseudogene 5830	632.24	522.63	628.01	444.88	333	377.46	349.37	301.23	501.98	558.17	642.89	548.09	500.36	315.18	364.09	354.56	490.549	448.688	520.497	419.951	392.727	441.06	396.445	347.926	476.609	419.572	578.304	468.29	421.017	396.602	414.229	452.963	442.839	-0.0936786	0.137348	-0.682053	0.495205	1
NC_000067.7	79124650	79124793	-	144	gene-LOC115487654	LOC115487654	snoRNA	115487654		0	0	0	0	0	0	0	0	0	0	0	0	0	0	0	0	0	0	0	0	0	0	0	0	0	0	0	0	0	0	0	0	0	NA	NA	NA	NA	NA
NC_000067.7	79412083	79417743	-	2724	gene-Scg2	Scg2	protein_coding	20254	secretogranin II	21442	5336	993	1056	9563	9910	7990	7062	4472	6254	1468	6010	11234	8547	8865	9472	16643	4577.82	823.016	996.558	11278.2	11593.9	9076.19	8162.98	4245.81	4702.52	1320.3	5135.81	9459.42	10761.1	10088.3	12085.8	7559.42	-0.0703878	0.584191	-0.120488	0.904097	1
NC_000067.7	79491456	79491581	-	126	gene-Gm24160	Gm24160	snoRNA	115485787		0	0	0	0	0	0	0	0	0	0	0	0	0	0	0	0	0	0	0	0	0	0	0	0	0	0	0	0	0	0	0	0	0	NA	NA	NA	NA	NA
NC_000067.7	79584593	79649736	-	3115	gene-Ap1s3	Ap1s3	protein_coding	252903	adaptor-related protein complex AP-1%2C sigma 3	3	4.5	12.5	2	2	0	0	0	2.5	1	8.5	2	2	2	0	1	2.32856	3.43165	9.94581	1.88742	2.35872	0	0	0	1.89884	0.751922	7.19508	1.70909	1.68407	2.51811	0	1.27595	2.31158	-0.597401	0.858849	-0.695583	0.48669	1
NC_000067.7	79679979	79753764	-	7886	gene-Wdfy1	Wdfy1	protein_coding	69368	WD repeat and FYVE domain containing 1	666.67	357.5	322.1	510.5	476.5	516.5	532.5	435.5	543	967	388	1066.5	744.67	484	513.2	408	517.716	307.132	266.879	481.292	561.376	603.679	604.322	503.973	515.535	727.108	348.961	910.943	627.316	609.382	583.789	520.588	543.125	-0.0415324	0.277603	-0.149611	0.881072	1
NC_000067.7	79753735	79759162	+	1424	gene-Mrpl44	Mrpl44	protein_coding	69163	mitochondrial ribosomal protein L44	976	999	1227	816	413	561	507.5	451	810.5	981	1161	761	700	523.5	501	430	757.557	857.054	1016.96	770.068	487.076	656.325	577.06	521.312	769.031	737.635	1044.19	650.307	589.424	659.744	570.133	548.659	700.783	-0.0780873	0.174753	-0.446843	0.654989	1
NC_000067.7	79765968	79769466	+	1206	gene-Gm39666	Gm39666	lncRNA	105243960		0	1	0	0	0	0	0	1	1	0	2	0	0	0	1	0	0	0.857912	0	0	0	0	0	1.1559	0.949421	0	1.79877	0	0	0	1.13799	0	0.36875	0.0127749	0.731796	0.0174569	0.986072	1
NC_000067.7	79772038	79836382	-	2555	gene-Serpine2	Serpine2	protein_coding	20720	serine %28or cysteine%29 peptidase inhibitor%2C clade E%2C member 2	57648	35744	22762	43729	9300	11054	10197	9357	44676	31860	27373	46382	14290	8711	10601	7216.5	44745.6	30665.2	18865.5	41267.5	10968.1	12932.3	11583.2	10815.8	42416.3	23956.2	24618.9	39635.4	12032.7	10967.6	12063.8	9207.27	22296.3	0.0631383	0.261688	0.241273	0.809344	1
NC_000067.7	79899994	79901223	-	1230	gene-Gm5529	Gm5529	pseudogene	433326	predicted pseudogene 5529	695.95	844.83	841.69	880.5	205.22	250.25	231.6	231.83	786.89	3552.13	927.8	517.81	315.99	236.97	282.32	217.58	540.225	724.936	697.864	830.465	241.769	292.48	263.539	268.169	747.194	2670.83	834.629	442.653	266.083	298.396	320.913	278.158	607.394	-0.119515	0.38899	-0.307245	0.758657	1
NC_000067.7	79935281	79935846	+	566	gene-Gm28071	Gm28071	pseudogene	102636960		2	2.5	1	3	0	0.5	2	0.5	1.5	2.5	2	1	0.5	1	4.5	1	1.55237	1.71582	0.828817	2.83113	0	0	2.27189	0	1.89884	1.50384	1.79877	0.854543	0	1.25905	4.55196	1.27595	1.39644	-0.880857	0.864315	-1.01914	0.308137	1
NC_000067.7	80014895	80016639	-	768	gene-Gm33970	Gm33970	lncRNA	102637066		0	0	0	0	0	0	0	0	0	0	0	0	0	0	0	0	0	0	0	0	0	0	0	0	0	0	0	0	0	0	0	0	0	NA	NA	NA	NA	NA
NC_000067.7	80113183	80113289	+	107	gene-Gm23934	Gm23934	snRNA	115487702		0	0.12	1	0	0	0	0	0	0	0.5	1.5	0.5	0	0	0	0	0	0	0.828817	0	0	0	0	0	0	0	1.79877	0	0	0	0	0	0.164224	0	0.622506	0	1	1
NC_000067.7	80176416	80192050	-	3316	gene-Fam124b	Fam124b	protein_coding	241128	family with sequence similarity 124%2C member B	0	0	0	0	0	0	0	5	0	0	0	0	0	0	0	0	0	0	0	0	0	0	0	5.77951	0	0	0	0	0	0	0	0	0.361219	0.527204	0.622506	0.846906	0.397048	1
NC_000067.7	80178928	80196220	-	1118	gene-LOC108167342	LOC108167342	lncRNA	108167342		0	0	0	0	0	0	0	0	0	0	0	0	0	0	0	0	0	0	0	0	0	0	0	0	0	0	0	0	0	0	0	0	0	NA	NA	NA	NA	NA
NC_000067.7	80185706	80207331	+	2439	gene-2310015K22Rik	2310015K22Rik	lncRNA	69565		0	1	0	0	3	0	0	3	0	0	0	0	0	2	1	1	0	0.857912	0	0	3.53808	0	0	3.4677	0	0	0	0	0	2.51811	1.13799	1.27595	0.799734	0.256079	0.839729	0.304954	0.760401	1
NC_000067.7	80213993	80226775	+	1563	gene-Gm34098	Gm34098	lncRNA	102637229		0	1	5	1	0	0	3	1	0	0	1	1	1	0	3	0	0	0.857912	4.14409	0.943711	0	0	3.40783	1.1559	0	0	0.899385	0.854543	0.842034	0	3.41397	0	1.03246	0.0433747	0.885011	0.0490103	0.960911	1
NC_000067.7	80242640	80318407	-	5171	gene-Cul3	Cul3	protein_coding	26554	cullin 3	4504	3305	3676	2792	5407	5345	5541	4449	3084	9111	2654	4329	4937	5024	5708	3750	3495.94	2835.4	3046.73	2634.84	6376.81	6253.22	6294.27	5142.61	2928.01	6850.76	2386.97	3699.32	4157.12	6325.49	6495.65	4784.82	4606.75	0.141611	0.277382	0.510527	0.609682	1
NC_000067.7	80318630	80326445	+	7739	gene-Gm39667	Gm39667	lncRNA	105243961		4	2	0	0	0	0	6	6	3	0	0.2	0	5	0	0	4	3.10474	1.71582	0	0	0	0	6.81567	6.93541	2.84826	0	0	0	4.21017	0	0	5.10381	1.92087	0.262783	0.869014	0.302392	0.762354	1
NC_000067.7	80405887	80475819	+	2006	gene-Gm38673	Gm38673	lncRNA	105242389		0	0	0	0	0	0	0	0	5	0	0	0	0	0	0	0	0	0	0	0	0	0	0	0	4.7471	0	0	0	0	0	0	0	0.296694	0	0.622506	0	1	1
NC_000067.7	80423649	80453377	+	394	gene-1700016L21Rik	1700016L21Rik	lncRNA	72208	RIKEN cDNA 1700016L21 gene	0	0	0	0	2	0	0	0	0	0	0	0	0	0	0	0	0	0	0	0	2.35872	0	0	0	0	0	0	0	0	0	0	0	0.14742	0.215951	0.622506	0.346906	0.728662	1
NC_000067.7	80478785	80736482	-	13167	gene-Dock10	Dock10	protein_coding	210293	dedicator of cytokinesis 10	307	1019	345	606	770.14	491	747	649	745	383	331	472	1121	602	502	550	238.289	874.212	285.942	571.889	908.108	574.431	848.55	750.18	707.318	287.986	297.696	403.344	943.921	757.95	571.271	701.774	607.679	0.0480653	0.374839	0.128229	0.897968	1
NC_000067.7	81054239	81345438	+	19895	gene-Nyap2	Nyap2	protein_coding	241134	neuronal tyrosine-phophorylated phosphoinositide 3-kinase adaptor 2	690	229	21	58	1901	1003	1084	927	206	828	31	243	2379	1462	1060	1047	535.568	196.462	17.4052	54.7352	2241.97	1173.43	1231.36	1071.52	195.581	622.591	27.8809	207.654	2003.2	1840.74	1206.27	1335.92	872.643	-0.136631	0.652309	-0.209458	0.834091	1
NC_000067.7	82063322	82066676	-	248	gene-LOC118567758	LOC118567758	lncRNA	118567758		0	0	0	0	0	0	0	0	0	0	0	0	0	0	0	0	0	0	0	0	0	0	0	0	0	0	0	0	0	0	0	0	0	NA	NA	NA	NA	NA
NC_000067.7	82109637	82109740	+	104	gene-Mir6344	Mir6344	miRNA	102466629	microRNA 6344	0	0	0	0	0	0	0	0	0	0	0	0	0	0	0	0	0	0	0	0	0	0	0	0	0	0	0	0	0	0	0	0	0	NA	NA	NA	NA	NA
NC_000067.7	82210826	82269160	-	9163	gene-Irs1	Irs1	protein_coding	16367	insulin receptor substrate 1	2155	1512	2243	1408	2358	1319	1777	1523	1251	1795	2026	2425	2212	1740	2039.25	1433	1672.68	1297.16	1859.04	1328.74	2780.93	1543.12	2018.57	1760.44	1187.73	1349.7	1822.15	2072.27	1862.58	2190.75	2320.36	1828.44	1805.92	-0.0171885	0.227882	-0.0754272	0.939875	1
NC_000067.7	82294178	82423087	+	11530	gene-Rhbdd1	Rhbdd1	protein_coding	76867	rhomboid domain containing 1	1045	802	1031	1227	305.5	307	313	263.5	790	819.5	779	1727	362	186	301	128	811.114	688.045	854.511	1157.93	360.885	359.166	355.551	305.158	750.042	616.576	700.621	1475.8	304.816	234.184	342.535	163.322	592.516	0.388691	0.294013	1.32202	0.186162	1
NC_000067.7	82334249	82353001	-	11820	gene-Gm46095	Gm46095	lncRNA	108167630		0	0	27	13	9.5	2	2	4.5	6	0.5	37	4	5	0.5	3	4	0	0	22.3781	12.2682	11.7936	2.33984	2.27189	4.62361	5.69652	0	33.2772	3.41817	4.21017	0	3.41397	5.10381	6.9247	0.38775	0.871239	0.445056	0.656279	1
NC_000067.7	82426140	82564570	-	10618	gene-Col4a4	Col4a4	protein_coding	12829	collagen%2C type IV%2C alpha 4	4	12	44	9	1	5	3	8	13	11	23	32	5	7	9	4	3.10474	10.2949	36.468	8.49339	1.17936	5.8496	3.40783	9.24721	12.3425	8.27114	20.6859	27.3454	4.21017	8.81338	10.2419	5.10381	10.9412	-0.412103	0.665644	-0.619104	0.535848	1
NC_000067.7	82564642	82699780	+	8971	gene-Col4a3	Col4a3	protein_coding	12828	collagen%2C type IV%2C alpha 3	47.5	19	17	1	4	12	10.2	12	10.5	85	30	49	23	4	5.5	2	37.2569	16.3003	14.0899	0.943711	4.71744	14.039	11.3594	13.8708	9.49421	63.9133	26.9815	41.8726	19.3668	5.03622	6.82794	2.5519	18.0389	0.280687	0.681306	0.411984	0.680351	1
NC_000067.7	82669228	82703614	-	2198	gene-C430014B12Rik	C430014B12Rik	lncRNA	105243964		309.5	229.5	205	187	230.5	190	186.5	176	240.5	214	177.5	202	326	202.5	205.5	169.5	240.618	197.32	169.908	176.474	271.253	222.285	211.286	203.439	227.861	160.911	160.09	172.618	274.503	254.329	234.426	216.912	212.139	-0.111293	0.180071	-0.618055	0.536539	1
NC_000067.7	82702599	82730111	+	2189	gene-Mff	Mff	protein_coding	75734	mitochondrial fission factor	11628	8151	6386	6369	8464.5	8417	8941.5	7249.5	8431.5	10054	6134.5	6948	10618	7772.5	9183.5	7227.5	9025.49	6992.84	5292.83	6010.49	9982.11	9847.22	10157.6	8380.29	8005.51	7559.82	5516.83	5937.37	8940.72	9785.37	10451.3	9222.58	8194.27	-0.00119823	0.180375	-0.00664302	0.9947	1
NC_000067.7	82734368	82746182	-	1510	gene-Tm4sf20	Tm4sf20	protein_coding	66261	transmembrane 4 L six family member 20	0	0	0	0	0	2	0	0	0	0	1	0	0	0	1	0	0	0	0	0	0	2.33984	0	0	0	0	0.899385	0	0	0	1.13799	0	0.273576	0.1122	0.622506	0.180239	0.856965	1
NC_000067.7	82753932	82755076	-	899	gene-Gm19257	Gm19257	pseudogene	100462980	predicted gene%2C 19257	0	3	0	0	0	2	2	0	1	0	0	0	0	0	2	0	0	2.57374	0	0	0	2.33984	2.27189	0	0.949421	0	0	0	0	0	2.27598	0	0.650679	0.282891	0.758915	0.372757	0.70933	1
NC_000067.7	82786764	82795185	+	2565	gene-Gm34286	Gm34286	lncRNA	102637493		0	10.5	18	5	4	0	3.33	6.5	14.5	0	3	0	1	0	2	0.14	0	8.57912	14.9187	4.71855	4.71744	0	3.40783	6.93541	13.2919	0	2.69815	0	0.842034	0	2.27598	0	3.89907	1.00221	0.883315	1.1346	0.256541	1
NC_000067.7	82800177	82800845	-	669	gene-Gm17764	Gm17764	transcribed_pseudogene	100044526	predicted gene%2C 17764	0	0	0	0	0	0	0	0	0	0	0.5	0	0	0	0	0	0	0	0	0	0	0	0	0	0	0	0	0	0	0	0	0	0	NA	NA	NA	NA	NA
NC_000067.7	82802000	82813776	+	7630	gene-Gm34450	Gm34450	lncRNA	102637709		0	0	0	0	0	0	0	0	0	0	0	0	0	0	0	0	0	0	0	0	0	0	0	0	0	0	0	0	0	0	0	0	0	NA	NA	NA	NA	NA
NC_000067.7	82816738	82878722	+	8383	gene-Agfg1	Agfg1	protein_coding	15463	ArfGAP with FG repeats 1	3248	3093	3359	2471	3731	3053	3372	2346	3102	3028	2787	3026	3902	2688	3365	2347	2521.05	2653.52	2784	2331.91	4400.2	3571.77	3830.4	2711.75	2945.1	2276.82	2506.59	2585.85	3285.62	3384.34	3829.34	2994.66	3038.31	0.10428	0.155742	0.66957	0.503132	1
NC_000067.7	82990242	83016541	-	3710	gene-Slc19a3	Slc19a3	protein_coding	80721	solute carrier family 19%2C member 3	0	4	5	0	2	2	15	12	6	0	14	0	19	14	31	6	0	3.43165	4.14409	0	2.35872	2.33984	17.0392	13.8708	5.69652	0	12.5914	0	15.9987	17.6268	35.2777	7.65571	8.62694	-0.815269	0.820418	-0.993723	0.320358	1
NC_000067.7	83038651	83039642	+	992	gene-Krtap28-13	Krtap28-13	protein_coding	71386	keratin associated protein 28-13	0	0	1	0	0	0	0	0	0	0	0	0	0	0	0	0	0	0	0.828817	0	0	0	0	0	0	0	0	0	0	0	0	0	0.0518011	0	0.622506	0	1	1
NC_000067.7	83094487	83096888	+	802	gene-Ccl20	Ccl20	protein_coding	20297	chemokine %28C-C motif%29 ligand 20	0	23	174	1	0	0	0	0	2	33	263	4	2	0	1	0	0	19.732	144.214	0.943711	0	0	0	0	1.89884	24.8134	236.538	3.41817	1.68407	0	1.13799	0	27.1488	-0.0968611	0.874604	-0.110749	0.911816	1
NC_000067.7	83136610	83188298	+	4522	gene-Daw1	Daw1	protein_coding	71227	dynein assembly factor with WDR repeat domains 1	6.75	43	21	25	5.5	1	18.75	12	15.25	13.25	34.5	96	13	2	9.92	3	5.4333	36.8902	17.4052	23.5928	7.07617	1.16992	21.5829	13.8708	14.2413	9.77498	30.5791	82.0362	10.9464	2.51811	11.3799	3.82786	18.2703	0.46511	0.690156	0.673921	0.500362	1
NC_000067.7	83233163	83386312	-	7795	gene-Sphkap	Sphkap	protein_coding	77629	SPHK1 interactor%2C AKAP domain containing	687	362	67	76	2844	1118	1213	1098	325	455	50	395	2977	1851	1647	1289	533.24	310.564	55.5308	71.722	3354.1	1307.97	1377.9	1269.18	308.562	342.124	44.9692	337.545	2506.74	2330.51	1874.27	1644.7	1104.35	-0.173118	0.565831	-0.305954	0.75964	1
NC_000067.7	83292171	83293943	+	1773	gene-Gm6374	Gm6374	pseudogene	622958	predicted gene 6374	8	7.5	7.5	6	5.5	10.5	2	6	4	4	7	6	4	2.5	2	4.5	6.20949	6.8633	6.63054	5.66226	7.07617	11.6992	2.27189	6.93541	3.79768	3.00769	6.29569	5.12726	3.36814	2.51811	2.27598	5.10381	5.30266	0.936858	0.593083	1.57964	0.114189	1
NC_000067.7	83899639	83899762	+	124	gene-Gm24555	Gm24555	pseudogene	115485784		0	0	0	0	0	0	0	0	0	0	0	0	0	0	0	0	0	0	0	0	0	0	0	0	0	0	0	0	0	0	0	0	0	NA	NA	NA	NA	NA
NC_000067.7	83961350	83966288	-	4507	gene-Gm51636	Gm51636	pseudogene	115487104		8.49	13.39	9.18	6.17	3.73	4.1	4.97	3.21	5.97	8.69	26.27	7.41	3.5	2.41	5.28	2.6	6.20949	11.1529	7.45936	5.66226	4.71744	4.67968	5.67972	3.4677	5.69652	6.76729	23.384	5.9818	3.36814	2.51811	5.68995	3.82786	6.64139	0.223456	0.626047	0.356931	0.721143	1
NC_000067.7	84014014	84317550	-	3137	gene-Pid1	Pid1	protein_coding	98496	phosphotyrosine interaction domain containing 1	3075	2457	1944	2054.17	2233	2912	2603	2738	2351	3363	1292	1948	3116.5	2208	2582	1989	2386.77	2107.89	1611.22	1938.38	2633.51	3406.81	2956.86	3164.86	2232.09	2528.71	1162.01	1664.65	2623.78	2779.99	2938.29	2537.87	2417.11	0.158312	0.216378	0.731643	0.464387	1
NC_000067.7	84145880	84146540	+	661	gene-Gm18304	Gm18304	pseudogene	100416887	predicted gene%2C 18304	0	0	0	0	0	0	0	0	0	0	0	0	2	1	0	0	0	0	0	0	0	0	0	0	0	0	0	0	1.68407	1.25905	0	0	0.183945	-0.302804	0.622506	-0.486427	0.626664	1
NC_000067.7	84196570	84196682	-	113	gene-Mir6353	Mir6353	miRNA	102465181	microRNA 6353	0	1	0	0	1	0	2	0	2	0	3	3	1	0	2	0	0	0.857912	0	0	1.17936	0	2.27189	0	1.89884	0	2.69815	2.56363	0.842034	0	2.27598	0	0.911738	0.0535606	0.882188	0.0607134	0.951587	1
NC_000067.7	84347560	84673942	-	3632	gene-Dner	Dner	protein_coding	227325	delta/notch-like EGF repeat containing	23496.5	19519	9997.67	7086.83	27900.9	23849.5	23953.6	19585.4	15946	30944.3	6017.67	12318.7	33438.4	26040.8	23635	23883	18237.3	16745.6	8286.52	6688.08	32905.4	27902.6	27210.4	22638.3	15139.5	23267.5	5412.5	10527.1	28155.9	32787	26896.4	30473.6	20829.6	-0.0921655	0.371025	-0.248408	0.803819	1
NC_000067.7	84667369	84674052	+	1277	gene-LOC118567658	LOC118567658	protein_coding	118567658		702.5	681	339.67	217.83	1019.92	717.5	693.57	636.42	557	485.33	183.67	423.67	1232.92	893.83	778	452	544.882	584.238	281.798	205.729	1202.95	840.003	788.345	735.153	528.827	364.682	165.487	362.326	1038.23	1125.59	885.357	576.73	639.396	-0.0230371	0.364219	-0.0632507	0.949567	1
NC_000067.7	84673560	84673636	+	77	gene-Mir5126	Mir5126	miRNA	100628595	microRNA 5126	22	14	5.67	7.33	39.67	26	21	29.67	12	11.33	3.67	11.67	43.67	37.33	37	7	17.0761	12.0108	4.9729	6.60597	47.1744	30.4179	23.8548	34.677	11.393	8.27114	3.59754	10.2545	37.0495	46.585	42.1057	8.93166	21.5611	0.0101176	0.474475	0.0213237	0.982987	1
NC_000067.7	84687467	84689199	+	1648	gene-Gm51637	Gm51637	lncRNA	115487105		0	0	0	0	2	0	3	1	0	0	0	0	0	0	0	1	0	0	0	0	2.35872	0	3.40783	1.1559	0	0	0	0	0	0	0	1.27595	0.512401	0.646879	0.693557	0.932698	0.350976	1
NC_000067.7	84698910	84818285	-	10622	gene-Trip12	Trip12	protein_coding	14897	thyroid hormone receptor interactor 12	2417	2020	2455	1586	3399	1793	2330	1903	1837	2560	2048.5	2683	3421.5	2550	2488	2075	1876.04	1732.98	2034.75	1496.72	4008.65	2097.67	2646.75	2199.68	1744.09	1924.92	1841.94	2292.74	2881.44	3210.59	2831.32	2647.6	2341.74	-0.0782055	0.201301	-0.388499	0.697646	1
NC_000067.7	84817562	84878208	+	4668	gene-Fbxo36	Fbxo36	protein_coding	66153	F-box protein 36	134	105	187	151	38	36.5	43	55	96	81	151	148	36	18	27	14	104.009	90.0808	154.989	142.5	44.8157	42.1171	48.8456	63.5746	91.1444	60.9056	135.807	126.472	30.3132	22.663	30.7257	17.8633	75.4267	0.920794	0.327539	2.81125	0.00493495	1
NC_000067.7	84881344	84913091	-	5865	gene-Slc16a14	Slc16a14	protein_coding	71781	solute carrier family 16 %28monocarboxylic acid transporters%29%2C member 14	317	289.5	37	95	556.5	653	468.25	1063.5	208	101.5	71	367	640.2	600	501.5	867.5	246.051	248.794	30.6662	89.6525	655.725	763.958	531.622	1229.88	197.479	76.696	63.8563	313.617	538.902	755.432	571.271	1107.53	463.821	0.0891044	0.521068	0.171004	0.864221	1
NC_000067.7	84909861	84913738	+	3481	gene-Gm39669	Gm39669	lncRNA	105243965		36.17	35.5	11	24	28.5	51	28.5	99	20	8.5	4	11	57.75	37	24.5	56.5	27.9427	30.8848	9.11699	22.6491	33.0221	59.6659	31.8064	114.434	18.9884	6.01537	3.59754	9.39998	48.838	46.585	27.3118	71.4533	35.107	0.277289	0.494763	0.560448	0.575174	1
NC_000067.7	84989807	84990508	+	702	gene-Rpl19-ps1	Rpl19-ps1	pseudogene	100039695	ribosomal protein L19%2C pseudogene 1	208.85	153.98	262.3	215.21	28.28	42.54	45.45	28.39	176.84	256.78	276.08	191.5	68.91	30.45	44.69	53.07	162.223	132.118	217.15	202.898	33.0221	50.3066	51.1175	32.3652	168.047	193.244	248.23	164.072	58.1004	37.7716	51.2096	67.6255	116.844	-0.354431	0.276635	-1.28122	0.200116	1
NC_000067.7	85004070	85006593	-	2524	gene-Gm7582	Gm7582	pseudogene	665317	predicted gene 7582	0	0	0	0	0	0	0.53	0	0	0	0	0	0.33	0	0	0.14	0	0	0	0	0	0	1.13594	0	0	0	0	0	0	0	0	0	0.0709965	0.1122	0.622506	0.180239	0.856965	1
NC_000067.7	85065860	85088016	-	2743	gene-A530032D15Rik	A530032D15Rik	protein_coding	381287	RIKEN cDNA A530032D15Rik gene	2.89	2.89	2.14	4.21	1.59	1.25	1.89	0.75	2.75	3.64	2.1	2.62	1.23	2	1.75	0.64	2.32856	2.57374	1.65763	3.77484	2.35872	1.16992	2.27189	1.1559	2.84826	3.00769	1.79877	2.56363	0.842034	2.51811	2.27598	1.27595	2.15135	0.0386636	0.762039	0.0507371	0.959535	1
NC_000067.7	85083814	85091759	+	1876	gene-A530040E14Rik	A530040E14Rik	lncRNA	621875	RIKEN cDNA A530040E14 gene	0	0	0	0	0	0	0	0	0	0	0	0	0	0	0	0	0	0	0	0	0	0	0	0	0	0	0	0	0	0	0	0	0	NA	NA	NA	NA	NA
NC_000067.7	85132922	85286736	-	3369	gene-Gm38510	Gm38510	protein_coding	102638555	predicted gene%2C 38510	0	0	0	0	0	0	0	0.33	0	0	0	0	0.2	0	0	0.14	0	0	0	0	0	0	0	0	0	0	0	0	0	0	0	0	0	NA	NA	NA	NA	NA
NC_000067.7	85148753	85250268	+	653	gene-LOC118567331	LOC118567331	protein_coding	118567331		30.65	20.2	23.13	13.62	11	13.08	14	10.62	17.63	24.58	19.74	24.35	14.2	14.23	14.13	8.75	24.0618	17.1582	19.0628	13.2119	12.973	15.209	15.9032	12.7149	17.0896	18.798	17.9877	20.509	11.7885	17.6268	15.9319	11.4836	16.3444	0.0104071	0.367547	0.0283149	0.977411	1
NC_000067.7	85169849	85170531	+	206	gene-LOC118567761	LOC118567761	lncRNA	118567761		3.5	0.67	2.75	4.22	1.67	2.83	2.07	1.78	2.45	1.82	2.17	5.62	1.58	1.83	2.04	2.12	3.10474	0.857912	2.48645	3.77484	2.35872	3.50976	2.27189	2.3118	1.89884	1.50384	1.79877	5.12726	1.68407	2.51811	2.27598	2.5519	2.50218	0.181748	0.727187	0.249934	0.802639	1
NC_000067.7	85177313	85193119	+	3330	gene-Gm7609	Gm7609	protein_coding	665378	predicted pseudogene 7609	0.29	0	0.12	0	0.67	0	0.53	0	0	0	0	0.12	0.53	0.62	0	0	0	0	0	0	1.17936	0	1.13594	0	0	0	0	0	0.842034	1.25905	0	0	0.276025	0.00859209	0.626862	0.0137065	0.989064	1
NC_000067.7	85219007	85260602	-	6476	gene-C130026I21Rik	C130026I21Rik	protein_coding	620078	RIKEN cDNA C130026I21 gene	0.17	0.17	0.67	0.6	0.42	0	0	0	0	0	0	0	1	0	0.17	0	0	0	0.828817	0.943711	0	0	0	0	0	0	0	0	0.842034	0	0	0	0.16341	-0.0953021	0.622506	-0.153094	0.878324	1
NC_000067.7	85250516	85254756	+	585	gene-LOC118567760	LOC118567760	protein_coding	118567760		0.36	0.12	0	1.07	0.33	0.11	0	0.12	0	0	0	0	0	0.12	0.12	0	0	0	0	0.943711	0	0	0	0	0	0	0	0	0	0	0	0	0.0589819	0	0.622506	0	1	1
NC_000067.7	85257384	85267618	+	1213	gene-LOC118567759	LOC118567759	protein_coding	118567759		0.17	0.17	0	0	0.17	0	0	0	0	0	0	0	0.17	0	0.17	0	0	0	0	0	0	0	0	0	0	0	0	0	0	0	0	0	0	NA	NA	NA	NA	NA
NC_000067.7	85291128	85305100	-	1397	gene-Gm2619	Gm2619	transcribed_pseudogene	108167347	predicted gene 2619	0.12	0	0.12	0.29	0	0	0	0	0	0	0	0.12	0	0.27	0	0	0	0	0	0	0	0	0	0	0	0	0	0	0	0	0	0	0	NA	NA	NA	NA	NA
NC_000067.7	85304553	85483402	+	3849	gene-Gm7592	Gm7592	protein_coding	101055758	predicted gene 7592	1.79	0.2	0.62	0	2.95	0.53	0.2	0.9	0	2.2	0	0.66	0.75	1.27	0.5	0.64	1.55237	0	0.828817	0	3.53808	1.16992	0	1.1559	0	1.50384	0	0.854543	0.842034	1.25905	0	1.27595	0.873783	0.457546	0.885966	0.516437	0.605549	1
NC_000067.7	85318288	85319735	-	374	gene-LOC118567762	LOC118567762	lncRNA	118567762		2	0.33	0.33	1	0	0.5	0.48	0.17	0	0.75	0.33	0	0.17	0.33	1.26	0.83	1.55237	0	0	0.943711	0	0	0	0	0	0.751922	0	0	0	0	1.13799	1.27595	0.353872	-0.296861	0.728162	-0.407685	0.683505	1
NC_000067.7	85425706	85441068	+	1130	gene-Gm2427	Gm2427	protein_coding	100039794		50.73	39.78	36.38	26.58	19.17	33.94	35.71	22.9	27.67	38.48	34.82	44.03	24.62	23.57	28.48	25.45	39.5855	34.3165	29.8374	25.4802	22.4079	39.7773	40.894	26.5857	26.5838	28.573	31.4785	37.5999	21.0509	30.2173	31.8637	31.8988	31.1344	0.1826	0.302284	0.604068	0.545799	1
NC_000067.7	85498462	85538571	-	3398	gene-Sp110	Sp110	protein_coding	109032	Sp110 nuclear body protein	0.36	4.83	0.33	33.78	2.94	1.61	1.31	16.96	6.37	2	0	0.37	5.08	0.12	2.46	0.12	0	4.28956	0	32.0862	3.53808	2.33984	1.13594	19.6503	5.69652	1.50384	0	0	4.21017	0	2.27598	0	4.7954	0.955057	0.886889	1.07686	0.281542	1
NC_000067.7	85515212	85572761	+	3550	gene-Sp140	Sp140	protein_coding	434484	Sp140 nuclear body protein	46.5	49.68	37.17	43.28	21.85	38.96	43.24	33.94	29.09	47.11	48.87	57.87	36.18	33.29	43.24	37.15	35.7045	42.8956	30.6662	40.5796	25.9459	45.6269	48.8456	39.3007	27.5332	35.3403	44.0699	49.5635	30.3132	41.5488	48.9336	47.2102	39.6299	-0.0595568	0.290829	-0.204783	0.837741	1
NC_000067.7	85577683	85637719	+	5034	gene-Sp100	Sp100	protein_coding	20684	nuclear antigen Sp100	39.29	2	0.12	11.79	0	6	3	5	9.5	0	3	10.62	13	0.27	3	1	30.2712	1.71582	0	11.3245	0	7.01952	3.40783	5.77951	9.49421	0	2.69815	9.39998	10.9464	0	3.41397	1.27595	6.0467	0.0130154	0.867219	0.0150082	0.988026	1
NC_000067.7	85644804	85664377	-	2389	gene-A630001G21Rik	A630001G21Rik	protein_coding	319997	RIKEN cDNA A630001G21 gene	10	12	7	81	1	4	1	4	13	0	2	10	0	0	3	7	7.76186	10.2949	5.80172	76.4406	1.17936	4.67968	1.13594	4.62361	12.3425	0	1.79877	8.54543	0	0	3.41397	8.93166	9.18437	-0.0338828	0.843947	-0.040148	0.967975	1
NC_000067.7	85679669	85679795	+	127	gene-Mir8096	Mir8096	miRNA	102466882	microRNA 8096	0	0	0	0	0	0	0	0	0	0	0	0	0	0	0	0	0	0	0	0	0	0	0	0	0	0	0	0	0	0	0	0	0	NA	NA	NA	NA	NA
NC_000067.7	85702992	85712415	+	821	gene-9930111H07Rik	9930111H07Rik	lncRNA	77762	RIKEN cDNA 9930111H07 gene	0	0	0	0	0	0	1	0	0	0	0	0	0	0	0	0	0	0	0	0	0	0	1.13594	0	0	0	0	0	0	0	0	0	0.0709965	0.1122	0.622506	0.180239	0.856965	1
NC_000067.7	85721148	85779298	+	5349	gene-Cab39	Cab39	protein_coding	12283	calcium binding protein 39	7169.5	5320.17	3902.07	4010.5	8086.88	7018.62	8058.25	6156.38	5156.11	8047.63	3602.46	6596.12	8439.77	7297.45	7615.75	5692.5	5565.25	4564.09	3234.05	3784.28	9537.49	8211.67	9153.44	7115.73	4895.21	6051.46	3239.58	5636.57	7106.77	9187.32	8666.94	7262.72	6450.79	0.0770249	0.218462	0.352577	0.724405	1
NC_000067.7	85822231	85836419	+	2024	gene-Itm2c	Itm2c	protein_coding	64294	integral membrane protein 2C	18092	8764	8542	13790.5	3265.5	3718	4972	5380	11514	7190	11828.5	17109	6699	2889	4297	3240	14042.8	7518.74	7079.76	13013.8	3851.79	4349.76	5647.91	6218.75	10931.6	5406.32	10637.9	14620.4	5640.79	3637.41	4889.95	4134.08	7601.36	0.12873	0.304429	0.422857	0.6724	1
NC_000067.7	85842543	85849276	+	1303	gene-Gm32302	Gm32302	lncRNA	102634803		1	1	2	4	0	0	1	0.5	0.33	0	0	0	2.5	0	1	0	0.776186	0.857912	1.65763	3.77484	0	0	1.13594	0	0	0	0	0	1.68407	0	1.13799	0	0.689036	-0.421577	0.862878	-0.48857	0.625146	1
NC_000067.7	85843983	85853059	-	529	gene-Gm51745	Gm51745	lncRNA	115487358		0	0	0	0	0	0	0	0	0	0	0	0	0	0	0	0	0	0	0	0	0	0	0	0	0	0	0	0	0	0	0	0	0	NA	NA	NA	NA	NA
NC_000067.7	85856204	85859477	+	1148	gene-4933407L21Rik	4933407L21Rik	lncRNA	71141	RIKEN cDNA 4933407L21 gene	369	278	121	177.5	49	58	85	80	328	147	146	210	93	40	77	31	286.413	238.5	100.287	167.98	57.7887	67.8554	96.5553	92.4721	311.41	110.532	131.31	179.454	78.3092	50.3622	87.6253	39.5545	131.026	0.278269	0.388221	0.716778	0.473511	1
NC_000067.7	85860927	85924781	-	7109	gene-Gpr55	Gpr55	protein_coding	227326	G protein-coupled receptor 55	0	7	0	5	5	0	8	8	2	0	4	17.5	6	3	8	3	0	6.00538	0	4.71855	5.89681	0	9.08755	9.24721	1.89884	0	3.59754	15.3818	5.05221	3.77716	9.10392	3.82786	4.84968	0.103667	0.84253	0.123042	0.902074	1
NC_000067.7	85885037	85901092	+	833	gene-Gm41905	Gm41905	lncRNA	105246647		0	1	0	0	0	0	0	0	0	0	1	0	0	0	1	0	0	0.857912	0	0	0	0	0	0	0	0	0.899385	0	0	0	1.13799	0	0.180955	-0.0953021	0.622506	-0.153094	0.878324	1
NC_000067.7	85931348	85935843	-	434	gene-LOC118567763	LOC118567763	lncRNA	118567763		0	0	0	3	0	0	0	0	0	0	1	0	0	0	0	0	0	0	0	2.83113	0	0	0	0	0	0	0.899385	0	0	0	0	0	0.233157	0	0.622506	0	1	1
NC_000067.7	85945728	85957683	+	2916	gene-Spata3	Spata3	protein_coding	70060	spermatogenesis associated 3	8	12	9	18	0	9	5	6	32	52	11	4	2	1	6	5	6.20949	10.2949	7.45936	16.9868	0	10.5293	5.67972	6.93541	30.3815	39.0999	9.89323	3.41817	1.68407	1.25905	6.82794	6.37976	10.1899	0.406125	0.716022	0.567196	0.570581	1
NC_000067.7	85973585	85983178	+	3331	gene-2810459M11Rik	2810459M11Rik	protein_coding	72792	RIKEN cDNA 2810459M11 gene	569	1584	508	1551	438.5	871	719	1159	1642	1812	493	1448	1087.5	745.5	665.5	655	441.65	1358.93	421.039	1463.7	516.56	1019	816.744	1339.69	1558.95	1362.48	443.397	1237.38	916.134	939.254	757.902	835.749	964.285	0.0922187	0.423222	0.217897	0.827509	1
NC_000067.7	85992341	86067017	+	3256	gene-Psmd1	Psmd1	protein_coding	70247	proteasome %28prosome%2C macropain%29 26S subunit%2C non-ATPase%2C 1	11778	12317	15436	9058	10322	9335.5	9437	8356	10152.3	12230	10768	10457	11859.5	9439	10201.5	8579.14	9141.92	10566.9	12793.6	8548.13	12173.4	10922.4	10719.9	9658.71	9638.52	9196	9684.58	8935.96	9986.53	11884.2	11609.8	10946.4	10400.4	-0.0310228	0.137072	-0.226325	0.820948	1
NC_000067.7	86015023	86015144	+	122	gene-Gm22786	Gm22786	snoRNA	115485822		4	1	2	0	1	1	2	2	0	2	0	0	0	1	0	2	3.10474	0.857912	1.65763	0	1.17936	1.16992	2.27189	2.3118	0	1.50384	0	0	0	1.25905	0	2.5519	1.11675	0.549698	0.882438	0.622931	0.53333	1
NC_000067.7	86025268	86043960	-	7879	gene-Htr2b	Htr2b	protein_coding	15559	5-hydroxytryptamine %28serotonin%29 receptor 2B	10	7.33	8	131	8	16	9.33	11	34.83	2	12.17	0	10	8	1.5	0	7.76186	6.00538	6.63054	123.626	9.43489	18.7187	10.2235	12.7149	33.2297	1.50384	10.7926	0	8.42034	10.0724	2.27598	0	16.3382	0.821864	0.827526	0.993157	0.320633	1
NC_000067.7	86030339	86038963	+	8013	gene-LOC118567764	LOC118567764	lncRNA	118567764		16	23	36	24	3	14.5	14.33	7	9.83	27	25.5	5	8	10.5	13	8	12.419	19.732	29.8374	22.6491	3.53808	16.3789	15.9032	8.09131	9.49421	20.3019	23.384	4.27272	6.73628	12.5905	14.7939	10.2076	14.3956	0.000123344	0.543962	0.000226752	0.999819	1
NC_000067.7	86082436	86206006	+	31018	gene-Armc9	Armc9	protein_coding	78795	armadillo repeat containing 9	1249	1232.25	1250.9	862	1240	1172	935.33	1113	1113	1196	940	892.33	1493	1172	1106.83	1090	969.456	1056.95	1036.85	813.478	1462.41	1371.15	1062.11	1286.52	1056.71	899.298	845.422	762.253	1257.16	1475.61	1259.76	1390.79	1125.37	-0.0542024	0.1477	-0.366977	0.713636	1
NC_000067.7	86173939	86184507	-	2382	gene-Gm46098	Gm46098	lncRNA	108167633		0	3	0	0	0	4	0	0	2.2	1	2	15	15	2	2	3	0	2.57374	0	0	0	4.67968	0	0	1.89884	0.751922	1.79877	12.8181	12.6305	2.51811	2.27598	3.82786	2.86085	-1.27461	0.877852	-1.45196	0.146511	1
NC_000067.7	86209194	86229492	-	3488	gene-Gm16341	Gm16341	lncRNA	102634967		0	0	0	0	0	0	0	0	0	0	0	0	0	0	0	0	0	0	0	0	0	0	0	0	0	0	0	0	0	0	0	0	0	NA	NA	NA	NA	NA
NC_000067.7	86230785	86231782	-	653	gene-Gm28626	Gm28626	lncRNA	102635143	predicted gene 28626	4.5	5	1	1.5	13.5	9	2.5	12.5	1	0.5	0	2.5	6.5	7	7.5	10.5	3.10474	4.28956	0.828817	1.88742	16.5111	10.5293	2.27189	13.8708	0.949421	0	0	1.70909	5.05221	8.81338	9.10392	12.7595	5.73007	0.25575	0.626466	0.408242	0.683096	1
NC_000067.7	86230943	86235027	+	2595	gene-B3gnt7	B3gnt7	protein_coding	227327	UDP-GlcNAc:betaGal beta-1%2C3-N-acetylglucosaminyltransferase 7	76.5	62	2	71.5	225.5	256	139.5	299.5	36	71.5	3	44.5	267.5	213	165.5	220.5	58.9901	53.1905	1.65763	67.9472	266.536	299.5	159.032	346.77	34.1791	54.1384	2.69815	37.5999	225.665	268.178	188.906	280.709	146.606	0.135501	0.603759	0.224428	0.822424	1
NC_000067.7	86250957	86253155	+	515	gene-Gm5258	Gm5258	protein_coding	383538		0	0	0	0.12	0	0	0	0	0	0	0	0	0	0.1	0	0	0	0	0	0	0	0	0	0	0	0	0	0	0	0	0	0	0	NA	NA	NA	NA	NA
NC_000067.7	86272441	86287177	-	8770	gene-Ncl	Ncl	protein_coding	17975	nucleolin	10488	17462	22885.3	12535.2	7279	8384	7454	7932	10748.5	16768.2	16602.5	13636	8237	7138.33	7976.5	7571.5	8140.64	14980.9	18967.5	11829.4	8584.57	9808.61	8467.33	9168.61	10204.4	12608.2	14931.6	11652.6	6935.84	8987.13	9076.61	9661.51	10875.3	0.0549813	0.226392	0.242858	0.808115	1
NC_000067.7	86278892	86279007	-	116	gene-Snora75	Snora75	snoRNA	100303740	small nucleolar RNA%2C H/ACA box 75	5.5	3.5	4	0	0	1	0	0	3	1	2.5	2	0	0	0	1	4.65712	3.43165	3.31527	0	0	1.16992	0	0	2.84826	0.751922	1.79877	1.70909	0	0	0	1.27595	1.30987	0.0071683	0.886755	0.00808374	0.99355	1
NC_000067.7	86279703	86279849	-	147	gene-Gm24148	Gm24148	miRNA	102465895	predicted gene%2C 24148	0	0	0	0.5	0	0	0	0	0	0	0	0	1	0	0	1.5	0	0	0	0	0	0	0	0	0	0	0	0	0.842034	0	0	2.5519	0.212121	-0.302804	0.622506	-0.486427	0.626664	1
NC_000067.7	86283982	86284049	-	68	gene-Snord82	Snord82	snoRNA	80828	small nucleolar RNA%2C C/D box 82	0	0	0	0	0	0	0	0	0	0	0	1	0	0	0	0	0	0	0	0	0	0	0	0	0	0	0	0.854543	0	0	0	0	0.053409	0	0.622506	0	1	1
NC_000067.7	86287306	86296229	+	1799	gene-C130036L24Rik	C130036L24Rik	lncRNA	319336	RIKEN cDNA C130036L24 gene	64	31	20	23	18	22	44	21	26	28	24	18	29	19	21	29	49.6759	26.5953	16.5763	21.7053	21.2285	25.7382	49.9815	24.2739	24.6849	21.0538	21.5852	15.3818	24.419	23.922	23.8978	37.0026	26.7326	0.148894	0.394613	0.377316	0.705939	1
NC_000067.7	86313964	86317083	-	1387	gene-Nmur1	Nmur1	protein_coding	14767	neuromedin U receptor 1	0	6	4	0	6	3	5	3	2	0	0	8	4	0	1	4	0	5.14747	3.31527	0	7.07617	3.50976	5.67972	3.4677	1.89884	0	0	6.83635	3.36814	0	1.13799	5.10381	2.90883	0.66335	0.861445	0.770043	0.441274	1
NC_000067.7	86354051	86355771	+	1721	gene-Tex44	Tex44	protein_coding	71863	testis expressed 44	0	0	0	0	0	0	0	0	0	0	0	0	0	0	0	0	0	0	0	0	0	0	0	0	0	0	0	0	0	0	0	0	0	NA	NA	NA	NA	NA
NC_000067.7	86357733	86369247	-	591	gene-Gm32700	Gm32700	lncRNA	102635333		1	1	2	0	0	1	0	1	0	6	0	1	0	0	0	0	0.776186	0.857912	1.65763	0	0	1.16992	0	1.1559	0	4.51153	0	0.854543	0	0	0	0	0.686477	0.512316	0.843651	0.60726	0.543678	1
NC_000067.7	86384374	86392135	-	1172	gene-Gm32758	Gm32758	lncRNA	102635408		0	1	0	0	0	0	0	0	0	10	0	0	0	0	0	0	0	0.857912	0	0	0	0	0	0	0	7.51922	0	0	0	0	0	0	0.52357	0	0.622541	0	1	1
NC_000067.7	86392358	86400588	-	1942	gene-Gm41907	Gm41907	lncRNA	105246649		0	2	0	5	1	0	0	0	3	0	0	2	0	1	0	0	0	1.71582	0	4.71855	1.17936	0	0	0	2.84826	0	0	1.70909	0	1.25905	0	0	0.839384	-0.00798329	0.814115	-0.0098061	0.992176	1
NC_000067.7	86401284	86401742	+	459	gene-Rpl30-ps6	Rpl30-ps6	pseudogene	100040414	ribosomal protein L30%2C pseudogene 6	0	0	0	0	0	0	0	0	0	0	0.1	0	0	0	0	0	0	0	0	0	0	0	0	0	0	0	0	0	0	0	0	0	0	NA	NA	NA	NA	NA
NC_000067.7	86454279	86458434	+	1389	gene-Ptma	Ptma	protein_coding	19231	prothymosin alpha	7048.27	7316.68	9768.2	6854.23	2161.99	2998.33	2996.87	2866.34	5911.99	20232.9	10402.6	5543.56	4075.7	2418.97	2642.11	2858.1	5470.56	6277.34	8095.89	6468.19	2549.78	3507.42	3404.43	3312.81	5612.97	15213.6	9356.3	4737.59	3432.13	3045.65	3006.57	3646.67	5446.12	-0.0385776	0.294628	-0.130936	0.895826	1
NC_000067.7	86470734	86510507	-	1554	gene-Pde6d	Pde6d	protein_coding	18582	phosphodiesterase 6D%2C cGMP-specific%2C rod%2C delta	2719	1916.5	1905	1838.5	1115	1519.5	1446	1114.5	2133	2073	2314	1578.5	1836	1058.5	1484	1229.5	2110.45	1643.76	1578.9	1734.54	1314.99	1778.28	1642.58	1287.67	2025.11	1558.73	2081.18	1348.47	1545.98	1332.08	1688.78	1569.42	1640.06	-0.0265668	0.179732	-0.147814	0.88249	1
NC_000067.7	86510363	86534550	+	3099	gene-Cops7b	Cops7b	protein_coding	26895	COP9 signalosome subunit 7B	1898	1625.5	1903	1230.5	1205	1422.5	1300	1352.5	1471	1281	1598	1735.5	1650	1216.5	1324	1303.5	1473.2	1394.96	1577.24	1160.76	1421.13	1663.63	1476.73	1562.78	1396.6	963.211	1437.22	1483.49	1389.36	1531.01	1506.7	1663.84	1443.87	0.00821178	0.155073	0.0529545	0.957768	1
NC_000067.7	86554787	86571965	+	783	gene-Gm41908	Gm41908	lncRNA	105246650		0	0	0	1	0	0	0	1	1	0	0	0	0	1	0	0	0	0	0	0.943711	0	0	0	1.1559	0.949421	0	0	0	0	1.25905	0	0	0.269255	0.00847053	0.623166	0.0135927	0.989155	1
NC_000067.7	86594015	86598295	-	1042	gene-Nppc	Nppc	protein_coding	18159	natriuretic peptide type C	409	907	2348	342	159	203	155	177	398	2714	1276	202	304	208	176	228	317.46	778.126	1946.06	322.749	187.518	237.494	176.071	204.595	377.869	2040.72	1147.61	172.618	255.978	261.883	200.286	290.917	557.372	-0.285944	0.555993	-0.514295	0.607046	1
NC_000067.7	86629646	86977819	+	6300	gene-Dis3l2	Dis3l2	protein_coding	208718	DIS3 like 3%27-5%27 exoribonuclease 2	1754	1743	1527	1131	1938	1677	1650	1788	1335	1131	963	1088	2236	1658	1737	1628	1361.43	1495.34	1265.6	1067.34	2285.6	1961.96	1874.31	2066.75	1267.48	850.423	866.108	929.743	1882.79	2087.51	1976.69	2077.25	1582.27	0.0292192	0.15433	0.18933	0.849834	1
NC_000067.7	86836484	86837430	-	947	gene-Gm6136	Gm6136	pseudogene	620213	predicted pseudogene 6136	860.84	840	1341.23	955.33	222.18	348.22	294.14	252.1	746.04	1007.64	1378.58	793.98	342.08	224.15	285.05	260.95	668.296	720.646	1111.44	901.244	261.818	407.132	333.968	291.287	708.268	757.937	1240.25	678.507	287.976	282.028	324.327	333.023	581.76	0.0755248	0.237794	0.317606	0.750784	1
NC_000067.7	86850662	86855827	-	895	gene-Gm41909	Gm41909	lncRNA	105246651		0	0	3	0	0.33	0	0	1	0	0	0	0	0	0	1	2	0	0	2.48645	0	0	0	0	1.1559	0	0	0	0	0	0	1.13799	2.5519	0.458265	-0.23766	0.66024	-0.359959	0.718878	1
NC_000067.7	86984227	86995259	-	594	gene-Gm28375	Gm28375	lncRNA	102635655		0	0	0	0	0	0	1	0	0	3	1	0	3	0	0	0	0	0	0	0	0	0	1.13594	0	0	2.25576	0.899385	0	2.5261	0	0	0	0.426075	-0.192388	0.659722	-0.29162	0.770577	1
NC_000067.7	86999141	87000488	+	1237	gene-Gm41910	Gm41910	lncRNA	105246652		0	0	0	21	3	0	1	0	17	0	0	0	5	0	2	0	0	0	0	19.8179	3.53808	0	1.13594	0	16.1401	0	0	0	4.21017	0	2.27598	0	2.94489	-0.0959783	0.807549	-0.118851	0.905393	1
NC_000067.7	87007984	87025733	+	1948	gene-Gm29371	Gm29371	lncRNA	102635830		0	0	0	0	0	0	0	0	0	0	0.5	0	0.5	0	0	0	0	0	0	0	0	0	0	0	0	0	0	0	0	0	0	0	0	NA	NA	NA	NA	NA
NC_000067.7	87014412	87023656	-	2234	gene-Alppl2	Alppl2	protein_coding	11650	alkaline phosphatase%2C placental-like 2	0	0	0	0	0	0	0	0	0	0	0	0	0	0	0	0	0	0	0	0	0	0	0	0	0	0	0	0	0	0	0	0	0	NA	NA	NA	NA	NA
NC_000067.7	87025724	87029328	-	2337	gene-Alpi	Alpi	protein_coding	76768	alkaline phosphatase%2C intestinal	0	0	0	0	0	0	0	0	0	0	0	0	0	0	1	0	0	0	0	0	0	0	0	0	0	0	0	0	0	0	1.13799	0	0.0711244	-0.0953021	0.622506	-0.153094	0.878324	1
NC_000067.7	87052676	87056450	+	2550	gene-Akp3	Akp3	protein_coding	11648	alkaline phosphatase 3%2C intestine%2C not Mn requiring	37	1	0	0	4	1	4	4	0	0	0	0	3	0	3	1	28.7189	0.857912	0	0	4.71744	1.16992	4.54378	4.62361	0	0	0	0	2.5261	0	3.41397	1.27595	3.24047	0.552818	0.886793	0.623391	NA	NA
NC_000067.7	87070596	87084807	-	6103	gene-Ecel1	Ecel1	protein_coding	13599	endothelin converting enzyme-like 1	3421	1023.25	205	548	4424	3445.5	3450	3161	1012	1933.5	325.5	752	5020.67	3892.5	4114.14	2454	2655.33	877.644	169.908	517.153	5217.49	4031.55	3919.01	3653.8	960.814	1454.22	293.199	642.617	4227.86	4900.24	4681.69	3131.19	2583.36	-0.00924583	0.529338	-0.0174668	NA	NA
NC_000067.7	87070625	87076353	+	435	gene-Gm51638	Gm51638	lncRNA	115487106		74	22	6.5	21.5	100	78	98.5	80.5	28.5	45.5	13.5	20	130.5	84.5	112.5	86.5	57.4378	18.8741	4.9729	20.7616	117.936	91.2538	111.323	92.4721	26.5838	34.5884	12.5914	17.0909	109.464	105.761	127.455	109.732	66.1436	-0.123497	0.444605	-0.277767	0.781192	1
NC_000067.7	87077567	87103201	+	3080	gene-Gm33292	Gm33292	lncRNA	102636138		332	110	14.5	63.5	418.5	359.5	368.5	302.5	89.5	197	31	69	502	403	403.5	308.5	257.694	94.3703	11.6034	60.3975	492.973	421.171	418.027	349.082	85.4478	148.129	27.8809	58.9635	422.701	507.399	459.748	392.993	263.036	-0.0764941	0.540671	-0.14148	0.887491	1
NC_000067.7	87111002	87116127	+	2257	gene-Prss56	Prss56	protein_coding	69453	protease%2C serine 56	20	20	22	9	4	10	2	6	0	22	12	0	4	1	5	5	15.5237	17.1582	18.234	8.49339	4.71744	11.6992	2.27189	6.93541	0	16.5423	10.7926	0	3.36814	1.25905	5.68995	6.37976	8.06657	0.454729	0.758973	0.599137	0.549081	1
NC_000067.7	87118319	87127792	+	2965	gene-Chrnd	Chrnd	protein_coding	11447	cholinergic receptor%2C nicotinic%2C delta polypeptide	0	1	0	69	0	0	0	16	0	0	0	0	0	0	0	0	0	0.857912	0	65.116	0	0	0	18.4944	0	0	0	0	0	0	0	0	5.27927	0.298272	0.644393	0.462873	NA	NA
NC_000067.7	87133533	87139557	+	2110	gene-Chrng	Chrng	protein_coding	11449	cholinergic receptor%2C nicotinic%2C gamma polypeptide	0	1	5	156	1	0	0	8	0	0	2	0	0	0	0	0	0	0.857912	4.14409	147.219	1.17936	0	0	9.24721	0	0	1.79877	0	0	0	0	0	10.2779	0.294433	0.779021	0.377953	NA	NA
NC_000067.7	87141633	87168210	+	8237	gene-Eif4e2	Eif4e2	protein_coding	26987	eukaryotic translation initiation factor 4E member 2	4749.85	4069.2	5753.5	3753.5	3556.75	3230.5	3293	3069.88	3605.5	3757.35	5272	3833.25	4628.25	3293.92	3373.08	3168.75	3686.88	3490.84	4769.01	3542.69	4194.99	3778.84	3740.66	3548.62	3423.61	2824.97	4741.56	3275.46	3896.94	4147.32	3838.44	4043.49	3809.02	-0.0607814	0.1649	-0.368595	0.71243	1
NC_000067.7	87167238	87174458	-	7013	gene-LOC118567765	LOC118567765	lncRNA	118567765		321.55	195	166.5	174.5	343.75	278.5	296	263.88	192.6	251.7	154	222.25	457.25	288.56	298.08	294.25	249.932	167.293	137.584	164.206	405.7	325.238	336.24	305.158	183.238	189.484	138.505	189.709	384.81	363.867	339.121	375.13	265.951	-0.091655	0.191458	-0.478722	0.632137	1
NC_000067.7	87178870	87178970	+	101	gene-Gm26187	Gm26187	pseudogene	115487620		0	0	0	0	0	0	0	0	0	0	0	0	0	0	0	0	0	0	0	0	0	0	0	0	0	0	0	0	0	0	0	0	0	NA	NA	NA	NA	NA
NC_000067.7	87192075	87238563	+	1866	gene-Efhd1	Efhd1	protein_coding	98363	EF hand domain containing 1	2.5	28.5	26.5	100.5	7	13.5	6.5	32.5	38.5	22	18	49.5	16.5	15	15	28	1.55237	24.0215	21.5492	94.3711	8.25553	16.3789	6.81567	36.9888	36.078	16.5423	16.1889	42.7272	13.4726	18.8858	17.0699	35.7267	25.414	-0.253466	0.671411	-0.377513	0.705792	1
NC_000067.7	87221554	87237443	-	780	gene-Gm41911	Gm41911	lncRNA	105246653		0	2.5	0.5	5.5	1	0.5	1.5	3.5	2.5	0	0	1.5	0.5	0.5	0	1.5	0	1.71582	0	5.66226	1.17936	0	2.27189	4.62361	1.89884	0	0	1.70909	0	0	0	2.5519	1.3508	0.707229	0.878744	0.804819	0.420924	1
NC_000067.7	87254653	87378532	+	6161	gene-Gigyf2	Gigyf2	protein_coding	227331	GRB10 interacting GYF protein 2	1659	1373	1093	1064	2294	1348	1952	1358.5	1248	1310	921	1402.5	2717	1603	1868.5	1464	1287.69	1177.91	905.897	1004.11	2705.45	1577.05	2217.36	1569.71	1184.88	985.017	828.333	1198.07	2287.81	2018.26	2125.77	1867.99	1558.83	-0.0402593	0.204438	-0.196926	0.843885	1
NC_000067.7	87269177	87269283	-	107	gene-Gm22549	Gm22549	snRNA	115487582		0	0	0	1	0	0	0	0	0	0	1	0	0	0	0	0	0	0	0	0.943711	0	0	0	0	0	0	0.899385	0	0	0	0	0	0.115193	0	0.622506	0	1	1
NC_000067.7	87309133	87322451	-	6225	gene-Kcnj13	Kcnj13	protein_coding	100040591	potassium inwardly-rectifying channel%2C subfamily J%2C member 13	0	17	23	9	3	7	1	0.5	8	61	18	3.5	1	4	1.5	4	0	14.5845	19.0628	8.49339	3.53808	8.18944	1.13594	0	7.59536	45.8672	16.1889	3.41817	0.842034	5.03622	2.27598	5.10381	8.83324	-0.011262	0.810204	-0.0139003	0.98891	1
NC_000067.7	87397734	87403204	+	612	gene-Snorc	Snorc	protein_coding	73234	secondary ossification center associated regulator of chondrocyte maturation	1	0	0	0	0	1	0	1	0	0	1	4	1	1	0	0	0.776186	0	0	0	0	1.16992	0	1.1559	0	0	0.899385	3.41817	0.842034	1.25905	0	0	0.595041	0.0396303	0.84306	0.0470077	0.962507	1
NC_000067.7	87404551	87501661	-	3967	gene-Ngef	Ngef	protein_coding	53972	neuronal guanine nucleotide exchange factor	700	983.33	286	714	1326.5	1420	1300	1549	558	1014.5	280	1034	2089	1294	1094	1147	543.33	843.328	237.042	673.809	1563.83	1661.29	1476.73	1790.49	529.777	762.448	251.828	883.598	1759.01	1629.22	1244.96	1463.52	1082.14	0.0868686	0.357357	0.243087	0.807938	1
NC_000067.7	87471342	87472438	-	1097	gene-Gm6153	Gm6153	pseudogene	620454		0.8	0.2	0.3	1.2	0.1	0.1	0.1	0	0.1	2.33	2.04	0.25	1.1	0.11	0	0	0.776186	0	0	0.943711	0	0	0	0	0	1.50384	1.79877	0	0.842034	0	0	0	0.366534	-0.144517	0.732565	-0.197275	0.843612	1
NC_000067.7	87478783	87496041	+	1341	gene-Gm46099	Gm46099	lncRNA	108167634		0	0	0	0	0	0	0	0	0	0	0	0	0	0	0	0	0	0	0	0	0	0	0	0	0	0	0	0	0	0	0	0	0	NA	NA	NA	NA	NA
NC_000067.7	87501749	87525567	+	2218	gene-Neu2	Neu2	protein_coding	23956	neuraminidase 2	43	9	0	5	21.5	21	11	15	0	119.5	7	14	11	24	24	13	33.376	7.72121	0	4.71855	25.9459	24.5683	12.4954	17.3385	0	90.2306	6.29569	11.9636	9.26238	30.2173	27.3118	16.5874	19.877	-0.0365553	0.801655	-0.0455998	0.963629	1
NC_000067.7	87548034	87648232	+	5165	gene-Inpp5d	Inpp5d	protein_coding	16331	inositol polyphosphate-5-phosphatase D	0	60	2.5	295.5	28	63	87	269.5	97.5	8	0	0	101.5	29	71	16	0	51.4747	1.65763	279.338	33.0221	73.705	98.8272	312.093	93.0432	6.01537	0	0	85.8875	36.5126	80.7973	20.4152	73.2993	0.648904	0.886928	0.731631	0.464394	1
NC_000067.7	87627495	87652630	-	742	gene-Gm33470	Gm33470	lncRNA	102636392		0	1	2.5	2.5	1	1	2	1.5	0.5	0	0	2	1.5	0	1	0	0	0.857912	1.65763	1.88742	1.17936	1.16992	2.27189	2.3118	0	0	0	1.70909	1.68407	0	1.13799	0	0.991693	0.69676	0.881666	0.790277	0.429366	1
NC_000067.7	87656290	87683468	-	3283	gene-Gm33517	Gm33517	lncRNA	102636458	predicted gene%2C 33517	0	0	2	0	1	3	0	0	0	1	0	0.17	3	0	0	2	0	0	1.65763	0	1.17936	3.50976	0	0	0	0.751922	0	0	2.5261	0	0	2.5519	0.761043	-0.0586423	0.828797	-0.0707559	0.943592	1
NC_000067.7	87683730	87720150	+	3308	gene-Atg16l1	Atg16l1	protein_coding	77040	autophagy related 16-like 1 %28S. cerevisiae%29	2044.5	1623.75	1251.5	1340	2676.5	2115.5	2212.5	1747.5	1652.5	1558	972.5	1734	3417	2284	2252.5	2078	1586.52	1393.25	1037.68	1264.57	3155.97	2475.55	2512.71	2020.52	1568.44	1171.49	874.202	1481.78	2877.23	2875.68	2562.75	2651.43	1969.36	-0.108206	0.204503	-0.529117	0.596725	1
NC_000067.7	87704660	87704931	+	272	gene-Gm25395	Gm25395	guide_RNA	115485773		4	10	10	5	4	2	9	1	3	9	4	4	12	4	4	7	3.10474	8.57912	8.28817	4.71855	4.71744	2.33984	10.2235	1.1559	2.84826	6.76729	3.59754	3.41817	10.1044	5.03622	4.55196	8.93166	5.52392	-0.555544	0.620444	-0.895397	0.370575	1
NC_000067.7	87708329	87713598	-	3332	gene-LOC118567766	LOC118567766	lncRNA	118567766		58	64	45.5	48	101.5	79.5	75.5	49.5	49.5	32	30.5	54.5	108	76	75	86	45.0188	54.9064	38.1256	45.2981	120.295	93.5936	86.3318	57.7951	47.471	24.0615	26.9815	46.1453	90.9397	95.6881	85.3493	109.732	66.7333	-0.0891853	0.273037	-0.326642	0.743939	1
NC_000067.7	87712293	87712540	+	248	gene-Scarna6	Scarna6	guide_RNA	100217415	small Cajal body-specific RNA 6	0	0	0	0	0	0	1	0	0	0	0	0.5	0	0	0.5	0	0	0	0	0	0	0	1.13594	0	0	0	0	0	0	0	0	0	0.0709965	0.1122	0.622506	0.180239	0.856965	1
NC_000067.7	87731402	87772880	+	3695	gene-Sag	Sag	protein_coding	20215	S-antigen%2C retina and pineal gland %28arrestin%29	17.5	6	6	12	0.5	2	3	2	1	2.5	8	14	3	4	0.5	3.5	13.9713	5.14747	4.9729	11.3245	0	2.33984	3.40783	2.3118	0.949421	1.50384	7.19508	11.9636	2.5261	5.03622	0	5.10381	4.85961	-0.426515	0.773415	-0.55147	0.581311	1
NC_000067.7	87780942	87872900	+	17540	gene-Dgkd	Dgkd	protein_coding	227333	diacylglycerol kinase%2C delta	2582.5	1506.5	1043	1095.5	5313.75	2735.5	3400.5	2793	1220.5	1593.75	815	1329.5	5028.5	3942.5	3781.5	2821.2	2004.11	1292.02	864.456	1034.31	6267.12	3200.9	3862.21	3228.43	1158.29	1198.56	732.999	1136.54	4233.75	4963.19	4303.88	3599.46	2692.51	-0.0452502	0.283451	-0.159641	0.873164	1
NC_000067.7	87781069	87782021	-	841	gene-Gm19582	Gm19582	lncRNA	100503175	predicted gene%2C 19582	19.5	15.5	14.7	11.2	45.75	23	25	23	11	1	16	14	56.5	35.5	38	25.5	15.5237	13.7266	12.4323	10.3808	54.2506	26.9082	28.3986	26.5857	10.4436	0.751922	14.3902	11.9636	47.1539	45.3259	43.2436	33.1748	24.6659	-0.29797	0.422285	-0.705615	0.480428	1
NC_000067.7	87872841	87936308	-	8770	gene-Usp40	Usp40	protein_coding	227334	ubiquitin specific peptidase 40	996	1434	1522.5	1297.5	582	496.5	755.5	624	1082.5	842	1012	1232.5	916	504	610	396	773.081	1230.25	1261.46	1224.94	686.388	580.28	858.774	721.283	1027.27	633.118	910.177	1052.8	771.304	634.563	694.174	505.277	847.821	0.124891	0.221501	0.563842	0.572862	1
NC_000067.7	87950003	87951881	+	1879	gene-Gm5832	Gm5832	pseudogene	545344	predicted gene 5832	1.99	2.56	4.38	0.62	0.51	0.56	0	0	1.6	18.01	2.12	0.53	0.5	0.2	1.11	1	1.55237	2.57374	3.31527	0.943711	1.17936	1.16992	0	0	1.89884	13.5346	1.79877	0.854543	0	0	1.13799	1.27595	1.95219	0.0136103	0.878197	0.015498	0.987635	1
NC_000067.7	87952876	87953785	+	910	gene-Gm15375	Gm15375	pseudogene	677561	predicted gene 15375	0	0	0	0	0	0	0	0	0	0	0	0	0	0	0	0	0	0	0	0	0	0	0	0	0	0	0	0	0	0	0	0	0	NA	NA	NA	NA	NA
NC_000067.7	87983133	88147724	+	3242	gene-Ugt1a10	Ugt1a10	protein_coding	394430	UDP glycosyltransferase 1 family%2C polypeptide A10	10.33	7	3	24	1.67	3.33	4.22	5.78	6.78	8.55	4.44	12.69	2.67	1.7	1.78	2.11	7.76186	6.00538	2.48645	22.6491	2.35872	3.50976	4.54378	6.93541	6.64594	6.76729	3.59754	11.1091	2.5261	2.51811	2.27598	2.5519	5.89015	0.63159	0.688338	0.917557	0.358851	1
NC_000067.7	87983133	87984062	+	930	gene-Gm38421	Gm38421	pseudogene	100418104	predicted gene%2C 38421	0	0	0	0	0	0	0	0	0	0	0	0.07	0	0	0	0	0	0	0	0	0	0	0	0	0	0	0	0	0	0	0	0	0	NA	NA	NA	NA	NA
NC_000067.7	87998501	88147724	+	3216	gene-Ugt1a9	Ugt1a9	protein_coding	394434	UDP glucuronosyltransferase 1 family%2C polypeptide A9	10.33	7	3	24	1.67	3.33	5.22	5.78	6.78	8.55	4.44	12.69	2.67	1.7	1.78	2.11	7.76186	6.00538	2.48645	22.6491	2.35872	3.50976	5.67972	6.93541	6.64594	6.76729	3.59754	11.1091	2.5261	2.51811	2.27598	2.5519	5.96114	0.706064	0.685821	1.02952	0.303237	1
NC_000067.7	88015550	88146720	+	2206	gene-Ugt1a8	Ugt1a8	protein_coding	613123	UDP glucuronosyltransferase 1 family%2C polypeptide A8	10.33	7	3	24	1.67	3.33	4.22	5.78	6.78	8.55	4.44	12.55	2.67	1.56	1.78	2.11	7.76186	6.00538	2.48645	22.6491	2.35872	3.50976	4.54378	6.93541	6.64594	6.76729	3.59754	11.1091	2.5261	2.51811	2.27598	2.5519	5.89015	0.63159	0.688338	0.917557	0.358851	1
NC_000067.7	88022723	88147724	+	3294	gene-Ugt1a7c	Ugt1a7c	protein_coding	394432	UDP glucuronosyltransferase 1 family%2C polypeptide A7C	33.33	18	4	110	1.67	19.33	10.72	20.78	31.78	18.55	14.44	71.69	9.67	5.7	7.78	4.11	25.6141	15.4424	3.31527	103.808	2.35872	22.2285	12.4954	24.2739	30.3815	14.2865	12.5914	61.5271	8.42034	7.55432	9.10392	5.10381	22.4066	0.795128	0.698324	1.13862	0.25486	1
NC_000067.7	88030979	88146720	+	2293	gene-Ugt1a6b	Ugt1a6b	protein_coding	394435	UDP glucuronosyltransferase 1 family%2C polypeptide A6B	20.33	12.5	5	33	1.67	3.33	5.72	10.78	12.78	10.55	4.94	17.55	2.67	2.06	1.78	2.61	15.5237	10.2949	4.14409	31.1424	2.35872	3.50976	6.81567	12.7149	12.3425	8.27114	4.49692	15.3818	2.5261	2.51811	2.27598	3.82786	8.63404	0.945854	0.667455	1.41711	0.156452	1
NC_000067.7	88054440	88055332	+	893	gene-Gm15372	Gm15372	pseudogene	100418105	predicted gene 15372	0	0	0	0	0	0	0.5	1	0	0	0	0	0	0	0	0	0	0	0	0	0	0	0	1.1559	0	0	0	0	0	0	0	0	0.0722438	0.1122	0.622506	0.180239	0.856965	1
NC_000067.7	88062531	88147724	+	3302	gene-Ugt1a6a	Ugt1a6a	protein_coding	94284	UDP glucuronosyltransferase 1 family%2C polypeptide A6A	47.33	37.5	10	69	11.67	12.33	7.72	32.78	33.78	21.55	8.94	39.69	4.67	5.2	3.78	10.61	36.4807	32.6007	8.28817	65.116	14.1523	14.039	9.08755	38.1448	32.2803	16.5423	8.09446	34.1817	4.21017	6.29527	4.55196	14.0355	21.1313	1.18337	0.605127	1.95558	0.0505149	1
NC_000067.7	88093734	88147724	+	3208	gene-Ugt1a5	Ugt1a5	protein_coding	394433	UDP glucuronosyltransferase 1 family%2C polypeptide A5	10.33	7	3.17	24	1.67	3.33	4.22	5.78	6.78	8.55	4.61	12.69	2.67	1.7	1.78	2.11	7.76186	6.00538	2.48645	22.6491	2.35872	3.50976	4.54378	6.93541	6.64594	6.76729	4.49692	11.1091	2.5261	2.51811	2.27598	2.5519	5.94636	0.633632	0.683993	0.926373	0.354252	1
NC_000067.7	88128333	88147724	+	3206	gene-Ugt1a2	Ugt1a2	protein_coding	22236	UDP glucuronosyltransferase 1 family%2C polypeptide A2	10.33	7	3.17	24	1.67	3.33	4.22	5.78	6.78	8.55	4.61	12.69	2.67	1.7	1.78	2.11	7.76186	6.00538	2.48645	22.6491	2.35872	3.50976	4.54378	6.93541	6.64594	6.76729	4.49692	11.1091	2.5261	2.51811	2.27598	2.5519	5.94636	0.633632	0.683993	0.926373	0.354252	1
NC_000067.7	88132454	88133470	-	1017	gene-Dnajb3	Dnajb3	protein_coding	15504	DnaJ heat shock protein family %28Hsp40%29 member B3	247	141	125	138	99	108	82	101	142	177	124	181	152	71	62	119	191.718	120.966	103.602	130.232	116.757	126.351	93.1474	116.746	134.818	133.09	111.524	154.672	127.989	89.3928	70.5554	151.838	123.337	0.0405594	0.264734	0.153208	0.878234	1
NC_000067.7	88139681	88147724	+	3229	gene-Ugt1a1	Ugt1a1	protein_coding	394436	UDP glucuronosyltransferase 1 family%2C polypeptide A1	10.33	7	3	24	1.67	3.33	4.22	5.78	6.78	8.55	4.44	12.69	2.67	1.7	1.78	2.11	7.76186	6.00538	2.48645	22.6491	2.35872	3.50976	4.54378	6.93541	6.64594	6.76729	3.59754	11.1091	2.5261	2.51811	2.27598	2.5519	5.89015	0.63159	0.688338	0.917557	0.358851	1
NC_000067.7	88154713	88190011	+	8603	gene-Mroh2a	Mroh2a	protein_coding	100040766	maestro heat-like repeat family member 2A	1.5	52.5	77	44	30.5	17.5	14	11.5	31.5	15.5	86	24	29.5	11.5	22.5	13	1.55237	44.6114	63.8189	41.5233	35.3808	21.0586	15.9032	13.8708	30.3815	12.0307	77.3471	20.509	25.261	15.1086	25.0358	16.5874	28.7488	0.0573014	0.629589	0.091014	0.927481	1
NC_000067.7	88186578	88205366	-	8504	gene-Hjurp	Hjurp	protein_coding	381280	Holliday junction recognition protein	1966	4676	4703.07	3978.67	2877.5	1720.5	2023	2398.5	3250	2896	3590.67	2815	3285	1720	1964	1809	1525.98	4011.6	3897.93	3755.02	3394.2	2012.26	2298.02	2771.85	3085.62	2177.56	3229.69	2405.54	2766.08	2165.57	2235.01	2308.2	2752.51	0.141249	0.274684	0.514222	0.607097	1
NC_000067.7	88234457	88316575	+	4037	gene-Trpm8	Trpm8	protein_coding	171382	transient receptor potential cation channel%2C subfamily M%2C member 8	18	8.2	0	2	42	23	23	17	4	3	0	1	45	23	19	14	13.9713	6.8633	0	1.88742	49.5332	26.9082	26.1267	19.6503	3.79768	2.25576	0	0.854543	37.8916	28.9582	21.6218	17.8633	16.1365	0.172717	0.611271	0.282553	0.777519	1
NC_000067.7	88334688	88356022	+	980	gene-Spp2	Spp2	protein_coding	75396	secreted phosphoprotein 2	0	3	0	4	1	0	0	1	3	0	0	0	3	1	0	0	0	2.57374	0	3.77484	1.17936	0	0	1.1559	2.84826	0	0	0	2.5261	1.25905	0	0	0.957329	-0.243457	0.852317	-0.285641	0.775153	1
NC_000067.7	88371691	88390341	-	607	gene-Gm29538	Gm29538	lncRNA	102636980	predicted gene 29538	0	0	0	0	0	0	0	0	0	0	1	0	0	0	0	0	0	0	0	0	0	0	0	0	0	0	0.899385	0	0	0	0	0	0.0562115	0	0.622506	0	1	1
NC_000067.7	88387897	88425016	+	3563	gene-Gm28888	Gm28888	lncRNA	102636823		0	0	0	0	0	0	0	0	4	0	0	0	0	0	0	0	0	0	0	0	0	0	0	0	3.79768	0	0	0	0	0	0	0	0.237355	0	0.622506	0	1	1
NC_000067.7	88427593	88437788	-	1957	gene-Glrp1	Glrp1	protein_coding	14659	glutamine repeat protein 1	0	2	16	39	0	0	0	0	2	0	2	12	0	0	0	0	0	1.71582	13.2611	36.8047	0	0	0	0	1.89884	0	1.79877	10.2545	0	0	0	0	4.10836	0	0.867992	0	1	1
NC_000067.7	88479239	88489888	+	2622	gene-Gm19589	Gm19589	lncRNA	100503197	predicted gene%2C 19589	0	0	0	1	0	0	0	0	0	0	8	0	0	0	0	0	0	0	0	0.943711	0	0	0	0	0	0	7.19508	0	0	0	0	0	0.508674	0	0.622506	0	1	1
NC_000067.7	88494428	88497696	-	1242	gene-Gm41912	Gm41912	lncRNA	105246654		0	0	0	0	2	0	1	0	0	0	0	0	0	0	0	0	0	0	0	0	2.35872	0	1.13594	0	0	0	0	0	0	0	0	0	0.218417	0.319702	0.622506	0.513573	0.607551	1
NC_000067.7	88625947	88629913	-	3967	gene-Arl4c	Arl4c	protein_coding	320982	ADP-ribosylation factor-like 4C	539	428	729.5	332	599	532	586	507	245	669	686	324	744	527	687	576	418.364	367.186	605.037	313.312	706.437	622.398	665.663	586.042	232.608	503.036	616.978	276.872	626.474	663.521	781.8	734.948	545.042	-0.117855	0.285316	-0.413067	0.679557	1
NC_000067.7	88682612	88683455	+	476	gene-Platr5	Platr5	lncRNA	78650	pluripotency associated transcript 5	0	0	0	0	0	0	0	0	0	0	0	0	0	0	0	0	0	0	0	0	0	0	0	0	0	0	0	0	0	0	0	0	0	NA	NA	NA	NA	NA
NC_000067.7	88859966	88861298	+	1333	gene-Gm4753	Gm4753	pseudogene	208347		0	0	0	0	0	0	0	0	0	0	0	0	0	0	0	0	0	0	0	0	0	0	0	0	0	0	0	0	0	0	0	0	0	NA	NA	NA	NA	NA
NC_000067.7	88907467	88943900	-	7252	gene-Gm34194	Gm34194	lncRNA	102637364		0	0	0	0	6.5	3	0	0	0	0	0.14	0	0	0	0	0	0	0	0	0	7.07617	3.50976	0	0	0	0	0	0	0	0	0	0	0.66162	0.809491	0.62529	1.29459	0.195463	1
NC_000067.7	88943835	88949932	+	603	gene-1700067G17Rik	1700067G17Rik	lncRNA	73475	RIKEN cDNA 1700067G17 gene	0	0	0	0	0.5	0	0	0	0	0	0	0	0	0	0	0	0	0	0	0	0	0	0	0	0	0	0	0	0	0	0	0	0	NA	NA	NA	NA	NA
NC_000067.7	88998061	89082809	+	5455	gene-Sh3bp4	Sh3bp4	protein_coding	98402	SH3-domain binding protein 4	3735	5487.5	6363	5136.1	1587	2312	2106	2743	5224	2913	4225	3971	2852	1440	1990	902	2899.05	4708.22	5273.76	4846.9	1871.65	2704.86	2392.3	3170.64	4959.77	2190.35	3799.9	3393.39	2401.48	1813.04	2264.6	1150.91	3115.05	0.398552	0.289993	1.37435	0.169333	1
NC_000067.7	89029977	89031775	-	1562	gene-Gm34331	Gm34331	lncRNA	102637553		0	2.5	49	7	0	0	0	0	4	13	33.67	5	0	0	4	0	0	1.71582	40.612	6.60597	0	0	0	0	3.79768	9.77498	30.5791	4.27272	0	0	4.55196	0	6.36939	-0.634332	0.886815	-0.715292	0.474429	1
NC_000067.7	89183865	89184722	-	858	gene-Gm5259	Gm5259	pseudogene	383542	predicted gene 5259	0.5	0	0	0	0	0	0	0	0	0	0	0	0	0	0	0	0	0	0	0	0	0	0	0	0	0	0	0	0	0	0	0	0	NA	NA	NA	NA	NA
NC_000067.7	89288064	89333855	-	591	gene-C030007H22Rik	C030007H22Rik	lncRNA	77331	RIKEN cDNA C030007H22 gene	6	1	0	0	0	0	0	0	0	0	1	8	1	0	0	0	4.65712	0.857912	0	0	0	0	0	0	0	0	0.899385	6.83635	0.842034	0	0	0	0.8808	-0.14302	0.75636	-0.189091	0.850022	1
NC_000067.7	89315418	89322029	+	1375	gene-Gm41913	Gm41913	lncRNA	105246655		0	0	0	0	0	0	0	0	0	0	2	0	0	0	0	0	0	0	0	0	0	0	0	0	0	0	1.79877	0	0	0	0	0	0.112423	0	0.622506	0	1	1
NC_000067.7	89382533	89823004	+	9581	gene-Agap1	Agap1	protein_coding	347722	ArfGAP with GTPase domain%2C ankyrin repeat and PH domain 1	4685	3045	2335.17	2033	4772	3028	3567	3035	2582	3077	2310	3269	4932	3518	3885	3139	3636.43	2612.34	1935.29	1918.56	5627.91	3542.52	4051.91	3508.16	2451.4	2313.66	2077.58	2793.5	4152.91	4429.35	4421.09	4005.21	3342.37	-0.0234156	0.22052	-0.106183	0.915437	1
NC_000067.7	89482230	89508649	-	9150	gene-Gm41914	Gm41914	lncRNA	105246657		37	15	44	26	78	44.45	42	41.5	13	39	38	24	75	40.25	50	32	28.7189	12.8687	36.468	24.5365	91.9902	51.4765	47.7097	48.5479	12.3425	29.3249	34.1766	20.509	63.1526	50.3622	56.8995	40.8305	40.6196	0.169757	0.360572	0.4708	0.637784	1
NC_000067.7	89604229	89611614	-	3611	gene-4933400F21Rik	4933400F21Rik	lncRNA	74403	RIKEN cDNA 4933400F21 gene	19	12	32	8	2	5	14	10	11	54	34	47	12	7	8	6	14.7475	10.2949	26.5222	7.54968	2.35872	5.8496	15.9032	11.559	10.4436	40.6038	30.5791	40.1635	10.1044	8.81338	9.10392	7.65571	15.7658	-0.00171782	0.558737	-0.00307448	0.997547	1
NC_000067.7	89855684	89858898	-	2126	gene-Gbx2	Gbx2	protein_coding	14472	gastrulation brain homeobox 2	703	1098	1343.5	758.5	640.5	784	655	620.5	951	1453	988.5	611	743	659	618.5	455	545.659	941.987	1113.93	715.333	754.791	917.217	744.044	716.659	902.899	1092.54	888.592	522.126	625.632	829.717	703.278	580.558	787.185	0.189873	0.25254	0.751852	0.45214	1
NC_000067.7	89857930	89862331	+	1524	gene-LOC102637806	LOC102637806	protein_coding	102637806		70	198	179.5	141.5	71.5	72	50	75	143	181	101.5	87	83	65	49.5	38	54.333	169.867	149.187	134.007	84.914	84.2343	56.7972	86.6926	135.767	136.098	91.7372	74.3453	69.8889	81.8385	56.8995	48.4862	94.6933	0.26946	0.339117	0.794592	0.426851	1
NC_000067.7	89880313	89942388	-	2636	gene-Asb18	Asb18	protein_coding	208372	ankyrin repeat and SOCS box-containing 18	10	8	1	0	19	10	24	33.5	7	0	0	7	44	24	21	20	7.76186	6.8633	0.828817	0	22.4079	11.6992	27.2627	39.3007	6.64594	0	0	5.9818	37.0495	30.2173	23.8978	25.519	15.3397	-0.183445	0.679927	-0.269801	0.787313	1
NC_000067.7	89890242	89894241	-	2052	gene-Gm41915	Gm41915	lncRNA	105246658		0	5	0	0	4	6	0	8	3	0	0	1	13	11	2	31	0	4.28956	0	0	4.71744	7.01952	0	9.24721	2.84826	0	0	0.854543	10.9464	13.8496	2.27598	39.5545	5.97519	-1.19922	0.851682	-1.40806	0.159113	1
NC_000067.7	89932383	89935083	+	1574	gene-Gm34616	Gm34616	lncRNA	102637925		0	0	0	0	0	0	0	0	0	0	0	0	0	0	0	0	0	0	0	0	0	0	0	0	0	0	0	0	0	0	0	0	0	NA	NA	NA	NA	NA
NC_000067.7	89969854	90081158	-	3272	gene-Iqca	Iqca	protein_coding	74918	IQ motif containing with AAA domain	0	14	12	24	2	1	3	5	4	6	10	27	4	0	4	1	0	12.0108	9.94581	22.6491	2.35872	1.16992	3.40783	5.77951	3.79768	4.51153	8.99385	23.0727	3.36814	0	4.55196	1.27595	6.68084	0.285437	0.794162	0.359419	0.719282	1
NC_000067.7	90081214	90087177	+	1388	gene-4930434B07Rik	4930434B07Rik	lncRNA	73973		0	3	0	1	0	1	1	0	2	0	0	0	0	0	0	1	0	2.57374	0	0.943711	0	1.16992	1.13594	0	1.89884	0	0	0	0	0	0	1.27595	0.562382	0.213832	0.803038	0.266278	0.790025	1
NC_000067.7	90131702	90143446	+	2332	gene-Ackr3	Ackr3	protein_coding	12778	atypical chemokine receptor 3	256	882	1545	330	142	161	144	174	617	1292.5	499	125	191	134	129	102	198.704	756.678	1280.52	311.424	167.469	188.357	163.576	201.127	585.792	971.483	448.793	106.818	160.829	168.713	146.801	130.147	374.202	0.224897	0.504918	0.445413	0.656021	1
NC_000067.7	90176098	90218492	+	4989	gene-2700003A03Rik	2700003A03Rik	lncRNA	102638195		0	12	16	1	3	0	3	1	1	3.5	3	3	1	1	3	1	0	10.2949	13.2611	0.943711	3.53808	0	3.40783	1.1559	0.949421	3.00769	2.69815	2.56363	0.842034	1.25905	3.41397	1.27595	3.03822	0.165566	0.838176	0.197531	0.843412	1
NC_000067.7	90265375	90379504	+	1821	gene-Gm34992	Gm34992	lncRNA	102638421		0	2	0	0	0	0	0	0	6	0	0	0	0	0	0	0	0	1.71582	0	0	0	0	0	0	5.69652	0	0	0	0	0	0	0	0.463272	0	0.622506	0	1	1
NC_000067.7	90381252	90431678	-	1071	gene-Gm28722	Gm28722	lncRNA	105246660		0	3	8	0	0	0	0	0	0	0	10	0	0	0	0	0	0	2.57374	6.63054	0	0	0	0	0	0	0	8.99385	0	0	0	0	0	1.13738	0	0.638205	0	1	1
NC_000067.7	90434448	90452633	+	4141	gene-Gm35048	Gm35048	lncRNA	102638497		0	5	23	4	0	1	0	0	0	5	14	12	0	0	0	0	0	4.28956	19.0628	3.77484	0	1.16992	0	0	0	3.75961	12.5914	10.2545	0	0	0	0	3.43141	0.273522	0.883143	0.309715	0.756778	1
NC_000067.7	90466717	90475593	-	538	gene-Gm35141	Gm35141	lncRNA	108167648		0	0	0	0	0	0	0	0	0	0	0	0	0	0	0	0	0	0	0	0	0	0	0	0	0	0	0	0	0	0	0	0	0	NA	NA	NA	NA	NA
NC_000067.7	90475775	90510509	-	746	gene-Gm41917	Gm41917	lncRNA	105246662		0	0	0	0	0	0	0	0	0	0	0	0	0	0	0	0	0	0	0	0	0	0	0	0	0	0	0	0	0	0	0	0	0	NA	NA	NA	NA	NA
NC_000067.7	90510585	90511014	+	353	gene-Gm35192	Gm35192	lncRNA	102638691		0	0	0	0	0	0	0	0	0	0	0	0	0	0	0	0	0	0	0	0	0	0	0	0	0	0	0	0	0	0	0	0	0	NA	NA	NA	NA	NA
NC_000067.7	90531147	90541063	+	1843	gene-Cops8	Cops8	protein_coding	108679	COP9 signalosome subunit 8	5574	5149	6750	5105.5	2692	3340	3051	2952	4903	4461	6011	4693	4100	2676	3083	3070	4326.46	4417.39	5594.52	4818.59	3174.84	3907.53	3465.77	3412.22	4655.01	3354.32	5406.2	4010.37	3452.34	3369.23	3508.42	3917.17	4049.4	-0.0290389	0.155882	-0.186288	0.852219	1
NC_000067.7	90576800	90581668	+	2765	gene-Gm35242	Gm35242	lncRNA	102638753		0	0	0	18	0	0	0	0	0	0	0	0	0	0	0	0	0	0	0	16.9868	0	0	0	0	0	0	0	0	0	0	0	0	1.06167	0	0.623448	0	1	1
NC_000067.7	90588683	90607377	+	1437	gene-Gm9991	Gm9991	lncRNA	433332		0	0	0	2	0	0	0	0	0	0	0	0	0	0	0	0	0	0	0	1.88742	0	0	0	0	0	0	0	0	0	0	0	0	0.117964	0	0.622506	0	1	1
NC_000067.7	90614567	90631612	-	586	gene-Gm35332	Gm35332	lncRNA	102638873		0	0	1	0	0	0	0	0	0	0	0	0	0	0	0	0	0	0	0.828817	0	0	0	0	0	0	0	0	0	0	0	0	0	0.0518011	0	0.622506	0	1	1
NC_000067.7	90686484	90691736	-	3363	gene-Gm41918	Gm41918	lncRNA	105246663		0	0	0	0	0	0	0	0	0	0	0	0	0	1	0	0	0	0	0	0	0	0	0	0	0	0	0	0	0	1.25905	0	0	0.0786909	-0.0953021	0.622506	-0.153094	0.878324	1
NC_000067.7	90694582	90771710	-	10858	gene-Col6a3	Col6a3	protein_coding	12835	collagen%2C type VI%2C alpha 3	2	177	442	1035	119	32	287	579	590	189	260	834	382	93	138	311	1.55237	151.85	366.337	976.74	140.344	37.4374	326.016	669.267	560.158	142.113	233.84	712.689	321.657	117.092	157.043	396.821	331.935	0.172324	0.7912	0.217801	0.827584	1
NC_000067.7	90815589	90836959	-	1431	gene-Gm35381	Gm35381	lncRNA	102638944		0	1	0	1	1	0	0	0	0	11	4	0	0	0	1	0	0	0.857912	0	0.943711	1.17936	0	0	0	0	8.27114	3.59754	0	0	0	1.13799	0	0.999228	0.00157941	0.8263	0.00191142	0.998475	1
NC_000067.7	90842750	90878864	+	4556	gene-Mlph	Mlph	protein_coding	171531	melanophilin	45	12	19	106	4	0	1	9	38	0	51	14	6	2	0	1	34.9284	10.2949	15.7475	100.033	4.71744	0	1.13594	10.4031	36.078	0	45.8686	11.9636	5.05221	2.51811	0	1.27595	17.5011	0.461062	0.828413	0.55656	0.577828	1
NC_000067.7	90879431	90881881	+	616	gene-Prlh	Prlh	protein_coding	623503	prolactin releasing hormone	0	0	0	0	0	0	0	0	0	0	0	0	0	0	0	0	0	0	0	0	0	0	0	0	0	0	0	0	0	0	0	0	0	NA	NA	NA	NA	NA
NC_000067.7	90885855	90897395	-	2003	gene-Rab17	Rab17	protein_coding	19329	RAB17%2C member RAS oncogene family	0	0	3	0	0	0	1	0	3	0	2	0	0	0	0	0	0	0	2.48645	0	0	0	1.13594	0	2.84826	0	1.79877	0	0	0	0	0	0.516839	0.130678	0.667511	0.19577	0.84479	1
NC_000067.7	90924652	91056666	+	12092	gene-Lrrfip1	Lrrfip1	protein_coding	16978	leucine rich repeat %28in FLII%29 interacting protein 1	4120	3117	8913	3770	1097	1013	1065	1132.33	2726	2491.5	6041	5789	1273	852	1118	910	3197.89	2674.11	7387.25	3557.79	1293.76	1185.13	1209.78	1308.48	2588.12	1873.79	5433.18	4946.95	1071.91	1072.71	1272.27	1161.12	2577.14	0.121568	0.336647	0.361116	0.718013	1
NC_000067.7	91072695	91098521	+	4025	gene-Rbm44	Rbm44	protein_coding	329207	RNA binding motif protein 44	5.25	3	5.75	8.5	2.75	10.5	0.75	6	6.25	6	3.5	1.75	5.25	2.5	3.25	4	3.88093	2.57374	4.9729	7.54968	3.53808	11.6992	1.13594	6.93541	5.69652	4.51153	3.59754	1.70909	4.21017	2.51811	3.41397	5.10381	4.56541	0.511142	0.64786	0.78897	0.43013	1
NC_000067.7	91075173	91075467	+	295	gene-Gm35443	Gm35443	pseudogene	102639030		0	0	0	0	0	0	0	0	0	0	2	0	0	0	0	0	0	0	0	0	0	0	0	0	0	0	1.79877	0	0	0	0	0	0.112423	0	0.622506	0	1	1
NC_000067.7	91099010	91099885	-	876	gene-Gm7776	Gm7776	pseudogene	665766	predicted gene 7776	3.5	3	4.5	4	1.5	5.5	5	6	5	24.5	6.33	5	4.5	5	0.5	3	3.10474	2.57374	3.31527	3.77484	2.35872	7.01952	5.67972	6.93541	4.7471	18.0461	5.39631	4.27272	3.36814	6.29527	0	3.82786	5.04472	0.591354	0.674194	0.877127	0.380418	1
NC_000067.7	91107544	91152918	+	5991	gene-Ramp1	Ramp1	protein_coding	51801	receptor %28calcitonin%29 activity modifying protein 1	266.5	980	1376.75	1796.75	134.5	355	221.5	275	741.25	2230.25	844.5	624.75	424	176.75	179.5	136	206.465	840.754	1141.28	1695.85	158.034	415.322	252.18	317.873	703.521	1676.79	759.081	534.09	357.023	222.853	204.838	173.529	603.717	0.233201	0.472665	0.493374	0.621748	1
NC_000067.7	91177412	91214243	+	2461	gene-Ube2f	Ube2f	protein_coding	67921	ubiquitin-conjugating enzyme E2F %28putative%29	1577	1655.5	2631.83	1941.25	681	811.5	740	683	1755.5	1867.75	2364	1765.5	981.33	744.25	738.75	793.5	1224.05	1420.7	2181.45	1831.74	803.145	949.975	840.599	789.481	1667.18	1404.59	2126.15	1509.12	826.036	936.736	840.975	1013.11	1272.81	-0.0946542	0.196073	-0.482751	0.629273	1
NC_000067.7	91218053	91225305	+	7253	gene-Gm7785	Gm7785	pseudogene	102639127		177.5	102.5	114.25	126.5	100	94.5	77	75.5	88	143	119.5	178.5	122.5	69.5	83.5	103.5	138.161	87.507	94.4852	118.908	117.936	109.973	87.4677	87.8485	83.549	107.525	107.926	152.109	102.728	88.1338	95.5912	132.699	107.034	-0.0539429	0.241901	-0.222996	0.823539	1
NC_000067.7	91226017	91248802	+	2739	gene-Scly	Scly	protein_coding	50880	selenocysteine lyase	260.5	282	326.25	476.5	257.75	264	262.75	312.5	225	206	293	232.5	389.25	214	321	294	201.808	241.931	270.194	449.206	304.275	308.859	298.753	360.641	213.62	154.896	263.52	198.254	327.551	269.438	365.295	375.13	287.711	-0.0703701	0.245787	-0.286305	0.774644	1
NC_000067.7	91249797	91276025	+	5442	gene-Espnl	Espnl	protein_coding	227357	espin-like	3	11	5	3.5	10	1	3	10	1	0	12	10	9	7	2	5	2.32856	9.43703	4.14409	3.77484	11.7936	1.16992	3.40783	11.559	0.949421	0	10.7926	8.54543	7.57831	8.81338	2.27598	6.37976	5.80936	0.12045	0.74961	0.160683	0.872343	1
NC_000067.7	91278795	91290126	+	3020	gene-Klhl30	Klhl30	protein_coding	70788	kelch-like 30	39.75	13	84	373	0	2	0	10	64	1	75	32	13	0	3	1	31.0474	11.1529	69.6207	352.004	0	2.33984	0	11.559	60.7629	0.751922	67.4539	27.3454	10.9464	0	3.41397	1.27595	40.6046	-0.0881734	0.843761	-0.1045	0.916772	1
NC_000067.7	91293033	91301939	+	3934	gene-Erfe	Erfe	protein_coding	227358	erythroferrone	53.5	53	77.5	63	9.5	7.5	6.5	19	21.5	12.5	39.5	8.5	7	4.5	12.5	5.5	41.914	45.4693	64.6477	59.4538	11.7936	9.35936	6.81567	21.9621	20.8873	9.02306	35.9754	6.83635	5.89424	5.03622	13.6559	7.65571	22.8987	0.559053	0.532252	1.05035	0.293556	1
NC_000067.7	91301568	91326566	-	3389	gene-Ilkap	Ilkap	protein_coding	67444	integrin-linked kinase-associated serine/threonine phosphatase 2C	3204.5	3129.25	3793.5	3044.75	1357.25	1514.5	1381.5	1506	2993	2915.5	3135.25	2732.5	1886	1323.25	1422.5	1285.5	2486.9	2684.41	3144.53	2873.6	1600.39	1771.26	1569.87	1740.79	2841.62	2192.6	2819.57	2334.61	1588.08	1665.73	1618.22	1640.87	2160.82	0.0370443	0.118848	0.311695	0.755272	1
NC_000067.7	91332601	91333751	-	547	gene-1700020N18Rik	1700020N18Rik	lncRNA	67086	RIKEN cDNA 1700020N18 gene	0	0	0	0	0	0	0	0	0	0	0	0	0	0	0	0	0	0	0	0	0	0	0	0	0	0	0	0	0	0	0	0	0	NA	NA	NA	NA	NA
NC_000067.7	91339204	91342901	-	2771	gene-Hes6	Hes6	protein_coding	55927	hairy and enhancer of split 6	2309	4444.75	9123	3350.75	1131.25	1193	1134	1185	5316.5	5151	4745.25	1535	1895	983.25	1158	876	1792.21	3813.42	7561.3	3162.37	1333.86	1395.71	1288.16	1369.74	5047.12	3873.15	4267.58	1311.72	1595.66	1237.65	1317.79	1117.73	2592.82	0.0303506	0.384596	0.0789155	0.9371	1
NC_000067.7	91343699	91387072	-	6106	gene-Per2	Per2	protein_coding	18627	period circadian clock 2	211.5	349.5	308	248	354.5	264.5	212	274	177	265	259.5	212.5	332.5	317	203.5	218.5	164.551	300.269	255.276	234.04	417.494	308.859	240.82	316.717	168.047	199.259	233.84	181.163	279.555	399.12	232.15	278.158	263.082	0.109615	0.238158	0.460262	0.645328	1
NC_000067.7	91370725	91381244	+	9217	gene-Gm35591	Gm35591	lncRNA	102639235		35.5	28.5	69	40	53.5	20.5	29	26	24	31	51.5	38.5	52.5	40	32.5	39.5	27.9427	24.0215	57.1884	37.7484	63.6855	23.3984	32.9424	30.0534	22.7861	23.3096	46.768	32.4726	43.7858	50.3622	36.4157	51.0381	37.7449	-0.261095	0.375721	-0.694917	0.487107	1
NC_000067.7	91406493	91412497	+	2110	gene-Gm28382	Gm28382	lncRNA	102639373		0	0	0	0	0	0	0	0	0	0	0	0	0	0	1	0	0	0	0	0	0	0	0	0	0	0	0	0	0	0	1.13799	0	0.0711244	-0.0953021	0.622506	-0.153094	0.878324	1
NC_000067.7	91422311	91457029	+	3940	gene-Traf3ip1	Traf3ip1	protein_coding	74019	TRAF3 interacting protein 1	275	340	445	285	368	473	344	293	287	350	422	342	487	320	342	355	213.451	291.69	368.824	268.958	434.005	553.372	390.765	338.679	272.484	263.173	379.54	292.254	410.071	402.897	389.193	452.963	357.645	0.052229	0.204645	0.255217	0.798556	1
NC_000067.7	91467725	91487312	+	6820	gene-Asb1	Asb1	protein_coding	65247	ankyrin repeat and SOCS box-containing 1	1556	1159	704	682	2007	1655	1552	1494	1022	721	492.5	720	2569	1909	1756	1633	1207.75	994.32	583.487	643.611	2366.98	1936.22	1762.99	1726.92	970.308	542.135	442.497	615.271	2163.19	2403.53	1998.31	2083.63	1402.57	-0.146889	0.265464	-0.553331	0.580037	1
NC_000067.7	91538933	91552235	+	515	gene-Gm28380	Gm28380	lncRNA	102639494		0	0	0	0	0	0	0	0	0	0	0	0	0	0	0	1	0	0	0	0	0	0	0	0	0	0	0	0	0	0	0	1.27595	0.079747	-0.0953021	0.622506	-0.153094	0.878324	1
NC_000067.7	91729183	91775756	+	1335	gene-Twist2	Twist2	protein_coding	13345	twist basic helix-loop-helix transcription factor 2	33	12	45	49	2	8	8	16	43	25	44	100	20	10	9	14	25.6141	10.2949	37.2968	46.2418	2.35872	9.35936	9.08755	18.4944	40.8251	18.798	39.5729	85.4543	16.8407	12.5905	10.2419	17.8633	25.0584	-0.479395	0.55375	-0.865725	0.386641	1
NC_000067.7	91743149	91759044	-	502	gene-Gm46117	Gm46117	lncRNA	108167658		0	0	0	0	0	0	0	0	1	6	5	3	0	0	0	0	0	0	0	0	0	0	0	0	0.949421	4.51153	4.49692	2.56363	0	0	0	0	0.782594	0	0.749653	0	1	1
NC_000067.7	91806444	91808157	-	1211	gene-Gm46242	Gm46242	lncRNA	108167833		0	0	0	0	0	0	0	1	0	0	0	0	0	0	0	0	0	0	0	0	0	0	0	1.1559	0	0	0	0	0	0	0	0	0.0722438	0.1122	0.622506	0.180239	0.856965	1
NC_000067.7	91856501	92123424	-	22164	gene-Hdac4	Hdac4	protein_coding	208727	histone deacetylase 4	1986	1862.5	2319	971	1702	1483	1763	1394	1302	1921	1686	1745	2519.5	1679	1694.33	1640	1541.51	1597.43	1922.03	916.343	2007.27	1734.99	2002.67	1611.33	1236.15	1444.44	1516.36	1491.18	2121.93	2113.95	1927.76	2092.56	1704.87	-0.16455	0.19221	-0.856091	0.391947	1
NC_000067.7	91931387	91940384	-	6914	gene-LOC108167659	LOC108167659	lncRNA	108167659		0	0.5	8	8	2	11	9	1	0	7	15	12	8.5	6	14	7	0	0	6.63054	7.54968	2.35872	12.8691	10.2235	1.1559	0	5.26345	13.4908	10.2545	6.73628	7.55432	15.9319	8.93166	6.8094	-0.405387	0.8019	-0.505533	0.613184	1
NC_000067.7	92268385	92271022	-	1183	gene-LOC118567767	LOC118567767	lncRNA	118567767		0	0	0	0	0	0	0	0	0	0	0	0	0	0	0	0	0	0	0	0	0	0	0	0	0	0	0	0	0	0	0	0	0	NA	NA	NA	NA	NA
NC_000067.7	92276100	92282163	+	5310	gene-LOC118567768	LOC118567768	lncRNA	118567768		0	0	0	0	0	0	0	2.25	0	0	0.12	0	5	0.33	3.33	5	0	0	0	0	0	0	0	2.3118	0	0	0	0	4.21017	0	3.41397	6.37976	1.01973	-0.969123	0.765766	-1.26556	0.205671	1
NC_000067.7	92307279	92321349	+	1310	gene-Gm35992	Gm35992	lncRNA	102639756		1	0	0	0	0	1	1	0	0	0	0	4	1	1	1	0	0.776186	0	0	0	0	1.16992	1.13594	0	0	0	0	3.41817	0.842034	1.25905	1.13799	0	0.608706	-0.183591	0.841852	-0.21808	0.827367	1
NC_000067.7	92357606	92358340	-	735	gene-Gm7837	Gm7837	pseudogene	108167661		0	0	0	0	0	0	0	0	0	0	0	0	0	0	0	0	0	0	0	0	0	0	0	0	0	0	0	0	0	0	0	0	0	NA	NA	NA	NA	NA
NC_000067.7	92367208	92401547	-	1785	gene-Ndufa10	Ndufa10	protein_coding	67273	NADH:ubiquinone oxidoreductase subunit A10	8887	6890	6836	5530.5	3600.1	3823	3551	3142	5800.5	7650	5882	6135	5415	3618	4013	3776	6897.96	5911.01	5665.79	5218.72	4245.7	4472.61	4033.74	3631.84	5506.64	5752.2	5290.18	5242.62	4559.62	4555.26	4566.76	4817.99	5023.04	-0.17455	0.105956	-1.64738	0.0994797	1
NC_000067.7	92392205	92392264	-	60	gene-Mir6900	Mir6900	miRNA	102465542	microRNA 6900	0	0	0	0.5	0	0	0	0	0.5	0	0	0	0	0	0	0	0	0	0	0	0	0	0	0	0	0	0	0	0	0	0	0	0	NA	NA	NA	NA	NA
NC_000067.7	92407403	92408341	-	939	gene-Olfr1416	Olfr1416	protein_coding	259040	olfactory receptor 1416	0	0	0	0	0	0	0	0	0	0	0	0	0	0	0	0	0	0	0	0	0	0	0	0	0	0	0	0	0	0	0	0	0	NA	NA	NA	NA	NA
NC_000067.7	92418540	92419475	-	936	gene-Olfr1415	Olfr1415	protein_coding	258228	olfactory receptor 1415	0	0	0	0	0	0	0	0	0	0	0	0	0	0	0	0	0	0	0	0	0	0	0	0	0	0	0	0	0	0	0	0	0	NA	NA	NA	NA	NA
NC_000067.7	92438770	92446237	-	1189	gene-Olfr1414	Olfr1414	protein_coding	259041	olfactory receptor 1414	0	0	0	0	0	0	0	2	0	0	0	0	0	0	0	0	0	0	0	0	0	0	0	2.3118	0	0	0	0	0	0	0	0	0.144488	0.215951	0.622506	0.346906	0.728662	1
NC_000067.7	92500847	92501928	+	1082	gene-Olfr1413	Olfr1413	protein_coding	259039	olfactory receptor 1413	0	0	0	0	0	0	0	0	0	0	0	0	0	0	0	0	0	0	0	0	0	0	0	0	0	0	0	0	0	0	0	0	0	NA	NA	NA	NA	NA
NC_000067.7	92516054	92517019	+	966	gene-Olfr1412	Olfr1412	protein_coding	258274	olfactory receptor 1412	0	0	0	0	0	0	0	0	0	0	0	0	0	0	0	0	0	0	0	0	0	0	0	0	0	0	0	0	0	0	0	0	0	NA	NA	NA	NA	NA
NC_000067.7	92524243	92525214	+	972	gene-Olfr1411	Olfr1411	protein_coding	258483	olfactory receptor 1411	0	0	0	0	0	0	0	0	0	0	0	0	0	0	0	0	0	0	0	0	0	0	0	0	0	0	0	0	0	0	0	0	0	NA	NA	NA	NA	NA
NC_000067.7	92535561	92536529	+	969	gene-Olfr1410	Olfr1410	protein_coding	258484	olfactory receptor 1410	0	0	0	0	0	0	0	0	0	0	0	0	0	0	0	0	0	0	0	0	0	0	0	0	0	0	0	0	0	0	0	0	0	NA	NA	NA	NA	NA
NC_000067.7	92547603	92548723	+	1121	gene-Olfr12	Olfr12	protein_coding	257890	olfactory receptor 12	0	0	0	0	0	0	0	0	0	0	0	0	0	0	0	0	0	0	0	0	0	0	0	0	0	0	0	0	0	0	0	0	0	NA	NA	NA	NA	NA
NC_000067.7	92564867	92569707	-	711	gene-Cops9	Cops9	protein_coding	66915	COP9 signalosome subunit 9	3337	1683.67	1757.5	2210	430	579.83	528	449.33	1633.67	3772.33	2190.17	2006.93	1092	482.5	542	790.83	2590.13	1444.72	1457.06	2085.6	507.125	678.554	599.779	519	1551.35	2836.25	1969.65	1715.07	919.502	606.864	616.791	1009.28	1319.17	-0.442027	0.2609	-1.69424	0.0902195	1
NC_000067.7	92571940	92576630	-	1358	gene-Otos	Otos	protein_coding	260301	otospiralin	0	4	0	0	2	0	1	2	2	0	1	0	7	1	0	1	0	3.43165	0	0	2.35872	0	1.13594	2.3118	1.89884	0	0.899385	0	5.89424	1.25905	0	1.27595	1.2791	-0.318492	0.886479	-0.359278	0.719387	1
NC_000067.7	92641956	92658465	-	1295	gene-Gm29483	Gm29483	lncRNA	102641120	predicted gene 29483	0	0	0	0	0	9	1	1	0	0	0	0	1	0	1	1	0	0	0	0	0	10.5293	1.13594	1.1559	0	0	0	0	0.842034	0	1.13799	1.27595	1.00482	0.996171	0.847607	1.17527	0.239885	1
NC_000067.7	92679866	92688860	+	1125	gene-Gm36102	Gm36102	lncRNA	102639900		0	0	0	2	0	0	0	3	0	0	0	0	0	0	0	0	0	0	0	1.88742	0	0	0	3.4677	0	0	0	0	0	0	0	0	0.334695	0.319702	0.622506	0.513573	0.607551	1
NC_000067.7	92722787	92761295	-	1379	gene-Gm29481	Gm29481	lncRNA	115487108		7	6	3	4	3	7	9	2	0	0	4	6	11	2	10	3	5.4333	5.14747	2.48645	3.77484	3.53808	8.18944	10.2235	2.3118	0	0	3.59754	5.12726	9.26238	2.51811	11.3799	3.82786	4.80112	-0.142378	0.704233	-0.202175	0.83978	1
NC_000067.7	92759367	92787933	+	7119	gene-Gpc1	Gpc1	protein_coding	14733	glypican 1	4675.5	6992	11016	7300	4624	4699	4342.5	4730	6345.5	5562	5608	4254.75	5883.5	4610	4453	2932	3629.45	5998.52	9130.25	6889.09	5453.37	5497.46	4932.27	5467.41	6025.02	4182.19	5043.75	3636.08	4954.53	5804.24	5067.47	3741.09	5340.76	0.123265	0.249375	0.494295	0.621098	1
NC_000067.7	92772399	92776519	-	571	gene-Gm29480	Gm29480	lncRNA	102640163	predicted gene 29480	8.5	2	0	3.5	11	10	11	5.5	4.5	5	0	1	11	6	6	4	6.20949	1.71582	0	3.77484	12.973	11.6992	12.4954	6.93541	3.79768	3.75961	0	0.854543	9.26238	7.55432	6.82794	5.10381	5.81021	0.531865	0.628211	0.846634	0.397199	1
NC_000067.7	92778100	92778165	+	66	gene-Mir149	Mir149	miRNA	387167	microRNA 149	0	0	0	0	0.5	0	0	0	0	0	0	0	0.5	1	0	0	0	0	0	0	0	0	0	0	0	0	0	0	0	1.25905	0	0	0.0786909	-0.0953021	0.622506	-0.153094	0.878324	1
NC_000067.7	92787541	92830708	-	4979	gene-Ankmy1	Ankmy1	protein_coding	241158	ankyrin repeat and MYND domain containing 1	156	144	306.5	238	89.5	169	194.5	147	160.5	187	209	137.5	185	119	162	179	121.085	123.539	253.618	224.603	106.143	197.717	220.373	169.918	151.907	140.609	187.971	117.927	155.776	149.827	184.354	228.395	170.86	-0.0464995	0.296676	-0.156735	0.875454	1
NC_000067.7	92820508	92820696	+	189	gene-LOC115487694	LOC115487694	snRNA	115487694		0	0	0	0	0	0	0	0	0	0	0	0	0	0	0	0	0	0	0	0	0	0	0	0	0	0	0	0	0	0	0	0	0	NA	NA	NA	NA	NA
NC_000067.7	92834711	92836342	+	1491	gene-Dusp28	Dusp28	protein_coding	67446	dual specificity phosphatase 28	321	331	462	293	223	239	199	213.5	356.5	390.5	423.5	225.5	352	178.5	199	191	249.156	283.969	382.914	276.507	262.998	279.611	226.053	247.363	337.994	293.249	381.339	193.127	296.396	224.112	226.46	243.707	275.31	0.0335634	0.219238	0.153091	0.878327	1
NC_000067.7	92836100	92838486	-	1944	gene-5033417F24Rik	5033417F24Rik	lncRNA	75995	RIKEN cDNA 5033417F24 gene	57.5	24	35.5	29	32.5	22.5	18.5	45.5	24.5	15	24	25.5	53	28	37	57.5	45.0188	20.5899	29.8374	27.3676	37.7396	25.7382	20.447	53.1715	22.7861	11.2788	21.5852	22.2181	44.6278	35.2535	42.1057	74.0052	33.3607	-0.48997	0.376688	-1.30073	0.19335	1
NC_000067.7	92837697	92848307	+	6060	gene-Rnpepl1	Rnpepl1	protein_coding	108657	arginyl aminopeptidase %28aminopeptidase B%29-like 1	934	2148.5	2555	1844	1097.5	1047.5	966	1190	1574	1289.5	2004.5	1778	1748	1133.5	849	809.5	724.958	1842.79	2117.63	1740.2	1294.94	1226.08	1097.32	1375.52	1494.39	969.979	1802.37	1519.38	1471.88	1427.77	966.154	1033.52	1381.55	0.0266043	0.288838	0.0921083	0.926612	1
NC_000067.7	92861248	92878312	-	1689	gene-9430060I03Rik	9430060I03Rik	lncRNA	100037260	RIKEN cDNA 9430060I03 gene	164	126.75	112	96.25	95.5	107.75	105.25	134.25	119.25	187.75	117	89	132.5	96.25	88.75	103.25	127.294	108.955	92.8275	90.5962	113.219	126.351	119.274	154.891	112.981	141.361	105.228	76.0544	111.149	120.869	101.281	131.423	114.61	0.144882	0.217623	0.665749	0.505571	1
NC_000067.7	92862130	92875670	+	2877	gene-Capn10	Capn10	protein_coding	23830	calpain 10	3024.5	2054.75	2296	1476.58	1733.5	1821.25	1678.75	1576.75	2143.75	2516.25	1916	1586	2482	1599.75	1685.25	1304.75	2347.19	1763.01	1902.96	1393.86	2045.01	2130.42	1907.25	1822.86	2035.56	1891.83	1723.22	1355.31	2089.93	2014.49	1917.51	1665.12	1875.35	0.0397827	0.175435	0.226766	0.820605	1
NC_000067.7	92875774	92914113	+	14817	gene-Gpr35	Gpr35	protein_coding	64095	G protein-coupled receptor 35	49.61	29.67	26	88	40.11	37.11	40	65.47	55.5	0.25	36.33	89	71.83	59	54	45.5	38.8093	25.7374	21.5492	83.0465	47.1744	43.287	45.4378	75.1336	53.1676	0	32.3779	76.0544	60.6265	74.2842	61.4515	58.6938	49.8019	-0.234231	0.62638	-0.373944	0.708446	1
NC_000067.7	92924872	92925655	+	453	gene-Gm36424	Gm36424	lncRNA	102640333		0	0	0	0	0	0	0	0	0	0	0	0	0	0	0	0	0	0	0	0	0	0	0	0	0	0	0	0	0	0	0	0	0	NA	NA	NA	NA	NA
NC_000067.7	92929596	92932762	-	941	gene-LOC115487353	LOC115487353	pseudogene	115487353		0	0	0	0	0	0	0	0	0	0	0	0	0	0	0	0	0	0	0	0	0	0	0	0	0	0	0	0	0	0	0	0	0	NA	NA	NA	NA	NA
NC_000067.7	92934056	92939991	+	1088	gene-Aqp12	Aqp12	protein_coding	208760	aquaporin 12	0	0	0	0	0	0	0	0	0	0	0	0	0	0	0	0	0	0	0	0	0	0	0	0	0	0	0	0	0	0	0	0	0	NA	NA	NA	NA	NA
NC_000067.7	92943177	93029760	-	8764	gene-Kif1a	Kif1a	protein_coding	16560	kinesin family member 1A	51071	24062	10536	22490	45067	16610	20862.2	20865.8	18674	57632.6	12959	25790.1	49370	34521.5	29066	25696.5	39640.6	20643.1	8732.42	21224.1	53150.3	19432.4	23698.1	24119	17729.5	43335.5	11655.1	22038.7	41571.2	43465.1	33076.8	32786.9	28518.7	-0.305887	0.426764	-0.716759	0.473523	1
NC_000067.7	93043004	93043617	+	273	gene-Gm36472	Gm36472	lncRNA	102640407		0	0	0	0	0	0	0	0	0	0	0	0	0	0	0	0	0	0	0	0	0	0	0	0	0	0	0	0	0	0	0	0	0	NA	NA	NA	NA	NA
NC_000067.7	93062962	93073143	+	1553	gene-Agxt	Agxt	protein_coding	11611	alanine-glyoxylate aminotransferase	0	0	0	0	0	0	0	0	0	0	0	0	0	0	0	0	0	0	0	0	0	0	0	0	0	0	0	0	0	0	0	0	0	NA	NA	NA	NA	NA
NC_000067.7	93079076	93088679	-	2390	gene-Mab21l4	Mab21l4	protein_coding	71874	mab-21-like 4	0	0	1	0	0	0	0	0	4	0	0	0	0	0	0	0	0	0	0.828817	0	0	0	0	0	3.79768	0	0	0	0	0	0	0	0.289156	0	0.622506	0	1	1
NC_000067.7	93096145	93158789	+	11524	gene-Crocc2	Crocc2	protein_coding	381284	ciliary rootlet coiled-coil%2C rootletin family member 2	53	2.5	17	12	2	0	3	5.25	8.17	0	0	25	4	2	1	9	41.1379	1.71582	14.0899	11.3245	2.35872	0	3.40783	5.77951	7.59536	0	0	21.3636	3.36814	2.51811	1.13799	11.4836	7.95506	-0.386138	0.848901	-0.454868	0.649204	1
NC_000067.7	93163518	93228787	+	9625	gene-Sned1	Sned1	protein_coding	208777	sushi%2C nidogen and EGF-like domains 1	197.61	220	294.5	151.17	86.5	80.5	122	164.5	185	188.5	114.5	300.5	219.5	87.5	111	126	153.685	188.741	243.672	142.5	101.425	93.5936	138.585	189.568	175.643	141.361	102.53	256.363	185.248	110.797	126.317	160.77	156.925	-0.153353	0.314943	-0.486923	0.626313	1
NC_000067.7	93202271	93202332	+	62	gene-Mir6901	Mir6901	miRNA	102465543	microRNA 6901	0.5	0	0.5	1	1.5	0.5	0	0.5	1	0.5	1.5	1.5	1.5	1.5	1	0	0	0	0	0.943711	2.35872	0	0	0	0.949421	0	1.79877	1.70909	1.68407	2.51811	1.13799	0	0.818742	-0.572924	0.881364	-0.650042	0.515665	1
NC_000067.7	93228927	93233601	-	1330	gene-Mterf4	Mterf4	protein_coding	69821	mitochondrial transcription termination factor 4	609	543	665	534	311	374	310	342	561	419	506	449	553	286	361	498	472.697	465.846	551.163	503.941	366.781	437.55	352.143	395.318	532.625	315.055	455.089	383.69	465.645	360.089	410.815	635.424	443.992	-0.26662	0.203776	-1.3084	0.190738	1
NC_000067.7	93233686	93245034	+	888	gene-Gm28535	Gm28535	lncRNA	105246665	predicted gene 28535	17	24.5	43.5	32	10.5	7.5	15	9	10	31.5	24	9	28	8	13.5	10.5	13.1952	20.5899	36.468	30.1987	11.7936	9.35936	17.0392	10.4031	9.49421	24.0615	21.5852	7.69089	23.577	10.0724	15.9319	12.7595	17.1387	-0.34638	0.480181	-0.721353	0.470692	1
NC_000067.7	93234383	93234996	-	614	gene-Gm7867	Gm7867	pseudogene	108167665	predicted gene 7867	30.91	30.66	46.24	34.3	5.5	14.06	9.5	10.25	26.09	40	53.23	31.09	8.85	10.61	13.29	12.18	24.0618	26.5953	38.1256	32.0862	7.07617	16.3789	11.3594	11.559	24.6849	30.0769	47.6674	26.4908	7.57831	13.8496	14.7939	15.3114	21.731	-0.115321	0.41137	-0.280334	0.779221	1
NC_000067.7	93237159	93271244	-	5573	gene-Pask	Pask	protein_coding	269224	PAS domain containing serine/threonine kinase	276	496.5	520.5	365	210.5	129.5	215	173	290	545.5	353.25	189	304	198	197.5	123.5	214.227	425.524	430.985	344.454	247.666	152.09	244.228	199.971	275.332	410.549	317.483	161.509	255.978	249.293	225.322	158.218	269.552	-0.0735877	0.300913	-0.244548	0.806806	1
NC_000067.7	93271350	93295344	+	3854	gene-Ppp1r7	Ppp1r7	protein_coding	66385	protein phosphatase 1%2C regulatory subunit 7	1637.5	2051.67	2682.83	1652.83	1562	1641.5	1401.5	1625	1500.5	1786.5	2066	1582.5	2001	1427.83	1687	1713	1271.39	1760.44	2223.72	1559.95	1842.16	1921.01	1592.59	1878.34	1424.13	1342.93	1858.13	1351.89	1684.91	1797.93	1919.79	2185.71	1725.94	-0.0679838	0.181718	-0.374118	0.708317	1
NC_000067.7	93273814	93273877	+	64	gene-Mir6902	Mir6902	miRNA	102465544	microRNA 6902	1	1.5	6.5	0.5	4.5	2	2.5	1.5	1.5	5	6	4	4	5	6	1	0.776186	1.71582	4.9729	0	4.71744	2.33984	2.27189	2.3118	1.89884	3.75961	5.39631	3.41817	3.36814	6.29527	6.82794	1.27595	3.20913	-0.490515	0.719035	-0.682184	0.495122	1
NC_000067.7	93279880	93280007	+	128	gene-Mir6345	Mir6345	miRNA	102466630	microRNA 6345	0	0	0	0	2	0	0	0	3	3	2	0	0	1	0	0	0	0	0	0	2.35872	0	0	0	2.84826	2.25576	1.79877	0	0	1.25905	0	0	0.657536	0.193822	0.780241	0.248413	0.803815	1
NC_000067.7	93290977	93291079	+	103	gene-Gm26446	Gm26446	snRNA	115487609		0	1	0	0	0	0	0	0	0	0	2	6	2	0	0	0	0	0.857912	0	0	0	0	0	0	0	0	1.79877	5.12726	1.68407	0	0	0	0.591751	-0.215135	0.683324	-0.314836	0.752886	1
NC_000067.7	93301518	93332026	+	4224	gene-Ano7	Ano7	protein_coding	404545	anoctamin 7	0	3	11	0.12	12	5	6	11	6	0	13	0	15	0	12	13	0	2.57374	9.11699	0	14.1523	5.8496	6.81567	12.7149	5.69652	0	11.692	0	12.6305	0	13.6559	16.5874	6.96785	-0.0807255	0.858194	-0.0940645	0.925058	1
NC_000067.7	93333662	93406639	-	7074	gene-Hdlbp	Hdlbp	protein_coding	110611	high density lipoprotein %28HDL%29 binding protein	6535.5	5430	9022.5	5222.5	6469.5	3285	4412.5	3812.5	5680.5	4666	7247	9142	7181	5028	5391.5	4403.25	5073.15	4658.46	7477.59	4928.06	7630.47	3843.19	5011.79	4406.3	5392.71	3508.47	6517.84	7812.23	6046.65	6330.52	6136.05	5618.02	5649.47	-0.203324	0.262447	-0.774721	0.438504	1
NC_000067.7	93349395	93350259	+	865	gene-Gm17415	Gm17415	protein_coding	108167670		0.31	0.11	0.25	0.1	0	3	0	0	0.24	0.1	0.1	0	0	0	0	1	0	0	0	0	0	3.50976	0	0	0	0	0	0	0	0	0	1.27595	0.299107	0.215951	0.622506	0.346906	0.728662	1
NC_000067.7	93406671	93437455	+	3612	gene-Septin2	Septin2	protein_coding	18000	septin 2	2700.5	2917.83	3771.5	3605.5	912.67	1683.33	1775.67	1849.33	2622	3398.83	3789.42	3372	1500.83	1068.17	1566.67	1028.5	2095.7	2503.39	3126.3	3403.02	1076.76	1968.98	2017.44	2137.26	2489.38	2555.78	3407.77	2881.52	1263.89	1344.67	1783.23	1311.68	2210.42	0.330432	0.232428	1.42165	0.155128	1
NC_000067.7	93439826	93549698	+	3912	gene-Farp2	Farp2	protein_coding	227377	FERM%2C RhoGEF and pleckstrin domain protein 2	439	304	436	270	237	360	356.5	382.5	256.5	346	339.5	410	288	286	315.5	328	340.746	260.805	361.364	254.802	279.509	421.171	404.396	441.554	243.052	260.165	305.791	350.363	242.506	360.089	359.605	418.512	331.527	0.163979	0.21935	0.747567	0.454721	1
NC_000067.7	93467527	93482407	+	13586	gene-Gm41920	Gm41920	lncRNA	105246666		0	1.5	4	1.5	1	3	5.25	3	2	2	6	21	1	5	7	0	0	1.71582	3.31527	1.88742	1.17936	3.50976	5.67972	3.4677	1.89884	1.50384	5.39631	17.9454	0.842034	6.29527	7.96593	0	3.91267	-0.0772105	0.807913	-0.0955678	0.923864	1
NC_000067.7	93548473	93581937	-	3589	gene-Stk25	Stk25	protein_coding	59041	serine/threonine kinase 25 %28yeast%29	11146.3	9274.5	7686	6886.5	9878.5	10010	9539.5	9768.75	9108.5	8744	7118.5	9653.25	14018	9575	10337	9947.75	8651.37	7956.28	6370.29	6498.39	11649.7	11710.9	10836.9	11292	8647.32	6574.8	6401.82	8248.91	11803.6	12055.4	11763.4	12693.2	9572.15	-0.0864169	0.137036	-0.630613	0.528293	1
NC_000067.7	93613297	93623492	+	1559	gene-Bok	Bok	protein_coding	51800	BCL2-related ovarian killer	1465.14	1599	1554	2636	672	820	694	1052	1419	1108	1995	2255	1211	638	712	906	1137.11	1371.8	1287.98	2487.62	792.531	959.335	788.345	1216.01	1347.23	833.129	1794.27	1927	1019.7	803.276	810.249	1156.01	1233.23	-0.0123034	0.295676	-0.0416111	0.966809	1
NC_000067.7	93633113	93682560	-	2230	gene-Thap4	Thap4	protein_coding	67026	THAP domain containing 4	1147	1026	1133	934	783	798	795	548	930	914.5	1057	1093	1074	694	834.5	677	890.285	880.218	939.05	881.426	923.44	933.596	903.076	633.434	882.961	687.256	950.65	934.016	904.345	873.783	949.084	863.82	876.902	-0.0812683	0.148544	-0.5471	0.58431	1
NC_000067.7	93682627	93717328	+	3630	gene-Atg4b	Atg4b	protein_coding	66615	autophagy related 4B%2C cysteine peptidase	3368	2596.5	2769	2542	3054	2598	2765	2701	2912	2627.5	2593	2863	4292	2641.5	2829	2491	2614.19	2227.14	2295	2398.91	3601.77	3039.45	3140.89	3122.09	2764.71	1976.05	2332.1	2446.56	3614.01	3326.42	3219.38	3178.4	2831.07	-0.0477755	0.119384	-0.400183	0.689022	1
NC_000067.7	93720298	93730246	-	3248	gene-Dtymk	Dtymk	protein_coding	21915	deoxythymidylate kinase	1527	1953	2611	2156	555	770	763	807	1587	2193	2550.5	1585	902	656	733	740	1185.24	1675.5	2164.04	2034.64	654.545	900.839	866.725	932.813	1506.73	1648.96	2293.43	1354.45	759.515	825.939	834.147	944.205	1286.36	-0.00332214	0.219169	-0.0151579	0.987906	1
NC_000067.7	93731648	93749823	+	4578	gene-Ing5	Ing5	protein_coding	66262	inhibitor of growth family%2C member 5	418	457	504	403	277	349	343	411	399	452	352	721	390	468	330	350	324.446	392.066	417.724	380.315	326.683	408.302	389.629	475.076	378.819	339.869	316.583	616.126	328.393	589.237	375.537	446.583	406.587	-0.117069	0.242111	-0.483535	0.628716	1
NC_000067.7	93736292	93736393	-	102	gene-Gm22089	Gm22089	snRNA	115487622		0	1	0	0	0	0	0	0	0	0	0	0	0	0	0	0	0	0.857912	0	0	0	0	0	0	0	0	0	0	0	0	0	0	0.0536195	0	0.622506	0	1	1
NC_000067.7	93752539	93781579	+	5351	gene-D2hgdh	D2hgdh	protein_coding	98314	D-2-hydroxyglutarate dehydrogenase	448	381.67	357.67	361.67	552.83	316.83	330.5	569.83	411.83	563.5	306.33	583.67	757.83	464.83	349.17	407	347.731	327.722	296.717	341.623	652.187	370.865	374.862	658.864	391.161	424.084	275.212	499.053	638.262	585.46	397.159	519.312	443.767	-0.0568786	0.246631	-0.230622	0.817608	1
NC_000067.7	93789066	93804216	+	2846	gene-Gal3st2	Gal3st2	protein_coding	381334	galactose-3-O-sulfotransferase 2	5.67	7.67	19.5	18.67	2.17	0	8.33	0	7.33	0	4.17	51.33	0	0	1.5	0.33	4.65712	6.8633	16.5763	17.9305	2.35872	0	9.08755	0	6.64594	0	3.59754	43.5817	0	0	2.27598	0	7.09842	0.885051	0.876345	1.00993	0.312527	1
NC_000067.7	93834531	93844690	+	910	gene-Gm18666	Gm18666	pseudogene	100417527	predicted gene%2C 18666	39.67	54.5	36.17	38.83	49.33	31.67	31.33	59.67	35.33	54.5	24.5	70.33	67.83	43.83	47.17	35.5	31.0474	46.3272	29.8374	36.8047	57.7887	37.4374	35.2143	69.3541	33.2297	40.6038	21.5852	59.818	57.2583	55.3984	53.4856	45.9343	44.4453	-0.0859394	0.324263	-0.26503	0.790986	1
NC_000067.7	93846159	93870367	+	2866	gene-Gal3st2b	Gal3st2b	protein_coding	100041596	galactose-3-O-sulfotransferase 2B	3.67	3.67	9.83	9.67	2.67	0	3.33	0	6.33	0	4.17	28.17	2	2	3	0.83	3.10474	3.43165	8.28817	9.43711	3.53808	0	3.40783	0	5.69652	0	3.59754	23.9272	1.68407	2.51811	3.41397	1.27595	4.58256	-0.20562	0.829038	-0.248022	0.804117	1
NC_000067.7	93903057	93914749	+	1993	gene-Gm7889	Gm7889	transcribed_pseudogene	666009	predicted gene 7889	19.67	18	23.17	22.17	31.83	17.67	25.33	28.17	35.83	43	20.5	29.17	48.33	41.33	19.67	31	15.5237	15.4424	19.0628	20.7616	37.7396	21.0586	28.3986	32.3652	34.1791	32.3326	17.9877	24.7818	40.4177	51.6212	22.7598	39.5545	28.3742	-0.35439	0.327283	-1.08282	0.278887	1
NC_000067.7	93918227	93939261	+	4175	gene-Gal3st2c	Gal3st2c	protein_coding	619597	galactose-3-O-sulfotransferase 2C	1.33	1.67	1.67	2.67	1.33	0.33	0.33	0	1.33	0	2.17	7.5	0.33	0	0.83	0.33	0.776186	1.71582	1.65763	2.83113	1.17936	0	0	0	0.949421	0	1.79877	6.83635	0	0	1.13799	0	1.18017	0.016732	0.883484	0.0189387	0.98489	1
NC_000067.7	93948215	93956056	+	4595	gene-Neu4	Neu4	protein_coding	241159	sialidase 4	0	52	14	156	0	58	1	91	6	0	20	0	23	8	20	0	0	44.6114	11.6034	147.219	0	67.8554	1.13594	105.187	5.69652	0	17.9877	0	19.3668	10.0724	22.7598	0	28.3435	0.757845	0.879192	0.861978	0.388699	1
NC_000067.7	93966027	93980278	-	1933	gene-Pdcd1	Pdcd1	protein_coding	18566	programmed cell death 1	0	0	0	0	0	0	0	0	0	0	0	0	0	0	0	2	0	0	0	0	0	0	0	0	0	0	0	0	0	0	0	2.5519	0.159494	-0.199053	0.622506	-0.319761	0.74915	1
NC_000067.7	94132033	94133597	+	1203	gene-Gm7891	Gm7891	pseudogene	666012		0	0	0	0	0	0	0	0	0	0	0	0	0	0	0	0	0	0	0	0	0	0	0	0	0	0	0	0	0	0	0	0	0	NA	NA	NA	NA	NA
NC_000067.7	94543361	94543429	-	69	gene-Gm23389	Gm23389	snoRNA	115487639		0	0	0	0	0	0	0	0	0	0	0	0	0	0	0	0	0	0	0	0	0	0	0	0	0	0	0	0	0	0	0	0	0	NA	NA	NA	NA	NA
NC_000067.7	94725167	94730197	+	1565	gene-4930440C22Rik	4930440C22Rik	lncRNA	74689	RIKEN cDNA 4930440C22 gene	0	0	0	0	0	0	0	0	0	0	0	0	0	0	0	0	0	0	0	0	0	0	0	0	0	0	0	0	0	0	0	0	0	NA	NA	NA	NA	NA
NC_000067.7	94967659	94967768	-	110	gene-Gm23181	Gm23181	pseudogene	115485807		0	0	0	0	0	0	0	0	0	0	0	0	0	0	0	0	0	0	0	0	0	0	0	0	0	0	0	0	0	0	0	0	0	NA	NA	NA	NA	NA
NC_000067.7	95183686	95184535	-	850	gene-Gm5264	Gm5264	pseudogene	383603		0.67	0	1.23	1	0	0.33	0	0	0.83	0	0.2	0.53	0	0.33	0	0	0.776186	0	0.828817	0.943711	0	0	0	0	0.949421	0	0	0.854543	0	0	0	0	0.272042	0	0.710707	0	1	1
NC_000067.7	95241353	95263009	+	2107	gene-Fam174a	Fam174a	protein_coding	67698	family with sequence similarity 174%2C member A	2047.17	851.67	945	1522	400.5	741	586	691.5	1164	6819	1161	1823	690.17	536	590	422	1588.85	730.941	783.232	1436.33	471.744	866.911	665.663	799.884	1105.13	5127.35	1044.19	1557.83	581.004	674.853	671.414	538.452	1165.24	0.174074	0.422917	0.411602	0.680631	1
NC_000067.7	95426296	95426912	+	617	gene-Gm15427	Gm15427	pseudogene	100041686	predicted pseudogene 15427	1904.69	1663.81	2266.77	2127.94	323.15	443.43	439.18	383.17	1652.76	2729.63	2354.86	1419	819.95	343.38	401.03	380.08	1478.63	1427.57	1878.93	2008.22	380.934	518.275	498.68	442.71	1569.39	2052.75	2118.05	1212.6	690.468	431.855	456.334	484.862	1103.14	-0.163873	0.223277	-0.733945	0.462982	1
NC_000067.7	95515407	95595473	-	19156	gene-St8sia4	St8sia4	protein_coding	20452	ST8 alpha-N-acetyl-neuraminide alpha-2%2C8-sialyltransferase 4	501	197	28.5	56	1831	1278	1218	919.5	206	851	31	321.5	1997	1534	1361.5	949	388.869	169.009	23.2069	52.8478	2159.41	1495.16	1383.58	1063.43	195.581	639.885	27.8809	275.163	1681.54	1931.39	1549.94	1210.88	890.486	-0.0550297	0.618845	-0.0889233	0.929143	1
NC_000067.7	95595426	95605010	+	2206	gene-Gm30431	Gm30431	lncRNA	102632331	predicted gene%2C 30431	28	8	0.5	7	44	27	44	34.5	4	8	1	37.5	49	38	30.5	66	21.7332	6.8633	0	6.60597	51.8919	31.5878	49.9815	39.3007	3.79768	6.01537	0.899385	32.4726	41.2597	47.844	34.1397	84.2128	28.6629	-0.220623	0.684899	-0.322125	0.747358	1
NC_000067.7	95628909	95644243	-	761	gene-4930598F16Rik	4930598F16Rik	lncRNA	75381	RIKEN cDNA 4930598F16 gene	0	0	0	58	0	0	0	42	0	0	0	83	0	0	0	79	0	0	0	54.7352	0	0	0	48.5479	0	0	0	70.9271	0	0	0	100.8	17.1881	-0.171505	0.647685	-0.264797	NA	NA
NC_000067.7	95759854	95759960	-	107	gene-Gm22360	Gm22360	snRNA	115487703		0	0.5	0	0	0.5	0	1.5	1.25	2.4	0.5	0.75	0.87	0.83	1	0	0	0	0	0	0	0	0	2.27189	1.1559	1.89884	0	0.899385	0.854543	0.842034	1.25905	0	0	0.573853	0.269766	0.850737	0.317096	0.751171	1
NC_000067.7	95918384	95949483	-	356	gene-1700063A18Rik	1700063A18Rik	lncRNA	73454	RIKEN cDNA 1700063A18 gene	0	0	0	0	0	0	0	0	0	0	0	0	0	0	0	0	0	0	0	0	0	0	0	0	0	0	0	0	0	0	0	0	0	NA	NA	NA	NA	NA
NC_000067.7	96476066	96477721	-	114	gene-Gm30490	Gm30490	lncRNA	102632412		0	0	0	0	0	0	0	0	0	0	0	0	0	0	0	0	0	0	0	0	0	0	0	0	0	0	0	0	0	0	0	0	0	NA	NA	NA	NA	NA
NC_000067.7	96539782	96590298	-	583	gene-4930533P14Rik	4930533P14Rik	lncRNA	75159	RIKEN cDNA 4930533P14 gene	0	0	0	0	0	0	0	0	0	0	0	0	0	0	0	0	0	0	0	0	0	0	0	0	0	0	0	0	0	0	0	0	0	NA	NA	NA	NA	NA
NC_000067.7	96544824	96544930	+	107	gene-Gm26245	Gm26245	snRNA	115487705		0	0	0	0	0	0	0	0	0	0	0	0	0	0	0	0	0	0	0	0	0	0	0	0	0	0	0	0	0	0	0	0	0	NA	NA	NA	NA	NA
NC_000067.7	96573152	96574094	+	873	gene-Gm1833	Gm1833	pseudogene	227393	predicted gene 1833	0	6	0.5	1.5	0	0	0.5	0	2	6	3.5	1	2.5	0	2	0.5	0	5.14747	0	1.88742	0	0	0	0	1.89884	4.51153	3.59754	0.854543	1.68407	0	2.27598	0	1.36609	-0.926754	0.880351	-1.05271	0.292474	1
NC_000067.7	96689756	96689883	+	128	gene-Gm26078	Gm26078	snoRNA	115485795		0	0	0	0	0	0	0	0	0	0	0	0	0	0	0	0	0	0	0	0	0	0	0	0	0	0	0	0	0	0	0	0	0	NA	NA	NA	NA	NA
NC_000067.7	96744918	96800027	-	4116	gene-Slco4c1	Slco4c1	protein_coding	227394	solute carrier organic anion transporter family%2C member 4C1	23	9	3	20	72	53	53.5	40	5	0	11.5	17.5	103	43.5	50.5	43.5	17.8523	7.72121	2.48645	18.8742	84.914	62.0058	61.341	46.2361	4.7471	0	10.7926	15.3818	86.7296	55.3984	56.8995	56.1419	36.7201	-0.00599444	0.544146	-0.0110162	0.99121	1
NC_000067.7	96798851	96808959	+	3917	gene-Panct2	Panct2	lncRNA	329217	pluripotency-associated noncoding transcript 2	65	15	0	0	80	46	31.5	58	14	33	0	38	91	80.5	75.5	77.5	50.4521	12.8687	0	0	94.3489	53.8163	36.3502	67.0423	13.2919	24.8134	0	32.4726	76.6251	100.724	86.4873	99.5243	46.8011	-0.405684	0.789079	-0.514123	0.607166	1
NC_000067.7	96833901	96925285	-	2475	gene-Slco6b1	Slco6b1	lncRNA	67854	solute carrier organic anion transporter family%2C member 6b1	0	0	0	0	0	0	0	0	0	0	0	0	0	0	0	0	0	0	0	0	0	0	0	0	0	0	0	0	0	0	0	0	0	NA	NA	NA	NA	NA
NC_000067.7	96929349	96930519	-	1171	gene-Gm9499	Gm9499	pseudogene	670708	predicted gene 9499	0	0	0	0	0	1	0	0	0	0	0	0	0	0	0	0	0	0	0	0	0	1.16992	0	0	0	0	0	0	0	0	0	0	0.07312	0.1122	0.622506	0.180239	0.856965	1
NC_000067.7	96952125	96954280	+	2156	gene-Gm6430	Gm6430	pseudogene	623430	predicted gene 6430	2374.34	2989.82	4328.48	2983.15	685.25	781.55	879.67	955.67	2545.32	2605.82	3192.94	2601.74	1128.92	699.62	853.06	718.41	1842.67	2565.16	3587.12	2815.09	807.862	914.878	999.631	1105.04	2416.28	1959.51	2871.74	2223.52	950.657	881.338	970.706	916.134	1739.21	0.0408952	0.197655	0.206902	0.836087	1
NC_000067.7	96986763	97056066	-	2945	gene-Slco6c1	Slco6c1	protein_coding	74441	solute carrier organic anion transporter family%2C member 6c1	0	0	0	0	0	0	2	0	0	0	0	0	0	0	0	0	0	0	0	0	0	0	2.27189	0	0	0	0	0	0	0	0	0	0.141993	0.215951	0.622506	0.346906	0.728662	1
NC_000067.7	97090418	97238274	+	2327	gene-Gm7133	Gm7133	protein_coding	634331		0	0	0	1	0	0	0	0	0	0	0	0	0	0	0	0	0	0	0	0.943711	0	0	0	0	0	0	0	0	0	0	0	0	0.0589819	0	0.622506	0	1	1
NC_000067.7	97273987	97406774	+	2398	gene-Gm7135	Gm7135	protein_coding	634346		0	0	0	0	0	0	0	2	0	0	0	0	0	0	0	0	0	0	0	0	0	0	0	2.3118	0	0	0	0	0	0	0	0	0.144488	0.215951	0.622506	0.346906	0.728662	1
NC_000067.7	97571627	97589743	-	3684	gene-Macir	Macir	protein_coding	52392	macrophage immunometabolism regulator	2273	1534	883.5	1434.5	1867.5	1878.25	1763	1924	1326	2516	968.5	1342.5	2304.5	1796	2081.5	1781.5	1764.27	1316.04	732.674	1353.28	2203.05	2197.11	2002.67	2223.95	1258.93	1891.83	870.604	1146.8	1940.05	2261.26	2369.3	2273.75	1737.85	-0.0350712	0.257137	-0.136391	0.891512	1
NC_000067.7	97633768	97698136	-	6695	gene-Ppip5k2	Ppip5k2	protein_coding	227399	diphosphoinositol pentakisphosphate kinase 2	2932.5	1623	1183.5	696	5656	2963.25	3677	2942	1355	2973.25	647.5	1613	5650.5	3959	3762.5	3432.5	2275.78	1392.39	981.32	656.823	6670.47	3466.47	4176.87	3400.66	1286.46	2235.46	582.801	1378.38	4757.49	4984.59	4281.12	4379.07	2931.64	-0.0523788	0.380855	-0.137529	0.890612	1
NC_000067.7	97697894	97721435	+	5276	gene-Gin1	Gin1	protein_coding	252876	gypsy retrotransposon integrase 1	256.75	221.8	327.42	224.11	77.4	136.2	135.3	106.37	223.71	489.61	298.5	121.2	138.95	93.12	110.07	130.93	199.48	190.456	271.023	211.391	90.8108	159.109	153.352	122.526	212.67	368.442	268.017	103.4	117.043	117.092	125.179	167.15	179.821	-0.000126656	0.320767	-0.000394855	0.999685	1
NC_000067.7	97748816	98023578	-	6064	gene-Pam	Pam	protein_coding	18484	peptidylglycine alpha-amidating monooxygenase	919	583	903.5	673	332	337	317	292.33	612	574.25	2324.5	1311.5	576.5	446	380	349	713.315	500.163	749.251	635.117	391.548	394.263	360.094	337.523	581.045	431.603	2090.17	1121.16	485.012	561.538	432.436	445.307	639.347	-0.359017	0.358565	-1.00126	0.316702	1
NC_000067.7	97838828	97852645	+	334	gene-Gm31771	Gm31771	lncRNA	102634109		0	0	0	0	0	1	2	0	0	0	0	0	0	0	2	0	0	0	0	0	0	1.16992	2.27189	0	0	0	0	0	0	0	2.27598	0	0.357362	0.1122	0.622506	0.180239	0.856965	1
NC_000067.7	97958848	97975518	-	1178	gene-B230216N24Rik	B230216N24Rik	lncRNA	78603	RIKEN cDNA B230216N24 gene	104	17.5	18.5	17	19	63	31	34	38	110.5	38.5	75.5	22.5	23	21	59	80.7233	15.4424	14.9187	16.0431	22.4079	73.705	35.2143	39.3007	36.078	82.7114	34.1766	64.9453	18.5248	28.9582	23.8978	75.2812	41.3955	0.199941	0.558549	0.357965	0.720369	1
NC_000067.7	97977547	97977653	+	107	gene-Gm24465	Gm24465	snRNA	115487584		0	0	0	0	0	0	0	0	0	0	2	0	0	0	0	0	0	0	0	0	0	0	0	0	0	0	1.79877	0	0	0	0	0	0.112423	0	0.622506	0	1	1
NC_000067.7	98007039	98023157	+	12115	gene-Gm51640	Gm51640	lncRNA	115487109		56	39	61.2	20	26	45	16	20	27	332	102	78	21	36	24	26	43.4664	33.4586	50.5579	18.8742	30.6634	52.6464	18.1751	23.118	25.6344	249.638	91.7372	66.6544	17.6827	45.3259	27.3118	33.1748	51.7574	0.0170284	0.532714	0.0319654	0.9745	1
NC_000067.7	98059192	98072380	+	1687	gene-1810006J02Rik	1810006J02Rik	lncRNA	69030	RIKEN cDNA 1810006J02 gene	2	2	0	2	0	0	0	0	0	0	0	0	1	0	0	0	1.55237	1.71582	0	1.88742	0	0	0	0	0	0	0	0	0.842034	0	0	0	0.374853	-0.110321	0.660839	-0.166941	0.867417	1
NC_000067.7	98101373	98118423	+	4176	gene-Gm29461	Gm29461	lncRNA	102634194	predicted gene 29461	0	0	1	0	0	0	0	0	0	0	0	0	3	0	0	2	0	0	0.828817	0	0	0	0	0	0	0	0	0	2.5261	0	0	2.5519	0.369177	-0.482382	0.622883	-0.774434	0.438674	1
NC_000067.7	98215604	98220694	+	5091	gene-Gm46078	Gm46078	pseudogene	108167600		0	0	0	0	0	0	0.17	0	0	0	0	0	0	0	0	0	0	0	0	0	0	0	0	0	0	0	0	0	0	0	0	0	0	NA	NA	NA	NA	NA
NC_000067.7	98348812	98444710	+	3166	gene-Slco6d1	Slco6d1	protein_coding	70866	solute carrier organic anion transporter family%2C member 6d1	2.5	0.5	2.5	2.5	4.5	3	1	2	1	2.5	8	2	5	2	3	0	1.55237	0	1.65763	1.88742	4.71744	3.50976	1.13594	2.3118	0.949421	1.50384	7.19508	1.70909	4.21017	2.51811	3.41397	0	2.392	0.116388	0.783765	0.148498	0.88195	1
NC_000067.7	98517242	98535115	+	646	gene-Gm7967	Gm7967	lncRNA	666182	predicted gene 7967	0	0	5.5	3	0	0	0	1	0	1	4	3	0	0	0	0	0	0	4.9729	2.83113	0	0	0	1.1559	0	0.751922	3.59754	2.56363	0	0	0	0	0.992064	0.239284	0.826669	0.289455	0.772233	1
NC_000067.7	98945091	98945188	+	98	gene-Gm23434	Gm23434	pseudogene	115487631		0	0	0	0	0	0	0	0	0	0	0	0	0	0	0	0	0	0	0	0	0	0	0	0	0	0	0	0	0	0	0	0	0	NA	NA	NA	NA	NA
NC_000067.7	99566121	99568052	-	1932	gene-Gm18248	Gm18248	pseudogene	100416782	predicted gene%2C 18248	0	0	0	0	0	0	0	0	0	0	0	0	0	0	0	0	0	0	0	0	0	0	0	0	0	0	0	0	0	0	0	0	0	NA	NA	NA	NA	NA
NC_000067.7	99648795	99715100	-	414	gene-Gm51641	Gm51641	lncRNA	115487112		0	0	0	0	0	0	0	1	0	0	0	0	0	0	0	0	0	0	0	0	0	0	0	1.1559	0	0	0	0	0	0	0	0	0.0722438	0.1122	0.622506	0.180239	0.856965	1
NC_000067.7	99700006	100418324	+	10427	gene-Cntnap5b	Cntnap5b	protein_coding	241175	contactin associated protein-like 5B	186	147	31	88	201	332	392	277	202	1874	33	144	323	265	342	282	144.371	126.113	25.6933	83.0465	237.052	388.414	445.29	320.185	191.783	1409.1	29.6797	123.054	271.977	333.649	389.193	359.818	304.901	0.0326385	0.638358	0.0511289	0.959223	1
NC_000067.7	100152207	100159635	-	2125	gene-LOC118567769	LOC118567769	protein_coding	118567769		154.32	49.06	81.98	97.75	21.41	23.23	21.93	37.83	72.26	55.81	92.39	105.43	29.65	28.51	33.01	28.6	119.533	42.0377	67.963	92.4836	24.7666	26.9082	24.9908	43.9243	68.3583	42.1076	82.7434	89.727	25.261	36.5126	37.5537	37.0026	53.8671	-0.160533	0.369623	-0.434315	0.66406	1
NC_000067.7	100177712	100180233	-	1005	gene-Gm41923	Gm41923	lncRNA	105246671		0	0	0	3	3	0	6	4	2	0	0	0	11	1	1	3	0	0	0	2.83113	3.53808	0	6.81567	4.62361	1.89884	0	0	0	9.26238	1.25905	1.13799	3.82786	2.19966	-0.0514567	0.878147	-0.0585969	0.953273	1
NC_000067.7	100180642	100180773	-	132	gene-Gm23602	Gm23602	snoRNA	115485797		0	0	0	0	0	0	0	0	0	0	0	0	3	1	3	0	0	0	0	0	0	0	0	0	0	0	0	0	2.5261	1.25905	3.41397	0	0.449946	-0.652334	0.623402	-1.04641	0.295371	1
NC_000067.7	100204797	100214830	+	10034	gene-Gm29667	Gm29667	protein_coding	115487111		11.17	6.17	15	4	5.67	7.83	12.5	3	9.5	3.65	9.97	12	8.83	2	12.83	8.5	8.53804	5.14747	12.4323	3.77484	7.07617	9.35936	13.6313	3.4677	9.49421	3.00769	8.99385	10.2545	7.57831	2.51811	14.7939	10.2076	8.14221	-0.0582583	0.579282	-0.10057	0.919892	1
NC_000067.7	100524799	100525347	+	549	gene-Gm18700	Gm18700	pseudogene	100417587	predicted gene%2C 18700	0	0	0	0	0	0	0	0	0	0	0	0	0	0	0	0	0	0	0	0	0	0	0	0	0	0	0	0	0	0	0	0	0	NA	NA	NA	NA	NA
NC_000067.7	100705575	100711127	-	5511	gene-Gm46243	Gm46243	pseudogene	108167834		0.88	0.43	0	0	0.2	0	0.33	0.33	1	0	0.83	0.33	0	0	0	0	0.776186	0	0	0	0	0	0	0	0.949421	0	0.899385	0	0	0	0	0	0.164062	0	0.622506	0	1	1
NC_000067.7	101083493	101102927	+	886	gene-Gm20268	Gm20268	lncRNA	100504525	predicted gene%2C 20268	0	0	0	0	0	0	0	0	0	0	0	0	0	0	0	0	0	0	0	0	0	0	0	0	0	0	0	0	0	0	0	0	0	NA	NA	NA	NA	NA
NC_000067.7	101190455	101207931	+	928	gene-Gm31973	Gm31973	lncRNA	102634377		0	0	0	0	0	0	0	0	0	0	0	0	0	0	0	0	0	0	0	0	0	0	0	0	0	0	0	0	0	0	0	0	0	NA	NA	NA	NA	NA
NC_000067.7	101455737	101455865	+	129	gene-LOC115487674	LOC115487674	snoRNA	115487674		0	0	0	0	0	0	0	0	0	0	0	0	0	0	0	0	0	0	0	0	0	0	0	0	0	0	0	0	0	0	0	0	0	NA	NA	NA	NA	NA
NC_000067.7	101807965	101830512	-	1054	gene-LOC118567770	LOC118567770	lncRNA	118567770		0	0	0	0	0	0	0	0	0	0	0	0	0	0	0	0	0	0	0	0	0	0	0	0	0	0	0	0	0	0	0	0	0	NA	NA	NA	NA	NA
NC_000067.7	102034174	102034305	-	132	gene-Gm24122	Gm24122	snoRNA	115485791		0	0	0	0	0	0	0	0	0	0	0	0	0	0	0	0	0	0	0	0	0	0	0	0	0	0	0	0	0	0	0	0	0	NA	NA	NA	NA	NA
NC_000067.7	102076823	102276184	+	743	gene-Gm3116	Gm3116	pseudogene	100041056	predicted gene 3116	0	0	0	0	0	0	0	0	0	0	0	0	0	0	0	0	0	0	0	0	0	0	0	0	0	0	0	0	0	0	0	0	0	NA	NA	NA	NA	NA
NC_000067.7	102341648	102341746	-	99	gene-Gm23036	Gm23036	pseudogene	115485818		0	0	0	0	0	0	0	0	0	0	0	0	0	0	0	0	0	0	0	0	0	0	0	0	0	0	0	0	0	0	0	0	0	NA	NA	NA	NA	NA
NC_000067.7	102386379	102386647	-	269	gene-Gm20281	Gm20281	pseudogene	102634495		0	0	0	0	0	0	0	0	0	0	0	0	0	0	0	0	0	0	0	0	0	0	0	0	0	0	0	0	0	0	0	0	0	NA	NA	NA	NA	NA
NC_000067.7	102881140	102881273	-	134	gene-Gm22034	Gm22034	snoRNA	115485796		0	0	0	0	0	0	0	0	0	0	0	0	0	0	0	0	0	0	0	0	0	0	0	0	0	0	0	0	0	0	0	0	0	NA	NA	NA	NA	NA
NC_000067.7	102899314	103328800	+	1943	gene-Gm18728	Gm18728	pseudogene	100417638	predicted gene%2C 18728	0	0	0	0	0	0	0	0	0	0	4	0	0	0	0	0	0	0	0	0	0	0	0	0	0	0	3.59754	0	0	0	0	0	0.224846	0	0.622506	0	1	1
NC_000067.7	103164351	103164492	-	142	gene-Gm23965	Gm23965	pseudogene	115485798		0	0	0	0	0	0	0	0	0	0	0	0	0	0	0	0	0	0	0	0	0	0	0	0	0	0	0	0	0	0	0	0	0	NA	NA	NA	NA	NA
NC_000067.7	104232424	104250719	-	262	gene-Gm41924	Gm41924	lncRNA	105246672		0	0	0	0	0	0	0	0	0	0	0	0	0	0	0	0	0	0	0	0	0	0	0	0	0	0	0	0	0	0	0	0	0	NA	NA	NA	NA	NA
NC_000067.7	104696242	104923206	+	4089	gene-Cdh20	Cdh20	protein_coding	23836	cadherin 20	202	758	184	515	596	611	569	591	591	667	178	269	932	657	579	579	156.79	650.297	152.502	486.011	702.899	714.821	646.352	683.138	561.108	501.532	160.09	229.872	784.776	827.198	658.897	738.776	540.941	-0.123722	0.426351	-0.290187	0.771673	1
NC_000067.7	104919658	104927288	-	1338	gene-LOC118567771	LOC118567771	lncRNA	118567771		0	0	0	0	0	0	0	1	0	0	0	1	0	0	0	1	0	0	0	0	0	0	0	1.1559	0	0	0	0.854543	0	0	0	1.27595	0.2054	0.00844899	0.622506	0.0135725	0.989171	1
NC_000067.7	105042219	105051874	-	820	gene-Gm41925	Gm41925	lncRNA	105246673		0	0	0	0	0	0	0	0	0	5	0	0	0	0	0	0	0	0	0	0	0	0	0	0	0	3.75961	0	0	0	0	0	0	0.234975	0	0.622506	0	1	1
NC_000067.7	105044178	105055505	+	884	gene-Gm29012	Gm29012	lncRNA	102634726	predicted gene 29012	0	0	0	0	0	0	0	0	0	0	0	0	0	0	0	0	0	0	0	0	0	0	0	0	0	0	0	0	0	0	0	0	0	NA	NA	NA	NA	NA
NC_000067.7	105204642	105284665	-	8619	gene-Rnf152	Rnf152	protein_coding	320311	ring finger protein 152	1096	713	180.5	294.5	4241.5	3198	3483.5	3267	728	1325.5	228.5	858.5	6846.62	3805.5	3194.5	3390.5	850.7	611.691	149.187	277.451	5002.85	3741.4	3957.63	3776.33	691.178	997.048	205.06	733.198	5765.41	4791.96	3634.74	4325.48	2469.46	-0.15791	0.440956	-0.358107	0.720263	1
NC_000067.7	105283732	105289462	+	1392	gene-Gm17634	Gm17634	lncRNA	100504568	predicted gene%2C 17634	21.5	22	6.5	3.5	79.5	42	66.5	51	17	13.5	10.5	35.5	167.62	54.5	52.5	45.5	17.0761	18.8741	4.9729	3.77484	94.3489	49.1366	74.9723	58.951	16.1401	10.5269	8.99385	30.7636	141.462	67.9889	59.1755	58.6938	44.7407	-0.22791	0.466074	-0.489	0.624841	1
NC_000067.7	105309860	105361521	-	1182	gene-Gm28403	Gm28403	lncRNA	105246674		0	0	0	0	0	0	0	0	0	0	2	0	0	1	0	0	0	0	0	0	0	0	0	0	0	0	1.79877	0	0	1.25905	0	0	0.191114	-0.0953021	0.622506	-0.153094	0.878324	1
NC_000067.7	105378612	105378676	-	65	gene-LOC115487637	LOC115487637	snRNA	115487637		0	0	0	0	0	0	0	0	0	0	0	0	0	0	0	0	0	0	0	0	0	0	0	0	0	0	0	0	0	0	0	0	0	NA	NA	NA	NA	NA
NC_000067.7	105446147	105591466	-	8374	gene-Pign	Pign	protein_coding	27392	phosphatidylinositol glycan anchor biosynthesis%2C class N	671	423	443	371	763	351	640	359	383	423	305	642	970	516	650	423	520.821	362.897	367.166	350.117	899.853	410.642	727.004	414.969	363.628	318.063	274.312	548.617	816.773	649.672	739.694	539.728	518.997	-0.159224	0.288814	-0.551302	0.581426	1
NC_000067.7	105502244	105502528	+	285	gene-Gm20302	Gm20302	pseudogene	102634805		6.5	6.82	6.72	4.9	0.17	0.2	0.9	0.42	3.85	14.54	14.39	2.95	1.5	1.25	0.4	0	4.65712	6.00538	5.80172	4.71855	0	0	1.13594	0	3.79768	11.2788	12.5914	2.56363	1.68407	1.25905	0	0	3.46834	-0.505303	0.849177	-0.59505	0.55181	1
NC_000067.7	105591570	105682856	+	5529	gene-Relch	Relch	protein_coding	227446	RAB11 binding and LisH domain%2C coiled-coil and HEAT repeat containing	1247	949	507	584	3256	2182	2213	1758	913	1668	402	1263	3158	2191	2144	2175	967.904	814.158	420.21	551.127	3840	2552.77	2513.84	2032.07	866.821	1254.21	361.553	1079.29	2659.14	2758.59	2439.85	2775.2	1742.92	0.0394479	0.333955	0.118124	0.90597	1
NC_000067.7	105692004	105692442	+	439	gene-Gm10193	Gm10193	protein_coding	100042023		124.83	88.67	106.83	82.5	67.17	75	62	49.67	90.33	130.17	102	86.83	165	59.67	56.5	63.67	97.0232	76.3542	88.6834	77.3843	79.0172	87.744	70.4285	57.7951	85.4478	97.7498	91.7372	74.3453	138.936	75.5432	63.7275	81.6609	83.9736	-0.293033	0.256837	-1.14093	0.253899	1
NC_000067.7	105708448	105777172	+	6487	gene-Tnfrsf11a	Tnfrsf11a	protein_coding	21934	tumor necrosis factor receptor superfamily%2C member 11a%2C NFKB activator	156	62	27	282	299	176	213	278	136	183	18	82	308	241	250	185	121.085	53.1905	22.3781	266.126	352.629	205.906	241.956	321.341	129.121	137.602	16.1889	70.0725	259.347	303.432	284.498	236.051	188.808	0.0453099	0.545944	0.0829938	0.933857	1
NC_000067.7	105791575	105806135	+	2563	gene-Gm41926	Gm41926	lncRNA	105246675		0	0	0	0	0	0	0	0	0	0	0	1	0	0	3	1	0	0	0	0	0	0	0	0	0	0	0	0.854543	0	0	3.41397	1.27595	0.346529	-0.406555	0.622506	-0.653094	0.513696	1
NC_000067.7	105831359	105862021	-	664	gene-Gm41927	Gm41927	lncRNA	105246676		0	0	0	0	0	0	1	4	0	0	0	5	0	2	0	0	0	0	0	0	0	0	1.13594	4.62361	0	0	0	4.27272	0	2.51811	0	0	0.784398	0.274594	0.691875	0.396883	0.691454	1
NC_000067.7	105873286	105873390	+	105	gene-Gm26214	Gm26214	snRNA	115487626		0	0	0	0	0	0	0	0	0	0	0	0	0	0	0	0	0	0	0	0	0	0	0	0	0	0	0	0	0	0	0	0	0	NA	NA	NA	NA	NA
NC_000067.7	105907080	105918012	-	471	gene-Gm7160	Gm7160	lncRNA	635504	predicted gene 7160	6.5	2	2	4	0.5	6	0	0	2.5	0.5	4.5	5.5	4	0	1	1.5	4.65712	1.71582	1.65763	3.77484	0	7.01952	0	0	1.89884	0	3.59754	5.12726	3.36814	0	1.13799	2.5519	2.28166	-0.0234676	0.868712	-0.0270143	0.978448	1
NC_000067.7	105916929	105961807	+	7883	gene-Zcchc2	Zcchc2	protein_coding	227449	zinc finger%2C CCHC domain containing 2	618.5	414	302	415	897.5	477	538	631	389.5	684.5	292.5	602.5	1170	789	687	674	479.683	355.176	250.303	391.64	1059.07	558.052	611.138	729.374	370.274	514.314	262.62	514.435	985.18	993.394	781.8	859.992	607.278	-0.285181	0.267786	-1.06496	0.286895	1
NC_000067.7	106080355	106099254	-	545	gene-Gm20753	Gm20753	lncRNA	626049	predicted gene%2C 20753	13	5	6	2	3	2	1	10	2	7	0	5	5	1	0	2	10.0904	4.28956	4.9729	1.88742	3.53808	2.33984	1.13594	11.559	1.89884	5.26345	0	4.27272	4.21017	1.25905	0	2.5519	3.70433	0.83651	0.786254	1.06392	0.287366	1
NC_000067.7	106099599	106321975	+	6104	gene-Phlpp1	Phlpp1	protein_coding	98432	PH domain and leucine rich repeat protein phosphatase 1	1543.2	2091	1168	1044	2715	1313	1885	1369	1486	1917	1044	1306.25	3238.5	2039	2089.75	1362.5	1197.65	1793.89	968.059	985.234	3201.97	1536.11	2141.25	1582.43	1410.84	1441.43	938.958	1116.03	2726.51	2567.21	2378.4	1737.85	1732.74	-0.149635	0.275611	-0.542922	0.587184	1
NC_000067.7	106367279	106367603	+	325	gene-Gm6651	Gm6651	pseudogene	626075		0.3	0.3	0.78	0.47	0	0	0.12	0.25	0.79	1.31	0.35	0.32	0	0	0.1	0.2	0	0	0.828817	0	0	0	0	0	0.949421	0.751922	0	0	0	0	0	0	0.158135	0	0.622506	0	1	1
NC_000067.7	106448170	106457715	+	5955	gene-Gm41928	Gm41928	lncRNA	105246678		15	8	1	0	0	0	3	1	0	6	0	11	1	0	1	0	11.6428	6.8633	0.828817	0	0	0	3.40783	1.1559	0	4.51153	0	9.39998	0.842034	0	1.13799	0	2.48689	0.370039	0.885824	0.417735	0.676141	1
NC_000067.7	106465906	106642020	-	7349	gene-Bcl2	Bcl2	protein_coding	12043	B cell leukemia/lymphoma 2	1285	1719	1987	1192	512	701	656	727	1547	2655	2082	2377.61	774	580	651	570	997.399	1474.75	1646.86	1124.9	603.833	820.114	745.179	840.34	1468.75	1996.35	1872.52	2032.1	651.735	730.251	740.832	727.293	1154.58	0.0781169	0.185602	0.420884	0.67384	1
NC_000067.7	106474226	106474361	-	136	gene-Mir3473f	Mir3473f	miRNA	102466254	microRNA 3473f	0	0	0	0	0	0	0	0	0	0	0	0	0	0	0	0	0	0	0	0	0	0	0	0	0	0	0	0	0	0	0	0	0	NA	NA	NA	NA	NA
NC_000067.7	106531493	106542675	-	11149	gene-Gm37053	Gm37053	lncRNA	105246679		5	9	5	5	14	15	14	13	3	0	0	5	19	2	10	4	3.88093	7.72121	4.14409	4.71855	16.5111	17.5488	15.9032	15.0267	2.84826	0	0	4.27272	15.9987	2.51811	11.3799	5.10381	7.9735	0.768656	0.584299	1.31552	0.188335	1
NC_000067.7	106648140	106689544	-	11264	gene-Kdsr	Kdsr	protein_coding	70750	3-ketodihydrosphingosine reductase	1071.93	543.8	1000	1007.45	270	322	478.2	372.5	570.83	536.6	855.53	1564.68	442.1	331	375	320.6	832.071	466.704	828.817	950.317	318.428	376.714	542.981	429.995	542.119	403.782	769.873	1337.36	372.179	416.747	426.746	409.581	589.026	0.0365836	0.32317	0.113202	0.90987	1
NC_000067.7	106698518	106724455	-	3272	gene-Vps4b	Vps4b	protein_coding	20479	vacuolar protein sorting 4B	1985	1955.5	2350	1853.5	1045.5	975	1114.5	910.5	1774	3066.5	1777	1832	1269.5	832.5	906.5	898	1540.73	1678.08	1947.72	1749.64	1233.61	1140.67	1265.44	1051.87	1684.27	2305.39	1598.21	1565.52	1069.38	1047.53	1031.02	1145.8	1440.93	0.127105	0.145261	0.875011	0.381568	1
NC_000067.7	106724451	106752510	+	1328	gene-LOC118567772	LOC118567772	lncRNA	118567772		0	17	17	16	23	12	7.5	18	4	19	20	1	9.5	12	13	10	0	14.5845	14.0899	15.0994	27.1253	14.039	9.08755	20.8062	3.79768	14.2865	17.9877	0.854543	8.42034	15.1086	14.7939	12.7595	12.6775	0.397717	0.682335	0.582877	0.559976	1
NC_000067.7	106788905	106811078	+	2700	gene-Serpinb5	Serpinb5	protein_coding	20724	serine %28or cysteine%29 peptidase inhibitor%2C clade B%2C member 5	40	80	284	28	7.5	10	4	1	42	152	194	26	4	2	11	4	31.0474	68.633	235.384	26.4239	9.43489	11.6992	4.54378	1.1559	39.8757	114.292	174.481	22.2181	3.36814	2.51811	12.5179	5.10381	47.6685	0.141658	0.695657	0.203632	0.838641	1
NC_000067.7	106862179	106884810	+	1735	gene-Serpinb12	Serpinb12	protein_coding	71869	serine %28or cysteine%29 peptidase inhibitor%2C clade B %28ovalbumin%29%2C member 12	0	33	63	14	2	0	3	1	5	4	14	45	0	0	0	1	0	28.3111	52.2155	13.2119	2.35872	0	3.40783	1.1559	4.7471	3.00769	12.5914	38.4544	0	0	0	1.27595	10.0461	0.819186	0.860503	0.951985	0.341104	1
NC_000067.7	106908714	106928925	+	1607	gene-Serpinb13	Serpinb13	protein_coding	241196	serine %28or cysteine%29 peptidase inhibitor%2C clade B %28ovalbumin%29%2C member 13	0	0	0	0	0	0	0	0	0	0	0	0	0	0	0	0	0	0	0	0	0	0	0	0	0	0	0	0	0	0	0	0	0	NA	NA	NA	NA	NA
NC_000067.7	106947867	106953055	-	1155	gene-Gm8080	Gm8080	pseudogene	666394	predicted gene 8080	0	1	0	0	0	0	0	1	0	0	0	0	1	0	0	1	0	0.857912	0	0	0	0	0	1.1559	0	0	0	0	0.842034	0	0	1.27595	0.258238	-0.0953021	0.622506	-0.153094	0.878324	1
NC_000067.7	106973317	106980033	-	1629	gene-Serpinb3a	Serpinb3a	protein_coding	20248	serine %28or cysteine%29 peptidase inhibitor%2C clade B %28ovalbumin%29%2C member 3A	0	0	0	0	1	0	0	0	4	0	0	0	1	0	2	0	0	0	0	0	1.17936	0	0	0	3.79768	0	0	0	0.842034	0	2.27598	0	0.505941	-0.223442	0.665517	-0.335742	0.737065	1
NC_000067.7	107005893	107011210	-	1198	gene-Serpinb3d	Serpinb3d	protein_coding	394252	serine %28or cysteine%29 peptidase inhibitor%2C clade B %28ovalbumin%29%2C member 3D	0	0	0	0	0	0	0	0	0	0	0	0	0	0	0	0	0	0	0	0	0	0	0	0	0	0	0	0	0	0	0	0	0	NA	NA	NA	NA	NA
NC_000067.7	107065539	107066340	-	802	gene-Gm15388	Gm15388	pseudogene	100041276	predicted gene 15388	0	0	0	0	0	0	0	0	0	0	0	0	0	0	0	0	0	0	0	0	0	0	0	0	0	0	0	0	0	0	0	0	0	NA	NA	NA	NA	NA
NC_000067.7	107081691	107088844	-	1632	gene-Serpinb3b	Serpinb3b	protein_coding	383548	serine %28or cysteine%29 peptidase inhibitor%2C clade B %28ovalbumin%29%2C member 3B	0	0	0	1	0	0	0	0	0	0	0	0	0	0	0	0	0	0	0	0.943711	0	0	0	0	0	0	0	0	0	0	0	0	0.0589819	0	0.622506	0	1	1
NC_000067.7	107198931	107206101	-	1659	gene-Serpinb3c	Serpinb3c	protein_coding	381286	serine %28or cysteine%29 peptidase inhibitor%2C clade B%2C member 3C	0	0	0	0	0	0	0	0	0	0	0	0	0	0	0	0	0	0	0	0	0	0	0	0	0	0	0	0	0	0	0	0	0	NA	NA	NA	NA	NA
NC_000067.7	107218071	107230084	-	988	gene-Gm8089	Gm8089	pseudogene	666414		0	0	0	0	0	0	0	0	0	0	0	0	0	0	1	0	0	0	0	0	0	0	0	0	0	0	0	0	0	0	1.13799	0	0.0711244	-0.0953021	0.622506	-0.153094	0.878324	1
NC_000067.7	107290044	107308205	+	1699	gene-Serpinb11	Serpinb11	protein_coding	66957	serine %28or cysteine%29 peptidase inhibitor%2C clade B %28ovalbumin%29%2C member 11	0	0	0	0	0	0	2	1	0	0	0	0	0	0	0	0	0	0	0	0	0	0	2.27189	1.1559	0	0	0	0	0	0	0	0	0.214237	0.319702	0.622506	0.513573	0.607551	1
NC_000067.7	107350419	107380419	+	1887	gene-Serpinb7	Serpinb7	protein_coding	116872	serine %28or cysteine%29 peptidase inhibitor%2C clade B%2C member 7	0	0	1	0	1	0	0	0	0	0	0	0	0	0	0	0	0	0	0.828817	0	1.17936	0	0	0	0	0	0	0	0	0	0	0	0.125511	0.1122	0.622506	0.180239	0.856965	1
NC_000067.7	107367777	107367907	-	131	gene-Gm24553	Gm24553	snoRNA	115485799		0	0	0	0	0	0	0	0	0	0	0	0	0	0	0	0	0	0	0	0	0	0	0	0	0	0	0	0	0	0	0	0	0	NA	NA	NA	NA	NA
NC_000067.7	107439153	107453330	+	2047	gene-Serpinb2	Serpinb2	protein_coding	18788	serine %28or cysteine%29 peptidase inhibitor%2C clade B%2C member 2	0	0	7	37	0	1	0	2	5	0	0	30	5	2	1	2	0	0	5.80172	34.9173	0	1.16992	0	2.3118	4.7471	0	0	25.6363	4.21017	2.51811	1.13799	2.5519	5.31264	-0.528341	0.886765	-0.595807	0.551304	1
NC_000067.7	107456724	107488469	+	5316	gene-Serpinb10	Serpinb10	protein_coding	241197	serine %28or cysteine%29 peptidase inhibitor%2C clade B %28ovalbumin%29%2C member 10	2	2	4	0	0	0	0	0	0	0	2	0	0	0	0	0	1.55237	1.71582	3.31527	0	0	0	0	0	0	0	1.79877	0	0	0	0	0	0.52389	0	0.687432	0	1	1
NC_000067.7	107517668	107536708	+	3357	gene-Serpinb8	Serpinb8	protein_coding	20725	serine %28or cysteine%29 peptidase inhibitor%2C clade B%2C member 8	60	57	195	184	3	9	6	46	84	0	203	55	2	5	9	1	46.5712	48.901	161.619	173.643	3.53808	10.5293	6.81567	53.1715	79.7513	0	182.575	46.9999	1.68407	6.29527	10.2419	1.27595	52.1008	1.22906	0.786415	1.56286	0.118085	1
NC_000067.7	107614730	107621244	+	674	gene-Gm15389	Gm15389	lncRNA	102635334		0	0	2	0	2	0	0	0	0	0	1	0	0	0	0	0	0	0	1.65763	0	2.35872	0	0	0	0	0	0.899385	0	0	0	0	0	0.307234	0.215951	0.622506	0.346906	0.728662	1
NC_000067.7	107684332	107684438	-	107	gene-Gm24267	Gm24267	snRNA	115487706		0	0	0.33	0	0	0	0.22	0	0.17	0	0	0	0	0	0	0.14	0	0	0	0	0	0	0	0	0	0	0	0	0	0	0	0	0	NA	NA	NA	NA	NA
NC_000067.7	107820704	107820835	+	132	gene-Gm22438	Gm22438	snoRNA	115485786		0	0	0	0	0	0	0	0	0	0	0	0	0	0	0	0	0	0	0	0	0	0	0	0	0	0	0	0	0	0	0	0	0	NA	NA	NA	NA	NA
NC_000067.7	107844989	107878677	+	2219	gene-D830032E09Rik	D830032E09Rik	lncRNA	319596	RIKEN cDNA D830032E09 gene	6	0	0	1	1	0	1	0	2	0	0	1	0	0	0	0	4.65712	0	0	0.943711	1.17936	0	1.13594	0	1.89884	0	0	0.854543	0	0	0	0	0.666845	0.42515	0.804281	0.528609	0.597077	1
NC_000067.7	107900046	107906713	+	501	gene-Gm41929	Gm41929	lncRNA	105246680		1	0	0	0	0	0	0	0	0	0	0	0	0	0	0	0	0.776186	0	0	0	0	0	0	0	0	0	0	0	0	0	0	0	0.0485116	0	0.622506	0	1	1
NC_000067.7	107945686	107954921	+	1259	gene-LOC115487113	LOC115487113	lncRNA	115487113		0	0	0	0	0	0	0	0	0	0	0	0	0	0	0	0	0	0	0	0	0	0	0	0	0	0	0	0	0	0	0	0	0	NA	NA	NA	NA	NA
NC_000067.7	108304421	108307212	-	2792	gene-Gm5702	Gm5702	pseudogene	435640	predicted gene 5702	0.33	1.5	0	0	1.92	1	1.33	3.33	1.5	0	0.33	0	0.5	0	0.33	2.33	0	1.71582	0	0	2.35872	1.16992	1.13594	3.4677	1.89884	0	0	0	0	0	0	2.5519	0.893679	0.799039	0.868733	0.919775	0.35769	1
NC_000067.7	108925300	108926579	-	1280	gene-Gm17847	Gm17847	pseudogene	100415976	predicted gene%2C 17847	0	0	0	0	0	0	0	0	0	0	0.5	0	0	0	0	0	0	0	0	0	0	0	0	0	0	0	0	0	0	0	0	0	0	NA	NA	NA	NA	NA
NC_000067.7	109550738	109550867	-	130	gene-Gm22159	Gm22159	snoRNA	115485815		0	0	0	0	0	0	0	0	0	0	0	0	0	0	0	0	0	0	0	0	0	0	0	0	0	0	0	0	0	0	0	0	0	NA	NA	NA	NA	NA
NC_000067.7	109760674	109762627	+	1954	gene-Gm8141	Gm8141	pseudogene	666508	predicted gene 8141	7.69	7.13	5.42	7.03	2.61	4.45	4.56	2.4	5.08	9.79	6.62	4.57	6.68	3.85	2.34	1.95	6.20949	6.00538	4.14409	6.60597	3.53808	4.67968	5.67972	2.3118	4.7471	7.51922	6.29569	4.27272	5.89424	5.03622	2.27598	2.5519	4.86046	0.0074533	0.600675	0.0124082	0.9901	1
NC_000067.7	109909967	110073002	+	18764	gene-Cdh7	Cdh7	protein_coding	241201	cadherin 7%2C type 2	762	271	20	32	1533	1161	1030	800	253	444	15	154	1642.24	1072	1019	864	591.454	232.494	16.5763	30.1987	1807.96	1358.28	1170.02	924.721	240.203	333.853	13.4908	131.6	1382.62	1349.71	1159.61	1102.42	740.326	0.063469	0.673343	0.0942596	0.924903	1
NC_000067.7	110166351	110167970	+	468	gene-Gm41930	Gm41930	lncRNA	105246682		0	0	0	0	0	0	0	0	0	0	0	0	0	0	0	0	0	0	0	0	0	0	0	0	0	0	0	0	0	0	0	0	0	NA	NA	NA	NA	NA
NC_000067.7	110811802	110905331	-	19295	gene-Cdh19	Cdh19	protein_coding	227485	cadherin 19%2C type 2	0	7	0	315	3	0	0	32	111	0	19	0	9	0	1	1	0	6.00538	0	297.269	3.53808	0	0	36.9888	105.386	0	17.0883	0	7.57831	0	1.13799	1.27595	29.7667	0.220534	0.803723	0.274391	NA	NA
NC_000067.7	110832477	110832549	-	73	gene-n-TKctt7	n-TKctt7	tRNA	102467563		0	0	0	0	0	0	0	0	0	0	0	0	0	0	0	0	0	0	0	0	0	0	0	0	0	0	0	0	0	0	0	0	0	NA	NA	NA	NA	NA
NC_000067.7	111070038	111077966	-	251	gene-4921525D07Rik	4921525D07Rik	lncRNA	102635409		0	0	0	0	0	0	0	0	0	0	0	0	0	0	0	0	0	0	0	0	0	0	0	0	0	0	0	0	0	0	0	0	0	NA	NA	NA	NA	NA
NC_000067.7	111732500	111735556	-	2177	gene-Gm8173	Gm8173	pseudogene	666578	predicted gene 8173	0	0.25	0.33	0.67	0	2.67	0	2.2	1.58	1.25	2.92	3	0	0.67	0.2	0	0	0	0	0.943711	0	3.50976	0	2.3118	1.89884	0.751922	2.69815	2.56363	0	1.25905	0	0	0.996055	0.964283	0.884068	1.09073	0.27539	1
NC_000067.7	111786431	111792782	-	5898	gene-Dsel	Dsel	protein_coding	319901	dermatan sulfate epimerase-like	598	318	260	321	545	459	509	429	264	1376	253	662	677	457	416	492	464.159	272.816	215.492	302.931	642.752	536.993	578.196	495.882	250.647	1034.64	227.544	565.708	570.057	575.388	473.404	627.768	489.649	0.00444473	0.380557	0.0116795	0.990681	1
NC_000067.7	111808367	111809064	-	698	gene-Gm6028	Gm6028	pseudogene	547247	predicted gene 6028	2.06	1.01	2.07	2.01	0.11	0.47	1.14	0.42	1.61	3.73	3.76	2.12	0.86	0.22	1.11	0	1.55237	0.857912	1.65763	1.88742	0	0	1.13594	0	1.89884	3.00769	3.59754	1.70909	0.842034	0	1.13799	0	1.20528	-0.301495	0.882583	-0.341605	0.732648	1
NC_000067.7	111976929	111985101	-	7220	gene-Gm17752	Gm17752	pseudogene	636474	predicted gene%2C 17752	0	0	0	0	0	0	0	0	1	0	0	1	0	0	0	0	0	0	0	0	0	0	0	0	0.949421	0	0	0.854543	0	0	0	0	0.112748	0	0.622506	0	1	1
NC_000067.7	112065596	112066447	+	614	gene-Gm6717	Gm6717	pseudogene	626897		0	0	0	0	0	0	0	0	0	0	0	0	0	0	0	0	0	0	0	0	0	0	0	0	0	0	0	0	0	0	0	0	0	NA	NA	NA	NA	NA
NC_000067.7	112078681	112079680	+	1000	gene-Gm19086	Gm19086	pseudogene	100418230	predicted gene%2C 19086	0	1	0	0	0	0	0	0	0	0	0	0	0	0	0	0	0	0.857912	0	0	0	0	0	0	0	0	0	0	0	0	0	0	0.0536195	0	0.622506	0	1	1
NC_000067.7	112305059	112344648	-	5573	gene-Gm32810	Gm32810	lncRNA	102635484	predicted gene%2C 32810	112	18.5	3	4	249.31	181	169.83	168.5	15.5	20.5	0	36	291.5	163.14	180.27	176.5	86.9328	15.4424	2.48645	3.77484	293.661	211.756	193.111	194.191	15.1907	15.0384	0	30.7636	245.874	205.226	204.838	224.568	121.428	0.0165735	0.691438	0.0239697	NA	NA
NC_000067.7	112344478	112439878	+	211	gene-LOC118567773	LOC118567773	lncRNA	118567773		1	0.5	0	0	5	2.5	2.5	1.5	1.5	0.5	0	4	8.5	1	3	3.5	0.776186	0	0	0	5.89681	2.33984	2.27189	2.3118	1.89884	0	0	3.41817	6.73628	1.25905	3.41397	5.10381	2.21417	-0.306353	0.808796	-0.378776	0.704854	1
NC_000067.7	112395641	112395776	+	136	gene-Gm22331	Gm22331	snoRNA	115485769		0	0	0	0	0	0	0	0	0	0	0	0	0	0	0	0	0	0	0	0	0	0	0	0	0	0	0	0	0	0	0	0	0	NA	NA	NA	NA	NA
NC_000067.7	113025949	113029648	-	226	gene-Gm41932	Gm41932	lncRNA	105246684		0	0	0	0	0	0	0	0	0	0	0	0	0	0	0	0	0	0	0	0	0	0	0	0	0	0	0	0	0	0	0	0	0	NA	NA	NA	NA	NA
NC_000067.7	113073251	113078443	+	171	gene-Gm46244	Gm46244	lncRNA	108167836		0	0	0	0	0	1	0	0	0	0	0	0	0	0	0	0	0	0	0	0	0	1.16992	0	0	0	0	0	0	0	0	0	0	0.07312	0.1122	0.622506	0.180239	0.856965	1
NC_000067.7	113858655	113863035	-	392	gene-Gm32985	Gm32985	lncRNA	102635722		0	0	0	0	0	0	0	0	0	0	0	0	0	0	0	0	0	0	0	0	0	0	0	0	0	0	0	0	0	0	0	0	0	NA	NA	NA	NA	NA
NC_000067.7	114787918	114790819	-	538	gene-Gm33042	Gm33042	lncRNA	102635794		0	0	0	0	0	0	0	0	0	0	0	0	0	0	0	0	0	0	0	0	0	0	0	0	0	0	0	0	0	0	0	0	0	NA	NA	NA	NA	NA
NC_000067.7	115593279	115612676	-	5108	gene-LOC108167704	LOC108167704	lncRNA	108167704		79.5	12.5	1	1	105.5	100	79	80.5	22	387	3	59	106	120	116.5	89	62.0949	10.2949	0.828817	0.943711	125.012	116.992	89.7396	92.4721	20.8873	290.994	2.69815	50.4181	89.2557	151.086	132.007	113.56	84.3303	-0.150453	0.771392	-0.195041	0.845361	1
NC_000067.7	115612467	116515053	+	11044	gene-Cntnap5a	Cntnap5a	protein_coding	636808	contactin associated protein-like 5A	760.5	206.5	37	101	2054.5	1107	1254	982.5	198	1041	47	222	1993	1647	1409.5	1306	589.901	176.73	30.6662	95.3148	2422.41	1295.1	1424.47	1135.1	187.985	782.75	42.2711	189.709	1678.17	2073.66	1604.57	1666.39	962.2	-0.141045	0.622821	-0.226462	0.820842	1
NC_000067.7	117464031	117464194	+	164	gene-Gm24030	Gm24030	snRNA	115487666		0	0	0	0	0	0	0	0	0	0	0	0	0	0	0	0	0	0	0	0	0	0	0	0	0	0	0	0	0	0	0	0	0	NA	NA	NA	NA	NA
NC_000067.7	117708865	117731089	+	2709	gene-B020011L13Rik	B020011L13Rik	protein_coding	547097	RIKEN cDNA B020011L13 gene	0	0.33	0	0	0	0	0	0.67	0	0	0.17	0	0	0	0.4	0	0	0	0	0	0	0	0	1.1559	0	0	0	0	0	0	0	0	0.0722438	0.1122	0.622506	0.180239	0.856965	1
NC_000067.7	118072462	118077551	-	5090	gene-LOC118567774	LOC118567774	pseudogene	118567774		0	0	0	0	0	0	0	0	0	0.25	0	0	0	0	0	0	0	0	0	0	0	0	0	0	0	0	0	0	0	0	0	0	0	NA	NA	NA	NA	NA
NC_000067.7	118219973	118220420	-	312	gene-LOC118567775	LOC118567775	lncRNA	118567775		0	0	1	1	0	0	0	0	0	0	0	0	0	0	0	0	0	0	0.828817	0.943711	0	0	0	0	0	0	0	0	0	0	0	0	0.110783	0	0.622506	0	1	1
NC_000067.7	118226244	118239463	-	3736	gene-Tsn	Tsn	protein_coding	22099	translin	5666	5317	5900	4712.75	3258	4092	3752	3508	4879	6139	5883	4832	4422	3432	3836	3614	4397.87	4561.52	4890.02	4447.71	3842.36	4787.31	4262.06	4054.9	4632.22	4616.05	5291.08	4129.15	3723.48	4321.07	4365.33	4611.29	4433.34	-0.00596282	0.114039	-0.0522876	0.9583	1
NC_000067.7	118249573	118261561	+	1894	gene-Nifk	Nifk	protein_coding	67949	nucleolar protein interacting with the FHA domain of MKI67	2498	2839	3417	2614	1210	1556	1364	1451	2109	2860	2485	2488	1767	1334	1310	1635	1938.91	2435.61	2832.07	2466.86	1427.03	1820.4	1549.43	1677.21	2002.33	2150.5	2234.97	2126.1	1487.87	1679.58	1490.77	2086.18	1962.86	-0.0579455	0.152867	-0.379059	0.704644	1
NC_000067.7	118287052	118291180	+	1153	gene-Gm28867	Gm28867	lncRNA	102636140	predicted gene 28867	0	0	0	0	0	0	0	0	0	0	0	0	0	0	0	0	0	0	0	0	0	0	0	0	0	0	0	0	0	0	0	0	0	NA	NA	NA	NA	NA
NC_000067.7	118314976	118537192	+	9900	gene-Clasp1	Clasp1	protein_coding	76707	CLIP associating protein 1	3697.5	2446.33	2045	1782.25	9745	3874	5221.83	4455.5	2212.5	2201.5	2181	2857.17	10487.8	7182.83	6040.25	5437.83	2870.34	2098.45	1694.93	1681.69	11492.9	4532.27	5931.9	5150.7	2100.12	1655.73	1961.56	2441.43	8831.26	9043.78	6873.46	6938.63	4706.2	-0.219562	0.279974	-0.784222	0.43291	1
NC_000067.7	118381085	118381215	-	131	gene-Gm26080	Gm26080	snoRNA	115485782		0	0	2	1	1	0	0	0	0	0	0	1	0	0	0	0	0	0	1.65763	0.943711	1.17936	0	0	0	0	0	0	0.854543	0	0	0	0	0.289703	0.113583	0.625683	0.181535	0.855948	1
NC_000067.7	118386399	118386995	-	597	gene-2900060B14Rik	2900060B14Rik	lncRNA	68204	RIKEN cDNA 2900060B14 gene	1	2	11	2	0	0	6	1	6	4	21	7	6	1	3	3	0.776186	1.71582	9.11699	1.88742	0	0	6.81567	1.1559	5.69652	3.00769	18.8871	5.9818	5.05221	1.25905	3.41397	3.82786	4.28714	-0.515089	0.805755	-0.639263	0.522652	1
NC_000067.7	118555646	118612898	+	9299	gene-Tfcp2l1	Tfcp2l1	protein_coding	81879	transcription factor CP2-like 1	31	67	37	14	49	34	19	91.5	15.5	66	21	2	74	46	22	44.5	24.0618	57.4801	30.6662	13.2119	57.7887	39.7773	21.5829	106.343	15.1907	49.6268	18.8871	1.70909	62.3106	57.9165	25.0358	56.1419	39.8581	0.142119	0.597131	0.238004	0.811878	1
NC_000067.7	118609551	118609680	+	130	gene-LOC115487679	LOC115487679	pseudogene	115487679		0	0	1	0	0	0	0	0.5	0.5	0	0	0	0	0	0	2.5	0	0	0.828817	0	0	0	0	0	0	0	0	0	0	0	0	2.5519	0.211295	-0.199053	0.622506	-0.319761	0.74915	1
NC_000067.7	118761791	118987578	-	13870	gene-Gli2	Gli2	protein_coding	14633	GLI-Kruppel family member GLI2	33	321	489	230	119	52	138	92.5	250	321	232	120	136	95	160	50	25.6141	275.39	405.292	217.053	140.344	60.8359	156.76	106.343	237.355	241.367	208.657	102.545	114.517	119.61	182.078	63.7976	166.097	-0.0436851	0.518136	-0.0843121	0.932808	1
NC_000067.7	118872779	118888895	-	15024	gene-Gm51642	Gm51642	lncRNA	115487114		0	6	38	20.5	0.25	8	13	6.5	14	0	30	0	3	3	3	0.5	0	5.14747	31.4951	18.8742	0	9.35936	14.7673	6.93541	13.2919	0	26.9815	0	2.5261	3.77716	3.41397	0	8.53559	0.83905	0.87768	0.955987	0.339079	1
NC_000067.7	118881950	118882030	+	81	gene-Mir6346	Mir6346	miRNA	102465176	microRNA 6346	0	0	0	0	0	0	0	0.5	0	0	0	0	0	0	0	0.5	0	0	0	0	0	0	0	0	0	0	0	0	0	0	0	0	0	NA	NA	NA	NA	NA
NC_000067.7	119046816	119054565	-	4361	gene-Gm41934	Gm41934	lncRNA	105246686		7	1	4.83	3	0	0	0	0	1	0	0	16.07	0	0	0	0	5.4333	0.857912	4.14409	2.83113	0	0	0	0	0.949421	0	0	13.6727	0	0	0	0	1.74303	0	0.841707	0	1	1
NC_000067.7	119085298	119086483	+	1186	gene-Gm8321	Gm8321	pseudogene	666838	predicted gene 8321	0	0	0	2	1	0	0	0	0	0	0	1	0	0	0	0	0	0	0	1.88742	1.17936	0	0	0	0	0	0	0.854543	0	0	0	0	0.245083	0.1122	0.622506	0.180239	0.856965	1
NC_000067.7	119128982	119137930	+	1781	gene-Gm46144	Gm46144	lncRNA	108167707		0	0	0	0	0	0	0	0	0	0	0	0	0	0	0	0	0	0	0	0	0	0	0	0	0	0	0	0	0	0	0	0	0	NA	NA	NA	NA	NA
[truncated: 44,881 more rows]
