# Supplementary material for: hnRNP R promotes O-GlcNAcylation of eIF4G and facilitates axonal protein synthesis
Source: Nat Commun. 2024 Aug 28;15:7430. doi: 10.1038/s41467-024-51678-y (PMC11358521; doi:10.1038/s41467-024-51678-y)
Supplement: Supplementary file 8 — Supplementary Data 7 and 8 [file 41467_2024_51678_MOESM8_ESM.xlsx]

## Sheet: conditions
condition	explanation
[soma_wt_IP]	soma from hnRNP R wild-type motoneurons, subjected to IP against hnRNP R
[soma_KO_IP]	soma from hnRNP R knock-out motoneurons, subjected to IP against hnRNP R
[soma_wt_Bd]	soma from hnRNP R wild-type motoneurons, subjected to IP procedure but with bead control ommitting the antibody
[axon_IP]	axon from hnRNP R wild-type motoneurons, subjected to IP against hnRNP R
[axon_beads]	axon from hnRNP R wild-type motoneurons, subjected to IP procedure but with bead control ommitting the antibody

## Sheet: sample annotation
experiment	samples	raw file	chambers	comment
soma interactome (Supplementary Data 7)	soma_KO_IP_rep1	LFQ intensity 20230520_TIMS06_JaBa_SA_33F5_DDA_A1_sample09_S4-A9_1_9291	1 microchamber
	soma_KO_IP_rep2	LFQ intensity 20230520_TIMS06_JaBa_SA_33F5_DDA_A1_sample10_S4-A10_1_9292
	soma_KO_IP_rep3	LFQ intensity 20230520_TIMS06_JaBa_SA_33F5_DDA_A1_sample11_S4-A11_1_9293
	soma_KO_IP_rep4	LFQ intensity 20230520_TIMS06_JaBa_SA_33F5_DDA_A1_sample12_S4-A12_1_9294
	soma_wt_Bd_rep1	LFQ intensity 20230520_TIMS06_JaBa_SA_33F5_DDA_A1_sample17_S4-B5_1_9296
	soma_wt_Bd_rep2	LFQ intensity 20230520_TIMS06_JaBa_SA_33F5_DDA_A1_sample18_S4-B6_1_9297
	soma_wt_Bd_rep3	LFQ intensity 20230520_TIMS06_JaBa_SA_33F5_DDA_A1_sample19_S4-B7_1_9298
	soma_wt_Bd_rep4	LFQ intensity 20230520_TIMS06_JaBa_SA_33F5_DDA_A1_sample20_S4-B8_1_9299		removed as outlier
	soma_wt_IP_rep1	LFQ intensity 20230520_TIMS06_JaBa_SA_33F5_DDA_A1_sample01_S4-A1_1_9301
	soma_wt_IP_rep2	LFQ intensity 20230520_TIMS06_JaBa_SA_33F5_DDA_A1_sample02_S4-A2_1_9302
	soma_wt_IP_rep3	LFQ intensity 20230520_TIMS06_JaBa_SA_33F5_DDA_A1_sample03_S4-A3_1_9303
	soma_wt_IP_rep4	LFQ intensity 20230520_TIMS06_JaBa_SA_33F5_DDA_A1_sample04_S4-A4_1_9304
axonal interactome (Supplementary Data 8)	Axon_wt_IP-rep1	LFQ intensity 20230516_TIMS06_JaBa_SA_33F4_DDA_H2_sample37_S4-A5_1_9227	3 microchambers pooled
	Axon_wt_IP-rep2	LFQ intensity 20230516_TIMS06_JaBa_SA_33F4_DDA_H2_sample38_S4-A6_1_9228
	Axon_wt_IP-rep3	LFQ intensity 20230516_TIMS06_JaBa_SA_33F4_DDA_H2_sample39_S4-A7_1_9229
	Axon_wt_IP-rep4	LFQ intensity 20230516_TIMS06_JaBa_SA_33F4_DDA_H2_sample40_S4-A8_1_9230
	Axon_wt_Bd-rep1	LFQ intensity 20230516_TIMS06_JaBa_SA_33F4_DDA_H2_sample45_S4-B5_1_9222
	Axon_wt_Bd-rep2	LFQ intensity 20230516_TIMS06_JaBa_SA_33F4_DDA_H2_sample46_S4-B6_1_9223
	Axon_wt_Bd-rep3	LFQ intensity 20230516_TIMS06_JaBa_SA_33F4_DDA_H2_sample47_S4-B7_1_9224
	Axon_wt_Bd-rep4	LFQ intensity 20230516_TIMS06_JaBa_SA_33F4_DDA_H2_sample48_S4-B8_1_9225

## Sheet: Supplementary Data 7
Supplementary Data 7. Protein interactome data of hnRNP R from the somatodendritic compartment.
protein identifiers				protein intensity [log2] in samples											protein annotations				mass spectrometric meta-parameters											Two-sided Student's t-test results
Protein IDs	Majority protein IDs	Protein names	Gene names	soma_wt_IP_rep1	soma_wt_IP_rep2	soma_wt_IP_rep3	soma_wt_IP_rep4	soma_KO_IP_rep1	soma_KO_IP_rep2	soma_KO_IP_rep3	soma_KO_IP_rep4	soma_wt _Bd_rep1	soma_wt_Bd_rep2	soma_wt _Bd_rep3	GOBP name	GOMF name	GOCC name	Keywords	Peptides	Razor + unique peptides	Unique peptides	Sequence coverage [%]	Unique + razor sequence coverage [%]	Unique sequence coverage [%]	Mol. weight [kDa]	Q-value	Score	Intensity	MS/MS count	p-value [soma_wt_IP] vs [soma_KO_IP]	q-value [soma_wt_IP] vs [soma_KO_IP]	fold difference [soma_wt_IP] / [soma_KO_IP] [log2]	Test statistic [soma_wt_IP] vs [soma_KO_IP]	p-value [soma_wt_IP] vs. [soma_wt_Bd]	q-value [soma_wt_IP] vs. [soma_wt_Bd]	fold difference [soma_wt_IP] / [soma_wt_Bd] [log2]	Test statistic [soma_wt_IP] vs [soma_wt_Bd]
A0A067XG53;O70589-3;O70589-4;O70589-5;O70589;F6ZQR2;O70589-2;F7CD87;F6Y9I5	A0A067XG53;O70589-3;O70589-4;O70589-5;O70589;F6ZQR2;O70589-2	Peripheral plasma membrane protein CASK	Cask	12.4028	12.5099	12.4397	12.4512	11.8357	11.8313	11.7784	12.2849	12.5112	12.7438	12.6871	biological regulation;calcium ion import;calcium ion transmembrane transport;calcium ion transport;cation transport;cellular process;divalent inorganic cation transport;divalent metal ion transport;establishment of localization;ion transmembrane transport;ion transport;metal ion transport;negative regulation of biological process;negative regulation of cell adhesion;negative regulation of cell pr…	adenyl nucleotide binding;adenyl ribonucleotide binding;ATP binding;binding;catalytic activity;kinase activity;neurexin family protein binding;nucleotide binding;phosphotransferase activity, alcohol group as acceptor;protein binding;protein kinase activity;protein serine/threonine kinase activity;purine nucleotide binding;purine ribonucleoside triphosphate binding;purine ribonucleotide binding;ri…	adherens junction;anchoring junction;basement membrane;basolateral plasma membrane;cell junction;cell part;cell-cell junction;cell-substrate adherens junction;cell-substrate junction;cytoplasm;cytoplasmic part;cytosol;extracellular matrix part;extracellular region part;focal adhesion;intracellular membrane-bounded organelle;intracellular non-membrane-bounded organelle;intracellular organelle;intr…	3D-structure;Alternativesplicing;ATP-binding;Calmodulin-binding;Cellmembrane;Completeproteome;Cytoplasm;Kinase;Membrane;Nucleotide-binding;Nucleus;Phosphoprotein;Proteomicsidentification;Referenceproteome;Repeat;Serine/threonine-proteinkinase;SH3domain;Transferase	5	5	5	7.3	7.3	7.3	99.226	0	14.011	1590200	38	0.00503195	0.0601237	0.518315	2.35351	0.0280857	0.385993	-0.1965	-1.19667
A0A076FR46;Q91V14-2;Q91V14;Q6P6P5;Q3V0N8;Q924N4-2;Q924N4;A0A0J9YU26;A0A0J9YV84	A0A076FR46;Q91V14-2;Q91V14	Solute carrier family 12 member 5	Slc12a5	13.0554	13.0914	12.7568	12.7024	11.2374	12.3657	12.1121	12.9893	12.9361	13.1118	13.1107	anion transport;behavior;cation transport;cell communication;cell-cell signaling;cellular hypotonic response;cellular hypotonic salinity response;cellular process;cellular response to abiotic stimulus;cellular response to osmotic stress;cellular response to salt stress;cellular response to stimulus;cellular response to stress;chloride transport;cognition;establishment of localization;growth;hypot…	active transmembrane transporter activity;anion transmembrane transporter activity;anion:cation symporter activity;binding;cation transmembrane transporter activity;cation:chloride symporter activity;chloride transmembrane transporter activity;enzyme binding;inorganic anion transmembrane transporter activity;ion transmembrane transporter activity;kinase binding;potassium:chloride symporter activi…	basolateral plasma membrane;cell body;cell part;cell projection part;dendritic shaft;integral to membrane;integral to plasma membrane;intrinsic to membrane;intrinsic to plasma membrane;membrane;membrane part;neuronal cell body;plasma membrane;plasma membrane part	Alternativepromoterusage;Alternativesplicing;Cellmembrane;Cellprojection;Completeproteome;Directproteinsequencing;Glycoprotein;Iontransport;Membrane;Phosphoprotein;Potassium;Potassiumtransport;Proteomicsidentification;Referenceproteome;Symport;Transmembrane;Transmembranehelix;Transport	8	8	8	10	10	10	125.6	0	33.768	1842100	28	0.102487	0.111196	0.72533	1.52155	0.290502	0.647766	-0.151412	-0.663671
A0A087WNM1;Q91Z67;A0A087WSQ1;A0A087WS59;A0A087WRV4;A0A087WNR5;A0A087WS73	A0A087WNM1;Q91Z67;A0A087WSQ1	SLIT-ROBO Rho GTPase-activating protein 2	Srgap2	13.6809	13.4127	13.6003	13.5662	13.0871	13.0698	13.1248	13.4791	13.2404	13.5106	13.3127	actin filament severing;actin filament-based process;anatomical structure development;anatomical structure morphogenesis;biological adhesion;biological regulation;cell adhesion;cell morphogenesis;cell morphogenesis involved in differentiation;cell part morphogenesis;cell projection assembly;cell projection morphogenesis;cell projection organization;cell-substrate adhesion;cellular component assem…	binding;enzyme activator activity;enzyme binding;enzyme regulator activity;GTPase activator activity;GTPase binding;GTPase regulator activity;identical protein binding;nucleoside-triphosphatase regulator activity;protein binding;protein dimerization activity;protein homodimerization activity;Rac GTPase binding;Ras GTPase binding;Rho GTPase binding;small GTPase binding	cell junction;cell part;cell projection;cell projection part;cytoplasmic membrane-bounded vesicle;cytoplasmic part;cytoplasmic vesicle;cytoskeletal part;cytosol;dendritic spine head;endocytic vesicle;intracellular membrane-bounded organelle;intracellular organelle;intracellular organelle part;intracellular part;lamellipodium;membrane;membrane-bounded organelle;membrane-bounded vesicle;mitochondri…	Celljunction;Cellmembrane;Cellprojection;Coiledcoil;Completeproteome;Cytoplasm;Cytoplasmicvesicle;GTPaseactivation;Membrane;Methylation;Neurogenesis;Nucleus;Phosphoprotein;Postsynapticcellmembrane;Proteomicsidentification;Referenceproteome;SH3domain;Synapse	13	13	11	21.3	21.3	18.4	98.278	0	45.569	3951200	70	0.0155404	0.0767711	0.374808	1.76718	0.0771452	0.43355	0.210431	1.08026
A0A087WQE6;A0A087WNT1;P83940;A0A087WPE4	A0A087WQE6;A0A087WNT1;P83940;A0A087WPE4	Transcription elongation factor B polypeptide 1	Tceb1	14.005	14.1759	13.8436	14.27	13.1561	13.5569	13.4057	14.012	13.6935	13.7942	13.7262	biological regulation;biosynthetic process;cellular biosynthetic process;cellular macromolecule biosynthetic process;cellular macromolecule metabolic process;cellular metabolic process;cellular nitrogen compound metabolic process;cellular process;cellular protein metabolic process;macromolecule biosynthetic process;macromolecule metabolic process;macromolecule modification;metabolic process;nitro…		cell part;elongin complex;intracellular organelle part;intracellular part;macromolecular complex;nuclear part;nucleoplasm part;organelle part;protein complex;transcription elongation factor complex	3D-structure;Completeproteome;Nucleus;Proteomicsidentification;Referenceproteome;Transcription;Transcriptionregulation;Ublconjugationpathway	3	3	3	54.7	54.7	54.7	10.657	0	7.8266	2313700	25	0.0373367	0.076325	0.540963	1.78487	0.0323459	0.270572	0.335653	1.56657
A0A087WNU1;A0A087WPM0;Q3UQA7	A0A087WNU1;A0A087WPM0;Q3UQA7	Selenoprotein H	2700094K13Rik;Selh	11.169	10.5926	10.677	10.692	10.3142	10.8714	11.032	9.8826	10.3043	10.5777	11.8659	biological regulation;cell redox homeostasis;cellular homeostasis;cellular process;homeostatic process;regulation of biological process;regulation of biological quality;regulation of cellular process	binding;selenium binding		Acetylation;Completeproteome;Proteomicsidentification;Redox-activecenter;Referenceproteome;Selenocysteine	2	2	2	25.7	25.7	25.7	11.169	0.001462	3.0571	233470	2	NaN	1	0	NaN	0.769801	0.865075	-0.133315	-0.250839
A0A087WNU5;A0A087WRU2	A0A087WNU5		Ank3	12.7195	12.8426	12.8277	12.1608	13.0162	9.89342	13.1659	12.9527	12.6324	12.612	12.2009	axon guidance;biological regulation;cell cycle cytokinesis;cell cycle process;cellular component assembly;cellular component assembly at cellular level;cellular component organization;cellular component organization at cellular level;cellular component organization or biogenesis;cellular component organization or biogenesis at cellular level;cellular localization;cellular macromolecule localizati…	structural constituent of cytoskeleton;structural molecule activity	axon;axon part;basolateral plasma membrane;cell junction;cell part;cell projection;cell projection part;cell-cell contact zone;cell-cell junction;initial segment;intercalated disc;lateral plasma membrane;membrane;membrane part;neuron projection;paranode region of axon;plasma membrane;plasma membrane part;sarcolemma;synapse	Completeproteome;Proteomicsidentification;Referenceproteome	23	7	7	11.6	4	4	315.42	0	15.542	1681000	14	0.653259	0.646614	0.380591	0.420327	0.51786	0.74143	0.155869	0.480808
F8VQC7;A0A087WQF8;A0A087WS23;A0A087WQQ5;A0A087WPW5;A0A087WQI3;A0A087WP85;A0A087WQD0;A0A087WPX0;A0A087WRS1;A0A087WQ25;A0A087WQG4;A0A087WP14;A0A087WS29;A0A087WS04;A0A087WP48;A0A087WNW3;Q61595;Q61595-8;Q61595-4;Q61595-11;Q61595-15;Q61595-7;Q61595-9;Q61595-5;Q61595-13;Q61595-6;Q61595-10;Q61595-14;Q61595-3;Q61595-16;Q61595-12;Q61595-2;A0A087WPY8;A0A087WR91	F8VQC7;A0A087WQF8;A0A087WS23;A0A087WQQ5;A0A087WPW5;A0A087WQI3;A0A087WP85;A0A087WQD0;A0A087WPX0;A0A087WRS1;A0A087WQ25;A0A087WQG4;A0A087WP14;A0A087WS29;A0A087WS04;A0A087WP48;A0A087WNW3;Q61595;Q61595-8;Q61595-4;Q61595-11;Q61595-15;Q61595-7;Q61595-9;Q61595-5;Q61595-13;Q61595-6;Q61595-10;Q61595-14;Q61595-3;Q61595-16;Q61595-12;Q61595-2	Kinectin	Ktn1	12.7911	12.7828	12.5174	12.6056	12.6363	12.6291	12.4767	12.541	12.5958	12.6624	12.6415	cellular component movement;cellular process;establishment of localization;establishment of protein localization;microtubule-based movement;microtubule-based process;protein transport;transport	binding;cytoskeletal protein binding;kinesin binding;protein binding	cell part;cytoplasmic part;endoplasmic reticulum;endoplasmic reticulum membrane;endoplasmic reticulum part;integral to endoplasmic reticulum membrane;integral to membrane;integral to organelle membrane;intracellular membrane-bounded organelle;intracellular organelle;intracellular organelle part;intracellular part;intrinsic to endoplasmic reticulum membrane;intrinsic to membrane;intrinsic to organ…	Alternativesplicing;Coiledcoil;Completeproteome;Endoplasmicreticulum;Glycoprotein;Isopeptidebond;Membrane;Phosphoprotein;Proteomicsidentification;Referenceproteome;Signal-anchor;Transmembrane;Transmembranehelix;Ublconjugation	12	12	12	13.6	13.6	13.6	152.54	0	44.841	2628600	42	0.230577	0.52409	0.103461	0.582708	0.636343	0.881963	0.0410417	0.226005
Q3TYE5;A0A087WP80;Q8BLK3;A0A087WP70;F6SB80	Q3TYE5;A0A087WP80;Q8BLK3	Limbic system-associated membrane protein	Lsamp	15.3698	15.638	15.2204	15.7598	16.183	15.8584	15.0328	15.5078	15.9011	15.4323	16.1806	behavior;biological adhesion;biological regulation;cell adhesion;cell-cell adhesion;cellular process;exploration behavior;locomotory behavior;locomotory exploration behavior;regulation of biological process;regulation of cell development;regulation of cell differentiation;regulation of cellular process;regulation of developmental process;regulation of multicellular organismal development;regulati…		anchored to membrane;cell body;cell junction;cell part;cell projection;cell surface;cell-cell junction;intrinsic to membrane;membrane;membrane part;neuron projection;neuronal cell body;plasma membrane	Celladhesion;Cellmembrane;Completeproteome;Directproteinsequencing;Disulfidebond;Glycoprotein;GPI-anchor;Immunoglobulindomain;Lipoprotein;Membrane;Phosphoprotein;Proteomicsidentification;Referenceproteome;Repeat;Signal	12	12	12	31.1	31.1	31.1	37.31	0	71.027	19788000	88	0.609153	0.663984	-0.148503	-0.395576	0.204064	0.455971	-0.341042	-1.02243
A0A087WPK3;E9Q9T1;Q3UZ39-2	A0A087WPK3;E9Q9T1;Q3UZ39-2	Leucine-rich repeat flightless-interacting protein 1	Lrrfip1	13.014	12.7719	13.1964	12.5229	12.7305	12.7741	12.3922	12.984	12.5257	12.8093	12.6997	biological regulation;biosynthetic process;cellular biosynthetic process;cellular macromolecule biosynthetic process;cellular macromolecule metabolic process;cellular metabolic process;cellular nitrogen compound metabolic process;cellular process;macromolecule biosynthetic process;macromolecule metabolic process;metabolic process;nitrogen compound metabolic process;nucleic acid metabolic process;…	binding;DNA binding;identical protein binding;nucleic acid binding;protein binding;protein dimerization activity;protein homodimerization activity	cell part;cytoplasm;intracellular membrane-bounded organelle;intracellular organelle;intracellular part;membrane;membrane-bounded organelle;nucleus;organelle;plasma membrane	Acetylation;Alternativesplicing;Coiledcoil;Completeproteome;Cytoplasm;DNA-binding;Nucleus;Phosphoprotein;Proteomicsidentification;Referenceproteome;Repressor;Transcription;Transcriptionregulation	7	7	0	13.1	13.1	0	75.093	0	26.647	1895900	25	0.444717	0.560782	0.15614	0.536706	0.336746	0.629473	0.198081	0.691413
A0A087WRS3;A0A087WPP8;Q6AXH6;Q6AXD2;P62484;A0A087WR90;A0A087WNT3	A0A087WRS3;A0A087WPP8;Q6AXH6;Q6AXD2;P62484;A0A087WR90;A0A087WNT3	Abl interactor 2	Abi2	12.9087	12.8382	13.0027	12.9327	12.5061	10.7006	10.6968	12.4657	12.6258	12.4959	13.1335	actin cytoskeleton organization;actin filament organization;actin filament-based process;actin polymerization or depolymerization;anatomical structure development;behavior;biological regulation;camera-type eye development;cell migration;cell motility;cell projection organization;cellular component movement;cellular component organization;cellular component organization at cellular level;cellular …	binding;enzyme binding;proline-rich region binding;protein binding;protein complex binding;protein domain specific binding;SH3 domain binding;ubiquitin protein ligase binding	adherens junction;anchoring junction;cell junction;cell part;cell projection;cell-cell adherens junction;cell-cell junction;cytoplasmic part;cytoskeleton;cytosol;dendrite;filopodium;intracellular non-membrane-bounded organelle;intracellular organelle;intracellular part;lamellipodium;macromolecular complex;neuron projection;non-membrane-bounded organelle;organelle;protein complex;SCAR complex	Cellprojection;Coiledcoil;Completeproteome;Cytoplasm;Cytoskeleton;Phosphoprotein;Proteomicsidentification;Referenceproteome;SH3domain	4	4	2	10.7	10.7	5	49.358	0	7.0673	1311300	9	0.0424107	0.0668189	1.3283	2.15243	0.359918	0.663865	0.168898	0.631078
A0A087WQB0;P60762-2;P60762	A0A087WQB0;P60762-2;P60762	Mortality factor 4-like protein 1	Morf4l1	10.5132	11.2824	10.146	10.0979	11.2313	10.1796	10.02	9.53244	11.2235	10.8805	11.4023	biological regulation;biosynthetic process;cell proliferation;cellular biosynthetic process;cellular component organization;cellular component organization at cellular level;cellular component organization or biogenesis;cellular component organization or biogenesis at cellular level;cellular macromolecule biosynthetic process;cellular macromolecule metabolic process;cellular metabolic process;cel…	binding;chromatin binding;protein binding;protein N-terminus binding	cell part;chromatin remodeling complex;chromosomal part;H4/H2A histone acetyltransferase complex;histone acetyltransferase complex;histone deacetylase complex;intracellular organelle part;intracellular part;macromolecular complex;NuA4 histone acetyltransferase complex;nuclear chromosome part;nuclear part;nucleoplasm;nucleoplasm part;organelle part;protein complex;Sin3 complex;Sin3-type complex	Acetylation;Alternativesplicing;Chromatinregulator;Completeproteome;DNAdamage;DNArecombination;DNArepair;Growthregulation;Nucleus;Proteomicsidentification;Referenceproteome;Transcription;Transcriptionregulation	3	3	3	13.2	13.2	13.2	34.343	0	5.1683	341850	3	0.572082	0.599637	0.269061	0.488857	0.117055	0.307858	-0.658903	-1.46994
E9QAN4;G3UW47;Q6TA13;E9Q9G6;A0A087WQE8;P33173;E9Q9B0;A2AH75;A0A5F8MPF0;O35071;Q60575-3;Q60575-2;Q60575;A0A087WSU7;Q3V3Y9	E9QAN4;G3UW47;Q6TA13;E9Q9G6;A0A087WQE8;P33173	Kinesin-like protein;Kinesin-like protein KIF1A	Kif1a	11.8103	12.3986	11.4979	11.716	10.868	11.4033	11.8857	11.8224	12.2256	12.2703	12.5592	anterograde axon cargo transport;axon cargo transport;cell communication;cell-cell signaling;cellular component movement;cellular process;cytoskeleton-dependent intracellular transport;developmental process;embryo development;establishment of localization;establishment of localization in cell;establishment of mitochondrion localization;establishment of mitochondrion localization, microtubule-medi…	adenyl nucleotide binding;adenyl ribonucleotide binding;ATP binding;ATPase activity;binding;catalytic activity;cytoskeletal protein binding;hydrolase activity;hydrolase activity, acting on acid anhydrides;hydrolase activity, acting on acid anhydrides, in phosphorus-containing anhydrides;microtubule binding;microtubule motor activity;motor activity;nucleoside-triphosphatase activity;nucleotide bin…	cell body;cell part;cell projection;cytoplasm;cytoplasmic part;cytoplasmic vesicle;cytoplasmic vesicle membrane;cytoplasmic vesicle part;cytoskeletal part;Golgi apparatus;intracellular membrane-bounded organelle;intracellular organelle;intracellular organelle part;intracellular part;kinesin complex;macromolecular complex;membrane;membrane-bounded organelle;microtubule;microtubule associated compl…	3D-structure;Acetylation;Alternativesplicing;ATP-binding;Coiledcoil;Completeproteome;Cytoplasm;Cytoplasmicvesicle;Cytoskeleton;Microtubule;Mitochondrion;Motorprotein;Nucleotide-binding;Phosphoprotein;Proteomicsidentification;Referenceproteome	8	8	8	6.7	6.7	6.7	190.97	0	21.473	1729600	26	0.279476	0.315337	0.360829	0.894125	0.0976825	0.317768	-0.496002	-1.44219
Q9CQC6;A0A087WQS2;A0A087WPF9	Q9CQC6;A0A087WQS2;A0A087WPF9	Basic leucine zipper and W2 domain-containing protein 1	Bzw1	13.1899	13.9867	13.1539	13.9362	9.89353	12.7993	12.2135	12.8732	12.9081	13.0486	13.2526	biological regulation;biosynthetic process;cellular biosynthetic process;cellular macromolecule biosynthetic process;cellular macromolecule metabolic process;cellular metabolic process;cellular nitrogen compound metabolic process;cellular process;macromolecule biosynthetic process;macromolecule metabolic process;metabolic process;nitrogen compound metabolic process;nucleic acid metabolic process;…		cell part;cytoplasm;intracellular part;membrane	Acetylation;Activator;Completeproteome;Phosphoprotein;Proteomicsidentification;Referenceproteome;Transcription;Transcriptionregulation	7	7	6	14.3	14.3	12.6	48.043	0	7.9985	2226300	18	0.0697162	0.0680865	1.62178	1.94032	0.139203	0.354253	0.496919	1.29822
A0A087WS56;Q3UHL6;A0A087WR50;P11276;B7ZNJ1;B9EHT6;A0A087WSN6;A0A087WS99;Q4KL80	A0A087WS56;Q3UHL6;A0A087WR50;P11276;B7ZNJ1;B9EHT6;A0A087WSN6	Fibronectin;Anastellin	Fn1	12.187	13.2038	12.1565	11.7642	12.2285	12.0107	13.0416	13.1122	12.1434	12.2671	13.1282	acute inflammatory response;acute-phase response;anatomical structure formation involved in morphogenesis;anatomical structure morphogenesis;angiogenesis;biological adhesion;biological regulation;calcium-independent cell-matrix adhesion;cell adhesion;cell differentiation;cell junction assembly;cell junction organization;cell morphogenesis;cell morphogenesis involved in differentiation;cell-matrix…	binding;carbohydrate binding;enzyme activator activity;enzyme binding;enzyme regulator activity;glycosaminoglycan binding;heparin binding;integrin binding;pattern binding;peptidase activator activity;peptidase regulator activity;polysaccharide binding;protease binding;protein binding;protein complex binding;receptor binding	apical plasma membrane;basal lamina;basement membrane;blood microparticle;cell part;cytoplasmic part;endoplasmic reticulum-Golgi intermediate compartment;extracellular matrix;extracellular matrix part;extracellular membrane-bounded organelle;extracellular organelle;extracellular region part;extracellular space;extracellular vesicular exosome;fibrinogen complex;intracellular membrane-bounded organ…	3D-structure;Acutephase;Alternativesplicing;Angiogenesis;Celladhesion;Cellshape;Completeproteome;Disulfidebond;Extracellularmatrix;Glycoprotein;Heparin-binding;Isopeptidebond;Phosphoprotein;Proteomicsidentification;Pyrrolidonecarboxylicacid;Referenceproteome;Repeat;Secreted;Signal;Sulfation	20	20	20	14.2	14.2	14.2	249.55	0	77.804	3218600	33	0.539812	0.570969	-0.270368	-0.523969	0.695813	0.82365	-0.185038	-0.338523
A0A087WRB7;E9PX43;Q7TQG1;A0A087WP13;A0A087WP37;A0A1D5RME6	A0A087WRB7;E9PX43;Q7TQG1;A0A087WP13	Pleckstrin homology domain-containing family A member 6	Plekha6	10.451	11.9772	12.5193	12.6788	9.58178	12.1611	10.3979	10.5781	12.3687	10.4895	10.3572				Completeproteome;Phosphoprotein;Proteomicsidentification;Referenceproteome	4	4	4	4.3	4.3	4.3	117.1	0	9.6735	526040	4	0.148762	0.121631	1.22687	1.4592	0.35009	0.508851	0.834814	0.917143
Q05DJ9;A0A087WRC0;Q64514-2;Q64514;A0A087WP19	Q05DJ9;A0A087WRC0;Q64514-2;Q64514	Tripeptidyl-peptidase 2	Tpp2	10.7489	10.4149	11.6927	11.2182	11.2194	10.2754	10.5447	10.9082	10.7259	10.8624	13.2808	macromolecule metabolic process;metabolic process;primary metabolic process;protein metabolic process;proteolysis	aminopeptidase activity;binding;catalytic activity;endopeptidase activity;exopeptidase activity;hydrolase activity;peptidase activity;peptidase activity, acting on L-amino acid peptides;peptide binding;serine hydrolase activity;serine-type endopeptidase activity;serine-type peptidase activity;tripeptidyl-peptidase activity	cell part;cytoplasm;intracellular membrane-bounded organelle;intracellular organelle;intracellular organelle part;intracellular part;membrane-bounded organelle;nuclear part;nucleoplasm;nucleus;organelle;organelle part	Acetylation;Alternativesplicing;Aminopeptidase;Completeproteome;Cytoplasm;Hydrolase;Isopeptidebond;Nucleus;Phosphoprotein;Protease;Proteomicsidentification;Referenceproteome;Serineprotease;Ublconjugation	3	3	3	7.6	7.6	7.6	65.553	0	5.2896	860890	5	NaN	1	0	NaN	0.467287	0.628301	-0.604344	-0.695797
E9QNY9;A0A087WRE8;Q80TV8-2;A0A0N4SUT7	E9QNY9;A0A087WRE8;Q80TV8-2	CLIP-associating protein 1	Clasp1	13.6726	13.5905	13.9875	13.2643	13.541	13.0105	13.3596	13.2452	13.18	13.361	13.025	biological regulation;cell cycle process;cell division;cellular component organization;cellular component organization at cellular level;cellular component organization or biogenesis;cellular component organization or biogenesis at cellular level;cellular process;cytoskeleton organization;establishment of localization;establishment of localization in cell;establishment of organelle localization;e…	binding;cytoskeletal protein binding;kinetochore binding;microtubule binding;microtubule plus-end binding;protein binding;tubulin binding	cell cortex;cell cortex part;cell part;centrosomal corona;centrosome;chromosomal part;condensed chromosome kinetochore;cortical cytoskeleton;cortical microtubule cytoskeleton;cytoplasmic microtubule;cytoplasmic part;cytoskeletal part;cytoskeleton;extracellular membrane-bounded organelle;extracellular organelle;extracellular region part;extracellular vesicular exosome;Golgi apparatus;intracellular…	Alternativesplicing;Cellcycle;Celldivision;Centromere;Chromosome;Coiledcoil;Completeproteome;Cytoplasm;Cytoskeleton;Golgiapparatus;Kinetochore;Microtubule;Mitosis;Phosphoprotein;Proteomicsidentification;Referenceproteome;Repeat	19	17	1	16.4	15.2	1	168.11	0	62.693	5496000	73	0.116784	0.187878	0.339676	1.18981	0.0722225	0.30008	0.440075	1.49858
Q62347;A0A087WRI6;Q01147;Q01147-1	Q62347;A0A087WRI6;Q01147;Q01147-1	Cyclic AMP-responsive element-binding protein 1	Creb1	11.4223	12.3433	12.3406	11.7153	9.64158	12.0301	10.3483	10.1108	10.0489	10.8978	11.3575	anatomical structure development;anatomical structure morphogenesis;axonogenesis;behavior;biological regulation;biosynthetic process;body fluid secretion;cell differentiation;cell part morphogenesis;cell projection morphogenesis;cell projection organization;cellular biosynthetic process;cellular component morphogenesis;cellular component organization;cellular component organization at cellular le…	activating transcription factor binding;binding;cAMP response element binding;core promoter proximal region DNA binding;core promoter proximal region sequence-specific DNA binding;DNA binding;enhancer binding;enhancer sequence-specific DNA binding;enzyme binding;nucleic acid binding;nucleic acid binding transcription factor activity;protein binding;protein binding transcription factor activity;re…	cell part;chromatin;chromosomal part;euchromatin;intracellular membrane-bounded organelle;intracellular organelle;intracellular organelle part;intracellular part;macromolecular complex;membrane-bounded organelle;nuclear chromatin;nuclear chromosome part;nuclear euchromatin;nuclear part;nucleoplasm;nucleoplasm part;nucleus;organelle;organelle part;protein complex;transcription factor complex	3D-structure;Activator;Alternativesplicing;Biologicalrhythms;Completeproteome;Differentiation;DNA-binding;Isopeptidebond;Nucleus;Phosphoprotein;Proteomicsidentification;Referenceproteome;Transcription;Transcriptionregulation;Ublconjugation	2	2	2	15	15	15	30.959	0	4.6563	596810	4	0.0465922	0.0668182	1.42264	2.1256	0.0372189	0.177333	1.18731	2.27712
A0A087WS46;O70251;M0QWK5;M0QWH8;G3UX43;G3UZ47	A0A087WS46;O70251	Elongation factor 1-beta	Eef1b2;Eef1b	15.5699	15.4813	15.2824	14.9778	14.8903	15.3464	15.2145	15.3831	15.1002	15.2778	15.1753	biosynthetic process;cellular biosynthetic process;cellular macromolecule biosynthetic process;cellular macromolecule metabolic process;cellular metabolic process;cellular process;macromolecule biosynthetic process;macromolecule metabolic process;metabolic process;translational elongation	binding;nucleic acid binding;RNA binding;translation elongation factor activity;translation factor activity, nucleic acid binding	cell part;cytoplasm;cytoplasmic part;eukaryotic translation elongation factor 1 complex;intracellular part;macromolecular complex;protein complex	Acetylation;Completeproteome;Directproteinsequencing;Elongationfactor;Phosphoprotein;Proteinbiosynthesis;Proteomicsidentification;Referenceproteome	4	4	4	29.9	29.9	29.9	20.136	0	53.668	10070000	44	0.515392	0.631787	0.119279	0.437534	0.414318	0.707081	0.143408	0.549111
A0A087WSJ7;Q3TE80	A0A087WSJ7;Q3TE80		2410002F23Rik	10.0999	10.7712	10.9179	12.1	10.472	10.3558	11.117	9.66424	11.9686	11.96	11.171				Completeproteome;Proteomicsidentification;Referenceproteome	2	2	2	10.2	10.2	10.2	18.844	0.0082681	2.0201	292660	4	0.30772	0.295563	0.569984	0.932197	0.235418	0.413986	-0.727575	-1.1375
S4R294;S4R2J9;A0A0A0MQ79;Q3TLH4-5;Q3TLH4;S4R2L9;S4R209;S4R298;S4R2E2	S4R294;S4R2J9;A0A0A0MQ79;Q3TLH4-5;Q3TLH4	Protein PRRC2C	Prrc2c	12.2847	12.0133	13.5498	12.1577	12.0844	12.1631	11.3433	11.193	10.7858	11.7306	11.5657	cell differentiation;cellular developmental process;cellular process;developmental process;hemopoietic progenitor cell differentiation	binding;protein binding;protein C-terminus binding	cell part;membrane	Acetylation;Alternativesplicing;Coiledcoil;Completeproteome;Phosphoprotein;Proteomicsidentification;Referenceproteome	5	4	4	1.8	1.5	1.5	298.11	0	5.7355	774270	8	0.112144	0.112749	0.805434	1.51139	0.0652014	0.212	1.14064	1.95159
A0A0A0MQB8;H3BLB6;Q3TYM2;B1AWK4;Q60954-3;Q60954;P97367-3;P97367-2;Q60954-2;P97367-4;P97367;V9GXB5;Q148B2;P97368-2;P97368	A0A0A0MQB8;H3BLB6;Q3TYM2;B1AWK4;Q60954-3;Q60954;P97367-3;P97367-2;Q60954-2;P97367-4;P97367;V9GXB5	Homeobox protein Meis1;Homeobox protein Meis2	Meis1;Meis2	10.7526	11.2289	13.4807	9.89952	13.1946	10.7458	11.023	10.2842	14.1669	10.6889	13.489	anatomical structure development;anatomical structure formation involved in morphogenesis;anatomical structure morphogenesis;angiogenesis;behavior;biological regulation;biosynthetic process;blood vessel morphogenesis;cell development;cellular biosynthetic process;cellular developmental process;cellular macromolecule biosynthetic process;cellular macromolecule metabolic process;cellular metabolic …	binding;chromatin binding;core promoter proximal region DNA binding;core promoter proximal region sequence-specific DNA binding;DNA binding;nucleic acid binding;nucleic acid binding transcription factor activity;protein binding;protein binding transcription factor activity;protein dimerization activity;protein heterodimerization activity;regulatory region DNA binding;regulatory region nucleic aci…	cell part;intracellular membrane-bounded organelle;intracellular organelle;intracellular organelle part;intracellular part;macromolecular complex;membrane-bounded organelle;nuclear part;nucleoplasm part;nucleus;organelle;organelle part;protein complex;transcription factor complex	Activator;Alternativesplicing;Completeproteome;Developmentalprotein;DNA-binding;Homeobox;Nucleus;Proteomicsidentification;Proto-oncogene;Referenceproteome;Transcription;Transcriptionregulation	3	3	3	13.5	13.5	13.5	38.614	0	4.3827	923320	10	0.978187	0.979144	0.0285242	0.025912	0.307746	0.44562	-1.44118	-1.05234
A0A0A0MQE5;A2AHC3;A2AHC4;A2AHC3-2	A0A0A0MQE5;A2AHC3	Calmodulin-regulated spectrin-associated protein 1	Camsap1	10.75	11.5923	11.7368	10.6138	10.7842	10.9947	11.4785	11.3321	11.9085	11.972	10.4614	biological regulation;cell projection organization;cellular component organization;cellular component organization at cellular level;cellular component organization or biogenesis;cellular component organization or biogenesis at cellular level;cellular process;cytoskeleton organization;neuron projection development;organelle organization;regulation of anatomical structure morphogenesis;regulation …	binding;calmodulin binding;cytoskeletal protein binding;microtubule binding;protein binding;spectrin binding;tubulin binding	cell part;cytoplasm;cytoskeletal part;intracellular organelle part;intracellular part;macromolecular complex;microtubule;organelle part;protein complex	Alternativesplicing;Completeproteome;Cytoplasm;Cytoskeleton;Microtubule;Phosphoprotein;Proteomicsidentification;Referenceproteome	5	4	4	4.7	4.3	4.3	176.01	0	6.5804	662890	4	0.939683	0.95397	0.025811	0.0604241	0.629698	0.76609	-0.274109	-0.432243
B7ZCJ0;A0A0A0MQE8;B7ZCJ1;Q6DFV3;G3UWM5;G3UX38	B7ZCJ0;A0A0A0MQE8;B7ZCJ1;Q6DFV3;G3UWM5	Rho GTPase-activating protein 21	Arhgap21	11.0563	11.7578	10.8316	10.8513	10.3423	11.6484	10.6039	10.6913	11.2887	11.1884	10.7444	biological regulation;cellular component movement;cellular component organization;cellular component organization at cellular level;cellular component organization or biogenesis;cellular component organization or biogenesis at cellular level;cellular localization;cellular process;cellular response to stimulus;cytoskeleton-dependent intracellular transport;establishment of Golgi localization;estab…	enzyme activator activity;enzyme regulator activity;GTPase activator activity;GTPase regulator activity;nucleoside-triphosphatase regulator activity	cell junction;cell part;cytoplasmic part;cytoplasmic vesicle membrane;cytoplasmic vesicle part;cytoskeleton;Golgi apparatus;Golgi apparatus part;Golgi membrane;intracellular membrane-bounded organelle;intracellular non-membrane-bounded organelle;intracellular organelle;intracellular organelle part;intracellular part;membrane;membrane-bounded organelle;non-membrane-bounded organelle;organelle;orga…	Celljunction;Completeproteome;Cytoplasm;Cytoplasmicvesicle;Cytoskeleton;Directproteinsequencing;Golgiapparatus;GTPaseactivation;Isopeptidebond;Membrane;Phosphoprotein;Proteomicsidentification;Referenceproteome;Ublconjugation	4	4	4	2.9	2.9	2.9	215.86	0	6.8642	370480	7	NaN	1	0	NaN	0.869823	0.929568	0.0504719	0.128551
A0A0A0MQF6;P16858;S4R1W1;A0A1D5RLD8;S4R257;S4R1W8;S4R1N5;A0A0R4J0X7;S4R2G5;Q64467;V9GXK0	A0A0A0MQF6;P16858;S4R1W1;A0A1D5RLD8;S4R257	Glyceraldehyde-3-phosphate dehydrogenase	Gapdh;Gm3839	18.5925	18.9656	17.9931	19.4429	17.5626	18.4632	15.805	19.1021	17.1398	19.1874	19.56	alcohol catabolic process;alcohol metabolic process;apoptosis;biological regulation;carbohydrate catabolic process;carbohydrate metabolic process;catabolic process;cell death;cell motility;cellular carbohydrate catabolic process;cellular carbohydrate metabolic process;cellular component movement;cellular component organization;cellular component organization at cellular level;cellular component o…	binding;catalytic activity;coenzyme binding;cofactor binding;cytoskeletal protein binding;enzyme binding;glyceraldehyde-3-phosphate dehydrogenase (NAD+) (phosphorylating) activity;microtubule binding;NAD binding;NADP binding;nucleotide binding;oxidoreductase activity;oxidoreductase activity, acting on the aldehyde or oxo group of donors;oxidoreductase activity, acting on the aldehyde or oxo group…	cell part;cell projection;cell projection part;cilium;cytoplasm;cytoplasmic part;cytoskeleton;cytosol;flagellar fibrous sheath;flagellum part;intracellular membrane-bounded organelle;intracellular non-membrane-bounded organelle;intracellular organelle;intracellular organelle part;intracellular part;membrane-bounded organelle;microtubule cytoskeleton;microtubule-based flagellum part;motile cilium;…	Acetylation;ADP-ribosylation;Apoptosis;Completeproteome;Cytoplasm;Cytoskeleton;Directproteinsequencing;Glycolysis;Methylation;NAD;Nucleus;Oxidoreductase;Phosphoprotein;Proteomicsidentification;Referenceproteome;S-nitrosylation;Transferase;Translationregulation;Ublconjugation	20	20	17	59.9	59.9	54.3	38.653	0	323.31	210960000	365	0.240119	0.197724	1.01531	1.15535	0.875782	0.921144	0.119462	0.144589
A0A0A0MQM0;P63242;Q8BGY2;J3QPS8	A0A0A0MQM0;P63242;Q8BGY2	Eukaryotic translation initiation factor 5A;Eukaryotic translation initiation factor 5A-1;Eukaryotic translation initiation factor 5A-2	Eif5a;Eif5a2	14.5019	14.8333	14.1074	14.6083	13.3742	14.0588	13.685	14.1522	14.3792	14.6618	14.7515	aging;apoptosis;biological regulation;cell death;cellular process;death;developmental process;establishment of localization;establishment of localization in cell;establishment of protein localization;establishment of RNA localization;intracellular protein transport;intracellular transport;mRNA export from nucleus;mRNA transport;negative regulation of apoptosis;negative regulation of biological pr…	binding;nucleic acid binding;protein binding;protein N-terminus binding;ribonucleoprotein binding;ribosome binding;RNA binding;snRNA binding;translation elongation factor activity;translation factor activity, nucleic acid binding;U6 snRNA binding	annulate lamellae;cell body;cell part;cell projection;cytoplasm;cytoplasmic part;dendrite;endoplasmic reticulum membrane;endoplasmic reticulum part;extracellular membrane-bounded organelle;extracellular organelle;extracellular region part;extracellular vesicular exosome;intracellular membrane-bounded organelle;intracellular organelle;intracellular organelle part;intracellular part;macromolecular …	Acetylation;Completeproteome;Cytoplasm;Directproteinsequencing;Elongationfactor;Endoplasmicreticulum;Hypusine;Membrane;mRNAtransport;Nuclearporecomplex;Nucleus;Proteinbiosynthesis;Proteintransport;Proteomicsidentification;Referenceproteome;RNA-binding;Translocation;Transport	5	5	5	41.6	41.6	41.6	16.302	0	22.635	5766600	43	0.0251879	0.0661517	0.695182	2.07747	0.692837	0.851244	-0.0848206	-0.280308
A0A0A6YVU8;Q9JKV1	A0A0A6YVU8;Q9JKV1	Proteasomal ubiquitin receptor ADRM1	Gm9774;Adrm1	10.6246	10.7749	10.0146	11.0331	10.3483	10.4541	9.1704	10.386	9.80776	10.273	11.384	adipose tissue development;anatomical structure development;biological regulation;biosynthetic process;cell development;cell surface receptor linked signaling pathway;cellular biosynthetic process;cellular component assembly;cellular component assembly at cellular level;cellular component organization;cellular component organization at cellular level;cellular component organization or biogenesis;…	binding;endopeptidase activator activity;endopeptidase regulator activity;enzyme activator activity;enzyme binding;enzyme regulator activity;peptidase activator activity;peptidase regulator activity;protease binding;proteasome binding;protein binding;protein complex binding	cell part;cytoplasm;intracellular membrane-bounded organelle;intracellular organelle;intracellular organelle part;intracellular part;macromolecular complex;membrane;membrane-bounded organelle;nuclear part;nucleoplasm;nucleus;organelle;organelle part;plasma membrane;proteasome complex;protein complex	3D-structure;Acetylation;Completeproteome;Cytoplasm;Isopeptidebond;Nucleus;Phosphoprotein;Proteasome;Referenceproteome;Ublconjugation	2	2	2	6.4	6.4	6.4	42.147	0	40.756	209350	10	NaN	1	0	NaN	0.802097	0.887074	0.123542	0.217722
A0A0A6YW67;E9Q9J0;E9Q5F6;Q5SX22;P62984;P62983;P0CG49;P0CG50;E9Q4P0;E9QNP0	A0A0A6YW67;E9Q9J0;E9Q5F6;Q5SX22;P62984;P62983;P0CG49;P0CG50;E9Q4P0;E9QNP0	Ubiquitin-60S ribosomal protein L40;Ubiquitin;60S ribosomal protein L40;Ubiquitin-40S ribosomal protein S27a;Ubiquitin;40S ribosomal protein S27a;Polyubiquitin-B;Ubiquitin;Polyubiquitin-C;Ubiquitin;Ubiquitin-related 1;Ubiquitin-related 2	Gm8797;Uba52;Ubc;Ubb;Rps27a;Kxd1	20.0473	20.0825	20.051	20.1856	20.7491	20.1829	20.1222	20.3439	20.1946	20.0449	20.0562	adipose tissue development;anatomical structure development;anatomical structure morphogenesis;biological regulation;biosynthetic process;cell cycle phase;cell cycle process;cell development;cell part morphogenesis;cell projection morphogenesis;cell projection organization;cellular biosynthetic process;cellular chemical homeostasis;cellular component morphogenesis;cellular component movement;cell…	binding;cation binding;enzyme binding;ion binding;metal ion binding;protease binding;protein binding;structural constituent of ribosome;structural molecule activity	cell body;cell part;cell projection;cytoplasm;cytoplasmic part;cytosol;cytosolic small ribosomal subunit;extracellular membrane-bounded organelle;extracellular organelle;extracellular region part;extracellular vesicular exosome;intracellular membrane-bounded organelle;intracellular non-membrane-bounded organelle;intracellular organelle;intracellular organelle part;intracellular part;macromolecula…	3D-structure;Acetylation;Completeproteome;Cytoplasm;Isopeptidebond;Metal-binding;Methylation;Nucleus;Phosphoprotein;Proteomicsidentification;Referenceproteome;Repeat;Ribonucleoprotein;Ribosomalprotein;Ublconjugation;Zinc;Zinc-finger	6	6	6	77.9	77.9	77.9	8.7279	0	323.31	315320000	212	0.125163	0.236502	-0.257944	-1.05364	0.905128	0.971854	-0.00696071	-0.0447551
B2RUE8;A0A0A6YWM8;A0A0A6YW53;E9PVG7;B7ZNR9;A0A0A6YWR8;F8VPL5;P97820;A0A0A6YVZ8;G3X9G2;Q5SXG3;Q5SXG1;Q9JM52-3;Q9JM52-2;Q9JM52;E0CYV5;F7AMS7;A0A0A6YWJ2;A0A0A6YXE5;A0A0A6YVR7	B2RUE8;A0A0A6YWM8;A0A0A6YW53;E9PVG7;B7ZNR9;A0A0A6YWR8;F8VPL5;P97820;A0A0A6YVZ8;G3X9G2;Q5SXG3;Q5SXG1;Q9JM52-3;Q9JM52-2;Q9JM52	Mitogen-activated protein kinase kinase kinase kinase 4;Misshapen-like kinase 1	Map4k4;Mink1	14.383	14.6565	14.7226	14.5241	13.539	14.0768	13.7614	13.4657	14.2779	14.3198	14.368	actin cytoskeleton organization;actin cytoskeleton reorganization;actin filament-based process;activation of JNKK activity;activation of MAPKK activity;activation of protein kinase activity;anatomical structure morphogenesis;biological regulation;cell communication;cell part morphogenesis;cell projection assembly;cell projection morphogenesis;cell projection organization;cell-cell signaling;cellu…	adenyl nucleotide binding;adenyl ribonucleotide binding;ATP binding;binding;catalytic activity;creatine kinase activity;kinase activity;nucleotide binding;phosphotransferase activity, alcohol group as acceptor;phosphotransferase activity, nitrogenous group as acceptor;protein kinase activity;protein serine/threonine kinase activity;purine nucleotide binding;purine ribonucleoside triphosphate bind…	apical plasma membrane;axon;cell junction;cell part;cell projection;cytoplasm;cytoplasmic part;cytoskeletal part;cytoskeleton;dendrite;endosome;extracellular membrane-bounded organelle;extracellular organelle;extracellular region part;extracellular vesicular exosome;Golgi apparatus;intracellular membrane-bounded organelle;intracellular non-membrane-bounded organelle;intracellular organelle;intrac…	Acetylation;Alternativesplicing;ATP-binding;Celljunction;Cellmembrane;Cellprojection;Completeproteome;Cytoplasm;Directproteinsequencing;Kinase;Membrane;Nucleotide-binding;Phosphoprotein;Postsynapticcellmembrane;Proteomicsidentification;Referenceproteome;Serine/threonine-proteinkinase;Synapse;Transferase	12	12	5	11.5	11.5	5.3	139.06	0	24.919	5812800	47	0.00151547	0.0508235	0.860801	3.35567	0.0415396	0.353966	0.249622	1.30274
A0A0A6YX18;Q8BVE3;A0A0A6YWP6;A0A0A6YW86;A0A0A6YVU0	A0A0A6YX18;Q8BVE3;A0A0A6YWP6	V-type proton ATPase subunit H	Atp6v1h	12.5683	12.3369	12.1241	12.8691	10.0453	11.8911	12.1262	10.3481	12.4571	13.1808	12.6163	ATP hydrolysis coupled proton transport;cation transport;cellular component organization;cellular component organization or biogenesis;cellular membrane organization;cellular process;endocytosis;energy coupled proton transport, against electrochemical gradient;establishment of localization;hydrogen transport;ion transmembrane transport;ion transport;membrane invagination;membrane organization;mon…	active transmembrane transporter activity;ATPase activity;ATPase activity, coupled;ATPase activity, coupled to movement of substances;ATPase activity, coupled to transmembrane movement of ions;ATPase activity, coupled to transmembrane movement of substances;catalytic activity;cation transmembrane transporter activity;cation-transporting ATPase activity;hydrogen ion transmembrane transporter activ…	cell part;cytoplasmic part;extracellular membrane-bounded organelle;extracellular organelle;extracellular region part;extracellular vesicular exosome;intracellular organelle part;intracellular part;lysosomal membrane;macromolecular complex;membrane;membrane part;membrane-bounded organelle;membrane-bounded vesicle;organelle;organelle membrane;organelle part;protein complex;proton-transporting two-…	Completeproteome;Directproteinsequencing;Hydrogeniontransport;Iontransport;Phosphoprotein;Proteomicsidentification;Referenceproteome;Transport	5	5	5	16.1	16.1	16.1	54.108	0	8.51	1145400	9	0.0475967	0.067029	1.37194	2.10265	0.341705	0.591355	-0.276815	-0.761361
A0A0A6YX71;Q6PGN3-5;Q6PGN3-4;Q6PGN3-2;Q6PGN3;Q6PGN3-3;A0A0A6YX33;A0A0A6YWI6;Q6PGN3-6	A0A0A6YX71;Q6PGN3-5;Q6PGN3-4;Q6PGN3-2;Q6PGN3;Q6PGN3-3;A0A0A6YX33;A0A0A6YWI6;Q6PGN3-6	Serine/threonine-protein kinase DCLK2	Dclk2	13.5379	13.6846	14.1048	13.6826	13.21	13.2034	13.2995	13.5341	13.6661	13.6728	14.0271	biological regulation;cellular process;cellular response to stimulus;intracellular signal transduction;regulation of biological process;regulation of cellular process;response to stimulus;signal transduction	adenyl nucleotide binding;adenyl ribonucleotide binding;ATP binding;binding;catalytic activity;kinase activity;nucleotide binding;phosphotransferase activity, alcohol group as acceptor;protein kinase activity;protein serine/threonine kinase activity;purine nucleotide binding;purine ribonucleoside triphosphate binding;purine ribonucleotide binding;ribonucleotide binding;transferase activity;transf…	cell part;cytoplasm;cytoskeleton;intracellular non-membrane-bounded organelle;intracellular organelle;intracellular part;non-membrane-bounded organelle;organelle	Alternativesplicing;ATP-binding;Completeproteome;Cytoplasm;Cytoskeleton;Kinase;Nucleotide-binding;Phosphoprotein;Proteomicsidentification;Referenceproteome;Repeat;Serine/threonine-proteinkinase;Transferase	11	10	10	19.3	16.9	16.9	78.052	0	40.523	3912200	40	0.0226422	0.0759397	0.440759	1.80104	0.845132	0.928976	-0.0361696	-0.13113
A0A0A6YX73;Q8K1M3;P12367;A0A0A6YY28	A0A0A6YX73;Q8K1M3;P12367;A0A0A6YY28	cAMP-dependent protein kinase type II-alpha regulatory subunit	Prkar2a	12.5849	13.2738	12.6817	12.8155	11.361	12.4782	12.2582	12.7173	13.1112	13.2439	13.3886	biological regulation;negative regulation of cAMP-dependent protein kinase activity;negative regulation of catalytic activity;negative regulation of kinase activity;negative regulation of molecular function;negative regulation of protein kinase activity;negative regulation of protein serine/threonine kinase activity;negative regulation of transferase activity;regulation of biological process;regu…	adenyl nucleotide binding;adenyl ribonucleotide binding;AMP binding;binding;cAMP binding;cAMP-dependent protein kinase inhibitor activity;cAMP-dependent protein kinase regulator activity;catalytic activity;cyclic nucleotide binding;enzyme binding;enzyme inhibitor activity;enzyme regulator activity;kinase activity;kinase binding;kinase inhibitor activity;kinase regulator activity;nucleotide bindin…	adherens junction;AMP-activated protein kinase complex;anchoring junction;cAMP-dependent protein kinase complex;cell junction;cell part;cell-substrate adherens junction;cell-substrate junction;centrosome;cytoplasm;cytoplasmic part;cytoskeletal part;extracellular membrane-bounded organelle;extracellular organelle;extracellular region part;extracellular vesicular exosome;focal adhesion;intracellula…	3D-structure;Acetylation;cAMP;cAMP-binding;Cellmembrane;Completeproteome;Cytoplasm;Kinase;Membrane;Nucleotide-binding;Phosphoprotein;Proteomicsidentification;Referenceproteome;Repeat;Transferase	9	6	6	31.6	23.9	23.9	43.165	0	73.999	1779700	23	0.105056	0.120123	0.635336	1.4671	0.0869911	0.32425	-0.408861	-1.39812
A0A0A6YY67;H7BX08;Q8C1B1;Q8C1B1-2;A0A0A6YXV8	A0A0A6YY67;H7BX08;Q8C1B1;Q8C1B1-2;A0A0A6YXV8	Calmodulin-regulated spectrin-associated protein 2	Camsap2	12.0852	12.4567	13.1268	12.0428	12.2649	12.0935	11.8428	12.5349	12.5881	12.4286	12.0129	biological regulation;cellular component organization;cellular component organization at cellular level;cellular component organization or biogenesis;cellular component organization or biogenesis at cellular level;cellular process;cytoskeleton organization;microtubule cytoskeleton organization;microtubule-based process;organelle organization;regulation of biological process;regulation of cellular…	binding;cytoskeletal protein binding;microtubule binding;microtubule minus-end binding;protein binding;tubulin binding	cell part;centrosome;cytoplasm;cytoplasmic part;cytoskeletal part;intracellular non-membrane-bounded organelle;intracellular organelle;intracellular organelle part;intracellular part;microtubule organizing center;non-membrane-bounded organelle;organelle;organelle part	Alternativesplicing;Completeproteome;Cytoplasm;Cytoskeleton;Microtubule;Phosphoprotein;Proteomicsidentification;Referenceproteome	12	12	12	12.4	12.4	12.4	165.69	0	27.42	2186000	20	0.432643	0.489706	0.243876	0.625283	0.807564	0.893996	0.0846531	0.197031
A0A0B4J1E2;Q9CSN1	A0A0B4J1E2;Q9CSN1	SNW domain-containing protein 1	Snw1	14.8234	14.6212	15.0104	14.651	14.9676	14.7613	14.7571	15.0084	14.8319	14.6935	14.5981	biological regulation;biosynthetic process;cell communication;cell differentiation;cellular biosynthetic process;cellular developmental process;cellular macromolecule biosynthetic process;cellular macromolecule metabolic process;cellular metabolic process;cellular nitrogen compound metabolic process;cellular process;cellular response to chemical stimulus;cellular response to external stimulus;cel…	binding;hormone receptor binding;Notch binding;nuclear hormone receptor binding;protein binding;protein binding transcription factor activity;receptor binding;retinoic acid receptor binding;SMAD binding;transcription coactivator activity;transcription cofactor activity;transcription corepressor activity;transcription factor binding;transcription factor binding transcription factor activity;vitami…	catalytic step 2 spliceosome;cell part;intracellular membrane-bounded organelle;intracellular organelle;intracellular organelle part;intracellular part;macromolecular complex;membrane-bounded organelle;nuclear matrix;nuclear part;nucleoplasm;nucleus;organelle;organelle part;ribonucleoprotein complex;spliceosomal complex	Acetylation;Completeproteome;mRNAprocessing;mRNAsplicing;Nucleus;Phosphoprotein;Proteomicsidentification;Referenceproteome;Spliceosome;Transcription;Transcriptionregulation	20	20	20	47	47	47	61.461	0	119.36	22184000	168	0.418496	0.619864	-0.0970957	-0.45844	0.593272	0.835021	0.0686853	0.311527
A0A0G2JDI9;P55096	A0A0G2JDI9;P55096	ATP-binding cassette sub-family D member 3	Abcd3	13.0675	13.2665	13.2681	13.4207	12.7848	12.986	12.4474	12.9894	12.9938	12.9078	13.4236	carboxylic acid catabolic process;carboxylic acid metabolic process;catabolic process;cellular catabolic process;cellular component organization;cellular component organization at cellular level;cellular component organization or biogenesis;cellular component organization or biogenesis at cellular level;cellular ketone metabolic process;cellular lipid catabolic process;cellular lipid metabolic pr…	active transmembrane transporter activity;adenyl nucleotide binding;adenyl ribonucleotide binding;ATP binding;ATPase activity;ATPase activity, coupled;ATPase activity, coupled to movement of substances;ATPase activity, coupled to transmembrane movement of substances;binding;catalytic activity;hydrolase activity;hydrolase activity, acting on acid anhydrides;hydrolase activity, acting on acid anhyd…	cell part;cytoplasmic part;integral to membrane;intracellular membrane-bounded organelle;intracellular organelle;intracellular organelle lumen;intracellular organelle part;intracellular part;intrinsic to membrane;membrane;membrane part;membrane-bounded organelle;membrane-enclosed lumen;microbody;microbody lumen;microbody membrane;microbody part;mitochondrial inner membrane;mitochondrial membrane;…	Acetylation;ATP-binding;Completeproteome;Glycoprotein;Membrane;Nucleotide-binding;Peroxisome;Phosphoprotein;Referenceproteome;Transmembrane;Transmembranehelix;Transport	7	7	7	17.1	17.1	17.1	62.697	0	21.399	2429500	30	0.0212437	0.0717557	0.453818	1.84018	0.395666	0.695522	0.147325	0.569625
A0A0G2JED9;A0A0G2JDL9;A0A0G2JE52;Q99JI6;P62835	A0A0G2JED9;A0A0G2JDL9;A0A0G2JE52;Q99JI6;P62835	Ras-related protein Rap-1b;Ras-related protein Rap-1A	Rap1b;Rap1a	10.1614	12.5067	12.1745	12.7312	10.8015	10.1573	10.4205	12.0487	10.2171	11.5631	12.2346	anatomical structure development;biological regulation;cell development;cell proliferation;cellular developmental process;cellular process;cellular response to cAMP;cellular response to chemical stimulus;cellular response to organic substance;cellular response to stimulus;developmental process;endothelial cell development;epithelial cell development;establishment of endothelial barrier;establishm…	binding;catalytic activity;enzyme binding;enzyme regulator activity;GDP binding;GTP binding;GTPase activity;GTPase binding;GTPase regulator activity;guanyl nucleotide binding;guanyl ribonucleotide binding;guanyl-nucleotide exchange factor activity;hydrolase activity;hydrolase activity, acting on acid anhydrides;hydrolase activity, acting on acid anhydrides, in phosphorus-containing anhydrides;nuc…	cell junction;cell part;cell projection;cell-cell junction;cytoplasm;cytoplasmic part;cytosol;early endosome;endosome;extracellular membrane-bounded organelle;extracellular organelle;extracellular region part;extracellular vesicular exosome;guanyl-nucleotide exchange factor complex;intracellular;intracellular membrane-bounded organelle;intracellular organelle;intracellular part;late endosome;lipi…	ADP-ribosylation;Celljunction;Cellmembrane;Completeproteome;Cytoplasm;Endosome;GTP-binding;Lipoprotein;Membrane;Methylation;Neurogenesis;Nucleotide-binding;Phosphoprotein;Prenylation;Referenceproteome;Tumorsuppressor	2	2	2	20.2	20.2	20.2	12.37	0.0065934	2.1009	637320	4	0.201298	0.165869	1.03646	1.26047	0.544814	0.689525	0.555201	0.581279
A0A0H2UH17;A0A0G2JDV6;Q80X50-2;Q80X50-3;Q80X50-4;Q80X50;Q80X50-5;A0A0G2JDT1;A0A0G2JGD0;A0A0G2JG47;A0A0G2JFN7	A0A0H2UH17;A0A0G2JDV6;Q80X50-2;Q80X50-3;Q80X50-4;Q80X50;Q80X50-5	Ubiquitin-associated protein 2-like	Ubap2l	12.07	12.4501	12.0721	12.4109	12.235	12.3027	10.6827	12.4643	12.6337	12.3311	12.2249	binding of sperm to zona pellucida;cell recognition;cell-cell recognition;cellular process;cellular process involved in reproduction;reproductive process;sperm-egg recognition		Ada2/Gcn5/Ada3 transcription activator complex;cell part;histone acetyltransferase complex;intracellular organelle part;intracellular part;macromolecular complex;nuclear part;nucleoplasm part;organelle part;PcG protein complex;protein complex	3D-structure;Acetylation;Alternativesplicing;Completeproteome;Phosphoprotein;Polymorphism;Referenceproteome	6	6	6	9.9	9.9	9.9	103.94	0	14.621	1215800	19	0.470961	0.490597	0.329572	0.623644	0.404522	0.698059	-0.145789	-0.560305
A0A0G2JDW7;A0A0G2JG29;Q6ZWU9	A0A0G2JDW7;A0A0G2JG29;Q6ZWU9	40S ribosomal protein S27	Rps27	16.2304	16.0508	16.0523	16.2902	16.0327	15.8516	16.0747	15.7756	15.8804	15.6717	15.6076	biosynthetic process;cellular biosynthetic process;cellular macromolecule biosynthetic process;cellular macromolecule metabolic process;cellular metabolic process;cellular process;cellular protein metabolic process;macromolecule biosynthetic process;macromolecule metabolic process;metabolic process;primary metabolic process;protein metabolic process;translation	binding;cation binding;ion binding;metal ion binding;structural constituent of ribosome;structural molecule activity	cell part;cytosolic small ribosomal subunit;intracellular membrane-bounded organelle;intracellular organelle;intracellular organelle part;intracellular part;macromolecular complex;membrane-bounded organelle;nucleus;organelle;organelle part;ribonucleoprotein complex;small ribosomal subunit	Completeproteome;Metal-binding;Phosphoprotein;Referenceproteome;Ribonucleoprotein;Ribosomalprotein;Zinc;Zinc-finger	3	1	1	30.5	13.4	13.4	9.2327	0	64.75	11055000	24	0.0565616	0.201722	0.222283	1.14383	0.00735167	0.17819	0.436021	2.17782
A0A0G2JEG0;A0A0G2JFX8;D3YV77;Q3UEB4;Q9R008;A0A0G2JDI0	A0A0G2JEG0;A0A0G2JFX8;D3YV77;Q3UEB4;Q9R008;A0A0G2JDI0	Mevalonate kinase	Mvk	12.9731	13.3978	11.7568	12.8635	10.0339	9.98028	9.79905	10.4636	12.389	13.1711	13.3254	acetyl-CoA metabolic process;alcohol metabolic process;biological regulation;biosynthetic process;cellular biosynthetic process;cellular lipid metabolic process;cellular metabolic process;cellular process;cholesterol biosynthetic process;cholesterol metabolic process;coenzyme metabolic process;cofactor metabolic process;isopentenyl diphosphate biosynthetic process;isopentenyl diphosphate biosynth…	adenyl nucleotide binding;adenyl ribonucleotide binding;ATP binding;binding;catalytic activity;identical protein binding;kinase activity;mevalonate kinase activity;nucleotide binding;phosphotransferase activity, alcohol group as acceptor;protein binding;purine nucleotide binding;purine ribonucleoside triphosphate binding;purine ribonucleotide binding;ribonucleotide binding;transferase activity;tr…	cell part;cytoplasmic part;cytosol;extracellular membrane-bounded organelle;extracellular organelle;extracellular region part;extracellular vesicular exosome;intracellular part;membrane-bounded organelle;membrane-bounded vesicle;organelle;vesicle	ATP-binding;Cholesterolbiosynthesis;Cholesterolmetabolism;Completeproteome;Cytoplasm;Kinase;Lipidbiosynthesis;Lipidmetabolism;Nucleotide-binding;Proteomicsidentification;Referenceproteome;Steroidbiosynthesis;Steroidmetabolism;Sterolbiosynthesis;Sterolmetabolism;Transferase	3	3	3	18.1	18.1	18.1	24.415	0	6.0991	995960	13	0.000391151	0.044	2.67858	5.61428	0.674121	0.802127	-0.214069	-0.369229
A0A0G2JEG8;A0A668KM31;Q7TQF7;A0A3Q4EBR8;S4R2J8;S4R1B8;S4R270;A0A5F8MQ05;D3Z6Q9	A0A0G2JEG8;A0A668KM31;Q7TQF7	Amphiphysin	Amph	13.067	13.0555	12.6075	13.0305	10.3707	12.5234	10.8715	12.9019	12.9812	13.0681	13.0428	behavior;cell chemotaxis;cell migration;cell motility;cellular component assembly;cellular component movement;cellular component organization;cellular component organization or biogenesis;cellular membrane organization;cellular process;cellular response to chemical stimulus;cellular response to stimulus;chemotaxis;cognition;endocytosis;establishment of localization;learning;learning or memory;loc…	binding;lipid binding;phospholipid binding	cell cortex;cell junction;cell part;cell projection;clathrin coated vesicle membrane;clathrin-coated vesicle;coated vesicle;coated vesicle membrane;cytoplasm;cytoplasmic membrane-bounded vesicle;cytoplasmic part;cytoplasmic vesicle;cytoplasmic vesicle membrane;cytoplasmic vesicle part;cytoskeletal part;cytoskeleton;intracellular membrane-bounded organelle;intracellular non-membrane-bounded organe…	Celljunction;Cellmembrane;Cellprojection;Coiledcoil;Completeproteome;Cytoplasm;Cytoplasmicvesicle;Cytoskeleton;Membrane;Phosphoprotein;Proteomicsidentification;Referenceproteome;SH3domain;Synapse	4	4	3	7.1	7.1	5.9	75.339	0	8.3883	1494200	14	0.0886401	0.0779175	1.27324	1.751	0.526847	0.793627	-0.0905883	-0.388349
A0A1L1SVG1;A0A0R4J169;A0A1L1SQW1;E9QN52;A0A0G2JEP4;A0A0G2JFV5;A0A1L1SSC0;A0A668KLE1;A0A0G2JGZ1;A0A0G2JDR6;Q91WK0-2;Q91WK0;A0A0G2JEF6	A0A1L1SVG1;A0A0R4J169;A0A1L1SQW1;E9QN52;A0A0G2JEP4;A0A0G2JFV5;A0A1L1SSC0;A0A668KLE1;A0A0G2JGZ1;A0A0G2JDR6;Q91WK0-2;Q91WK0	Leucine-rich repeat flightless-interacting protein 2	Lrrfip2	12.2801	11.222	12.7119	11.2294	12.179	12.1978	10.7178	10.31	9.84361	10.5961	12.289	biological regulation;cell surface receptor linked signaling pathway;cellular process;cellular response to stimulus;regulation of biological process;regulation of cellular process;response to stimulus;signal transduction;Wnt receptor signaling pathway			Alternativesplicing;Coiledcoil;Completeproteome;Phosphoprotein;Proteomicsidentification;Referenceproteome;Wntsignalingpathway	5	4	4	16.4	13.1	13.1	42.382	0	8.6591	786570	15	0.441579	0.426848	0.509708	0.709156	0.261501	0.42263	0.951283	1.11681
A0A0G2JER9;O54946-2;O54946;G3X8S5;A0A0G2JGN9;A0A0G2JEI3;F6YRQ2;Q9QYI8	A0A0G2JER9;O54946-2;O54946;G3X8S5	DnaJ homolog subfamily B member 6	Dnajb6	13.131	13.4023	13.3981	10.885	13.2349	13.4557	13.2312	13.6256	13.5325	13.2579	13.5413	actin cytoskeleton organization;actin filament-based process;anatomical structure development;biological adhesion;biological regulation;cell adhesion;cell differentiation;cell differentiation involved in embryonic placenta development;cell-cell adhesion;cellular component organization;cellular component organization at cellular level;cellular component organization or biogenesis;cellular componen…	ATPase activator activity;ATPase regulator activity;binding;chaperone binding;DNA binding;enzyme activator activity;enzyme regulator activity;heat shock protein binding;nucleic acid binding;nucleoside-triphosphatase regulator activity;protein binding;protein binding involved in protein folding;unfolded protein binding	cell part;contractile fiber part;cytoplasm;cytoplasmic part;cytosol;intracellular membrane-bounded organelle;intracellular organelle;intracellular organelle part;intracellular part;membrane;membrane-bounded organelle;nuclear part;nucleoplasm;nucleus;organelle;organelle part;perinuclear region of cytoplasm;Z disc	Alternativesplicing;Chaperone;Completeproteome;Cytoplasm;Nucleus;Proteomicsidentification;Referenceproteome	3	3	3	17.7	17.7	17.7	26.998	0	6.8896	1623900	18	0.310936	0.286283	-0.682727	-0.952093	0.354688	0.517787	-0.739786	-0.896101
A0A0G2JFJ6;Q7TPD0;Q7TPD0-2	A0A0G2JFJ6;Q7TPD0;Q7TPD0-2	Integrator complex subunit 3	Ints3	10.5979	11.0299	10.8311	11.1568	11.0176	11.1775	11.5273	10.1416	10.8875	10.3589	10.7977	biological regulation;cell cycle checkpoint;cellular macromolecule metabolic process;cellular metabolic process;cellular nitrogen compound metabolic process;cellular process;cellular response to stimulus;cellular response to stress;DNA metabolic process;DNA repair;macromolecule metabolic process;metabolic process;mitotic cell cycle checkpoint;ncRNA metabolic process;ncRNA processing;nitrogen comp…		cell part;integrator complex;intracellular membrane-bounded organelle;intracellular organelle;intracellular organelle part;intracellular part;macromolecular complex;membrane-bounded organelle;nuclear part;nucleoplasm part;nucleus;organelle;organelle part;protein complex;SOSS complex	Acetylation;Alternativesplicing;Completeproteome;DNAdamage;DNArepair;Nucleus;Phosphoprotein;Referenceproteome	2	2	2	3.6	3.6	3.6	117.25	0	19.653	241030	9	0.852097	0.875367	-0.0620828	-0.148183	0.313906	0.598094	0.222511	0.744666
A0A0G2JFT8;Q9D394;Q9D394-3;Q9D394-4;Q9D394-2;D6RET4;D3Z4D2;Q8BR30;Q8R4C2;Q8BIJ7	A0A0G2JFT8;Q9D394;Q9D394-3;Q9D394-4;Q9D394-2	Protein RUFY3	Rufy3	14.0707	14.1016	13.7587	13.9685	13.1151	13.5481	13.5341	13.8504	13.9948	14.0617	13.8529	biological regulation;cellular component organization;cellular component organization or biogenesis;cellular membrane organization;cellular process;endocytosis;establishment of localization;establishment of protein localization;membrane invagination;membrane organization;negative regulation of axonogenesis;negative regulation of biological process;negative regulation of cell development;negative …	binding;cation binding;ion binding;lipid binding;metal ion binding;protein transporter activity;substrate-specific transporter activity;transporter activity	axon;cell body;cell part;cell projection;cell projection part;cytoplasm;cytoplasmic part;dendrite;early endosome membrane;endosomal part;endosome membrane;filopodium;growth cone;intracellular membrane-bounded organelle;intracellular organelle;intracellular organelle part;intracellular part;membrane;membrane-bounded organelle;neuron projection;neuronal cell body;nucleus;organelle;organelle membran…	3D-structure;Alternativesplicing;Cellprojection;Coiledcoil;Completeproteome;Cytoplasm;Developmentalprotein;Differentiation;Endocytosis;Endosome;Lipid-binding;Membrane;Metal-binding;Neurogenesis;Nucleus;Phosphoprotein;Proteintransport;Proteomicsidentification;Referenceproteome;Transport;Zinc;Zinc-finger	12	12	12	21.1	21.1	21.1	74.769	0	78.469	6240300	74	0.034314	0.0817068	0.462972	1.71622	0.963415	0.985942	0.00506798	0.0247071
A0A0G2JFW6;Q6NXI6-2;Q6NXI6	A0A0G2JFW6;Q6NXI6-2;Q6NXI6	Regulation of nuclear pre-mRNA domain-containing protein 2	Rprd2	11.6525	11.8892	12.0215	11.2282	12.072	11.5209	10.6727	11.797	12.1468	11.6237	10.8415			cell part;DNA-directed RNA polymerase II, holoenzyme;intracellular organelle part;intracellular part;macromolecular complex;nuclear part;nucleoplasm part;organelle part;protein complex	Alternativesplicing;Completeproteome;Phosphoprotein;Referenceproteome	5	5	5	6.3	6.3	6.3	147.62	0	8.7596	818600	12	0.620461	0.656937	0.182229	0.405685	0.689004	0.822586	0.16053	0.335579
Q3TUE1;A0A0G2JGW9;A0A0G2JFY5;Q3UUU2;Q91WJ8;Q91WJ8-2;A0A0G2JG00;A0A0G2JFK2;A0A0G2JG96	Q3TUE1;A0A0G2JGW9;A0A0G2JFY5;Q3UUU2;Q91WJ8;Q91WJ8-2;A0A0G2JG00;A0A0G2JFK2	Far upstream element-binding protein 1	Fubp1	13.1525	13.3822	12.4749	13.0134	10.0929	12.516	12.4323	13.157	12.1232	12.848	13.0099	biological regulation;positive regulation of biological process;positive regulation of biosynthetic process;positive regulation of cellular biosynthetic process;positive regulation of cellular metabolic process;positive regulation of cellular process;positive regulation of gene expression;positive regulation of macromolecule biosynthetic process;positive regulation of macromolecule metabolic proc…	binding;DNA binding;nucleic acid binding	cell part;intracellular membrane-bounded organelle;intracellular organelle;intracellular organelle part;intracellular part;membrane-bounded organelle;nuclear part;nucleoplasm;nucleus;organelle;organelle part	3D-structure;Acetylation;Alternativesplicing;Completeproteome;Directproteinsequencing;DNA-binding;Nucleus;Phosphoprotein;Proteomicsidentification;Referenceproteome;Repeat;Transcription;Transcriptionregulation;Ublconjugation	8	7	7	14	12.9	12.9	67.443	0	23.447	2327300	24	0.220382	0.185718	0.956184	1.19664	0.333026	0.561669	0.345395	0.817643
A0A0G2JG60;Q6P9Z1;Q99JR8-2;Q99JR8;G3UXC0	A0A0G2JG60;Q6P9Z1	SWI/SNF-related matrix-associated actin-dependent regulator of chromatin subfamily D member 3	Smarcd3	12.885	13.1167	12.8061	12.1125	12.3281	9.44858	12.364	12.4968	11.908	11.7632	11.9671	anatomical structure development;anatomical structure formation involved in morphogenesis;anatomical structure morphogenesis;ATP-dependent chromatin remodeling;biological regulation;biosynthetic process;cardiac chamber formation;cardiac right ventricle formation;cardiac ventricle formation;cell differentiation;cellular biosynthetic process;cellular component disassembly;cellular component disasse…	binding;core promoter proximal region DNA binding;core promoter proximal region sequence-specific DNA binding;DNA binding;enhancer binding;enhancer sequence-specific DNA binding;hormone receptor binding;ligand-dependent nuclear receptor binding;ligand-dependent nuclear receptor transcription coactivator activity;nuclear hormone receptor binding;nucleic acid binding;protein binding;protein binding…	cell part;chromatin;chromatin remodeling complex;chromosomal part;cytoplasm;intracellular membrane-bounded organelle;intracellular organelle;intracellular organelle part;intracellular part;macromolecular complex;membrane-bounded organelle;nBAF complex;npBAF complex;nuclear chromatin;nuclear chromosome part;nuclear part;nucleoplasm;nucleus;organelle;organelle part;protein complex;SWI/SNF complex;S…	Acetylation;Alternativesplicing;Chromatinregulator;Completeproteome;Neurogenesis;Nucleus;Phosphoprotein;Proteomicsidentification;Referenceproteome;Transcription;Transcriptionregulation;Ublconjugation	10	6	6	26.9	16.3	16.3	51.96	0	12.299	1557600	17	0.213135	0.175311	1.07074	1.23238	0.022384	0.163304	0.850673	2.35811
A0A0G2JGL8;Q99PU8-2;Q99PU8;Q99PU8-3;A0A0G2JGY7;A0A0G2JE53;A0A0G2JEY7;A0A0G2JGD9;A0A0G2JGL1	A0A0G2JGL8;Q99PU8-2;Q99PU8;Q99PU8-3	Putative ATP-dependent RNA helicase DHX30	Dhx30	13.6948	13.9555	13.5448	14.0952	13.3216	13.4047	13.2708	13.3551	13.3715	13.3979	13.2968	cellular macromolecule metabolic process;cellular metabolic process;cellular nitrogen compound metabolic process;cellular process;macromolecule metabolic process;metabolic process;nitrogen compound metabolic process;nucleic acid metabolic process;nucleobase-containing compound metabolic process;primary metabolic process;RNA metabolic process;RNA processing	adenyl nucleotide binding;adenyl ribonucleotide binding;ATP binding;ATPase activity;ATPase activity, coupled;ATP-dependent helicase activity;ATP-dependent RNA helicase activity;binding;catalytic activity;chromatin binding;double-stranded RNA binding;helicase activity;hydrolase activity;hydrolase activity, acting on acid anhydrides;hydrolase activity, acting on acid anhydrides, in phosphorus-conta…	cell part;cytoplasm;cytoplasmic part;intracellular membrane-bounded organelle;intracellular non-membrane-bounded organelle;intracellular organelle;intracellular organelle part;intracellular part;membrane-bounded organelle;mitochondrial nucleoid;mitochondrial part;mitochondrion;non-membrane-bounded organelle;nucleoid;nucleus;organelle;organelle part	Alternativesplicing;ATP-binding;Completeproteome;Cytoplasm;Helicase;Hydrolase;Mitochondrion;Mitochondrionnucleoid;Nucleotide-binding;Phosphoprotein;Referenceproteome;RNA-binding	16	16	16	15.3	15.3	15.3	133.03	0	60.586	6228900	77	0.00895838	0.0671145	0.484509	2.12997	0.0259617	0.231836	0.467178	1.87422
A0A0G2JGX4;Q8VCE0;Q6PIC6;D3YYN7;Q6PIE5;Q8VDN2;Q91WH7;E9QNX7;Q9WV27;Q64436	A0A0G2JGX4;Q8VCE0;Q6PIC6;D3YYN7;Q6PIE5	Sodium/potassium-transporting ATPase subunit alpha-3;Sodium/potassium-transporting ATPase subunit alpha-2	Atp1a3;Atp1a2	13.6692	13.794	13.0056	13.9204	12.674	12.7691	12.385	12.8377	13.6439	13.7924	13.9441	adult behavior;adult locomotory behavior;associative learning;ATP hydrolysis coupled proton transport;behavior;biological regulation;calcium ion homeostasis;cardiac muscle contraction;cation homeostasis;cation transport;cell motility;cell surface receptor linked signaling pathway;cellular calcium ion homeostasis;cellular cation homeostasis;cellular chemical homeostasis;cellular component movement…	active transmembrane transporter activity;adenyl nucleotide binding;adenyl ribonucleotide binding;ADP binding;alkali metal ion binding;ATP binding;ATPase activity;ATPase activity, coupled;ATPase activity, coupled to movement of substances;ATPase activity, coupled to transmembrane movement of ions;ATPase activity, coupled to transmembrane movement of ions, phosphorylative mechanism;ATPase activity…	apical plasma membrane;axon;basolateral plasma membrane;caveola;cell part;cell projection;cell projection part;cytoplasm;cytoplasmic membrane-bounded vesicle;cytoplasmic part;cytoplasmic vesicle;dendritic spine;dendritic spine head;dendritic spine neck;endoplasmic reticulum;endosome;extracellular membrane-bounded organelle;extracellular organelle;extracellular region part;extracellular space;extr…	Acetylation;ATP-binding;Cellmembrane;Completeproteome;Directproteinsequencing;Hydrogeniontransport;Hydrolase;Iontransport;Magnesium;Membrane;Metal-binding;Nucleotide-binding;Phosphoprotein;Potassium;Potassiumtransport;Proteomicsidentification;Referenceproteome;Sodium;Sodium/potassiumtransport;Sodiumtransport;Transmembrane;Transmembranehelix;Transport	12	12	12	18.5	18.5	18.5	112.99	0	84.893	5278000	64	0.0063331	0.0409072	0.930828	2.84794	0.471223	0.699505	-0.196145	-0.557561
A0A0H2UH19;Q5DW34-2;Q5DW34-3;Q5DW34;E9Q5A3;Z4YJZ7;A0A1B0GXE2;A0A0G2JFI9;A2AIS5;A0A0A6YXD1;A0A0A6YWA0	A0A0H2UH19;Q5DW34-2;Q5DW34-3;Q5DW34;E9Q5A3;Z4YJZ7;A0A1B0GXE2	Histone-lysine N-methyltransferase EHMT1	Ehmt1	12.6567	13.2122	13.3801	13.1983	13.0352	12.8688	13.2852	12.8829	13.1759	13.0284	13.1958	biological regulation;cellular component organization;cellular component organization at cellular level;cellular component organization or biogenesis;cellular component organization or biogenesis at cellular level;cellular macromolecule metabolic process;cellular metabolic process;cellular nitrogen compound metabolic process;cellular process;cellular protein metabolic process;chromatin modificati…	binding;C2H2 zinc finger domain binding;catalytic activity;cation binding;histone methyltransferase activity;histone methyltransferase activity (H3-K27 specific);histone methyltransferase activity (H3-K9 specific);histone-lysine N-methyltransferase activity;ion binding;lysine N-methyltransferase activity;metal ion binding;methyltransferase activity;N-methyltransferase activity;p53 binding;protein…	cell part;chromosome;cytoplasm;intracellular membrane-bounded organelle;intracellular non-membrane-bounded organelle;intracellular organelle;intracellular organelle part;intracellular part;membrane;membrane-bounded organelle;non-membrane-bounded organelle;nuclear part;nucleoplasm;nucleus;organelle;organelle part;plasma membrane	Alternativesplicing;ANKrepeat;Chromatinregulator;Chromosome;Completeproteome;Metal-binding;Methyltransferase;Nucleus;Phosphoprotein;Proteomicsidentification;Referenceproteome;Repeat;S-adenosyl-L-methionine;Transferase;Zinc	7	7	7	8.5	8.5	8.5	141.25	0	42.035	3063800	30	0.629615	0.717287	0.0937617	0.329465	0.914561	0.957495	-0.0215732	-0.0740805
A0A0H2UH20;E9PUD0;D3Z4U0;Q9R020-2;Q9R020	A0A0H2UH20;E9PUD0;D3Z4U0;Q9R020-2;Q9R020	Zinc finger Ran-binding domain-containing protein 2	Zranb2	14.7588	14.7292	14.2969	14.8537	14.5897	14.6719	14.6972	14.7663	14.7721	14.6362	14.608	cellular macromolecule metabolic process;cellular metabolic process;cellular nitrogen compound metabolic process;cellular process;macromolecule metabolic process;metabolic process;mRNA metabolic process;mRNA processing;nitrogen compound metabolic process;nucleic acid metabolic process;nucleobase-containing compound metabolic process;primary metabolic process;RNA metabolic process;RNA processing;R…	binding;cation binding;ion binding;metal ion binding;nucleic acid binding;RNA binding;transition metal ion binding;zinc ion binding	cell part;intracellular membrane-bounded organelle;intracellular organelle;intracellular organelle part;intracellular part;membrane-bounded organelle;nuclear part;nucleoplasm;nucleus;organelle;organelle part	Acetylation;Alternativesplicing;Completeproteome;Metal-binding;mRNAprocessing;mRNAsplicing;Nucleus;Phosphoprotein;Proteomicsidentification;Referenceproteome;Repeat;RNA-binding;Zinc;Zinc-finger	5	5	5	27.9	27.9	27.9	23.696	0	125.21	5168700	36	0.872613	0.925578	-0.021595	-0.0942759	0.938312	0.970589	-0.0124066	-0.0491368
E9Q5X2;A0A0H2UH22;E9Q969;Q812E0;F6T0J8;D3Z1R6;D3Z5R9;A0A0R4J102;Q7TN99-6;Q7TN99-4;Q7TN99-3;Q7TN99-2;Q7TN99;Q7TN99-5;D3YUJ4	E9Q5X2;A0A0H2UH22;E9Q969;Q812E0;F6T0J8;D3Z1R6;D3Z5R9;A0A0R4J102;Q7TN99-6;Q7TN99-4;Q7TN99-3;Q7TN99-2;Q7TN99;Q7TN99-5	Cytoplasmic polyadenylation element-binding protein 2;Cytoplasmic polyadenylation element-binding protein 3	Cpeb2;Cpeb3	12.3085	12.681	11.8232	12.6805	12.0007	12.0718	10.2458	12.1421	12.784	12.9953	13.136	3'-UTR-mediated mRNA destabilization;behavior;biological regulation;biosynthetic process;cellular biosynthetic process;cellular macromolecule biosynthetic process;cellular macromolecule metabolic process;cellular metabolic process;cellular process;cellular protein metabolic process;cellular response to acid;cellular response to amine stimulus;cellular response to amino acid stimulus;cellular resp…	AU-rich element binding;binding;enzyme inhibitor activity;enzyme regulator activity;GTPase inhibitor activity;GTPase regulator activity;mRNA 3'-UTR AU-rich region binding;mRNA 3'-UTR binding;mRNA binding;nucleic acid binding;nucleoside-triphosphatase regulator activity;nucleotide binding;poly-pyrimidine tract binding;ribonucleoprotein binding;ribosomal large subunit binding;ribosomal small subuni…	CCR4-NOT complex;cell part;cell projection;cytoplasm;dendrite;intracellular membrane-bounded organelle;intracellular organelle;intracellular organelle part;intracellular part;macromolecular complex;membrane-bounded organelle;neuron projection;nuclear part;nucleoplasm part;nucleus;organelle;organelle part;polysome;protein complex;ribonucleoprotein complex;synapse;transcription factor complex	Alternativesplicing;Completeproteome;Cytoplasm;Phosphoprotein;Proteomicsidentification;Referenceproteome;Repeat;RNA-binding;Translationregulation	5	5	3	6.4	6.4	3.5	105.12	0	33.177	1493000	23	0.180556	0.165343	0.758219	1.26268	0.066027	0.259712	-0.598473	-1.68447
A0A0J9YUR2;A0A0J9YTU3;Q5SXY1-3;Q5SXY1;A0A0J9YV86;A0A0J9YUF8;Q5SXY1-2;A0A0J9YUG8;A0A0J9YV47;REV__Q61120;REV__A0A5F8MPM1	A0A0J9YUR2;A0A0J9YTU3;Q5SXY1-3;Q5SXY1;A0A0J9YV86;A0A0J9YUF8;Q5SXY1-2;A0A0J9YUG8	Cytospin-B	Specc1	20.1862	18.2556	20.3589	18.9489	10.7218	20.6514	20.7003	20.5138	18.6597	19.4365	19.4045	biological adhesion;cell adhesion;cellular process		cell part;intracellular membrane-bounded organelle;intracellular organelle;intracellular part;membrane-bounded organelle;nucleus;organelle	Alternativesplicing;Coiledcoil;Completeproteome;Nucleus;Phosphoprotein;Referenceproteome	4	4	4	4.8	4.8	4.8	108.84	0	15.248	112290000	23	0.627682	0.597824	1.29052	0.491426	0.686812	0.801556	0.270477	0.369141
A0A0J9YU62;O88712-3;O88712-2;O88712;A0A0J9YUM4;A0A0J9YTW3;A0A0J9YUR5	A0A0J9YU62;O88712-3;O88712-2;O88712;A0A0J9YUM4;A0A0J9YTW3	C-terminal-binding protein 1	Ctbp1	13.4257	14.0809	12.9715	14.0577	12.5686	13.0666	13.1314	13.5217	13.5274	13.9275	14.2282	biological regulation;cell differentiation;cellular component organization;cellular component organization at cellular level;cellular component organization or biogenesis;cellular component organization or biogenesis at cellular level;cellular developmental process;cellular process;developmental process;fat cell differentiation;Golgi organization;negative regulation of biological process;negative…	binding;catalytic activity;coenzyme binding;cofactor binding;NAD binding;nucleic acid binding transcription factor activity;nucleotide binding;oxidoreductase activity;oxidoreductase activity, acting on CH-OH group of donors;oxidoreductase activity, acting on the CH-OH group of donors, NAD or NADP as acceptor;protein binding;protein binding transcription factor activity;protein domain specific bin…	cell part;cytoplasmic part;cytosol;intracellular membrane-bounded organelle;intracellular organelle;intracellular organelle part;intracellular part;macromolecular complex;membrane-bounded organelle;nuclear part;nucleoplasm;nucleoplasm part;nucleus;organelle;organelle part;protein complex;transcription factor complex;transcriptional repressor complex	ADP-ribosylation;Alternativesplicing;Completeproteome;Cytoplasm;Differentiation;Directproteinsequencing;Isopeptidebond;NAD;Nucleus;Oxidoreductase;Phosphoprotein;Referenceproteome;Repressor;Transcription;Transcriptionregulation;Ublconjugation	9	9	8	23.1	23.1	21.4	46.527	0	33.891	4568400	38	0.141275	0.154584	0.561874	1.30137	0.501479	0.695694	-0.260416	-0.566538
A0A0J9YUD8;A0A0J9YUZ4;P63158;D3YVC6;D3YZ18	A0A0J9YUD8;A0A0J9YUZ4;P63158	High mobility group protein B1	Hmgb1	16.4136	16.4888	16.0278	16.0984	15.423	15.9511	16.3356	16.4807	15.8654	16.0838	15.5655	base-excision repair, DNA ligation;biological regulation;cellular macromolecule metabolic process;cellular metabolic process;cellular nitrogen compound metabolic process;cellular process;defense response;DNA ligation;DNA ligation involved in DNA repair;DNA metabolic process;DNA recombination;immune response;immune system process;inflammatory response;inflammatory response to antigenic stimulus;ma…	binding;carbohydrate binding;DNA binding;glycosaminoglycan binding;heparin binding;lipid binding;nucleic acid binding;nucleic acid binding transcription factor activity;pattern binding;phosphatidylserine binding;phospholipid binding;polysaccharide binding;sequence-specific DNA binding transcription factor activity	cell part;cell surface;chromosome;condensed chromosome;cytoplasm;extracellular region;extracellular region part;extracellular space;intracellular membrane-bounded organelle;intracellular non-membrane-bounded organelle;intracellular organelle;intracellular organelle part;intracellular part;macromolecular complex;membrane-bounded organelle;non-membrane-bounded organelle;nuclear part;nucleoplasm par…	Acetylation;Chromosome;Completeproteome;Cytoplasm;Directproteinsequencing;DNA-binding;Heparin-binding;Isopeptidebond;Nucleus;Phosphoprotein;Proteomicsidentification;Referenceproteome;Repeat;Ublconjugation	9	9	9	28.1	28.1	28.1	19.774	0	69.274	16664000	80	0.454887	0.527347	0.209537	0.578297	0.0722573	0.305841	0.41891	1.47307
A0A0J9YUE9;A0A0J9YUN4;P39053-5;P39053-3;P39053-4;P39053;P39053-6;D6RH60;F6W8Z8;G3UY64	A0A0J9YUE9;A0A0J9YUN4;P39053-5;P39053-3;P39053-4;P39053;P39053-6	Dynamin-1	Dnm1	13.9979	14.3097	13.5571	14.0281	13.016	13.3639	13.0817	13.4355	13.8293	14.005	14.2499	adult behavior;adult locomotory behavior;behavior;cation transport;cell communication;cell-cell signaling;cellular component assembly;cellular component organization;cellular component organization at cellular level;cellular component organization or biogenesis;cellular component organization or biogenesis at cellular level;cellular macromolecule metabolic process;cellular membrane organization;c…	binding;catalytic activity;enzyme binding;GTP binding;GTPase activity;guanyl nucleotide binding;guanyl ribonucleotide binding;hydrolase activity;hydrolase activity, acting on acid anhydrides;hydrolase activity, acting on acid anhydrides, in phosphorus-containing anhydrides;identical protein binding;kinase binding;nucleoside-triphosphatase activity;nucleotide binding;protein binding;protein dimeri…	adherens junction;anchoring junction;cell junction;cell part;cell-substrate adherens junction;cell-substrate junction;cytoplasm;cytoplasmic part;cytoskeletal part;cytosol;extracellular membrane-bounded organelle;extracellular organelle;extracellular region part;extracellular vesicular exosome;focal adhesion;Golgi apparatus;intracellular membrane-bounded organelle;intracellular organelle;intracell…	Alternativesplicing;Completeproteome;Cytoplasm;Cytoskeleton;Directproteinsequencing;Endocytosis;GTP-binding;Hydrolase;Microtubule;Motorprotein;Nitration;Nucleotide-binding;Phosphoprotein;Proteomicsidentification;Referenceproteome	20	20	12	26.1	26.1	17.5	94.032	0	90.78	12094000	129	0.00700963	0.0512727	0.748909	2.61315	0.80458	0.909223	-0.0548742	-0.176823
A0A0J9YUT8;Q8R3C6;Q8R3C6-2	A0A0J9YUT8;Q8R3C6;Q8R3C6-2	Probable RNA-binding protein 19	Rbm19	10.5436	10.9673	9.52962	11.8588	10.0637	11.3146	10.1591	11.6087	10.3838	10.2343	11.8035	biological regulation;developmental process;multicellular organismal development;multicellular organismal process;positive regulation of biological process;positive regulation of developmental process;positive regulation of embryonic development;regulation of biological process;regulation of developmental process;regulation of embryonic development;regulation of multicellular organismal developme…	binding;nucleotide binding	cell part;chromosome;cytoplasm;intracellular membrane-bounded organelle;intracellular non-membrane-bounded organelle;intracellular organelle;intracellular organelle part;intracellular part;membrane;membrane-bounded organelle;non-membrane-bounded organelle;nuclear part;nucleolus;nucleoplasm;nucleus;organelle;organelle part	3D-structure;Alternativesplicing;Chromosome;Completeproteome;Cytoplasm;Developmentalprotein;Nucleus;Phosphoprotein;Referenceproteome;Repeat;RNA-binding	2	2	2	3.6	3.6	3.6	96.654	0	5.2283	327830	6	0.924514	0.932688	-0.0616825	-0.0851606	0.912055	0.943299	-0.0823274	-0.101789
A0A0J9YV90;Q8BHJ5;Q9QXE7;A0A0J9YUE3	A0A0J9YV90;Q8BHJ5;Q9QXE7	F-box-like/WD repeat-containing protein TBL1XR1;F-box-like/WD repeat-containing protein TBL1X	Tbl1xr1;Tbl1x	12.3004	11.9034	12.104	11.7137	11.6776	11.6899	11.4991	11.9939	11.5745	11.4279	10.8671	adipose tissue development;anatomical structure development;biological regulation;biosynthetic process;canonical Wnt receptor signaling pathway;catabolic process;cell differentiation;cell surface receptor linked signaling pathway;cellular biosynthetic process;cellular catabolic process;cellular component organization;cellular component organization at cellular level;cellular component organizatio…	beta-catenin binding;binding;chromatin binding;DNA binding;histone binding;nucleic acid binding;protein binding;protein binding transcription factor activity;protein C-terminus binding;protein domain specific binding;protein N-terminus binding;regulatory region DNA binding;regulatory region nucleic acid binding;transcription cofactor activity;transcription corepressor activity;transcription facto…	cell part;chromatin remodeling complex;cytoskeletal part;histone deacetylase complex;intracellular membrane-bounded organelle;intracellular organelle;intracellular organelle part;intracellular part;macromolecular complex;membrane-bounded organelle;microtubule;nuclear part;nucleoplasm;nucleoplasm part;nucleus;organelle;organelle part;protein complex;spindle microtubule;transcription factor complex…	Acetylation;Activator;Chromatinregulator;Completeproteome;Nucleus;Referenceproteome;Repeat;Repressor;Transcription;Transcriptionregulation;Ublconjugationpathway;WDrepeat	5	5	5	16	16	16	51.622	0	13.052	1002600	12	0.125203	0.217843	0.290237	1.10372	0.0283503	0.184303	0.715533	2.13959
A0A0N4SV80;Q61464-4;E9QML5;Q61464;A0A0N4SV38;A0A0N4SVI8;E9QKZ7;Q61464-7;Q61464-2;Q61464-5;Q3TZK9;A0A0N4SVM8;Q61464-3;A0A0N4SUP3	A0A0N4SV80;Q61464-4;E9QML5;Q61464;A0A0N4SV38;A0A0N4SVI8;E9QKZ7;Q61464-7;Q61464-2;Q61464-5;Q3TZK9;A0A0N4SVM8	Zinc finger protein 638	Znf638;Zfml	15.0741	14.8205	15.135	14.5629	15.0163	14.8125	14.7536	14.9707	14.8015	14.7111	14.4452	biological regulation;biosynthetic process;cellular biosynthetic process;cellular macromolecule biosynthetic process;cellular macromolecule metabolic process;cellular metabolic process;cellular nitrogen compound metabolic process;cellular process;macromolecule biosynthetic process;macromolecule metabolic process;metabolic process;nitrogen compound metabolic process;nucleic acid metabolic process;…	binding;cation binding;DNA binding;ion binding;metal ion binding;nucleic acid binding;nucleotide binding;transition metal ion binding;zinc ion binding	cell part;intracellular membrane-bounded organelle;intracellular organelle;intracellular organelle part;intracellular part;membrane-bounded organelle;nuclear body;nuclear part;nuclear speck;nucleoplasm;nucleoplasm part;organelle;organelle part	Activator;Alternativesplicing;Completeproteome;Directproteinsequencing;DNA-binding;Metal-binding;Nucleus;Phosphoprotein;Proteomicsidentification;Referenceproteome;Repeat;RNA-binding;Transcription;Transcriptionregulation;Zinc;Zinc-finger	42	42	42	27.1	27.1	27.1	214.46	0	323.31	24529000	245	0.948154	0.96952	0.00983405	0.0401286	0.228128	0.527194	0.245508	0.880554
Q3TES0;A0A0N4SWH8;D6RHQ8	Q3TES0;A0A0N4SWH8	IQ motif and SEC7 domain-containing protein 3	Iqsec3	11.1633	11.0468	9.84442	10.9599	11.194	10.6586	10.8614	9.53049	11.3375	11.3225	11.2525	actin cytoskeleton organization;actin filament-based process;biological regulation;cellular component organization;cellular component organization at cellular level;cellular component organization or biogenesis;cellular component organization or biogenesis at cellular level;cellular process;cytoskeleton organization;organelle organization;positive regulation of catalytic activity;positive regulat…	ARF guanyl-nucleotide exchange factor activity;enzyme regulator activity;GTPase regulator activity;guanyl-nucleotide exchange factor activity;nucleoside-triphosphatase regulator activity;small GTPase regulator activity	cell junction;cell part;cytoplasm;inhibitory synapse;intracellular membrane-bounded organelle;intracellular organelle;intracellular part;membrane;membrane-bounded organelle;nucleus;organelle;postsynaptic membrane;synapse;synapse part;synaptic membrane	Coiledcoil;Completeproteome;Cytoplasm;Proteomicsidentification;Referenceproteome	3	3	3	4.5	4.5	4.5	129.12	0	6.6789	482580	7	0.698206	0.712167	0.192479	0.335885	0.189384	0.387705	-0.550585	-1.19015
A0A0R3P9C8;Q9DC69	A0A0R3P9C8;Q9DC69	NADH dehydrogenase [ubiquinone] 1 alpha subcomplex subunit 9, mitochondrial	Ndufa9	10.3694	11.1066	11.4341	11.4061	9.18905	10.6145	10.7324	10.2569	10.9454	10.9096	11.7989		binding;catalytic activity;NADH dehydrogenase activity;oxidoreductase activity;oxidoreductase activity, acting on NADH or NADPH;protein binding;protein complex binding	cell part;cytoplasmic part;intracellular membrane-bounded organelle;intracellular organelle;intracellular organelle lumen;intracellular organelle part;intracellular part;macromolecular complex;membrane;membrane part;membrane-bounded organelle;membrane-enclosed lumen;mitochondrial inner membrane;mitochondrial matrix;mitochondrial membrane;mitochondrial membrane part;mitochondrial part;mitochondria…	Acetylation;Completeproteome;Directproteinsequencing;Electrontransport;FAD;Flavoprotein;Mitochondrion;Referenceproteome;Respiratorychain;Transitpeptide;Transport	2	2	2	10.7	10.7	10.7	42.121	0	9.4245	163370	4	NaN	1	0	NaN	0.730364	0.844951	-0.138891	-0.288754
A0A0R3P9D0;Q7TPB0;E9QAX3;Q7TPB0-2	A0A0R3P9D0;Q7TPB0	Lipid phosphate phosphatase-related protein type 3	Lppr3	11.7518	11.2689	12.604	11.758	11.7165	11.624	11.2649	10.0128	11.9535	11.6443	10.7018		catalytic activity;hydrolase activity;hydrolase activity, acting on ester bonds;phosphatase activity;phosphatidate phosphatase activity;phosphoric ester hydrolase activity	cell part;integral to membrane;intrinsic to membrane;membrane;membrane part	Alternativesplicing;Completeproteome;Glycoprotein;Hydrolase;Membrane;Proteomicsidentification;Referenceproteome;Transmembrane;Transmembranehelix	3	3	3	5.6	5.6	5.6	76.724	0.001023	3.6215	566110	6	0.200788	0.187454	0.691123	1.18954	0.406219	0.598858	0.412468	0.743193
A0A0R4IZW9;Q9DCT5	A0A0R4IZW9;Q9DCT5	Stromal cell-derived factor 2	Sdf2	11.2268	11.9487	11.5181	11.7432	10.7382	11.7154	10.5268	11.9439	11.997	11.8105	12.6117			cell part;extracellular region;membrane	Completeproteome;Referenceproteome;Repeat;Secreted;Signal	2	2	2	17.4	17.4	17.4	23.991	0	10.094	498360	7	0.36274	0.381641	0.378158	0.781345	0.109693	0.32239	-0.53052	-1.42198
A0A5F8MPU2;A0A0R4IZZ6;Q6ZQ03;Q6ZQ03-2;Q6ZQ03-3	A0A5F8MPU2;A0A0R4IZZ6;Q6ZQ03;Q6ZQ03-2;Q6ZQ03-3	Formin-binding protein 4	Fnbp4	11.7933	12.0054	11.9083	11.8153	10.5698	11.7322	11.4944	12.24	12.2691	11.9228	11.9467			cell part;intracellular organelle part;intracellular part;nuclear part;nucleoplasm;organelle part	Acetylation;Alternativesplicing;Completeproteome;Phosphoprotein;Referenceproteome;Repeat	5	5	5	6.3	6.3	6.3	111.11	0	9.9698	867960	18	0.333079	0.358793	0.371491	0.82017	0.191332	0.573525	-0.165609	-0.789946
A0A0R4J008;P70288;Q8BQ10;Q3UM33;O88895	A0A0R4J008;P70288;Q8BQ10	Histone deacetylase 2	Hdac2	14.4157	14.617	14.7786	14.3639	14.5049	14.459	14.3066	14.5525	14.2438	14.4429	14.296	anatomical structure development;anatomical structure formation involved in morphogenesis;anatomical structure morphogenesis;ATP-dependent chromatin remodeling;biological regulation;biosynthetic process;cardiac cell development;cardiac muscle cell development;cell development;cell differentiation;cell projection organization;cellular biosynthetic process;cellular component assembly;cellular compo…	binding;catalytic activity;chromatin binding;chromatin DNA binding;core promoter binding;core promoter proximal region DNA binding;core promoter proximal region sequence-specific DNA binding;cyclin binding;deacetylase activity;DNA binding;enhancer binding;enhancer sequence-specific DNA binding;enzyme binding;histone deacetylase activity;histone deacetylase activity (H3-K14 specific);histone deace…	cell part;chromatin;chromatin remodeling complex;chromosomal part;cytoplasm;cytoplasmic part;cytoskeletal part;ESC/E(Z) complex;Golgi apparatus;heterochromatin;histone deacetylase complex;histone methyltransferase complex;intracellular membrane-bounded organelle;intracellular organelle;intracellular organelle part;intracellular part;macromolecular complex;membrane;membrane-bounded organelle;methy…	Acetylation;Alternativesplicing;Biologicalrhythms;Chromatinregulator;Completeproteome;Cytoplasm;Hydrolase;Isopeptidebond;Nucleus;Phosphoprotein;Proteomicsidentification;Referenceproteome;Repressor;S-nitrosylation;Transcription;Transcriptionregulation;Ublconjugation	12	12	6	30.1	30.1	18	55.33	0	107.72	12565000	106	0.451168	0.647201	0.0880415	0.420696	0.140175	0.486386	0.216217	0.967774
Q8C006;A0A0R4J031;F6U6G6	Q8C006;A0A0R4J031;F6U6G6	Tripartite motif-containing protein 35	Trim35	10.8893	10.2887	10.1232	10.3733	9.70784	10.4803	10.7068	10.0502	11.8121	11.2614	11.0263	apoptosis;biological regulation;cell death;cellular process;death;defense response;immune response;immune system process;innate immune response;negative regulation of biological process;negative regulation of cell cycle;negative regulation of cell proliferation;negative regulation of cellular process;negative regulation of mitotic cell cycle;positive regulation of apoptosis;positive regulation of…	binding;cation binding;ion binding;metal ion binding;transition metal ion binding;zinc ion binding	cell part;cytoplasm;intracellular membrane-bounded organelle;intracellular organelle;intracellular organelle part;intracellular part;membrane-bounded organelle;nuclear part;nucleoplasm;nucleus;organelle;organelle part	Acetylation;Alternativesplicing;Apoptosis;Coiledcoil;Completeproteome;Cytoplasm;Metal-binding;Nucleus;Phosphoprotein;Proteomicsidentification;Referenceproteome;Zinc;Zinc-finger	2	2	2	5.2	5.2	5.2	57.345	0.0014486	2.9623	194620	2	NaN	1	0	NaN	0.0185456	0.137333	-0.947981	-2.5211
A0A0R4J036;P08553;D3YZ35;REV__A0A0G2JF16;REV__Q8R344	A0A0R4J036;P08553;D3YZ35	Neurofilament medium polypeptide	Nefm	18.2441	18.0333	18.3748	18.2465	17.6106	18.2329	18.35	18.2335	17.539	17.8722	17.8047	axon cargo transport;biological regulation;cellular component assembly;cellular component assembly at cellular level;cellular component movement;cellular component organization;cellular component organization at cellular level;cellular component organization or biogenesis;cellular component organization or biogenesis at cellular level;cellular process;cytoskeleton organization;cytoskeleton-depend…	structural molecule activity	axon;axon part;cell part;cell projection;cell projection part;cytoskeletal part;intermediate filament;intracellular organelle part;intracellular part;macromolecular complex;myelin sheath;neurofilament;neuromuscular junction;neuron projection;organelle part;protein complex;synapse	Acetylation;Coiledcoil;Completeproteome;Directproteinsequencing;Glycoprotein;Intermediatefilament;Phosphoprotein;Proteomicsidentification;Referenceproteome	57	55	51	63.9	62.5	61.1	95.94	0	323.31	238220000	712	0.540812	0.64768	0.117964	0.418359	0.00960961	0.177661	0.486075	2.21595
A0A0R4J049;Q8CIG8;F6QQQ6	A0A0R4J049;Q8CIG8;F6QQQ6	Protein arginine N-methyltransferase 5	Prmt5	12.3813	9.86344	12.2597	12.5179	10.2599	9.29775	10.4045	10.4806	11.8883	12.2707	12.6618	biological regulation;biosynthetic process;cell activation;cellular biosynthetic process;cellular component assembly;cellular component assembly at cellular level;cellular component organization;cellular component organization at cellular level;cellular component organization or biogenesis;cellular component organization or biogenesis at cellular level;cellular macromolecular complex assembly;cel…	arginine N-methyltransferase activity;binding;catalytic activity;chromatin binding;core promoter binding;core promoter sequence-specific DNA binding;DNA binding;histone methyltransferase activity;histone-arginine N-methyltransferase activity;methyltransferase activity;N-methyltransferase activity;nucleic acid binding;protein binding;protein binding transcription factor activity;protein dimerizati…	cell part;cytoplasm;cytoplasmic part;cytosol;intracellular membrane-bounded organelle;intracellular organelle;intracellular part;macromolecular complex;membrane-bounded organelle;methylosome;methyltransferase complex;nucleus;organelle;protein complex	Acetylation;Biologicalrhythms;Chromatinregulator;Completeproteome;Cytoplasm;Methyltransferase;Nucleus;Proteomicsidentification;Referenceproteome;Repressor;S-adenosyl-L-methionine;Transcription;Transcriptionregulation;Transferase	4	4	4	9.9	9.9	9.9	72.737	0	5.0736	740940	10	0.0544797	0.0661944	1.64489	2.08212	0.531885	0.685793	-0.518001	-0.594157
A0A0R4J098;O88291;D3YXQ7;O88291-2	A0A0R4J098;O88291	DBIRD complex subunit ZNF326	Znf326	15.2305	15.1685	15.4296	15.1206	14.9435	14.8626	15.0829	15.1225	15.0999	15.0379	15.0554	biological regulation;biosynthetic process;cellular biosynthetic process;cellular macromolecule biosynthetic process;cellular macromolecule metabolic process;cellular metabolic process;cellular nitrogen compound metabolic process;cellular process;macromolecule biosynthetic process;macromolecule metabolic process;metabolic process;mRNA metabolic process;mRNA processing;nitrogen compound metabolic …	basal RNA polymerase II transcription machinery binding;basal transcription machinery binding;binding;cation binding;DNA binding;enzyme binding;ion binding;metal ion binding;nucleic acid binding;protein binding;RNA polymerase binding;RNA polymerase core enzyme binding;RNA polymerase II core binding;transition metal ion binding;zinc ion binding	cell part;intracellular membrane-bounded organelle;intracellular organelle;intracellular organelle part;intracellular part;macromolecular complex;membrane-bounded organelle;nuclear matrix;nuclear part;nucleoplasm;nucleus;organelle;organelle part;ribonucleoprotein complex;spliceosomal complex	Acetylation;Activator;Alternativesplicing;Completeproteome;DNA-binding;Metal-binding;mRNAprocessing;mRNAsplicing;Nucleus;Phosphoprotein;Proteomicsidentification;Referenceproteome;Repeat;Transcription;Transcriptionregulation;Zinc;Zinc-finger	17	17	17	34.8	34.8	34.8	65.166	0	321.18	23164000	163	0.0419336	0.176056	0.234407	1.22753	0.08832	0.494982	0.172899	0.950841
A0A0R4J0B4;Q99KK2;A0A0N4SW65;A0A0N4SWC3;Q99KK2-2	A0A0R4J0B4;Q99KK2	N-acylneuraminate cytidylyltransferase	Cmas	14.9788	15.1443	15.2816	14.9087	14.6639	14.5967	14.4819	14.6619	15.1489	15.3924	15.3971	alcohol biosynthetic process;alcohol metabolic process;amino sugar biosynthetic process;amino sugar metabolic process;biosynthetic process;carbohydrate biosynthetic process;carbohydrate metabolic process;carboxylic acid metabolic process;cellular biosynthetic process;cellular carbohydrate biosynthetic process;cellular carbohydrate metabolic process;cellular ketone metabolic process;cellular metab…	catalytic activity;cytidylyltransferase activity;N-acylneuraminate cytidylyltransferase activity;nucleotidyltransferase activity;transferase activity;transferase activity, transferring phosphorus-containing groups	cell part;intracellular membrane-bounded organelle;intracellular organelle;intracellular part;membrane;membrane-bounded organelle;nucleus;organelle	3D-structure;Acetylation;Alternativesplicing;Completeproteome;Nucleotidyltransferase;Nucleus;Referenceproteome;Transferase	13	13	13	35.9	35.9	35.9	48.029	0	72.097	10228000	83	0.00228303	0.0542456	0.477276	2.45896	0.109551	0.442058	-0.234423	-1.06263
A0A0R4J0J6;Q8BKT7;Q5SVF9;Q5SVF8	A0A0R4J0J6;Q8BKT7;Q5SVF9;Q5SVF8	THO complex subunit 5 homolog	Thoc5	13.5515	13.3202	13.6897	13.629	13.0703	12.6772	12.7825	13.2139	12.6012	13.0433	12.8481	anatomical structure development;anatomical structure morphogenesis;biological regulation;blastocyst development;cell differentiation;cell division;cell morphogenesis;cellular component morphogenesis;cellular component organization;cellular component organization or biogenesis;cellular developmental process;cellular macromolecule metabolic process;cellular metabolic process;cellular nitrogen comp…	binding;mRNA binding;nucleic acid binding;RNA binding	cell part;cytoplasm;intracellular membrane-bounded organelle;intracellular organelle;intracellular organelle part;intracellular part;macromolecular complex;membrane-bounded organelle;nuclear body;nuclear part;nuclear speck;nucleoplasm;nucleoplasm part;nucleus;organelle;organelle part;protein complex;THO complex;THO complex part of transcription export complex;transcription export complex	Acetylation;Completeproteome;Cytoplasm;Differentiation;mRNAprocessing;mRNAsplicing;mRNAtransport;Nucleus;Phosphoprotein;Proteomicsidentification;Referenceproteome;RNA-binding;Transport	10	10	10	18.7	18.7	18.7	78.699	0	18.964	3474200	32	0.00621135	0.0546036	0.611597	2.46194	0.00413489	0.180364	0.716719	2.94233
A0A0R4J0J8;Q2KN98	A0A0R4J0J8;Q2KN98	Cytospin-A	Specc1l	12.7951	12.517	12.5713	12.4625	12.5898	12.3192	12.0211	12.918	12.8862	12.7823	12.818	actin cytoskeleton organization;actin filament-based process;anatomical structure morphogenesis;biological adhesion;biological regulation;cell adhesion;cell cycle;cell division;cell migration;cell motility;cellular component movement;cellular component organization;cellular component organization at cellular level;cellular component organization or biogenesis;cellular component organization or bi…		actin cytoskeleton;cell junction;cell part;cell-cell junction;cytoplasm;cytoplasmic part;cytoskeletal part;cytoskeleton;filamentous actin;gap junction;intracellular non-membrane-bounded organelle;intracellular organelle;intracellular organelle part;intracellular part;macromolecular complex;microtubule cytoskeleton;microtubule organizing center;non-membrane-bounded organelle;organelle;organelle pa…	Cellcycle;Celldivision;Celljunction;Coiledcoil;Completeproteome;Cytoplasm;Cytoskeleton;Gapjunction;Phosphoprotein;Referenceproteome	11	11	11	12.4	12.4	12.4	126.55	0	66.597	3034300	49	0.565592	0.654243	0.124439	0.408354	0.0432442	0.356675	-0.242383	-1.27523
Z4YL78;A0A0R4J0K2;K3W4R5;A2AGT5-2;A2AGT5-3;A2AGT5	Z4YL78;A0A0R4J0K2;K3W4R5;A2AGT5-2;A2AGT5-3;A2AGT5	Cytoskeleton-associated protein 5	Ckap5	12.896	13.0294	12.6678	12.5385	11.8273	12.2499	12.1496	12.6259	12.6897	12.6868	12.5787	cell cycle phase;cell cycle process;cell division;cellular component organization;cellular component organization at cellular level;cellular component organization or biogenesis;cellular component organization or biogenesis at cellular level;cellular process;centrosome organization;cytoskeleton organization;establishment of localization;establishment of RNA localization;establishment or maintenan…	binding;cytoskeletal protein binding;microtubule binding;protein binding;ribonucleoprotein binding;tubulin binding	cell part;centrosome;cytoplasm;cytoplasmic part;cytoskeletal part;gamma-tubulin complex;intracellular non-membrane-bounded organelle;intracellular organelle;intracellular organelle part;intracellular part;macromolecular complex;membrane;microtubule organizing center;microtubule organizing center part;microtubule plus end;non-membrane-bounded organelle;organelle;organelle part;protein complex;spin…	Acetylation;Alternativesplicing;Cellcycle;Celldivision;Completeproteome;Cytoplasm;Cytoskeleton;Mitosis;Phosphoprotein;Proteomicsidentification;Referenceproteome;Repeat	12	12	12	7.7	7.7	7.7	218.71	0	31.405	2818500	40	0.028235	0.0683918	0.569718	1.91084	0.37348	0.697815	0.131172	0.559913
F6R4N2;A0A0R4J0Q2;E9QAD0;Q3UEQ1;E9Q9A0;F6V2U0;D3YUD3;D3YUL8;D3Z230;A0A0A6YXS5;Q9EPW0-2;Q9EPW0	F6R4N2;A0A0R4J0Q2;E9QAD0;Q3UEQ1;E9Q9A0;F6V2U0;D3YUD3;D3YUL8;D3Z230;A0A0A6YXS5;Q9EPW0-2;Q9EPW0	Type I inositol 3,4-bisphosphate 4-phosphatase	Inpp4a	11.4041	10.4631	10.5949	11.6836	10.5458	10.8494	10.9477	10.6155	11.7245	11.029	11.9322	catabolic process;cellular catabolic process;cellular metabolic process;cellular process;metabolic process;phosphate-containing compound metabolic process;phosphorus metabolic process;polyphosphate catabolic process;polyphosphate metabolic process	catalytic activity;hydrolase activity;hydrolase activity, acting on ester bonds;inositol or phosphatidylinositol phosphatase activity;lipid phosphatase activity;phosphatase activity;phosphatidylinositol bisphosphate phosphatase activity;phosphatidylinositol phosphate 4-phosphatase activity;phosphatidylinositol-3,4-bisphosphate 4-phosphatase activity;phosphatidylinositol-4,5-bisphosphate 4-phospha…		Alternativesplicing;Completeproteome;Hydrolase;Phosphoprotein;Proteomicsidentification;Referenceproteome	2	2	2	3.8	3.8	3.8	76.493	0.0010045	3.4004	315160	4	0.381522	0.420856	0.296824	0.716329	0.268057	0.461812	-0.525483	-1.007
A0A0R4J0T5;P28659-2;P28659-3;P28659;P28659-4	A0A0R4J0T5;P28659-2;P28659-3;P28659;P28659-4	CUGBP Elav-like family member 1	Celf1	13.0582	13.497	12.101	13.5002	10.4114	12.1578	12.3335	12.3061	12.7915	12.6594	12.6356	anatomical structure development;biological regulation;cell development;cellular component assembly;cellular component assembly at cellular level;cellular component organization;cellular component organization at cellular level;cellular component organization or biogenesis;cellular component organization or biogenesis at cellular level;cellular developmental process;cellular macromolecular comple…	binding;BRE binding;mRNA binding;nucleic acid binding;nucleotide binding;protein binding;RNA binding;translation initiation factor binding	cell part;cytoplasm;intracellular membrane-bounded organelle;intracellular organelle;intracellular organelle part;intracellular part;membrane;membrane-bounded organelle;nuclear part;nucleoplasm;nucleus;organelle;organelle part	Acetylation;Activator;Alternativesplicing;Completeproteome;Cytoplasm;mRNAprocessing;mRNAsplicing;Nucleus;Phosphoprotein;Referenceproteome;Repeat;RNA-binding	2	2	2	4.3	4.3	4.3	52.178	0	11.212	1002400	11	0.0730916	0.0713684	1.23689	1.8459	0.420837	0.625371	0.343572	0.698381
A0A0R4J0V5;P08775	A0A0R4J0V5;P08775	DNA-directed RNA polymerase II subunit RPB1	Polr2a	14.2779	14.0411	14.3396	14.2779	14.3929	13.9825	13.7974	13.9311	14.2067	14.0184	14.2429	biological regulation;biosynthetic process;cellular biosynthetic process;cellular macromolecule biosynthetic process;cellular macromolecule metabolic process;cellular metabolic process;cellular nitrogen compound metabolic process;cellular process;macromolecule biosynthetic process;macromolecule metabolic process;metabolic process;nitrogen compound metabolic process;nucleic acid metabolic process;…	binding;catalytic activity;cation binding;core promoter binding;DNA binding;DNA-directed RNA polymerase activity;enzyme binding;ion binding;metal ion binding;nucleic acid binding;nucleotidyltransferase activity;protein binding;regulatory region DNA binding;regulatory region nucleic acid binding;RNA polymerase activity;transcription regulatory region DNA binding;transferase activity;transferase ac…	cell part;chromatin;chromosomal part;DNA-directed RNA polymerase complex;DNA-directed RNA polymerase II, core complex;euchromatin;intracellular membrane-bounded organelle;intracellular organelle;intracellular organelle part;intracellular part;macromolecular complex;membrane-bounded organelle;nuclear chromatin;nuclear chromosome part;nuclear DNA-directed RNA polymerase complex;nuclear euchromatin;…	Acetylation;Completeproteome;DNA-binding;DNA-directedRNApolymerase;Magnesium;Metal-binding;Methylation;Nucleotidyltransferase;Nucleus;Phosphoprotein;Referenceproteome;Repeat;Transcription;Transferase;Ublconjugation;Zinc	24	24	24	16	16	16	213.48	0	66.222	8921200	101	0.199208	0.33892	0.208223	0.852219	0.458494	0.788907	0.0781806	0.396101
A0A0R4J0W7;A0A3B2WCD2;A0A1B0GSR5;Q5XJV6;A0A1B0GRD8	A0A0R4J0W7;A0A3B2WCD2;A0A1B0GSR5;Q5XJV6;A0A1B0GRD8	Serine/threonine-protein kinase LMTK3	Lmtk3	11.4977	10.6358	11.0642	10.6731	11.0089	10.1248	11.1714	11.1188	10.8272	10.6164	10.1662	biological regulation;negative regulation of catalytic activity;negative regulation of hydrolase activity;negative regulation of molecular function;negative regulation of phosphatase activity;regulation of biological process;regulation of catalytic activity;regulation of cellular metabolic process;regulation of cellular process;regulation of dephosphorylation;regulation of hydrolase activity;regu…	adenyl nucleotide binding;adenyl ribonucleotide binding;ATP binding;binding;catalytic activity;kinase activity;nucleotide binding;phosphotransferase activity, alcohol group as acceptor;protein kinase activity;protein serine/threonine kinase activity;purine nucleotide binding;purine ribonucleoside triphosphate binding;purine ribonucleotide binding;ribonucleotide binding;transferase activity;transf…	axon;cell part;cell projection;dendrite;integral to membrane;intrinsic to membrane;membrane part;neuron projection	ATP-binding;Cellprojection;Completeproteome;Kinase;Membrane;Nucleotide-binding;Phosphoprotein;Referenceproteome;Serine/threonine-proteinkinase;Signal;Transferase;Transmembrane;Transmembranehelix	2	2	2	2.2	2.2	2.2	150.89	0.0082789	2.0252	105200	2	NaN	1	0	NaN	0.195777	0.423298	0.431117	1.10869
A0A0R4J0Z1;P08003	A0A0R4J0Z1;P08003	Protein disulfide-isomerase A4	Pdia4	11.5056	11.3022	11.5291	10.4093	10.3747	10.848	9.93407	11.1361	11.1056	10.8659	11.2539	biological regulation;cell redox homeostasis;cellular homeostasis;cellular macromolecule metabolic process;cellular metabolic process;cellular process;cellular protein metabolic process;cellular response to stimulus;cellular response to stress;chaperone-mediated protein folding;homeostatic process;macromolecule metabolic process;metabolic process;primary metabolic process;protein folding;protein …	catalytic activity;intramolecular oxidoreductase activity;intramolecular oxidoreductase activity, interconverting keto- and enol-groups;intramolecular oxidoreductase activity, transposing S-S bonds;isomerase activity;protein disulfide isomerase activity	cell part;cell surface;cytoplasmic membrane-bounded vesicle;cytoplasmic part;cytoplasmic vesicle;endoplasmic reticulum;endoplasmic reticulum chaperone complex;endoplasmic reticulum lumen;endoplasmic reticulum part;intracellular membrane-bounded organelle;intracellular organelle;intracellular organelle lumen;intracellular organelle part;intracellular part;macromolecular complex;melanosome;membrane…	3D-structure;Acetylation;Completeproteome;Disulfidebond;Endoplasmicreticulum;Glycoprotein;Isomerase;Redox-activecenter;Referenceproteome;Repeat;Signal	4	4	4	8.1	8.1	8.1	72.369	0	17.38	678920	7	0.151962	0.156575	0.613334	1.29445	0.746769	0.858012	0.1114	0.261244
A0A0R4J124;O54781;Q6P5E1;Q9Z0G2	A0A0R4J124;O54781	SRSF protein kinase 2;SRSF protein kinase 2 N-terminal;SRSF protein kinase 2 C-terminal	Srpk2	13.3527	12.8987	13.384	13.2177	12.681	12.6375	12.6794	12.4322	12.5854	12.6672	12.6665	anatomical structure development;anatomical structure formation involved in morphogenesis;angiogenesis;biological regulation;cell differentiation;cellular component assembly;cellular component assembly at cellular level;cellular component organization;cellular component organization at cellular level;cellular component organization or biogenesis;cellular component organization or biogenesis at ce…	14-3-3 protein binding;adenyl nucleotide binding;adenyl ribonucleotide binding;ATP binding;binding;catalytic activity;cation binding;ion binding;kinase activity;magnesium ion binding;metal ion binding;nucleotide binding;phosphotransferase activity, alcohol group as acceptor;protein binding;protein kinase activity;protein serine/threonine kinase activity;purine nucleotide binding;purine ribonucleo…	cell part;cytoplasm;intracellular membrane-bounded organelle;intracellular non-membrane-bounded organelle;intracellular organelle;intracellular organelle part;intracellular part;membrane-bounded organelle;non-membrane-bounded organelle;nuclear part;nucleolus;nucleoplasm;nucleus;organelle;organelle part	ATP-binding;Completeproteome;Cytoplasm;Developmentalprotein;Differentiation;Kinase;mRNAprocessing;mRNAsplicing;Myogenesis;Nucleotide-binding;Nucleus;Phosphoprotein;Referenceproteome;Serine/threonine-proteinkinase;Transferase	6	6	5	12.3	12.3	11	76.884	0	15.3	1901700	22	0.00295026	0.0446387	0.605729	2.68309	0.00766584	0.152244	0.573544	2.45975
B9EJ86;A0A0R4J150;A0A5F8MPC5	B9EJ86;A0A0R4J150;A0A5F8MPC5	Oxysterol-binding protein	Osbpl8	12.0895	11.6994	12.2659	11.6279	11.7213	11.8574	11.4693	11.2622	11.4872	10.8935	11.8634	biological regulation;cell differentiation;cellular developmental process;cellular localization;cellular macromolecule localization;cellular process;cellular protein localization;developmental process;establishment of localization;fat cell differentiation;lipid transport;localization;macromolecule localization;negative regulation of biological process;negative regulation of cell migration;negativ…	binding;cholesterol binding;lipid binding;steroid binding;sterol binding	cell part;intracellular organelle part;intracellular part;membrane;nuclear membrane;nuclear part;organelle membrane;organelle part	Completeproteome;Lipidtransport;Proteomicsidentification;Referenceproteome;Transport	5	5	5	6.4	6.4	6.4	101.27	0	7.3384	709880	11	0.141245	0.205754	0.343133	1.13401	0.150146	0.358368	0.505992	1.2717
A0A0R4J170;Q3TKT4;Q3TKT4-2;G3UX35;A0A140LJD7;E9Q9V7;A0A087WQY5	A0A0R4J170;Q3TKT4;Q3TKT4-2;G3UX35	Transcription activator BRG1	Smarca4	14.0895	13.8598	14.1734	13.6643	13.8613	13.7503	13.8706	13.8949	13.8448	13.7576	13.7598	anatomical structure development;anatomical structure formation involved in morphogenesis;anatomical structure morphogenesis;aortic smooth muscle cell differentiation;appendage morphogenesis;ATP-dependent chromatin remodeling;biological regulation;blastocyst growth;blastocyst hatching;blood vessel development;cell development;cell differentiation;cell fate determination;cell morphogenesis;cellula…	adenyl nucleotide binding;adenyl ribonucleotide binding;androgen receptor binding;ATP binding;ATPase activity;ATPase activity, coupled;binding;catalytic activity;chromatin binding;core promoter proximal region DNA binding;core promoter proximal region sequence-specific DNA binding;DNA binding;DNA polymerase binding;DNA-dependent ATPase activity;enhancer binding;enhancer sequence-specific DNA bind…	cell part;chromatin;chromatin remodeling complex;chromosomal part;cytoplasmic part;euchromatin;extracellular region part;extracellular space;Golgi apparatus;heterochromatin;intracellular membrane-bounded organelle;intracellular organelle;intracellular organelle part;intracellular part;macromolecular complex;membrane;membrane-bounded organelle;nBAF complex;npBAF complex;nuclear chromatin;nuclear c…	Acetylation;Activator;Alternativesplicing;ATP-binding;Bromodomain;Chromatinregulator;Completeproteome;Helicase;Hydrolase;Neurogenesis;Nucleotide-binding;Nucleus;Phosphoprotein;Proteomicsidentification;Referenceproteome;Repressor;Transcription;Transcriptionregulation	30	30	19	22.1	22.1	14.7	181.85	0	162.09	13442000	161	0.423996	0.613396	0.102525	0.467006	0.301345	0.645675	0.159389	0.668752
Q8R3Z5-2;A2A543;A2A545;Q8R3Z5-3;Q8R3Z5;A0A0R4J194;A2A542;Q8R3Z5-4;A0A0A6YWX5;Q8R0S4;C7IVS7;Q8R0S4-1;J3QK20;Q8R0S4-2;Q8CC27-2;Q8CC27-3;Q8CC27;Q8CC27-4	Q8R3Z5-2;A2A543;A2A545;Q8R3Z5-3;Q8R3Z5;A0A0R4J194;A2A542;Q8R3Z5-4;A0A0A6YWX5;Q8R0S4;C7IVS7;Q8R0S4-1;J3QK20;Q8R0S4-2;Q8CC27-2;Q8CC27-3;Q8CC27;Q8CC27-4	Voltage-dependent L-type calcium channel subunit beta-1;Voltage-dependent L-type calcium channel subunit beta-4;Voltage-dependent L-type calcium channel subunit beta-2	Cacnb1;Cacnb2;Cacnb4	10.624	10.5309	11.0525	10.8373	10.2393	10.8597	11.506	11.3524	11.1689	11.9576	9.99459	activation of immune response;adult behavior;adult locomotory behavior;adult walking behavior;amine transport;amino acid transport;anatomical structure development;antigen receptor-mediated signaling pathway;behavior;biological regulation;calcium ion homeostasis;calcium ion import;calcium ion transmembrane transport;calcium ion transport;cAMP metabolic process;carboxylic acid transport;cation hom…	calcium channel activity;cation channel activity;cation transmembrane transporter activity;channel activity;gated channel activity;high voltage-gated calcium channel activity;ion channel activity;ion transmembrane transporter activity;passive transmembrane transporter activity;substrate-specific channel activity;substrate-specific transmembrane transporter activity;substrate-specific transporter …	calcium channel complex;cation channel complex;cell part;cytoplasmic part;endoplasmic reticulum;intracellular membrane-bounded organelle;intracellular organelle;intracellular part;ion channel complex;macromolecular complex;membrane;membrane part;membrane-bounded organelle;organelle;plasma membrane;plasma membrane part;protein complex;sarcolemma;sarcoplasmic reticulum;synapse;T-tubule;voltage-gate…	3D-structure;Alternativesplicing;Calcium;Calciumchannel;Calciumtransport;Cellmembrane;Completeproteome;Ionchannel;Iontransport;Membrane;Phosphoprotein;Proteomicsidentification;Referenceproteome;SH3domain;Transport;Voltage-gatedchannel	2	2	2	4.3	4.3	4.3	74.117	0	11.612	273380	5	NaN	1	0	NaN	0.598297	0.748827	-0.279165	-0.467906
A0A0R4J195;Q9CSU0-2;Q9CSU0;Q9CSU0-3;F6YB25;F7DAY5	A0A0R4J195;Q9CSU0-2;Q9CSU0;Q9CSU0-3;F6YB25	Regulation of nuclear pre-mRNA domain-containing protein 1B	Rprd1b	12.1458	12.6432	12.8482	12.7688	12.7225	12.5411	12.494	12.5987	13.092	13.0258	13.0771	biological regulation;biosynthetic process;cellular biosynthetic process;cellular macromolecule biosynthetic process;cellular macromolecule metabolic process;cellular metabolic process;cellular nitrogen compound metabolic process;cellular process;cellular protein metabolic process;dephosphorylation;dephosphorylation of RNA polymerase II C-terminal domain;macromolecule biosynthetic process;macromo…	basal RNA polymerase II transcription machinery binding;basal transcription machinery binding;binding;enzyme binding;protein binding;RNA polymerase binding;RNA polymerase core enzyme binding;RNA polymerase II core binding	cell part;DNA-directed RNA polymerase II, holoenzyme;intracellular membrane-bounded organelle;intracellular organelle;intracellular organelle part;intracellular part;macromolecular complex;membrane-bounded organelle;nuclear part;nucleoplasm part;nucleus;organelle;organelle part;protein complex	Acetylation;Alternativesplicing;Completeproteome;Nucleus;Phosphoprotein;Proteomicsidentification;Referenceproteome;Transcription;Transcriptionregulation	10	10	8	36.9	36.9	29.8	36.812	0	32.992	2195100	33	0.942476	0.965438	0.012428	0.0468636	0.0562053	0.264977	-0.463481	-1.6133
A0A0R4J1E1;Q99PV8-3;Q99PV8-2;Q99PV8	A0A0R4J1E1;Q99PV8-3;Q99PV8-2;Q99PV8	B-cell lymphoma/leukemia 11B	Bcl11b	12.0958	12.4835	12.6441	11.7028	12.5774	12.4379	11.2401	12.5674	12.4365	12.3032	12.7266	alpha-beta T cell activation;alpha-beta T cell differentiation;anatomical structure development;anatomical structure morphogenesis;axon guidance;axonogenesis;biological regulation;camera-type eye development;cell activation;cell development;cell differentiation;cell fate commitment;cell morphogenesis;cell morphogenesis involved in differentiation;cell part morphogenesis;cell projection morphogene…	binding;cation binding;core promoter proximal region DNA binding;core promoter proximal region sequence-specific DNA binding;DNA binding;ion binding;metal ion binding;nucleic acid binding;nucleic acid binding transcription factor activity;regulatory region DNA binding;regulatory region nucleic acid binding;RNA polymerase II core promoter proximal region sequence-specific DNA binding;RNA polymeras…	cell part;intracellular;intracellular membrane-bounded organelle;intracellular organelle;intracellular part;membrane-bounded organelle;nucleus;organelle	Acetylation;Alternativesplicing;Completeproteome;Metal-binding;Nucleus;Phosphoprotein;Polymorphism;Referenceproteome;Repeat;Repressor;Transcription;Transcriptionregulation;Ublconjugation;Zinc;Zinc-finger	8	8	8	16.8	16.8	16.8	74.233	0	14.94	1800500	20	0.948792	0.960061	0.0258381	0.0531766	0.38473	0.627555	-0.257217	-0.694931
A0A0R4J1E2;P57776-3;F6ZFU0;E9PUM6	A0A0R4J1E2;P57776-3;F6ZFU0	Elongation factor 1-delta	Eef1d	14.4211	14.3082	14.0668	14.0304	13.748	14.2145	14.0329	14.398	13.8248	14.1277	14.1024	biological regulation;biosynthetic process;cellular biosynthetic process;cellular macromolecule biosynthetic process;cellular macromolecule metabolic process;cellular metabolic process;cellular nitrogen compound metabolic process;cellular process;cellular response to abiotic stimulus;cellular response to ionizing radiation;cellular response to radiation;cellular response to stimulus;macromolecule…	activating transcription factor binding;binding;DNA binding;heat shock protein binding;molecular transducer activity;nucleic acid binding;protein binding;RNA binding;signal transducer activity;transcription factor binding;translation elongation factor activity;translation factor activity, nucleic acid binding	cell part;cytoplasm;cytoplasmic part;eukaryotic translation elongation factor 1 complex;intracellular membrane-bounded organelle;intracellular non-membrane-bounded organelle;intracellular organelle;intracellular organelle part;intracellular part;macromolecular complex;membrane-bounded organelle;non-membrane-bounded organelle;nuclear part;nucleolus;nucleus;organelle;organelle part;protein complex	Acetylation;Alternativesplicing;Completeproteome;Directproteinsequencing;DNA-binding;Elongationfactor;Nucleus;Phosphoprotein;Proteinbiosynthesis;Proteomicsidentification;Referenceproteome;Transcription;Transcriptionregulation	8	8	2	17.3	17.3	4.7	72.93	0	89.886	5430500	45	0.542145	0.657373	0.108307	0.404671	0.230675	0.574373	0.188377	0.791243
A0A0R4J1E3;Q9QXS6-3;Q9QXS6;Q9QXS6-2;F7CPL2	A0A0R4J1E3;Q9QXS6-3;Q9QXS6;Q9QXS6-2	Drebrin	Dbn1	17.8057	17.1672	17.9004	17.0307	16.9082	17.7814	17.8657	17.8191	16.7572	17.7647	16.5242	actin cytoskeleton organization;actin filament organization;actin filament-based process;anatomical structure development;biological regulation;cell communication;cell communication by chemical coupling;cell communication by electrical coupling;cell differentiation;cell proliferation;cellular component organization;cellular component organization at cellular level;cellular component organization …	binding;profilin binding;protein binding	actin cytoskeleton;cell cortex;cell junction;cell part;cell-cell junction;cytoplasmic part;cytoskeleton;gap junction;intracellular non-membrane-bounded organelle;intracellular organelle;intracellular part;membrane;non-membrane-bounded organelle;organelle;plasma membrane	Acetylation;Actin-binding;Alternativesplicing;Celljunction;Completeproteome;Cytoplasm;Developmentalprotein;Differentiation;Directproteinsequencing;Neurogenesis;Phosphoprotein;Proteomicsidentification;Referenceproteome	33	33	33	48.1	48.1	48.1	72.544	0	323.31	154810000	321	0.724129	0.762326	-0.117591	-0.281413	0.31392	0.516015	0.460635	0.900424
A2AGQ4;E9QN47;A2AGQ6;Q80U28-3;A2AGR0;Q80U28-2;Q80U28-14;A0A0R4J1F4;Q80U28-15;Q80U28;A2AGQ8;A2AGQ2;Q80U28-10;A2AGQ7;A6PWP8;A2AGQ5;A2AGQ9;Q80U28-4;A2AGR1;A2AGQ3;Q80U28-12;Q80U28-11;Q80U28-5;Q80U28-9;Q80U28-8;Q80U28-7;Q80U28-13;Q80U28-6;A6PWP7	A2AGQ4;E9QN47;A2AGQ6;Q80U28-3;A2AGR0;Q80U28-2;Q80U28-14;A0A0R4J1F4;Q80U28-15;Q80U28;A2AGQ8;A2AGQ2;Q80U28-10;A2AGQ7;A6PWP8;A2AGQ5;A2AGQ9;Q80U28-4;A2AGR1;A2AGQ3;Q80U28-12;Q80U28-11;Q80U28-5;Q80U28-9;Q80U28-8;Q80U28-7;Q80U28-13;Q80U28-6	MAP kinase-activating death domain protein	Madd	10.9204	11.8731	11.4799	11.3906	10.2749	10.855	10.3361	10.2546	11.3793	11.4084	11.6228	activation of MAPK activity;biological regulation;cellular macromolecule metabolic process;cellular metabolic process;cellular process;cellular protein metabolic process;macromolecule metabolic process;macromolecule modification;metabolic process;phosphate-containing compound metabolic process;phosphorus metabolic process;phosphorylation;positive regulation of catalytic activity;positive regulati…	enzyme regulator activity;GTPase regulator activity;guanyl-nucleotide exchange factor activity;nucleoside-triphosphatase regulator activity;Rab guanyl-nucleotide exchange factor activity;Ras guanyl-nucleotide exchange factor activity;small GTPase regulator activity	cell part;cytoplasm;integral to membrane;intracellular part;intrinsic to membrane;membrane;membrane part;plasma membrane	Alternativesplicing;Apoptosis;Completeproteome;Cytoplasm;Guanine-nucleotidereleasingfactor;Membrane;Phosphoprotein;Proteomicsidentification;Referenceproteome	4	4	4	3.6	3.6	3.6	181.18	0	8.3679	524830	5	0.00656735	0.0418462	0.985844	2.88129	0.830487	0.91671	-0.0541861	-0.159254
A0A0R4J1I0;Q8C796	A0A0R4J1I0;Q8C796	REST corepressor 2	Rcor2	9.81308	10.6939	10.0165	10.4803	10.6892	10.4539	11.1799	10.8466	10.3545	10.141	10.8279	biological regulation;biosynthetic process;cellular biosynthetic process;cellular macromolecule biosynthetic process;cellular macromolecule metabolic process;cellular metabolic process;cellular nitrogen compound metabolic process;cellular process;macromolecule biosynthetic process;macromolecule metabolic process;metabolic process;negative regulation of biological process;negative regulation of bi…	binding;chromatin binding;DNA binding;nucleic acid binding;nucleic acid binding transcription factor activity;protein binding transcription factor activity;sequence-specific DNA binding transcription factor activity;transcription cofactor activity;transcription corepressor activity;transcription factor binding transcription factor activity	cell part;chromatin;chromosomal part;intracellular membrane-bounded organelle;intracellular organelle;intracellular organelle part;intracellular part;macromolecular complex;membrane-bounded organelle;nuclear part;nucleoplasm part;nucleus;organelle;organelle part;protein complex;transcription factor complex	Coiledcoil;Completeproteome;Nucleus;Phosphoprotein;Referenceproteome;Repeat;Repressor;Transcription;Transcriptionregulation	4	3	3	12.7	11.3	11.3	53.304	0	4.9132	162960	3	0.0769693	0.109305	-0.54147	-1.52982	0.546726	0.741936	-0.190173	-0.482227
Q9QY81;A0A0R4J1I6;F6XGN0	Q9QY81;A0A0R4J1I6	Nuclear pore membrane glycoprotein 210	Nup210	13.6793	13.9431	13.7974	13.8605	13.568	13.6788	13.5702	13.8011	14.1688	14.1772	14.289	establishment of localization;establishment of protein localization;establishment of RNA localization;mRNA transport;nucleic acid transport;nucleobase-containing compound transport;protein transport;RNA transport;transport		cell part;cytoplasmic part;endoplasmic reticulum membrane;endoplasmic reticulum part;envelope;intracellular organelle part;intracellular part;macromolecular complex;membrane;membrane part;nuclear envelope;nuclear membrane;nuclear part;nuclear pore;organelle envelope;organelle membrane;organelle part;pore complex;protein complex	Completeproteome;Endoplasmicreticulum;Glycoprotein;Membrane;mRNAtransport;Nuclearporecomplex;Nucleus;Phosphoprotein;Proteintransport;Proteomicsidentification;Referenceproteome;Signal;Translocation;Transmembrane;Transmembranehelix;Transport	21	21	21	16.8	16.8	16.8	204.1	0	148.13	10092000	106	0.0792718	0.298026	0.165524	0.927758	0.00309069	0.172473	-0.391628	-2.25922
Q3TMU8;A0A0R4J1N0;O35098;O35098-2	Q3TMU8;A0A0R4J1N0;O35098;O35098-2	Dihydropyrimidinase-related protein 4	Dpysl4	13.9177	14.1273	13.5286	13.9281	12.9133	13.1459	12.178	12.9689	13.5308	14.0003	13.7376	cell death;cellular process;death;neuron death	binding;catalytic activity;hydrolase activity;hydrolase activity, acting on carbon-nitrogen (but not peptide) bonds;phosphoprotein binding;protein binding	cell part;cytoplasm;intracellular part	Alternativesplicing;Completeproteome;Cytoplasm;Directproteinsequencing;Proteomicsidentification;Referenceproteome	12	11	11	29.2	26.4	26.4	61.927	0	34.937	5635500	51	0.00490019	0.0413103	1.07387	3.08847	0.551423	0.776071	0.119208	0.415666
A0A0R4J1N9;P40630-2;P40630;D3Z0F3	A0A0R4J1N9;P40630-2;P40630;D3Z0F3	Transcription factor A, mitochondrial	Tfam	13.1538	13.4375	14.0903	13.717	13.479	13.3636	10.7436	13.6329	13.9192	13.7011	13.641	biological regulation;biosynthetic process;cellular biosynthetic process;cellular component assembly;cellular component assembly at cellular level;cellular component organization;cellular component organization at cellular level;cellular component organization or biogenesis;cellular component organization or biogenesis at cellular level;cellular macromolecular complex assembly;cellular macromolec…	binding;chromatin binding;core promoter proximal region DNA binding;core promoter proximal region sequence-specific DNA binding;DNA bending activity;DNA binding;mitochondrial light strand promoter sense binding;nucleic acid binding;nucleic acid binding transcription factor activity;regulatory region DNA binding;regulatory region nucleic acid binding;RNA polymerase II core promoter proximal region…	cell part;cytoplasmic part;intracellular membrane-bounded organelle;intracellular non-membrane-bounded organelle;intracellular organelle;intracellular organelle part;intracellular part;macromolecular complex;membrane-bounded organelle;mitochondrial nucleoid;mitochondrial part;mitochondrion;non-membrane-bounded organelle;nuclear part;nucleoid;nucleoplasm part;nucleus;organelle;organelle part;prote…	Activator;Alternativesplicing;Completeproteome;DNA-binding;Mitochondrion;Mitochondrionnucleoid;Nucleus;Phosphoprotein;Proteomicsidentification;Referenceproteome;Repeat;Transcription;Transcriptionregulation;Transitpeptide	7	7	7	34.7	34.7	34.7	23.384	0	27.671	3194100	34	0.310466	0.277485	0.794863	0.972107	0.559776	0.758963	-0.154147	-0.444367
A0A0R4J1Q0;G5E896;Q3UJB9-2;Q3UJB9;D6RE33	A0A0R4J1Q0;G5E896;Q3UJB9-2;Q3UJB9;D6RE33	Enhancer of mRNA-decapping protein 4	Edc4	11.8642	13.5178	12.4447	13.011	10.095	12.395	10.6372	12.8929	12.7519	13.0143	13.8759			cell part;cytoplasmic mRNA processing body;cytoplasmic part;intracellular membrane-bounded organelle;intracellular non-membrane-bounded organelle;intracellular organelle;intracellular organelle part;intracellular part;macromolecular complex;membrane;membrane-bounded organelle;non-membrane-bounded organelle;nuclear part;nucleoplasm;nucleus;organelle;organelle part;ribonucleoprotein complex;RNA gra…	Acetylation;Alternativesplicing;Coiledcoil;Completeproteome;Cytoplasm;Nucleus;Phosphoprotein;Proteomicsidentification;Referenceproteome;Repeat;WDrepeat	5	5	5	6	6	6	150.65	0	14.61	1561900	22	0.165586	0.135798	1.20439	1.39539	0.367001	0.557673	-0.50461	-0.828623
D3Z4N6;E9QP07;A0A0R4J1S2;Q80W14;Q80W14-3;E9QMI6;Q80W14-2;D3Z1Y9;F6XW22	D3Z4N6;E9QP07;A0A0R4J1S2;Q80W14;Q80W14-3;E9QMI6	Pre-mRNA-processing factor 40 homolog B	Prpf40b	12.3089	12.1322	12.9334	12.4835	12.8761	11.2995	12.352	12.3013	13.0827	13.2308	12.3992	cellular macromolecule metabolic process;cellular metabolic process;cellular nitrogen compound metabolic process;cellular process;macromolecule metabolic process;metabolic process;mRNA metabolic process;mRNA processing;nitrogen compound metabolic process;nucleic acid metabolic process;nucleobase-containing compound metabolic process;primary metabolic process;RNA metabolic process;RNA processing;R…		cell part;intracellular organelle part;intracellular part;nuclear body;nuclear part;nuclear speck;nucleoplasm part;organelle part	Acetylation;Alternativesplicing;Coiledcoil;Completeproteome;mRNAprocessing;mRNAsplicing;Nucleus;Phosphoprotein;Proteomicsidentification;Referenceproteome;Repeat	7	6	6	7.6	6.8	6.8	97.846	0	11.056	1327700	20	0.514443	0.553811	0.257301	0.545724	0.196875	0.425336	-0.439751	-1.11189
Z4YJR7;A0A0R4J1T1;B7ZWM6;B9EKP8;Q3UTJ2;Q3UTJ2-2;A0A0R4J1W0;B2RXQ9;D3Z080;Q3UTJ2-3;Q3UTJ2-4;Q3UTJ2-5;A0A0R4J1X5;F6V513	Z4YJR7;A0A0R4J1T1;B7ZWM6;B9EKP8;Q3UTJ2;Q3UTJ2-2;A0A0R4J1W0;B2RXQ9;D3Z080;Q3UTJ2-3;Q3UTJ2-4;Q3UTJ2-5	Sorbin and SH3 domain-containing protein 2	Sorbs2	13.3974	12.9553	13.448	13.0516	13.5534	12.4309	12.8664	13.2083	13.205	13.0965	13.1278	actin cytoskeleton organization;actin filament organization;actin filament-based process;biological adhesion;cell adhesion;cell migration;cell motility;cellular component movement;cellular component organization;cellular component organization at cellular level;cellular component organization or biogenesis;cellular component organization or biogenesis at cellular level;cellular process;cytoskelet…	binding;cation binding;ion binding;metal ion binding;protein binding;protein domain specific binding	adherens junction;anchoring junction;cell junction;cell part;cell-substrate adherens junction;cell-substrate junction;contractile fiber part;cytoplasmic part;cytoskeleton;focal adhesion;intracellular non-membrane-bounded organelle;intracellular organelle;intracellular part;membrane;non-membrane-bounded organelle;organelle;organelle part;perinuclear region of cytoplasm;plasma membrane;Z disc	Alternativesplicing;Celljunction;Completeproteome;Cytoplasm;Cytoskeleton;Phosphoprotein;Proteomicsidentification;Referenceproteome;Repeat;SH3domain;Ublconjugation	7	7	7	9.7	9.7	9.7	121.43	0	18.074	2432600	35	0.489681	0.560407	0.198323	0.536613	0.656227	0.848886	0.0700158	0.282248
Q9Z0H4-9;V9GX43;S4R2J2;S4R1S7;S4R2U7;E9QA47;A0A0R4J2B0;A3KGT0;S4R2L5;Q9Z0H4-11;Q9Z0H4-7;Q9Z0H4-5;Q9Z0H4-4;Q9Z0H4;Q9Z0H4-8;Q9Z0H4-2;Q9Z0H4-6;S4R2U1	Q9Z0H4-9;V9GX43;S4R2J2;S4R1S7;S4R2U7;E9QA47;A0A0R4J2B0;A3KGT0;S4R2L5;Q9Z0H4-11;Q9Z0H4-7;Q9Z0H4-5;Q9Z0H4-4;Q9Z0H4;Q9Z0H4-8;Q9Z0H4-2;Q9Z0H4-6	CUGBP Elav-like family member 2	Celf2	13.3748	13.1527	12.1268	10.2378	12.028	12.2574	12.1444	12.3196	13.0194	12.7348	12.2144	cellular component assembly;cellular component assembly at cellular level;cellular component organization;cellular component organization at cellular level;cellular component organization or biogenesis;cellular component organization or biogenesis at cellular level;cellular macromolecular complex assembly;cellular macromolecular complex subunit organization;cellular process;macromolecular complex…	binding;nucleotide binding	cell part;cytoplasm;intracellular membrane-bounded organelle;intracellular organelle;intracellular part;membrane-bounded organelle;nucleus;organelle	Alternativesplicing;Completeproteome;Cytoplasm;Directproteinsequencing;mRNAprocessing;Nucleus;Proteomicsidentification;Referenceproteome;Repeat;Repressor;RNA-binding	3	3	3	7	7	7	56.327	0	44.929	1451900	16	0.96201	0.967567	0.0356638	0.0435852	0.639337	0.75712	-0.433178	-0.446987
A0A0R4J2B2;Q6WVG3;Q5DTY9	A0A0R4J2B2;Q6WVG3	BTB/POZ domain-containing protein KCTD12	Kctd12	11.6826	12.1998	11.9062	13.1619	11.2755	11.5041	11.2143	11.6214	12.2182	13.1127	13.2721	biological regulation;cellular component assembly;cellular component organization;cellular component organization or biogenesis;macromolecular complex assembly;macromolecular complex subunit organization;protein complex assembly;protein complex subunit organization;protein homooligomerization;protein oligomerization;regulation of biological process;regulation of cellular process;regulation of G-p…		cell junction;cell part;extracellular membrane-bounded organelle;extracellular organelle;extracellular region part;extracellular vesicular exosome;macromolecular complex;membrane;membrane-bounded organelle;membrane-bounded vesicle;organelle;postsynaptic membrane;presynaptic membrane;protein complex;receptor complex;synapse part;synaptic membrane;vesicle	Acetylation;Celljunction;Cellmembrane;Completeproteome;Membrane;Phosphoprotein;Postsynapticcellmembrane;Referenceproteome;Synapse	7	7	7	21.1	21.1	21.1	35.888	0	28.671	1496000	18	0.0493992	0.069864	0.833827	1.89708	0.240478	0.427465	-0.630059	-1.09925
A0A0U1RNK7;E9PX48;A2A9M5;A2A9M4;Q8R1A4-2;Q8R1A4;A0A0U1RPH6;A2AW79;F6ZJ55;A0A0U1RNY4	A0A0U1RNK7;E9PX48;A2A9M5;A2A9M4;Q8R1A4-2;Q8R1A4	Dedicator of cytokinesis protein 7	Dock7	13.1803	13.2436	13.3489	13.3468	13.2989	13.2599	12.4661	12.96	13.2498	13.1058	13.1442	anatomical structure morphogenesis;axonogenesis;biological regulation;cell differentiation;cell part morphogenesis;cell projection morphogenesis;cell projection organization;cellular component morphogenesis;cellular component organization;cellular component organization at cellular level;cellular component organization or biogenesis;cellular component organization or biogenesis at cellular level;…	binding;enzyme binding;enzyme regulator activity;GTPase binding;GTPase regulator activity;guanyl-nucleotide exchange factor activity;nucleoside-triphosphatase regulator activity;protein binding;Rac GTPase binding;Ras GTPase binding;Rho GTPase binding;small GTPase binding	adherens junction;anchoring junction;axon;cell junction;cell part;cell projection;cell-substrate adherens junction;cell-substrate junction;focal adhesion;intracellular organelle part;intracellular part;macromolecular complex;neuron projection;nuclear part;organelle part;protein complex;signalosome	Acetylation;Alternativesplicing;Cellprojection;Coiledcoil;Completeproteome;Developmentalprotein;Differentiation;Guanine-nucleotidereleasingfactor;Neurogenesis;Phosphoprotein;Proteomicsidentification;Referenceproteome	15	15	15	9.1	9.1	9.1	238.09	0	51.554	4181400	47	0.199293	0.285242	0.283639	0.956148	0.12104	0.619453	0.113291	0.70492
A0A0U1RNL1;F8VPK3;A0A0U1RNL9;P56671;A0A0U1RPH5;Q5SXC4	A0A0U1RNL1;F8VPK3;A0A0U1RNL9;P56671	Myc-associated zinc finger protein	Maz	9.98787	13.6963	10.3587	13.9059	10.0721	12.5944	13.926	12.6182	10.2068	13.1145	12.1552	anatomical structure development;anatomical structure formation involved in morphogenesis;angiogenesis;biological regulation;biosynthetic process;cell development;cellular biosynthetic process;cellular developmental process;cellular macromolecule metabolic process;cellular metabolic process;cellular nitrogen compound metabolic process;cellular process;developmental process;endothelial cell develo…	binding;cation binding;chromatin binding;core promoter binding;core promoter sequence-specific DNA binding;DNA binding;ion binding;metal ion binding;nucleic acid binding;nucleic acid binding transcription factor activity;regulatory region DNA binding;regulatory region nucleic acid binding;RNA polymerase II core promoter sequence-specific DNA binding;RNA polymerase II regulatory region DNA binding…	cell part;cytoplasm;intracellular membrane-bounded organelle;intracellular organelle;intracellular organelle part;intracellular part;membrane-bounded organelle;nuclear part;nucleoplasm;nucleus;organelle;organelle part	Activator;Completeproteome;DNA-binding;Metal-binding;Nucleus;Proteomicsidentification;Referenceproteome;Repeat;Transcription;Transcriptionregulation;Zinc;Zinc-finger	3	3	3	7.7	7.7	7.7	46.498	0	5.4389	1285600	13	0.819635	0.812348	-0.315492	-0.221499	0.914651	0.942044	0.161689	0.105359
A0A0U1RPK1;Q8BMB0-2;Q8BMB0-3;Q8BMB0;A0A0U1RPW3	A0A0U1RPK1;Q8BMB0-2;Q8BMB0-3;Q8BMB0;A0A0U1RPW3	Protein EMSY	Emsy	10.493	10.8257	10.3733	11.4882	10.9017	10.7188	10.3791	10.4441	10.6555	10.8187	10.8145	biological regulation;biosynthetic process;cellular biosynthetic process;cellular component organization;cellular component organization at cellular level;cellular component organization or biogenesis;cellular component organization or biogenesis at cellular level;cellular macromolecule biosynthetic process;cellular macromolecule metabolic process;cellular metabolic process;cellular nitrogen comp…	binding;identical protein binding;protein binding;protein dimerization activity;protein homodimerization activity	cell part;intracellular organelle part;intracellular part;nuclear part;nucleoplasm;organelle part	Alternativesplicing;Chromatinregulator;Completeproteome;DNAdamage;DNArepair;Glycoprotein;Nucleus;Phosphoprotein;Referenceproteome;Repressor;Transcription;Transcriptionregulation	2	2	2	2.5	2.5	2.5	113.8	0	17.621	168210	6	0.53252	0.598559	0.184135	0.486972	0.918688	0.952826	0.0321279	0.0804625
E9Q5Q0;Q3TGG2;A0A0U1RPL0;Q7TQH0-3;Q7TQH0;Q7TQH0-2;J3QP59	E9Q5Q0;Q3TGG2;A0A0U1RPL0;Q7TQH0-3;Q7TQH0;Q7TQH0-2;J3QP59	Ataxin-2-like protein	Atxn2l	12.5722	12.4075	12.4705	12.3659	12.2329	12.2193	12.0854	12.4087	12.2608	12.7437	13.1293	biological regulation;cellular component assembly;cellular component assembly at cellular level;cellular component organization;cellular component organization at cellular level;cellular component organization or biogenesis;cellular component organization or biogenesis at cellular level;cellular macromolecular complex assembly;cellular macromolecular complex subunit organization;cellular process;…		cell part;cytoplasm;cytoplasmic part;intracellular non-membrane-bounded organelle;intracellular organelle;intracellular organelle part;intracellular part;macromolecular complex;membrane;non-membrane-bounded organelle;nuclear body;nuclear part;nuclear speck;nucleoplasm part;organelle;organelle part;ribonucleoprotein complex;RNA granule;stress granule	Acetylation;Alternativesplicing;Completeproteome;Membrane;Methylation;Phosphoprotein;Proteomicsidentification;Referenceproteome	6	6	6	8.7	8.7	8.7	92.071	0	11.706	1549000	15	0.0348854	0.18191	0.217436	1.20734	0.288728	0.56392	-0.257257	-0.811993
A0A0U1RPV7;Q3TZX8-3;Q3TZX8-2;Q3TZX8	A0A0U1RPV7;Q3TZX8-3;Q3TZX8-2;Q3TZX8	Polynucleotide 5-hydroxyl-kinase NOL9	Nol9	12.7857	10.2513	9.92838	11.546	10.8764	10.391	9.93178	10.9116	10.5765	10.9683	10.4291	cellular macromolecule metabolic process;cellular metabolic process;cellular nitrogen compound metabolic process;cellular process;cleavage in ITS2 between 5.8S rRNA and LSU-rRNA of tricistronic rRNA transcript (SSU-rRNA, 5.8S rRNA, LSU-rRNA);cleavage involved in rRNA processing;endonucleolytic cleavage involved in rRNA processing;endonucleolytic cleavage of tricistronic rRNA transcript (SSU-rRNA,…	adenyl nucleotide binding;adenyl ribonucleotide binding;ATP binding;binding;catalytic activity;kinase activity;nucleic acid binding;nucleobase-containing compound kinase activity;nucleotide binding;phosphotransferase activity, alcohol group as acceptor;polynucleotide 5'-hydroxyl-kinase activity;purine nucleotide binding;purine ribonucleoside triphosphate binding;purine ribonucleotide binding;ribo…	cell part;intracellular membrane-bounded organelle;intracellular non-membrane-bounded organelle;intracellular organelle;intracellular organelle part;intracellular part;membrane;membrane-bounded organelle;non-membrane-bounded organelle;nuclear part;nucleolus;nucleus;organelle;organelle part	Acetylation;Alternativesplicing;ATP-binding;Completeproteome;Kinase;Nucleotide-binding;Nucleus;Phosphoprotein;Referenceproteome;RNA-binding;rRNAprocessing;Transferase	3	3	3	7.8	7.8	7.8	40.905	0	4.5076	584380	3	0.420149	0.397133	0.600146	0.756219	0.575663	0.717124	0.46989	0.530782
A0A140LHA2;Q9WVA3;A0A140LIM5;A0A140LJ21;A0A140LI47	A0A140LHA2;Q9WVA3	Mitotic checkpoint protein BUB3	Bub3	14.0302	14.2068	14.3123	14.1713	13.947	13.9241	13.5415	13.8945	13.8006	13.9365	13.2653	attachment of spindle microtubules to chromosome;attachment of spindle microtubules to kinetochore;biological regulation;cell cycle;cell cycle checkpoint;cell cycle process;cell division;cellular component organization;cellular component organization at cellular level;cellular component organization or biogenesis;cellular component organization or biogenesis at cellular level;cellular process;chr…		cell part;chromosomal part;condensed chromosome kinetochore;intracellular non-membrane-bounded organelle;intracellular organelle;intracellular organelle part;intracellular part;kinetochore;macromolecular complex;non-membrane-bounded organelle;nuclear part;nucleoplasm;organelle;organelle part;protein complex	Acetylation;ADP-ribosylation;Cellcycle;Celldivision;Centromere;Chromosome;Chromosomepartition;Completeproteome;Isopeptidebond;Kinetochore;Meiosis;Mitosis;Nucleus;Phosphoprotein;Referenceproteome;Repeat;Ublconjugation;WDrepeat	9	9	9	34.6	34.6	34.6	36.766	0	24.81	5180000	49	0.0197106	0.0879714	0.353402	1.66665	0.0391187	0.245926	0.512715	1.80063
A0A140LIE8;Q8CFC7-2;Q8CFC7-3;Q8CFC7	A0A140LIE8;Q8CFC7-2;Q8CFC7-3;Q8CFC7	CLK4-associating serine/arginine rich protein	Clasrp	10.6273	11.7688	10.6829	11.0124	11.4645	11.1755	10.7197	10.9484	12.1267	10.8027	11.6362	cellular macromolecule metabolic process;cellular metabolic process;cellular nitrogen compound metabolic process;cellular process;macromolecule metabolic process;metabolic process;mRNA metabolic process;mRNA processing;nitrogen compound metabolic process;nucleic acid metabolic process;nucleobase-containing compound metabolic process;primary metabolic process;RNA metabolic process;RNA processing;R…		cell part;intracellular organelle part;intracellular part;nuclear part;nucleoplasm;organelle part	Alternativesplicing;Coiledcoil;Completeproteome;mRNAprocessing;mRNAsplicing;Nucleus;Phosphoprotein;Referenceproteome	2	2	2	13.5	13.5	13.5	24.442	0	5.1709	466430	11	0.86582	0.886606	-0.0541768	-0.133044	0.316533	0.511692	-0.499013	-0.909688
A0A140LJ59;Q9DBZ5	A0A140LJ59;Q9DBZ5	Eukaryotic translation initiation factor 3 subunit K	Eif3k	12.2297	12.7807	12.6414	12.3256	9.85995	10.4424	10.4401	12.2123	12.4241	12.51	10.7677	biological regulation;cellular component assembly;cellular component assembly at cellular level;cellular component organization;cellular component organization at cellular level;cellular component organization or biogenesis;cellular component organization or biogenesis at cellular level;cellular macromolecular complex assembly;cellular macromolecular complex subunit organization;cellular process;…	binding;nucleic acid binding;ribonucleoprotein binding;ribosome binding;RNA binding;translation factor activity, nucleic acid binding;translation initiation factor activity	cell part;cytoplasm;cytoplasmic part;eukaryotic 43S preinitiation complex;eukaryotic 48S preinitiation complex;eukaryotic translation initiation factor 3 complex;extracellular membrane-bounded organelle;extracellular organelle;extracellular region part;extracellular vesicular exosome;intracellular membrane-bounded organelle;intracellular organelle;intracellular part;macromolecular complex;membran…	Acetylation;Alternativesplicing;Completeproteome;Cytoplasm;Initiationfactor;Nucleus;Phosphoprotein;Proteinbiosynthesis;Referenceproteome	2	2	2	54.7	54.7	54.7	6.088	0	7.8507	807240	13	0.0156823	0.0411373	1.75566	2.80359	0.287162	0.470508	0.593774	0.991909
A0A140T8R7;Q8CFE3	A0A140T8R7;Q8CFE3	REST corepressor 1	Rcor1	11.6143	11.6121	10.9511	9.57679	11.9122	9.84788	11.7706	10.4002	11.9964	12.2002	10.8852	biological regulation;cell differentiation;cellular component organization;cellular component organization at cellular level;cellular component organization or biogenesis;cellular component organization or biogenesis at cellular level;cellular developmental process;cellular macromolecule metabolic process;cellular metabolic process;cellular process;cellular protein metabolic process;chromatin mod…	binding;chromatin binding;DNA binding;nucleic acid binding;nucleic acid binding transcription factor activity;regulatory region DNA binding;regulatory region nucleic acid binding;RNA polymerase II core promoter proximal region sequence-specific DNA binding transcription factor activity;RNA polymerase II core promoter proximal region sequence-specific DNA binding transcription factor activity invo…	cell part;intracellular membrane-bounded organelle;intracellular organelle;intracellular organelle part;intracellular part;macromolecular complex;membrane-bounded organelle;nuclear part;nucleoplasm;nucleoplasm part;nucleus;organelle;organelle part;protein complex;transcriptional repressor complex	Chromatinregulator;Coiledcoil;Completeproteome;Nucleus;Phosphoprotein;Referenceproteome;Repeat;Repressor;Transcription;Transcriptionregulation	2	2	1	7.3	7.3	4.2	43.886	0	5.6787	431950	11	0.951747	0.958462	-0.044148	-0.0551982	0.306124	0.471388	-0.755373	-0.990135
A0A1B0GRS0;A0A1B0GRM9;A0A1B0GT95;B1AS34;A0A338P6Q9;Q3U4B1;B1AS37;Q9CYZ8-2;Q9D032-2;Q9CYZ8;Q9D032;D6RG78	A0A1B0GRS0;A0A1B0GRM9;A0A1B0GT95;B1AS34;A0A338P6Q9;Q3U4B1;B1AS37;Q9CYZ8-2;Q9D032-2;Q9CYZ8;Q9D032;D6RG78	Single-stranded DNA-binding protein 2;Single-stranded DNA-binding protein 3	Ssbp3;Ssbp4;Ssbp2	10.5851	9.8181	10.1328	11.9613	9.21015	10.6168	10.833	12.1608	10.5652	12.0458	12.5671	anatomical structure development;anatomical structure formation involved in morphogenesis;anatomical structure morphogenesis;biological regulation;biosynthetic process;cell differentiation;cellular biosynthetic process;cellular component assembly;cellular component organization;cellular component organization or biogenesis;cellular developmental process;cellular macromolecule biosynthetic process…	binding;DNA binding;nucleic acid binding;single-stranded DNA binding;structure-specific DNA binding	cell part;cytoplasm;intracellular membrane-bounded organelle;intracellular organelle;intracellular part;macromolecular complex;membrane-bounded organelle;nucleus;organelle;protein complex	Acetylation;Alternativesplicing;Completeproteome;DNA-binding;Nucleus;Phosphoprotein;Proteomicsidentification;Referenceproteome;Transcription;Transcriptionregulation	2	2	2	32.6	32.6	32.6	9.7741	0	8.8068	563210	9	0.919484	0.926303	-0.0808482	-0.0932539	0.202435	0.354937	-1.10171	-1.29418
A0A1B0GRR3;P62281;A0A1B0GSE8	A0A1B0GRR3;P62281;A0A1B0GSE8	40S ribosomal protein S11	Rps11	16.0988	16.1594	15.7821	16.3167	15.6837	15.7021	15.8503	15.7621	15.8547	15.4691	15.6747	biosynthetic process;cellular biosynthetic process;cellular macromolecule biosynthetic process;cellular macromolecule metabolic process;cellular metabolic process;cellular process;cellular protein metabolic process;macromolecule biosynthetic process;macromolecule metabolic process;metabolic process;primary metabolic process;protein metabolic process;translation	binding;nucleic acid binding;RNA binding;rRNA binding;structural constituent of ribosome;structural molecule activity	adherens junction;anchoring junction;cell junction;cell part;cell-substrate adherens junction;cell-substrate junction;cytoplasm;cytosolic small ribosomal subunit;extracellular membrane-bounded organelle;extracellular organelle;extracellular region part;extracellular vesicular exosome;focal adhesion;intracellular non-membrane-bounded organelle;intracellular organelle;intracellular organelle part;i…	Acetylation;Citrullination;Completeproteome;Lipoprotein;Palmitate;Referenceproteome;Ribonucleoprotein;Ribosomalprotein;RNA-binding;rRNA-binding	9	9	9	39.2	39.2	39.2	15.198	0	21.435	21654000	72	0.0283867	0.104426	0.339687	1.55596	0.0477693	0.265854	0.423089	1.61355
A0A1B0GRU3;E9Q8K8;Q6ZPZ3-2;Q6ZPZ3	A0A1B0GRU3;E9Q8K8;Q6ZPZ3-2;Q6ZPZ3	Zinc finger CCCH domain-containing protein 4	Zc3h4	13.243	12.3489	13.6864	11.9495	12.3031	11.9754	12.1958	12.278	12.1907	11.8876	11.8498		binding;cation binding;ion binding;metal ion binding		Alternativesplicing;Coiledcoil;Completeproteome;Metal-binding;Phosphoprotein;Proteomicsidentification;Referenceproteome;Repeat;Zinc;Zinc-finger	5	5	5	8.6	8.6	8.6	127.45	0	12.696	1364700	11	0.17801	0.176966	0.61885	1.22374	0.144278	0.320928	0.830911	1.43156
A0A1B0GRU8;A0A6Q6PUT5;Q9R1C7-2;Q9R1C7	A0A1B0GRU8;A0A6Q6PUT5;Q9R1C7-2;Q9R1C7	Pre-mRNA-processing factor 40 homolog A	Prpf40a	14.8207	15.11	14.9161	14.6654	14.9307	14.7372	14.8126	14.5327	15.7313	15.437	14.9067	biological regulation;cell migration;cell motility;cellular component movement;cellular component organization;cellular component organization at cellular level;cellular component organization or biogenesis;cellular component organization or biogenesis at cellular level;cellular macromolecule metabolic process;cellular metabolic process;cellular nitrogen compound metabolic process;cellular proces…	binding;proline-rich region binding;protein binding	cell part;cytoplasm;intracellular organelle part;intracellular part;membrane;nuclear body;nuclear matrix;nuclear part;nuclear speck;nucleoplasm;nucleoplasm part;organelle part	Acetylation;Alternativesplicing;Completeproteome;mRNAprocessing;mRNAsplicing;Nucleus;Phosphoprotein;Referenceproteome;Repeat	25	25	24	27.9	27.9	27.1	105.53	0	81.004	23543000	153	0.357097	0.546729	0.124727	0.554202	0.0909737	0.312555	-0.480322	-1.45601
A0A1B0GSR9;A0A1B0GSX0;P06151;D3YZQ9;A0A1B0GT41;A0A1B0GQX5;A0A1B0GSL7;A0A1B0GRW9;A0A1B0GSR2;A0A1B0GS79;D3YVR7;D3YZE4;A0A1B0GRE9;P00342	A0A1B0GSR9;A0A1B0GSX0;P06151;D3YZQ9	L-lactate dehydrogenase A chain;L-lactate dehydrogenase	Ldha	13.1512	12.9229	13.2547	12.8461	9.94207	12.9566	10.6942	12.2063	12.3824	13.0895	12.9566	ATP biosynthetic process;ATP metabolic process;biosynthetic process;carbohydrate metabolic process;carboxylic acid biosynthetic process;carboxylic acid metabolic process;cell communication;cell motility;cellular biosynthetic process;cellular component movement;cellular ketone metabolic process;cellular metabolic process;cellular nitrogen compound biosynthetic process;cellular nitrogen compound me…	catalytic activity;lactate dehydrogenase activity;L-lactate dehydrogenase activity;oxidoreductase activity;oxidoreductase activity, acting on CH-OH group of donors;oxidoreductase activity, acting on the CH-OH group of donors, NAD or NADP as acceptor	cell part;cell projection;cell projection part;cilium;cytoplasm;cytoplasmic part;cytosol;extracellular membrane-bounded organelle;extracellular organelle;extracellular region part;extracellular vesicular exosome;flagellar fibrous sheath;flagellum part;intracellular membrane-bounded organelle;intracellular organelle;intracellular organelle part;intracellular part;membrane;membrane-bounded organell…	3D-structure;Acetylation;Completeproteome;Cytoplasm;Directproteinsequencing;NAD;Oxidoreductase;Phosphoprotein;Proteomicsidentification;Referenceproteome;Ublconjugation	9	9	9	31.7	31.7	31.7	34.599	0	15.542	2141700	19	0.0616644	0.0665301	1.5939	2.00484	0.323475	0.598214	0.234195	0.746093
A0A1B0GSX7;Q6PFD9;B2RQL0;A0A140T8J8;A0A1B0GRB5;A0A1B0GRA7;A0A1B0GS62	A0A1B0GSX7;Q6PFD9;B2RQL0;A0A140T8J8;A0A1B0GRB5;A0A1B0GRA7	Nuclear pore complex protein Nup98-Nup96;Nuclear pore complex protein Nup98;Nuclear pore complex protein Nup96	Nup98	13.5193	13.5255	13.8469	13.5084	13.7573	13.6457	13.3841	13.8361	14.0913	13.9158	14.0016	biosynthetic process;cellular biosynthetic process;cellular component assembly;cellular component assembly at cellular level;cellular component organization;cellular component organization at cellular level;cellular component organization or biogenesis;cellular component organization or biogenesis at cellular level;cellular macromolecular complex assembly;cellular macromolecular complex subunit o…	binding;peptide binding;structural constituent of nuclear pore;structural molecule activity	cell part;chromosomal part;envelope;inclusion body;intracellular membrane-bounded organelle;intracellular non-membrane-bounded organelle;intracellular organelle;intracellular organelle part;intracellular part;kinetochore;macromolecular complex;membrane;membrane part;membrane-bounded organelle;non-membrane-bounded organelle;nuclear envelope;nuclear inclusion body;nuclear membrane;nuclear part;nucl…	3D-structure;Acetylation;Autocatalyticcleavage;Completeproteome;Membrane;mRNAtransport;Nuclearporecomplex;Nucleus;Phosphoprotein;Proteintransport;Referenceproteome;Repeat;Translocation;Transport	27	27	27	21.6	21.6	21.6	197.31	0	130.98	11762000	100	0.67937	0.792648	-0.0557845	-0.244137	0.0127444	0.212068	-0.402864	-1.95312
G5E8I8;A0A1D5RL92;Q8CGZ0	G5E8I8;A0A1D5RL92;Q8CGZ0	Calcium homeostasis endoplasmic reticulum protein	Cherp	14.8058	14.6362	14.8637	14.9218	14.9333	14.6428	14.7128	14.7481	15.1395	14.8828	14.9048	biological regulation;calcium ion homeostasis;calcium ion transport;calcium ion transport into cytosol;cation homeostasis;cation transport;cellular calcium ion homeostasis;cellular cation homeostasis;cellular chemical homeostasis;cellular divalent inorganic cation homeostasis;cellular homeostasis;cellular ion homeostasis;cellular macromolecule metabolic process;cellular metabolic process;cellular…	binding;ion channel binding;protein binding	cell part;cytoplasm;cytoplasmic part;endoplasmic reticulum membrane;endoplasmic reticulum part;intracellular organelle part;intracellular part;membrane;membrane part;organelle membrane;organelle part;perinuclear region of cytoplasm;sarcoplasmic reticulum membrane	Acetylation;Completeproteome;Cytoplasm;Endoplasmicreticulum;Phosphoprotein;Proteomicsidentification;Referenceproteome	14	14	14	20	20	20	107.67	0	34.688	15538000	98	0.605568	0.785373	0.0476167	0.254077	0.152814	0.549986	-0.168827	-0.843304
A0A1D5RLF1;Q8BGH4	A0A1D5RLF1;Q8BGH4	Receptor expression-enhancing protein 1	Reep1	10.2799	12.5683	10.3528	10.6076	11.0685	10.0588	9.86643	10.6075	11.0924	10.6203	11.6106	biological regulation;cellular component organization;cellular component organization at cellular level;cellular component organization or biogenesis;cellular component organization or biogenesis at cellular level;cellular localization;cellular macromolecule localization;cellular process;cellular protein localization;endoplasmic reticulum organization;endoplasmic reticulum tubular network organiz…	binding;cytoskeletal protein binding;G-protein-coupled receptor binding;microtubule binding;olfactory receptor binding;protein binding;receptor binding;tubulin binding	cell part;cytoplasm;cytoplasmic part;endoplasmic reticulum;endoplasmic reticulum membrane;endoplasmic reticulum part;integral to membrane;intracellular membrane-bounded organelle;intracellular organelle;intracellular organelle part;intracellular part;intrinsic to membrane;membrane;membrane part;membrane-bounded organelle;mitochondrial membrane;mitochondrial part;organelle;organelle membrane;organ…	Completeproteome;Endoplasmicreticulum;Membrane;Mitochondrion;Phosphoprotein;Referenceproteome;Transmembrane;Transmembranehelix	2	2	2	7.4	7.4	7.4	31.891	0.0010215	3.6112	372790	3	0.398915	0.382647	0.551836	0.779651	0.829508	0.89362	-0.155614	-0.198003
E9PUC5;F6Z9E6;A0A1D5RLK2;A0A1D5RMH7;Q2PFD7-3;Q2PFD7-5;Q2PFD7-2;Q2PFD7;Q8C0E9;Q2PFD7-4	E9PUC5;F6Z9E6;A0A1D5RLK2;A0A1D5RMH7;Q2PFD7-3;Q2PFD7-5;Q2PFD7-2;Q2PFD7;Q8C0E9;Q2PFD7-4	PH and SEC7 domain-containing protein 3	Psd3	12.1249	12.6643	12.0661	12.9862	11.6842	11.37	11.3176	10.9305	13.7435	12.8052	12.5563	ARF protein signal transduction;biological regulation;cell differentiation;cellular developmental process;cellular process;cellular response to stimulus;developmental process;intracellular signal transduction;neuron differentiation;positive regulation of catalytic activity;positive regulation of GTPase activity;positive regulation of hydrolase activity;positive regulation of molecular function;Ra…	ARF guanyl-nucleotide exchange factor activity;binding;enzyme regulator activity;GTPase regulator activity;guanyl-nucleotide exchange factor activity;lipid binding;nucleoside-triphosphatase regulator activity;phospholipid binding;small GTPase regulator activity	cell junction;cell part;cytoskeletal part;intracellular organelle part;intracellular part;membrane;organelle part;postsynaptic density;postsynaptic membrane;synapse part;synaptic membrane	Alternativesplicing;Celljunction;Cellmembrane;Coiledcoil;Completeproteome;Guanine-nucleotidereleasingfactor;Membrane;Phosphoprotein;Postsynapticcellmembrane;Proteomicsidentification;Referenceproteome;Synapse	6	6	6	19.9	19.9	19.9	42.299	0	9.3621	1568900	15	0.00563724	0.0422	1.13479	3.06957	0.210096	0.40763	-0.574665	-1.14984
E9PZA7;E9QLK7;E9PWT1;A0A1D5RLL4;F7CGG2;Q80YV3;D3YY11	E9PZA7;E9QLK7;E9PWT1;A0A1D5RLL4;F7CGG2;Q80YV3	Transformation/transcription domain-associated protein	Trrap	10.8701	11.8277	11.1139	11.5019	10.4905	9.90397	11.4305	11.4723	12.1618	11.6605	11.8403	biological regulation;biosynthetic process;cell cycle checkpoint;cellular biosynthetic process;cellular component organization;cellular component organization at cellular level;cellular component organization or biogenesis;cellular component organization or biogenesis at cellular level;cellular macromolecule biosynthetic process;cellular macromolecule metabolic process;cellular metabolic process;…	catalytic activity;kinase activity;phosphotransferase activity, alcohol group as acceptor;protein binding transcription factor activity;transcription coactivator activity;transcription cofactor activity;transcription factor binding transcription factor activity;transferase activity;transferase activity, transferring phosphorus-containing groups	cell part;chromatin remodeling complex;chromosomal part;cytoplasmic part;Golgi apparatus;H4/H2A histone acetyltransferase complex;histone acetyltransferase complex;intracellular membrane-bounded organelle;intracellular organelle;intracellular organelle part;intracellular part;macromolecular complex;membrane-bounded organelle;NuA4 histone acetyltransferase complex;nuclear chromosome part;nuclear p…	Acetylation;Activator;Chromatinregulator;Completeproteome;Nucleus;Phosphoprotein;Proteomicsidentification;Referenceproteome;Repeat;Transcription;Transcriptionregulation	4	4	4	1.7	1.7	1.7	434.04	0	9.3167	602780	8	0.291609	0.292064	0.504049	0.940374	0.10086	0.305149	-0.559162	-1.47762
H7BX44;D3YYN8;E9PVY0;A0A1D5RLQ9;Q3UU96-2;Q3UU96;F6Q5A5	H7BX44;D3YYN8;E9PVY0;A0A1D5RLQ9;Q3UU96-2;Q3UU96;F6Q5A5	Non-specific serine/threonine protein kinase;Serine/threonine-protein kinase MRCK alpha	Cdc42bpa	11.1922	10.9006	10.9255	11.4898	10.975	9.30749	10.7441	10.0341	10.183	11.0454	10.39	actin cytoskeleton organization;actin cytoskeleton reorganization;actin filament-based process;actomyosin structure organization;biological regulation;cell migration;cell motility;cellular component movement;cellular component organization;cellular component organization at cellular level;cellular component organization or biogenesis;cellular component organization or biogenesis at cellular level…	adenyl nucleotide binding;adenyl ribonucleotide binding;ATP binding;binding;catalytic activity;cation binding;identical protein binding;ion binding;kinase activity;magnesium ion binding;metal ion binding;nucleotide binding;phosphotransferase activity, alcohol group as acceptor;protein binding;protein kinase activity;protein serine/threonine kinase activity;purine nucleotide binding;purine ribonuc…	actomyosin;cell part;cytoplasm;cytoskeletal part;extracellular membrane-bounded organelle;extracellular organelle;extracellular region part;extracellular vesicular exosome;intracellular organelle part;intracellular part;membrane-bounded organelle;membrane-bounded vesicle;organelle;organelle part;vesicle	Alternativesplicing;ATP-binding;Coiledcoil;Completeproteome;Cytoplasm;Kinase;Metal-binding;Nucleotide-binding;Phosphoprotein;Proteomicsidentification;Referenceproteome;Serine/threonine-proteinkinase;Transferase;Zinc;Zinc-finger	2	2	2	1.5	1.5	1.5	185.78	0.00052466	3.9499	202350	2	0.0752931	0.0814669	0.861857	1.71959	0.0830033	0.266395	0.587541	1.58031
A0A1D5RLV0;Q8C1D8;A0A1D5RMB4;Q8C1D8-2	A0A1D5RLV0;Q8C1D8;A0A1D5RMB4	Protein IWS1 homolog	Iws1	12.2765	12.5294	12.9048	12.9546	12.4222	11.9377	11.8873	12.6882	12.9356	12.9551	13.1892	biological regulation;biosynthetic process;cellular biosynthetic process;cellular macromolecule biosynthetic process;cellular macromolecule metabolic process;cellular metabolic process;cellular nitrogen compound metabolic process;cellular process;establishment of localization;establishment of RNA localization;macromolecule biosynthetic process;macromolecule metabolic process;metabolic process;mRN…	binding;DNA binding;nucleic acid binding	cell part;cytoplasm;intracellular membrane-bounded organelle;intracellular organelle;intracellular organelle part;intracellular part;membrane-bounded organelle;nuclear part;nucleoplasm;nucleus;organelle;organelle part	Acetylation;Alternativesplicing;Completeproteome;mRNAprocessing;mRNAsplicing;mRNAtransport;Nucleus;Phosphoprotein;Referenceproteome;Transcription;Transcriptionregulation;Transport	8	8	8	13.6	13.6	13.6	85.303	0	18.837	2368700	33	0.136573	0.175636	0.43249	1.22965	0.134897	0.38627	-0.360288	-1.19216
A0A1D5RLW5;A0A1D5RM85;P62717;A0A1D5RM79;A0A1D5RMC7;A0A1D5RME4	A0A1D5RLW5;A0A1D5RM85;P62717;A0A1D5RM79;A0A1D5RMC7;A0A1D5RME4	60S ribosomal protein L18a	Rpl18a	15.4396	15.6445	15.3928	15.813	14.8986	15.1255	14.7324	14.9367	14.9044	14.9849	14.8793	biosynthetic process;cellular biosynthetic process;cellular macromolecule biosynthetic process;cellular macromolecule metabolic process;cellular metabolic process;cellular process;cellular protein metabolic process;macromolecule biosynthetic process;macromolecule metabolic process;metabolic process;primary metabolic process;protein metabolic process;translation	structural constituent of ribosome;structural molecule activity	cell part;cytosolic large ribosomal subunit;intracellular organelle part;intracellular part;large ribosomal subunit;macromolecular complex;membrane;organelle part;ribonucleoprotein complex	Completeproteome;Phosphoprotein;Referenceproteome;Ribonucleoprotein;Ribosomalprotein	6	6	6	29.9	29.9	29.9	17.447	0	15.4	8974400	53	0.00212626	0.0411064	0.649182	2.87014	0.00268948	0.174125	0.649594	2.98179
A0A1D5RM83;E9PUA3;Q8R0S2;Q8R0S2-2;A0A5F8MPT9;D3Z6V7;D3Z5I6;A4GZ26;E9QAD8;Q5DU25;A0A0R4J1U6	A0A1D5RM83;E9PUA3;Q8R0S2;Q8R0S2-2;A0A5F8MPT9	IQ motif and SEC7 domain-containing protein 1	Iqsec1	12.5629	12.746	12.925	12.7903	12.4667	12.0737	12.5539	12.2569	13.0498	13.0267	12.7508	actin cytoskeleton organization;actin filament-based process;biological regulation;cellular component organization;cellular component organization at cellular level;cellular component organization or biogenesis;cellular component organization or biogenesis at cellular level;cellular process;cytoskeleton organization;organelle organization;positive regulation of catalytic activity;positive regulat…	ARF guanyl-nucleotide exchange factor activity;binding;enzyme regulator activity;GTPase regulator activity;guanyl-nucleotide exchange factor activity;lipid binding;nucleoside-triphosphatase regulator activity;small GTPase regulator activity	cell junction;cell part;cytoplasm;intracellular membrane-bounded organelle;intracellular organelle;intracellular part;membrane;membrane-bounded organelle;nucleus;organelle	Alternativesplicing;Coiledcoil;Completeproteome;Cytoplasm;Guanine-nucleotidereleasingfactor;Lipid-binding;Nucleus;Phosphoprotein;Proteomicsidentification;Referenceproteome	9	9	9	9.4	9.4	9.4	117.93	0	49.001	2321900	35	0.0189209	0.0752576	0.41824	1.80856	0.179716	0.546866	-0.186375	-0.848931
A0A1D5RM90;B2ZAC8;Q8R3L2-4;Q8R3L2-3;Q8R3L2-2;Q8R3L2-5;Q8R3L2;A0A1D5RLU0	A0A1D5RM90;B2ZAC8;Q8R3L2-4;Q8R3L2-3;Q8R3L2-2;Q8R3L2-5;Q8R3L2;A0A1D5RLU0	Transcription factor 25	Tcf25	11.1775	9.91951	11.3939	10.2122	10.6678	9.40189	10.6052	10.7846	11.6223	11.2225	11.3053	biological regulation;biosynthetic process;cellular biosynthetic process;cellular macromolecule biosynthetic process;cellular macromolecule metabolic process;cellular metabolic process;cellular nitrogen compound metabolic process;cellular process;macromolecule biosynthetic process;macromolecule metabolic process;metabolic process;negative regulation of biological process;negative regulation of bi…	binding;DNA binding;nucleic acid binding;nucleic acid binding transcription factor activity;sequence-specific DNA binding transcription factor activity	cell part;intracellular membrane-bounded organelle;intracellular organelle;intracellular part;membrane-bounded organelle;nucleus;organelle	Alternativesplicing;Completeproteome;DNA-binding;Nucleus;Phosphoprotein;Referenceproteome;Repressor;Transcription;Transcriptionregulation	2	2	2	3.8	3.8	3.8	71.035	0	4.8352	277520	5	0.544098	0.563939	0.310921	0.5327	0.167011	0.346443	-0.707599	-1.31557
Q6PDL0;A0A1D5RM94;A0A1D5RMC1	Q6PDL0;A0A1D5RM94;A0A1D5RMC1	Cytoplasmic dynein 1 light intermediate chain 2	Dync1li2	13.2543	13.3157	13.2951	13.26	12.7584	12.747	13.3394	13.3942	12.8455	12.9111	12.7879	cellular component movement;cellular component organization;cellular component organization at cellular level;cellular component organization or biogenesis;cellular component organization or biogenesis at cellular level;cellular localization;cellular process;centrosome localization;cytoskeleton organization;establishment of localization;localization;microtubule cytoskeleton organization;microtubu…	adenyl nucleotide binding;adenyl ribonucleotide binding;ATP binding;binding;catalytic activity;hydrolase activity;hydrolase activity, acting on acid anhydrides;hydrolase activity, acting on acid anhydrides, in phosphorus-containing anhydrides;microtubule motor activity;motor activity;nucleoside-triphosphatase activity;nucleotide binding;purine nucleotide binding;purine ribonucleoside triphosphate…	cell part;centrosome;cytoplasmic dynein complex;cytoplasmic part;cytoskeletal part;dynein complex;intracellular non-membrane-bounded organelle;intracellular organelle;intracellular organelle part;intracellular part;macromolecular complex;membrane;microtubule;microtubule associated complex;microtubule organizing center;non-membrane-bounded organelle;organelle;organelle part;protein complex	ATP-binding;Completeproteome;Cytoplasm;Cytoskeleton;Dynein;Microtubule;Motorprotein;Nucleotide-binding;Phosphoprotein;Referenceproteome;Transport	6	6	6	15.9	15.9	15.9	54.218	0	12.747	1783500	18	0.260354	0.374277	0.22149	0.796043	5.64881e-05	0.191091	0.433086	3.22133
A0A1D5RMD8;Q6ZQ08;Q6ZQ08-4;B7ZWL1;A0A1D5RMJ8;Q6ZQ08-2;A0A1D5RML9;A0A1D5RMB6	A0A1D5RMD8;Q6ZQ08;Q6ZQ08-4;B7ZWL1;A0A1D5RMJ8;Q6ZQ08-2;A0A1D5RML9	CCR4-NOT transcription complex subunit 1	Cnot1	13.1837	13.1194	12.9298	13.1178	12.8325	12.6231	12.6648	12.8603	12.5171	12.3877	12.3732	biological regulation;biosynthetic process;cell differentiation;cellular biosynthetic process;cellular developmental process;cellular macromolecule biosynthetic process;cellular macromolecule metabolic process;cellular metabolic process;cellular nitrogen compound metabolic process;cellular process;developmental process;gene silencing;gene silencing by miRNA;gene silencing by RNA;macromolecule bio…	3'-5' exonuclease activity;3'-5'-exoribonuclease activity;armadillo repeat domain binding;binding;catalytic activity;estrogen receptor binding;exonuclease activity;exonuclease activity, active with either ribo- or deoxyribonucleic acids and producing 5'-phosphomonoesters;exoribonuclease activity;exoribonuclease activity, producing 5'-phosphomonoesters;hormone receptor binding;hydrolase activity;h…	CCR4-NOT complex;cell part;cytoplasmic mRNA processing body;cytoplasmic part;extracellular region part;extracellular space;intracellular membrane-bounded organelle;intracellular non-membrane-bounded organelle;intracellular organelle;intracellular organelle part;intracellular part;macromolecular complex;membrane;membrane-bounded organelle;microbody;microbody membrane;microbody part;non-membrane-bo…	Alternativesplicing;Completeproteome;Cytoplasm;Developmentalprotein;Nucleus;Proteomicsidentification;Referenceproteome;Repressor;RNA-mediatedgenesilencing;Transcription;Transcriptionregulation;Translationregulation	9	9	9	7.3	7.3	7.3	180.25	0	23.469	1871800	22	0.00544289	0.0692768	0.342475	1.89441	0.000316951	0.2408	0.661674	3.77422
A0A1I7Q4G8;E9QMN5;Q8CHY6;A0A1D5RM58;A0A1D5RM07	A0A1I7Q4G8;E9QMN5;Q8CHY6	Transcriptional repressor p66 alpha	Gatad2a	12.2534	12.0848	12.4909	12.0743	12.5374	11.971	12.1877	12.372	12.2684	11.7877	11.7403	anatomical structure development;anatomical structure morphogenesis;anterior neuropore closure;biological regulation;biosynthetic process;blood vessel development;body morphogenesis;cell death;cellular biosynthetic process;cellular macromolecule biosynthetic process;cellular macromolecule metabolic process;cellular metabolic process;cellular nitrogen compound metabolic process;cellular process;ch…	binding;binding, bridging;cation binding;ion binding;metal ion binding;protein binding;protein binding, bridging	cell part;chromatin remodeling complex;histone deacetylase complex;intracellular membrane-bounded organelle;intracellular organelle;intracellular organelle part;intracellular part;macromolecular complex;membrane-bounded organelle;nuclear body;nuclear part;nuclear speck;nucleoplasm;nucleoplasm part;nucleus;NuRD complex;organelle;organelle part;protein complex;transcriptional repressor complex	Coiledcoil;Completeproteome;Metal-binding;Nucleus;Phosphoprotein;Proteomicsidentification;Referenceproteome;Repressor;Transcription;Transcriptionregulation;Zinc;Zinc-finger	6	6	6	13	13	13	65.434	0	13.056	1427000	25	0.800734	0.868815	-0.0411515	-0.160765	0.167933	0.450515	0.29371	1.04068
A0A1L1SQA8;P62852	A0A1L1SQA8;P62852	40S ribosomal protein S25	Rps25	16.6088	16.7677	16.5183	17.0453	16.3126	16.3086	16.1649	16.2452	16.264	16.2737	16.0243	cellular component assembly;cellular component assembly at cellular level;cellular component organization;cellular component organization at cellular level;cellular component organization or biogenesis;cellular component organization or biogenesis at cellular level;cellular macromolecular complex assembly;cellular macromolecular complex subunit organization;cellular process;macromolecular complex…	structural constituent of ribosome;structural molecule activity	cell part;cytoplasm;cytoplasmic part;cytosolic small ribosomal subunit;extracellular membrane-bounded organelle;extracellular organelle;extracellular region part;extracellular vesicular exosome;intracellular membrane-bounded organelle;intracellular non-membrane-bounded organelle;intracellular organelle;intracellular organelle part;intracellular part;macromolecular complex;membrane-bounded organel…	Acetylation;Completeproteome;Referenceproteome;Ribonucleoprotein;Ribosomalprotein	6	6	6	51.6	51.6	51.6	10.309	0	23.962	24886000	60	0.0074841	0.0684355	0.477213	2.16302	0.0158069	0.180344	0.547671	2.16636
A0A1L1SQE2;E9QP54;Q8K3E5-2;Q8K3E5;E9Q552	A0A1L1SQE2;E9QP54;Q8K3E5-2;Q8K3E5	Jouberin	Ahi1	12.3978	12.6434	12.2764	12.4971	11.4745	9.84419	10.6786	12.228	13.0581	12.9897	13.2282	anatomical structure development;anatomical structure formation involved in morphogenesis;anatomical structure morphogenesis;axis specification;biological regulation;cell development;cell part morphogenesis;cell projection assembly;cell projection morphogenesis;cell projection organization;cell surface receptor linked signaling pathway;cellular component assembly;cellular component assembly at ce…	binding;identical protein binding;protein binding	adherens junction;anchoring junction;cell junction;cell part;cell projection;cell-cell junction;centriole;centrosome;cilium;cytoplasmic part;cytoskeletal part;intracellular non-membrane-bounded organelle;intracellular organelle;intracellular organelle part;intracellular part;microtubule organizing center;microtubule organizing center part;non-membrane-bounded organelle;nonmotile primary cilium;or…	Alternativesplicing;Celljunction;Cellprojection;Cilium;Ciliumbiogenesis/degradation;Completeproteome;Cytoplasm;Cytoskeleton;Proteomicsidentification;Referenceproteome;Repeat;SH3domain;WDrepeat	3	3	3	4.8	4.8	4.8	114.97	0	11.689	1037800	16	0.0359341	0.0649488	1.39733	2.25749	0.00208988	0.181926	-0.638326	-3.04856
A0A1L1SSA3;Q9CXU9;P48024;J3QN87;J3QPZ8	A0A1L1SSA3;Q9CXU9;P48024;J3QN87;J3QPZ8	Eukaryotic translation initiation factor 1b;Eukaryotic translation initiation factor 1	Eif1b;Eif1	14.3196	14.0249	13.9903	14.0487	14.0592	13.9872	10.6295	14.2861	13.4723	11.2224	14.1491	biological regulation;dosage compensation;dosage compensation, by inactivation of X chromosome;regulation of biological process;regulation of gene expression;regulation of gene expression, epigenetic;regulation of macromolecule metabolic process;regulation of metabolic process	binding;nucleic acid binding;RNA binding;translation factor activity, nucleic acid binding;translation initiation factor activity		Acetylation;Completeproteome;Initiationfactor;Phosphoprotein;Proteinbiosynthesis;Referenceproteome	3	3	3	54	54	54	11.358	0	9.5248	1998800	11	0.366504	0.326437	0.855368	0.876488	0.184236	0.335613	1.14792	1.35768
A0A1L1STC6;Q6ZWR6-4;Q6ZWR6;Q6ZWR6-3;Q6ZWR6-2	A0A1L1STC6;Q6ZWR6-4;Q6ZWR6;Q6ZWR6-3;Q6ZWR6-2	Nesprin-1	Syne1	10.5133	13.2135	9.9913	10.548	10.2299	16.5028	16.618	10.0612	9.64354	10.2624	11.2505	biological regulation;cell differentiation;cellular component organization;cellular component organization at cellular level;cellular component organization or biogenesis;cellular component organization or biogenesis at cellular level;cellular developmental process;cellular process;cytoskeletal anchoring at nuclear membrane;cytoskeleton organization;developmental process;establishment of localiza…	actin binding;actin filament binding;binding;cytoskeletal protein binding;identical protein binding;lamin binding;protein binding;protein dimerization activity;protein homodimerization activity	cell part;contractile fiber part;cytoplasm;cytoplasmic part;cytoskeleton;envelope;Golgi apparatus;integral to membrane;intracellular membrane-bounded organelle;intracellular non-membrane-bounded organelle;intracellular organelle;intracellular organelle part;intracellular part;intrinsic to membrane;macromolecular complex;membrane;membrane part;membrane-bounded organelle;non-membrane-bounded organe…	Actin-binding;Alternativesplicing;Coiledcoil;Completeproteome;Cytoplasm;Cytoskeleton;Membrane;Nucleus;Phosphoprotein;Referenceproteome;Repeat;Transmembrane;Transmembranehelix	2	2	2	0.3	0.3	0.3	1009.9	0.00051948	3.8183	7051400	5	0.294266	0.222098	-2.28641	-1.09408	0.503381	0.658257	0.681053	0.651719
A0A1L1STE4;Q9Z1X4;Q9Z1X4-3;Q45VK5;Q9Z1X4-2;A0A1L1SU19;A0A1L1SSU8;A0A1L1ST48;A0A1L1SR62;A0A1L1SQ69	A0A1L1STE4;Q9Z1X4;Q9Z1X4-3;Q45VK5;Q9Z1X4-2	Interleukin enhancer-binding factor 3	Ilf3	14.7699	14.7697	14.9616	15.0276	14.6833	14.4961	14.6146	14.6338	14.7834	14.6143	14.5306	biological regulation;biosynthetic process;cellular biosynthetic process;cellular macromolecule biosynthetic process;cellular macromolecule metabolic process;cellular metabolic process;cellular nitrogen compound metabolic process;cellular process;cellular protein metabolic process;defense response;defense response to virus;immune effector process;immune system process;macromolecule biosynthetic p…	binding;DNA binding;double-stranded RNA binding;nucleic acid binding;RNA binding	cell part;cytoplasm;cytoplasmic part;intracellular membrane-bounded organelle;intracellular non-membrane-bounded organelle;intracellular organelle;intracellular organelle part;intracellular part;macromolecular complex;membrane;membrane-bounded organelle;mitochondrion;non-membrane-bounded organelle;nuclear part;nucleolus;nucleoplasm;nucleus;organelle;organelle part;ribonucleoprotein complex	3D-structure;Acetylation;Alternativesplicing;Antiviraldefense;Completeproteome;Cytoplasm;Directproteinsequencing;DNA-binding;Methylation;Nucleus;Phosphoprotein;Proteomicsidentification;Referenceproteome;Repeat;RNA-binding;Transcription;Transcriptionregulation	27	27	21	37.4	37.4	31.1	97.452	0	147.76	23317000	197	0.0118719	0.105027	0.275263	1.55308	0.0621622	0.386404	0.239485	1.19694
A0A1L1STE6;Q9D6R2;Q9D6R2-2	A0A1L1STE6;Q9D6R2;Q9D6R2-2	Isocitrate dehydrogenase [NAD] subunit alpha, mitochondrial	Idh3a	14.1625	14.8474	13.8748	14.6593	13.0871	13.827	13.2459	13.8858	14.4536	14.5137	14.9933	acetyl-CoA catabolic process;acetyl-CoA metabolic process;catabolic process;cellular catabolic process;cellular metabolic process;cellular process;coenzyme catabolic process;coenzyme metabolic process;cofactor catabolic process;cofactor metabolic process;metabolic process;tricarboxylic acid cycle	binding;catalytic activity;cation binding;coenzyme binding;cofactor binding;ion binding;isocitrate dehydrogenase (NAD+) activity;isocitrate dehydrogenase activity;magnesium ion binding;metal ion binding;NAD binding;nucleotide binding;oxidoreductase activity;oxidoreductase activity, acting on CH-OH group of donors;oxidoreductase activity, acting on the CH-OH group of donors, NAD or NADP as acceptor	cell part;cytoplasmic part;intracellular membrane-bounded organelle;intracellular organelle;intracellular part;membrane-bounded organelle;mitochondrion;myelin sheath;nucleus;organelle	Acetylation;Alternativesplicing;Completeproteome;Directproteinsequencing;Magnesium;Manganese;Metal-binding;Mitochondrion;NAD;Oxidoreductase;Referenceproteome;Transitpeptide;Tricarboxylicacidcycle	9	9	9	21.9	21.9	21.9	41.52	0	30.991	6166400	50	0.0272353	0.0693833	0.874503	2.17938	0.414004	0.645738	-0.267553	-0.668109
A0A1L1SUX8;P01831	A0A1L1SUX8;P01831	Thy-1 membrane glycoprotein	Thy1	13.3967	14.425	14.0424	14.9921	15.0249	14.5033	13.4278	13.9177	14.897	14.7349	15.3044	activation of immune response;anatomical structure development;anatomical structure formation involved in morphogenesis;angiogenesis;antigen receptor-mediated signaling pathway;biological adhesion;biological regulation;cell adhesion;cell development;cell junction assembly;cell junction organization;cell surface receptor linked signaling pathway;cell-cell adhesion;cell-substrate junction assembly;…	binding;enzyme activator activity;enzyme regulator activity;GPI anchor binding;GTPase activator activity;GTPase regulator activity;integrin binding;lipid binding;nucleoside-triphosphatase regulator activity;phosphatidylinositol binding;phospholipid binding;protein binding;protein complex binding;receptor binding	adherens junction;anchored to external side of plasma membrane;anchored to membrane;anchored to plasma membrane;anchoring junction;apical plasma membrane;cell junction;cell part;cell projection;cell projection part;cell-substrate adherens junction;cell-substrate junction;cytoplasmic part;cytosol;dendrite;endoplasmic reticulum;external side of plasma membrane;extracellular membrane-bounded organel…	Cellmembrane;Completeproteome;Directproteinsequencing;Disulfidebond;Glycoprotein;GPI-anchor;Immunoglobulindomain;Lipoprotein;Membrane;Polymorphism;Pyrrolidonecarboxylicacid;Referenceproteome;Signal	4	4	4	31.2	31.2	31.2	14.038	0	44.405	6805900	44	0.993058	0.993979	-0.00437641	-0.00751246	0.129049	0.30863	-0.764667	-1.46758
A0A1L1SV25;P57780;A0A1L1SVJ6;D3Z0L8;D3Z761;Q9JI91;O88990;A0A1Y7VMW4	A0A1L1SV25;P57780	Alpha-actinin-4	Actn4	13.6103	13.6949	13.6352	13.703	14.041	13.7912	13.9244	13.7812	13.8492	13.8964	13.6807	actin cytoskeleton organization;actin filament bundle assembly;actin filament organization;actin filament-based process;biological regulation;cell junction assembly;cell junction organization;cell projection assembly;cell projection organization;cell-cell junction assembly;cell-cell junction organization;cell-substrate junction assembly;cellular chemical homeostasis;cellular component assembly;ce…	actin binding;actin filament binding;binding;binding, bridging;calcium ion binding;cation binding;cytoskeletal protein binding;FATZ binding;hormone receptor binding;identical protein binding;ion binding;ion channel binding;ligand-dependent nuclear receptor transcription coactivator activity;LIM domain binding;metal ion binding;nuclear hormone receptor binding;nucleoside binding;protein binding;pr…	actin filament bundle;actomyosin;adherens junction;anchoring junction;brush border;cell cortex part;cell junction;cell part;cell projection;cell-cell junction;cell-substrate adherens junction;cell-substrate junction;contractile fiber part;cortical actin cytoskeleton;cortical cytoskeleton;cytoplasm;cytoplasmic part;cytoskeletal part;cytoskeleton;extracellular membrane-bounded organelle;extracellul…	Acetylation;Actin-binding;Calcium;Celljunction;Completeproteome;Cytoplasm;Directproteinsequencing;Metal-binding;Nucleus;Phosphoprotein;Proteintransport;Proteomicsidentification;Referenceproteome;Repeat;Transport;Ublconjugation	35	35	16	50.9	50.9	25	107.11	0	218.58	19743000	232	0.0143408	0.148021	-0.223577	-1.35019	0.059703	0.510106	-0.147919	-0.918854
A0A1L1SVF9;Q9EP89	A0A1L1SVF9;Q9EP89	Serine beta-lactamase-like protein LACTB, mitochondrial	Lactb	10.8181	13.0094	12.8929	13.5773	10.3479	10.798	10.3544	10.8565	10.5133	11.3362	10.9507		catalytic activity;hydrolase activity	cell part;cytoplasm;cytoplasmic part;intracellular membrane-bounded organelle;intracellular organelle;intracellular part;membrane-bounded organelle;mitochondrion;organelle	Acetylation;Completeproteome;Hydrolase;Mitochondrion;Referenceproteome;Transitpeptide	2	2	2	5.3	5.3	5.3	38.773	0.0014881	3.2212	529030	7	0.0185276	0.0433455	1.9852	2.75808	0.0779701	0.212425	1.64102	1.94876
A0A1S6GWJ4;Q91VN6	A0A1S6GWJ4;Q91VN6	Probable ATP-dependent RNA helicase DDX41	Ddx41	13.2759	13.5907	13.4376	13.4171	13.1149	12.8903	13.1922	13.2838	13.2276	13.0263	12.9559	biological regulation;cellular macromolecule metabolic process;cellular metabolic process;cellular nitrogen compound metabolic process;cellular process;cellular response to chemical stimulus;cellular response to cytokine stimulus;cellular response to interferon-beta;cellular response to organic substance;cellular response to stimulus;defense response;defense response to virus;immune effector proc…	adenyl nucleotide binding;adenyl ribonucleotide binding;ATP binding;ATPase activity;ATPase activity, coupled;ATP-dependent helicase activity;ATP-dependent RNA helicase activity;binding;catalytic activity;cation binding;DNA binding;helicase activity;hydrolase activity;hydrolase activity, acting on acid anhydrides;hydrolase activity, acting on acid anhydrides, in phosphorus-containing anhydrides;io…	catalytic step 2 spliceosome;cell part;cytoplasmic part;endoplasmic reticulum;intracellular membrane-bounded organelle;intracellular non-membrane-bounded organelle;intracellular organelle;intracellular organelle part;intracellular part;macromolecular complex;membrane;membrane-bounded organelle;non-membrane-bounded organelle;nuclear part;nucleolus;nucleus;organelle;organelle part;ribonucleoprotein…	ATP-binding;Completeproteome;Helicase;Hydrolase;Metal-binding;mRNAprocessing;mRNAsplicing;Nucleotide-binding;Nucleus;Phosphoprotein;Referenceproteome;RNA-binding;Spliceosome;Zinc;Zinc-finger	6	6	6	11.1	11.1	11.1	71.1	0	8.1204	2197600	16	0.0263975	0.113734	0.310009	1.50547	0.0168177	0.246212	0.360401	1.7822
A0A1W2P6F6;A0A1W2P7Q9;Q60605-2;Q60605;A0A1W2P6G5	A0A1W2P6F6;A0A1W2P7Q9;Q60605-2;Q60605;A0A1W2P6G5	Myosin light polypeptide 6	Myl6	16.6877	16.6881	17.0322	16.459	16.4649	16.3923	16.3894	16.7588	16.5624	16.0328	16.6184	actin filament-based movement;actin filament-based process;actin-mediated cell contraction;actin-myosin filament sliding;anatomical structure development;cellular component movement;cellular process;developmental process;metabolic process;multicellular organismal process;muscle contraction;muscle filament sliding;muscle system process;muscle tissue development;skeletal muscle tissue development;s…	actin-dependent ATPase activity;ATPase activity;ATPase activity, coupled;binding;calcium ion binding;catalytic activity;cation binding;hydrolase activity;hydrolase activity, acting on acid anhydrides;hydrolase activity, acting on acid anhydrides, in phosphorus-containing anhydrides;ion binding;metal ion binding;motor activity;nucleoside-triphosphatase activity;pyrophosphatase activity;structural …	cell part;cytoskeletal part;extracellular membrane-bounded organelle;extracellular organelle;extracellular region part;extracellular vesicular exosome;intracellular organelle part;intracellular part;macromolecular complex;membrane;membrane-bounded organelle;membrane-bounded vesicle;myosin complex;organelle;organelle part;protein complex;unconventional myosin complex;vesicle	Acetylation;Alternativesplicing;Completeproteome;Directproteinsequencing;Motorprotein;Muscleprotein;Myosin;Phosphoprotein;Referenceproteome;Repeat	7	7	6	44.7	44.7	36.2	17.005	0	207.41	31108000	89	0.193343	0.328431	0.215436	0.871915	0.196432	0.461108	0.312238	1.00862
A0A1W2P6P1;Q8BJU0-2;Q8BJU0;A0A1W2P7I5	A0A1W2P6P1;Q8BJU0-2;Q8BJU0;A0A1W2P7I5	Small glutamine-rich tetratricopeptide repeat-containing protein alpha	Sgta	13.8005	13.8122	13.6306	13.4663	12.9254	13.0904	13.0971	13.4411	13.3071	13.7361	13.7811		binding;identical protein binding;protein binding;protein dimerization activity;protein heterodimerization activity;protein homodimerization activity	cell part;cytoplasm;intracellular part	Acetylation;Alternativesplicing;Chaperone;Completeproteome;Phosphoprotein;Referenceproteome;Repeat;TPRrepeat	6	6	6	32.7	32.7	32.7	23.214	0	16.644	3374100	32	0.00736461	0.0634615	0.538919	2.28609	0.681151	0.856018	0.0693379	0.267607
A0A1W2P701;Q6P8X1	A0A1W2P701;Q6P8X1	Sorting nexin-6;Sorting nexin-6, N-terminally processed	Snx6	11.0611	11.6415	9.65945	11.9999	9.80035	10.1037	9.8271	11.5841	11.8989	12.6313	12.3125	biological regulation;cellular component organization;cellular component organization at cellular level;cellular component organization or biogenesis;cellular component organization or biogenesis at cellular level;cellular membrane organization;cellular process;endocytosis;endosome transport;establishment of localization;establishment of localization in cell;establishment of protein localization;…	binding;cytokine receptor binding;cytoskeletal protein binding;dynactin binding;identical protein binding;lipid binding;phosphatidylinositol binding;phospholipid binding;protein binding;protein dimerization activity;protein homodimerization activity;receptor binding;transforming growth factor beta receptor binding;type I transforming growth factor beta receptor binding	cell part;cytoplasm;cytoplasmic membrane-bounded vesicle;cytoplasmic part;cytoplasmic vesicle;early endosome membrane;endosomal part;endosome;endosome membrane;extrinsic to membrane;intracellular membrane-bounded organelle;intracellular organelle;intracellular organelle part;intracellular part;macromolecular complex;membrane;membrane part;membrane-bounded organelle;membrane-bounded vesicle;nucleu…	Acetylation;Completeproteome;Cytoplasm;Cytoplasmicvesicle;Directproteinsequencing;Endosome;Lipid-binding;Membrane;Nucleus;Phosphoprotein;Proteintransport;Referenceproteome;Transport	2	2	2	6.6	6.6	6.6	33.542	0.0014591	3.0281	465330	9	0.29691	0.266501	0.761681	0.993223	0.119401	0.26598	-1.19039	-1.62103
A0A1W2P768;P84228;F8WI35;P84244;P68433;P02301;E0CZ27;E0CYR7;E0CYN1	A0A1W2P768;P84228;F8WI35;P84244;P68433;P02301;E0CZ27	Histone H3.2;Histone H3;Histone H3.3;Histone H3.1;Histone H3.3C	Hist1h3b;H3f3a;Hist1h3a;H3f3c	20.5747	20.7263	20.7792	20.1796	21.1421	21.1787	20.6486	20.689	20.7023	20.2417	20.7117	biological regulation;cellular component assembly;cellular component assembly at cellular level;cellular component organization;cellular component organization at cellular level;cellular component organization or biogenesis;cellular component organization or biogenesis at cellular level;cellular macromolecular complex assembly;cellular macromolecular complex subunit organization;cellular process;…	binding;DNA binding;nucleic acid binding	cell part;chromosomal part;chromosome;extracellular membrane-bounded organelle;extracellular organelle;extracellular region part;extracellular vesicular exosome;intracellular membrane-bounded organelle;intracellular non-membrane-bounded organelle;intracellular organelle;intracellular organelle part;intracellular part;macromolecular complex;membrane;membrane-bounded organelle;membrane-bounded vesi…	3D-structure;Acetylation;Chromosome;Citrullination;Completeproteome;Directproteinsequencing;DNA-binding;Methylation;Nucleosomecore;Nucleus;Phosphoprotein;Referenceproteome;Ublconjugation	11	11	11	40.3	40.3	40.3	20.246	0	79.587	588160000	328	0.125579	0.188442	-0.349667	-1.17903	0.951961	0.973165	0.0130658	0.0426529
A0A1W2P7P4;P28574-2;P28574	A0A1W2P7P4;P28574-2;P28574	Protein max	Max	11.2563	11.3096	13.1395	10.5806	11.5041	10.6459	11.3988	11.4021	10.7903	10.8604	10.7668	biological regulation;biosynthetic process;cellular biosynthetic process;cellular macromolecule biosynthetic process;cellular macromolecule metabolic process;cellular metabolic process;cellular nitrogen compound metabolic process;cellular process;macromolecule biosynthetic process;macromolecule metabolic process;metabolic process;nitrogen compound metabolic process;nucleic acid metabolic process;…	binding;DNA binding;nucleic acid binding	cell part;cell projection;cytoplasm;dendrite;histone methyltransferase complex;intracellular membrane-bounded organelle;intracellular organelle;intracellular organelle part;intracellular part;macromolecular complex;membrane-bounded organelle;methyltransferase complex;MLL1 complex;neuron projection;nuclear part;nucleoplasm;nucleoplasm part;nucleus;organelle;organelle part;protein complex	3D-structure;Acetylation;Activator;Alternativesplicing;Cellprojection;Completeproteome;DNA-binding;Nucleus;Phosphoprotein;Referenceproteome;Repressor;Transcription;Transcriptionregulation	2	2	2	18.5	18.5	18.5	14.027	0.0019166	2.8992	426310	4	0.587968	0.599756	0.33375	0.488456	0.291333	0.455342	0.76566	1.0219
A0A1W2P872;D3YVV7	A0A1W2P872;D3YVV7		Nova2	14.6739	14.9672	14.4016	14.6144	13.6439	14.3739	14.3125	14.5051	14.8401	14.6975	15.0166	biological regulation;regulation of biological process;regulation of cellular metabolic process;regulation of cellular process;regulation of macromolecule metabolic process;regulation of metabolic process;regulation of nitrogen compound metabolic process;regulation of nucleobase-containing compound metabolic process;regulation of primary metabolic process;regulation of RNA metabolic process	binding;nucleic acid binding;RNA binding		Completeproteome;Proteomicsidentification;Referenceproteome	13	13	9	32.5	32.5	23.4	49.066	0	88.565	9105000	79	0.0895447	0.134909	0.455435	1.40072	0.289927	0.610942	-0.187143	-0.72488
A0A1Y7VJ93;Q8BJZ0;D3YXX1;Q8R5C8;A0A1Y7VMG9;D3YY85;D3YY86;D3Z4G1;D3YXR0;A0A1Y7VM87;A0A1Y7VLC0;A0A1Y7VK96;D3Z2K4;A0A1Y7VJA3;D3Z500;D3Z029	A0A1Y7VJ93;Q8BJZ0;D3YXX1;Q8R5C8;A0A1Y7VMG9;D3YY85;D3YY86;D3Z4G1;D3YXR0	Zinc finger MYND domain-containing protein 11	Zmynd11	11.4799	11.8284	10.6639	10.749	10.9227	11.4921	11.2738	11.5446	12.3789	11.9979	11.8903	biological regulation;biosynthetic process;cellular biosynthetic process;cellular component organization;cellular component organization at cellular level;cellular component organization or biogenesis;cellular component organization or biogenesis at cellular level;cellular macromolecule biosynthetic process;cellular macromolecule metabolic process;cellular metabolic process;cellular nitrogen comp…	binding;cation binding;DNA binding;histone binding;ion binding;metal ion binding;methylated histone residue binding;nucleic acid binding;protein binding;protein binding transcription factor activity;transcription cofactor activity;transcription corepressor activity;transcription factor binding transcription factor activity;transition metal ion binding;zinc ion binding	cell part;chromosome;intracellular non-membrane-bounded organelle;intracellular organelle;intracellular organelle part;intracellular part;non-membrane-bounded organelle;nuclear part;nucleoplasm;organelle;organelle part	3D-structure;Bromodomain;Chromatinregulator;Chromosome;Completeproteome;DNA-binding;Metal-binding;Nucleus;Phosphoprotein;Proteomicsidentification;Referenceproteome;Repressor;Transcription;Transcriptionregulation;Tumorsuppressor;Ublconjugation;Zinc;Zinc-finger	4	4	4	14.4	14.4	14.4	55.076	0	7.7305	563830	9	0.699957	0.738964	-0.127984	-0.307286	0.0516968	0.210337	-0.908734	-1.98704
A0A1Y7VJF3;Q6P3Z4;A0A1Y7VLM5;P17141;A0A1Y7VJ69	A0A1Y7VJF3;Q6P3Z4;A0A1Y7VLM5;P17141;A0A1Y7VJ69	Zinc finger protein 37	Zfp37	13.1268	12.928	13.2188	12.9776	12.874	13.1019	12.5386	13.1237	12.5489	12.5883	12.3375	anatomical structure development;biological regulation;biosynthetic process;cell development;cellular biosynthetic process;cellular developmental process;cellular macromolecule biosynthetic process;cellular macromolecule metabolic process;cellular metabolic process;cellular nitrogen compound metabolic process;cellular process;cellular process involved in reproduction;developmental process;develop…	binding;cation binding;DNA binding;ion binding;metal ion binding;nucleic acid binding;transition metal ion binding;zinc ion binding	cell part;intracellular;intracellular membrane-bounded organelle;intracellular organelle;intracellular part;membrane-bounded organelle;nucleus;organelle	Completeproteome;Developmentalprotein;Differentiation;DNA-binding;Metal-binding;Nucleus;Referenceproteome;Repeat;Spermatogenesis;Transcription;Transcriptionregulation;Zinc;Zinc-finger	7	7	7	15.4	15.4	15.4	62.62	0	15.741	2574200	31	0.350956	0.500553	0.153235	0.609186	0.00257457	0.159818	0.571242	2.81936
A0A1Y7VKT9;Q9EPV8;E0CY91;E0CYW1;E0CY38;E0CZB3	A0A1Y7VKT9;Q9EPV8;E0CY91;E0CYW1;E0CY38;E0CZB3	Ubiquitin-like protein 5	Ubl5	12.6155	10.1737	10.4364	12.7364	12.5844	10.2409	10.3422	12.649	11.8167	12.6681	10.3215	cellular macromolecule metabolic process;cellular metabolic process;cellular nitrogen compound metabolic process;cellular process;cellular protein metabolic process;macromolecule metabolic process;macromolecule modification;metabolic process;mRNA metabolic process;mRNA processing;nitrogen compound metabolic process;nuclear mRNA splicing, via spliceosome;nucleic acid metabolic process;nucleobase-c…	protein tag	cell part;cytoplasm;intracellular membrane-bounded organelle;intracellular organelle;intracellular part;membrane-bounded organelle;nucleus;organelle	3D-structure;Completeproteome;Cytoplasm;Referenceproteome;Ublconjugationpathway	2	2	2	41.1	41.1	41.1	8.5769	0.0010086	3.4534	743080	3	0.971024	0.973767	0.0363789	0.0342953	0.915062	0.943728	-0.111593	-0.101915
A0A1Y7VKX7;F8WJA0;Q9ESV0;A0A1Y7VLU4	A0A1Y7VKX7;F8WJA0;Q9ESV0;A0A1Y7VLU4	ATP-dependent RNA helicase DDX24	Ddx24	10.9332	10.3812	10.4526	10.695	10.221	11.1522	10.7991	11.6258	11.207	11.2694	11.442	cellular macromolecule metabolic process;cellular metabolic process;cellular nitrogen compound metabolic process;cellular process;macromolecule metabolic process;metabolic process;nitrogen compound metabolic process;nucleic acid metabolic process;nucleobase-containing compound metabolic process;primary metabolic process;RNA metabolic process;RNA secondary structure unwinding	adenyl nucleotide binding;adenyl ribonucleotide binding;ATP binding;ATPase activity;ATPase activity, coupled;ATP-dependent helicase activity;ATP-dependent RNA helicase activity;binding;catalytic activity;helicase activity;hydrolase activity;hydrolase activity, acting on acid anhydrides;hydrolase activity, acting on acid anhydrides, in phosphorus-containing anhydrides;nucleoside-triphosphatase act…	cell part;cytoplasm;intracellular non-membrane-bounded organelle;intracellular organelle;intracellular organelle part;intracellular part;membrane;non-membrane-bounded organelle;nuclear part;nucleolus;organelle;organelle part	ATP-binding;Completeproteome;Helicase;Hydrolase;Nucleotide-binding;Phosphoprotein;Proteomicsidentification;Referenceproteome;RNA-binding	2	2	2	4	4	4	88.65	0.00052966	4.0809	250780	6	0.338913	0.376265	-0.334016	-0.792403	0.00751637	0.149333	-0.690633	-2.6605
A0A1Y7VNF8;A0A1Y7VMH7;A0A1Y7VME9;E9Q9B7	A0A1Y7VNF8;A0A1Y7VMH7;A0A1Y7VME9;E9Q9B7		Kidins220	12.1078	12.6072	11.7969	12.2692	11.7862	10.3909	9.78543	9.93993	12.2939	12.6074	12.5544	anatomical structure morphogenesis;biological regulation;cell part morphogenesis;cell projection morphogenesis;cell projection organization;cellular component morphogenesis;cellular component organization;cellular component organization at cellular level;cellular component organization or biogenesis;cellular component organization or biogenesis at cellular level;cellular developmental process;cel…	binding;enzyme regulator activity;kinase regulator activity;PDZ domain binding;protein binding;protein domain specific binding;protein kinase regulator activity	cell part;intracellular organelle part;intracellular part;membrane;nuclear part;nucleoplasm;organelle part	ANKrepeat;Completeproteome;Proteomicsidentification;Referenceproteome;Repeat	4	4	4	3.2	3.2	3.2	132.19	0	6.4701	566030	9	0.0122002	0.0462105	1.71962	2.93654	0.236102	0.510655	-0.29	-0.919321
A0A1Y7VMH3;Q80X41-2;Q80X41-5;Q80X41-3;Q80X41;A0A1Y7VLL5	A0A1Y7VMH3;Q80X41-2;Q80X41-5;Q80X41-3;Q80X41	Serine/threonine-protein kinase VRK1	Vrk1	10.708	12.0388	10.8391	12.5335	10.2248	10.892	10.7578	10.465	12.2992	12.2546	10.2022	biological regulation;cell cycle phase;cell cycle process;cell division;cell surface receptor linked signaling pathway;cellular component disassembly;cellular component disassembly at cellular level;cellular component organization;cellular component organization at cellular level;cellular component organization or biogenesis;cellular component organization or biogenesis at cellular level;cellular…	adenyl nucleotide binding;adenyl ribonucleotide binding;ATP binding;binding;catalytic activity;chromatin binding;enzyme binding;histone binding;histone kinase activity;histone kinase activity (H3-S10 specific);histone kinase activity (H3-T3 specific);histone serine kinase activity;histone threonine kinase activity;kinase activity;kinase binding;nucleosomal histone binding;nucleosome binding;nucle…	cell part;cytoplasm;cytoplasmic part;cytoskeletal part;Golgi apparatus part;Golgi stack;intracellular membrane-bounded organelle;intracellular non-membrane-bounded organelle;intracellular organelle;intracellular organelle part;intracellular part;membrane-bounded organelle;non-membrane-bounded organelle;nuclear part;nucleolus;nucleoplasm;nucleus;organelle;organelle part;spindle	Alternativesplicing;ATP-binding;Cellcycle;Celldivision;Completeproteome;Cytoplasm;Cytoskeleton;Directproteinsequencing;Kinase;Mitosis;Nucleotide-binding;Nucleus;Phosphoprotein;Referenceproteome;Serine/threonine-proteinkinase;Transferase	3	3	3	9.9	9.9	9.9	46.845	0	6.5503	498100	4	0.0928206	0.0895667	0.94496	1.64855	0.946441	0.963171	-0.0554725	-0.062642
A0A286YDB7;A0A286YCT4;A0A286YCG8;Q9CY50	A0A286YDB7;A0A286YCT4;A0A286YCG8;Q9CY50	Translocon-associated protein subunit alpha	Ssr1	12.5464	13.2276	11.5246	10.8264	11.4271	10.1201	10.199	10.4087	10.4861	10.8328	10.5014			cell part;cytoplasmic part;endoplasmic reticulum;endoplasmic reticulum membrane;endoplasmic reticulum part;integral to membrane;intracellular membrane-bounded organelle;intracellular organelle;intracellular organelle part;intracellular part;intrinsic to membrane;membrane;membrane part;membrane-bounded organelle;organelle;organelle membrane;organelle part	Calcium;Completeproteome;Endoplasmicreticulum;Glycoprotein;Membrane;Phosphoprotein;Referenceproteome;Signal;Transmembrane;Transmembranehelix	2	2	2	16.5	16.5	16.5	13.111	0.0032169	2.5367	1086100	9	0.0506926	0.0665623	1.49253	2.09478	0.0756908	0.213858	1.42446	1.93186
A0A286YCI8;Q62417;D3Z5J3;E9QNA7;E9PYX6;A0A286YDN0;E9Q6A3;A0A286YCQ0;Q62417-3;Q62417-5;Q62417-2;Q62417-4;Q62417-6;A0A668KL65;A0A5F8MPJ2;Q62417-7;A0A286YD34	A0A286YCI8;Q62417;D3Z5J3;E9QNA7;E9PYX6;A0A286YDN0;E9Q6A3;A0A286YCQ0;Q62417-3;Q62417-5;Q62417-2;Q62417-4;Q62417-6;A0A668KL65;A0A5F8MPJ2;Q62417-7	Sorbin and SH3 domain-containing protein 1	Sorbs1	10.85	12.2681	12.3322	12.179	12.0853	12.3072	12.4258	12.4758	12.6488	12.3849	12.4344	actin cytoskeleton organization;actin filament bundle assembly;actin filament organization;actin filament-based process;biological regulation;carbohydrate transport;cell junction assembly;cell junction organization;cell surface receptor linked signaling pathway;cell-substrate junction assembly;cellular component assembly;cellular component assembly at cellular level;cellular component organizatio…	binding;binding, bridging;enzyme binding;insulin receptor binding;kinase binding;protein binding;protein binding, bridging;protein complex binding;protein kinase binding;receptor binding;SH3/SH2 adaptor activity;signaling adaptor activity;transcription factor binding	actin filament bundle;actomyosin;adherens junction;anchoring junction;cell junction;cell part;cell-cell adherens junction;cell-cell junction;cell-substrate adherens junction;cell-substrate junction;centrosome;cytoplasm;cytoplasmic part;cytoskeletal part;cytoskeleton;cytosol;focal adhesion;insulin receptor complex;intracellular membrane-bounded organelle;intracellular non-membrane-bounded organell…	Alternativesplicing;Celljunction;Cellmembrane;Completeproteome;Cytoplasm;Cytoskeleton;Glycoprotein;Membrane;Nucleus;Phosphoprotein;Proteomicsidentification;Referenceproteome;Repeat;SH3domain;Transport	9	9	9	10	10	10	143.13	0	15.14	1433300	12	0.296884	0.313822	-0.416193	-0.896253	0.228339	0.423761	-0.582023	-1.11046
A0A286YCS8;Q9CR47	A0A286YCS8;Q9CR47	Ribosome biogenesis protein NSA2 homolog	Nsa2	11.3069	10.1948	11.2198	11.5671	10.7684	10.6145	10.6353	11.0652	13.015	12	11.5267	cellular macromolecule metabolic process;cellular metabolic process;cellular nitrogen compound metabolic process;cellular process;macromolecule metabolic process;metabolic process;ncRNA metabolic process;ncRNA processing;nitrogen compound metabolic process;nucleic acid metabolic process;nucleobase-containing compound metabolic process;primary metabolic process;RNA metabolic process;RNA processing…		cell part;intracellular membrane-bounded organelle;intracellular non-membrane-bounded organelle;intracellular organelle;intracellular organelle part;intracellular part;macromolecular complex;membrane-bounded organelle;non-membrane-bounded organelle;nuclear part;nucleolus;nucleus;organelle;organelle part;ribonucleoprotein complex	Completeproteome;Nucleus;Phosphoprotein;Referenceproteome;Ribonucleoprotein;Ribosomebiogenesis;rRNAprocessing	2	2	2	9.9	9.9	9.9	27.021	0.001005	3.4124	380570	5	0.381323	0.419348	0.301313	0.719159	0.082728	0.239346	-1.10843	-1.81079
A0A286YD58;A0A286YDU3;Q9DCR2	A0A286YD58;A0A286YDU3;Q9DCR2	AP-3 complex subunit sigma-1	Ap3s1	11.0942	10.3795	11.4829	12.0548	10.0766	10.8645	10.2023	9.76888	11.73	11.6367	11.6249	anterograde axon cargo transport;anterograde synaptic vesicle transport;axon cargo transport;cellular component movement;cellular process;cytoskeleton-dependent intracellular transport;establishment of localization;establishment of localization in cell;establishment of protein localization;intracellular protein transport;intracellular transport;microtubule-based movement;microtubule-based process…	protein transporter activity;substrate-specific transporter activity;transporter activity	AP-3 adaptor complex;AP-type membrane coat adaptor complex;cell part;cytoplasmic part;cytoplasmic vesicle membrane;cytoplasmic vesicle part;Golgi apparatus part;intracellular organelle part;intracellular part;macromolecular complex;membrane;membrane part;organelle membrane;organelle part;protein complex;trans-Golgi network;vesicle membrane	Completeproteome;Cytoplasmicvesicle;Golgiapparatus;Membrane;Proteintransport;Referenceproteome;Transport	2	2	2	50	50	50	6.4022	0	4.8554	425420	7	0.0507407	0.0676571	1.02477	1.96821	0.36957	0.574616	-0.411036	-0.795005
A0A286YDA2;A0A286YDT3;E9Q5C9;E9Q5C9-2;A0A286YDV7;A0A286YCD1;A0A286YDZ1	A0A286YDA2;A0A286YDT3;E9Q5C9;E9Q5C9-2;A0A286YDV7		Nolc1	15.8039	15.4818	15.8317	15.7388	16.1162	15.5848	15.9902	15.629	16.0157	15.6632	15.5815	cellular component organization;cellular component organization at cellular level;cellular component organization or biogenesis;cellular component organization or biogenesis at cellular level;cellular process;nucleolus organization;nucleus organization;organelle organization		Cajal body;cell part;intracellular non-membrane-bounded organelle;intracellular organelle;intracellular organelle part;intracellular part;macromolecular complex;non-membrane-bounded organelle;nuclear body;nuclear part;nucleolus;nucleoplasm;nucleoplasm part;organelle;organelle part;ribonucleoprotein complex;small nuclear ribonucleoprotein complex	Completeproteome;Proteomicsidentification;Referenceproteome	16	16	16	22.3	22.3	22.3	73.427	0	90.012	22135000	124	0.479758	0.621154	-0.116014	-0.456745	0.798159	0.916978	-0.0394043	-0.160117
A0A286YDR2;P62823;Q9CXS2;A2A7Z6;Q9CZT8	A0A286YDR2;P62823;Q9CXS2	Ras-related protein Rab-3C	Rab3c	12.4639	12.1087	12.4638	12.7009	12.2119	12.4013	11.9611	12.4682	12.8115	12.9901	12.9603	antigen processing and presentation;biological regulation;cellular macromolecule metabolic process;cellular metabolic process;cellular process;cellular protein metabolic process;cellular response to stimulus;establishment of localization;establishment of localization in cell;establishment of protein localization;exocytosis;immune system process;intracellular protein transport;intracellular signal…	binding;catalytic activity;cytoskeletal protein binding;GDP binding;GTP binding;GTPase activity;guanyl nucleotide binding;guanyl ribonucleotide binding;hydrolase activity;hydrolase activity, acting on acid anhydrides;hydrolase activity, acting on acid anhydrides, in phosphorus-containing anhydrides;myosin binding;myosin V binding;nucleoside-triphosphatase activity;nucleotide binding;protein bindi…	cell part;clathrin-coated vesicle;coated vesicle;cytoplasm;cytoplasmic membrane-bounded vesicle;cytoplasmic part;cytoplasmic vesicle;cytoplasmic vesicle membrane;cytoplasmic vesicle part;cytosol;endosome;extracellular membrane-bounded organelle;extracellular organelle;extracellular region part;extracellular vesicular exosome;intracellular membrane-bounded organelle;intracellular organelle;intrace…	Cellmembrane;Completeproteome;Directproteinsequencing;GTP-binding;Lipoprotein;Membrane;Methylation;Nucleotide-binding;Phosphoprotein;Prenylation;Proteintransport;Proteomicsidentification;Referenceproteome;Transport	4	3	3	23.6	20	20	25.613	0	18.361	1199600	15	0.337921	0.469539	0.173653	0.650907	0.0238136	0.214747	-0.486301	-1.93247
A0A286YDT0;Q7TMY4;A0A286YCS0;Q7TMY4-2;A0A286YEA7	A0A286YDT0;Q7TMY4;A0A286YCS0;Q7TMY4-2	THO complex subunit 7 homolog	Thoc7	14.4409	14.413	14.8317	14.535	14.5837	14.5264	14.4501	14.6258	14.3435	14.2608	14.1164	cellular macromolecule metabolic process;cellular metabolic process;cellular nitrogen compound metabolic process;cellular process;establishment of localization;establishment of localization in cell;establishment of RNA localization;interaction with host;interspecies interaction between organisms;intracellular transport;intronless viral mRNA export from host nucleus;macromolecule metabolic process…	binding;nucleic acid binding;RNA binding	cell part;cytoplasm;intracellular membrane-bounded organelle;intracellular organelle;intracellular organelle part;intracellular part;macromolecular complex;membrane-bounded organelle;nuclear body;nuclear part;nuclear speck;nucleoplasm;nucleoplasm part;nucleus;organelle;organelle part;protein complex;THO complex;THO complex part of transcription export complex;transcription export complex	Acetylation;Alternativesplicing;Coiledcoil;Completeproteome;Cytoplasm;Directproteinsequencing;mRNAprocessing;mRNAsplicing;mRNAtransport;Nucleus;Referenceproteome;RNA-binding;Transport	7	7	7	32	32	32	19.921	0	29.155	4377400	40	0.935413	0.967794	0.00870943	0.0428871	0.0548078	0.326969	0.314931	1.39219
A0A286YDZ6;H7BWY2;Q9JKC8;Q8R2R9	A0A286YDZ6;H7BWY2;Q9JKC8;Q8R2R9	AP-3 complex subunit mu-1;AP-3 complex subunit mu-2	Ap3m1;Ap3m2	10.9264	10.2696	10.4739	12.6572	12.124	11.2957	10.8962	9.93989	12.4926	10.5739	12.0991	anterograde axon cargo transport;anterograde synaptic vesicle transport;axon cargo transport;cellular component movement;cellular process;cytoskeleton-dependent intracellular transport;establishment of localization;establishment of localization in cell;establishment of protein localization;intracellular protein transport;intracellular transport;microtubule-based movement;microtubule-based process…	binding;enzyme binding;GTPase binding;protein binding;Rab GTPase binding;Ras GTPase binding;small GTPase binding	AP-type membrane coat adaptor complex;cell part;clathrin adaptor complex;cytoplasmic part;cytoplasmic vesicle membrane;cytoplasmic vesicle part;Golgi apparatus;intracellular membrane-bounded organelle;intracellular organelle;intracellular organelle part;intracellular part;lysosomal membrane;macromolecular complex;membrane;membrane part;membrane-bounded organelle;organelle;organelle membrane;organ…	Completeproteome;Cytoplasmicvesicle;Golgiapparatus;Membrane;Proteintransport;Proteomicsidentification;Referenceproteome;Transport	3	3	3	13.7	13.7	13.7	23.03	0	5.199	739970	11	0.980747	0.979864	0.0177937	0.0220394	0.463898	0.620868	-0.640098	-0.705333
E9QAE4;A0A286YE36;O88491	E9QAE4;A0A286YE36;O88491	Histone-lysine N-methyltransferase;Histone-lysine N-methyltransferase, H3 lysine-36 and H4 lysine-20 specific	Nsd1	10.7247	10.5823	11.6094	10.5051	12.026	11.9038	11.8947	12.1062	12.6665	11.6686	11.8984	anatomical structure morphogenesis;biological regulation;biosynthetic process;cellular biosynthetic process;cellular component organization;cellular component organization at cellular level;cellular component organization or biogenesis;cellular component organization or biogenesis at cellular level;cellular macromolecule biosynthetic process;cellular macromolecule metabolic process;cellular metab…	androgen receptor binding;binding;catalytic activity;cation binding;chromatin binding;estrogen receptor binding;histone methyltransferase activity;histone methyltransferase activity (H3-K36 specific);histone methyltransferase activity (H4-K20 specific);histone-lysine N-methyltransferase activity;hormone receptor binding;ion binding;lysine N-methyltransferase activity;metal ion binding;methyltrans…	cell part;chromosome;histone methyltransferase complex;intracellular membrane-bounded organelle;intracellular non-membrane-bounded organelle;intracellular organelle;intracellular organelle part;intracellular part;macromolecular complex;membrane-bounded organelle;methyltransferase complex;non-membrane-bounded organelle;nuclear part;nucleolus;nucleoplasm part;nucleus;organelle;organelle part;protei…	Activator;Chromatinregulator;Chromosome;Completeproteome;Developmentalprotein;Metal-binding;Methyltransferase;Nucleus;Phosphoprotein;Proteomicsidentification;Receptor;Referenceproteome;Repeat;Repressor;S-adenosyl-L-methionine;Transcription;Transcriptionregulation;Transferase;Zinc;Zinc-finger	3	3	3	1.9	1.9	1.9	296.36	0.00053763	4.2479	454670	7	0.00493638	0.0424444	-1.12735	-3.12767	0.026716	0.149926	-1.2225	-2.4758
P83882;A0A2I3BPG9;A0A0A6YW33	P83882;A0A2I3BPG9;A0A0A6YW33	60S ribosomal protein L36a	Rpl36a;Gm6525	15.4923	15.2122	14.9796	15.4446	15.3803	14.924	14.9399	15.0174	14.8567	14.7733	14.5689	biosynthetic process;cellular biosynthetic process;cellular macromolecule biosynthetic process;cellular macromolecule metabolic process;cellular metabolic process;cellular process;cellular protein metabolic process;macromolecule biosynthetic process;macromolecule metabolic process;metabolic process;primary metabolic process;protein metabolic process;translation	structural constituent of ribosome;structural molecule activity	cell part;cytoplasmic part;intracellular non-membrane-bounded organelle;intracellular organelle;intracellular part;macromolecular complex;non-membrane-bounded organelle;organelle;ribonucleoprotein complex;ribosome	Completeproteome;Cytoplasm;Referenceproteome;Ribonucleoprotein;Ribosomalprotein	2	2	2	15.1	15.1	15.1	12.441	0	12.779	5018900	23	0.222289	0.348724	0.216744	0.836185	0.0172555	0.182917	0.549171	2.13822
A0A2I3BPN6;E9QAP7	A0A2I3BPN6;E9QAP7		Taf4a	11.3123	10.0279	11.8064	9.85888	11.0926	11.4067	11.3999	11.4687	10.2806	11.036	11.0418	biological regulation;biosynthetic process;cellular biosynthetic process;cellular macromolecule biosynthetic process;cellular macromolecule metabolic process;cellular metabolic process;cellular nitrogen compound metabolic process;cellular process;macromolecule biosynthetic process;macromolecule metabolic process;metabolic process;nitrogen compound metabolic process;nucleic acid metabolic process;…	binding;DNA binding;nucleic acid binding;nucleic acid binding transcription factor activity;sequence-specific DNA binding transcription factor activity	cell part;cytoplasm;histone acetyltransferase complex;histone methyltransferase complex;intracellular membrane-bounded organelle;intracellular organelle;intracellular organelle part;intracellular part;macromolecular complex;membrane-bounded organelle;methyltransferase complex;MLL1 complex;nuclear part;nucleoplasm;nucleoplasm part;nucleus;organelle;organelle part;protein complex;SAGA-type complex;…	Completeproteome;Proteomicsidentification;Referenceproteome	2	2	2	2.3	2.3	2.3	104.16	0.00052383	3.9262	296710	4	0.269854	0.257917	-0.5906	-1.00799	0.956311	0.970817	-0.0348024	-0.049408
E9Q784;A0A2I3BPQ5	E9Q784;A0A2I3BPQ5		Zc3h13	13.4546	13.1553	13.291	13.0446	13.1919	12.6512	13.1327	12.9192	13.4404	12.9454	12.0545		binding;cation binding;ion binding;metal ion binding		Completeproteome;Metal-binding;Proteomicsidentification;Referenceproteome	6	6	6	4.3	4.3	4.3	203.75	0	15.001	2324300	17	0.132757	0.239062	0.262646	1.04614	0.286964	0.508357	0.422959	0.929556
A0A2I3BPT1;A0A2I3BQZ9;Q3TWF3;P12023-2;P12023;A0A2I3BR03;P12023-3	A0A2I3BPT1;A0A2I3BQZ9;Q3TWF3;P12023-2;P12023;A0A2I3BR03;P12023-3	Amyloid beta A4 protein;N-APP;Soluble APP-alpha;Soluble APP-beta;C99;Beta-amyloid protein 42;Beta-amyloid protein 40;C83;P3(42);P3(40);C80;Gamma-secretase C-terminal fragment 59;Gamma-secretase C-terminal fragment 57;Gamma-secretase C-terminal fragment 50;C31	App	13.1451	13.8767	12.7339	12.9499	11.0514	11.4405	12.6369	10.7337	12.3897	12.1618	12.7269	adult behavior;adult locomotory behavior;alcohol metabolic process;anatomical structure development;anatomical structure morphogenesis;apoptosis;associative learning;axon cargo transport;axon choice point recognition;axon midline choice point recognition;axonogenesis;behavior;behavioral interaction between organisms;biological adhesion;biological regulation;calcium ion homeostasis;cation homeosta…	acetylcholine receptor binding;binding;carbohydrate binding;cation binding;DNA binding;endopeptidase inhibitor activity;endopeptidase regulator activity;enzyme activator activity;enzyme binding;enzyme inhibitor activity;enzyme regulator activity;glycosaminoglycan binding;heparin binding;identical protein binding;ion binding;metal ion binding;nucleic acid binding;pattern binding;peptidase activato…	apical part of cell;axon;cell junction;cell part;cell projection;cell projection part;cell surface;cell-cell junction;ciliary rootlet;cilium part;coated pit;coated vesicle;cytoplasm;cytoplasmic membrane-bounded vesicle;cytoplasmic part;cytoplasmic vesicle;cytoskeletal part;dendritic shaft;dendritic spine;endosome;ER to Golgi transport vesicle;extracellular membrane-bounded organelle;extracellular…	3D-structure;Alternativesplicing;Amyloid;Apoptosis;Celladhesion;Coatedpit;Completeproteome;Copper;Disulfidebond;Endocytosis;Glycoprotein;Heparin-binding;Iron;Membrane;Metal-binding;Notchsignalingpathway;Phosphoprotein;Proteaseinhibitor;Referenceproteome;Serineproteaseinhibitor;Signal;Transmembrane;Transmembranehelix;Zinc	5	5	4	7.9	7.9	6.8	82.785	0	8.3504	1307100	12	0.0123661	0.0439	1.71078	2.92629	0.068463	0.245442	0.750276	1.76924
A0A2I3BPW7;O89051	A0A2I3BPW7;O89051	Integral membrane protein 2B;BRI2, membrane form;BRI2 intracellular domain;BRI2C, soluble form;Bri23 peptide	Itm2b	10.9403	10.4866	10.0054	9.94855	10.1936	10.954	11.2109	11.0027	11.0809	10.4258	11.6255	biological regulation;negative regulation of amyloid precursor protein biosynthetic process;negative regulation of biological process;negative regulation of biosynthetic process;negative regulation of cellular biosynthetic process;negative regulation of cellular macromolecule biosynthetic process;negative regulation of cellular metabolic process;negative regulation of cellular process;negative re…	adenyl nucleotide binding;adenyl ribonucleotide binding;ATP binding;beta-amyloid binding;binding;nucleotide binding;protein binding;purine nucleotide binding;purine ribonucleoside triphosphate binding;purine ribonucleotide binding;ribonucleotide binding	cell part;cytoplasmic part;cytoplasmic vesicle membrane;cytoplasmic vesicle part;endosomal part;endosome membrane;extracellular membrane-bounded organelle;extracellular organelle;extracellular region part;extracellular space;extracellular vesicular exosome;Golgi apparatus;Golgi apparatus part;Golgi membrane;Golgi-associated vesicle membrane;integral to membrane;integral to organelle membrane;intr…	Cellmembrane;Completeproteome;Disulfidebond;Endosome;Glycoprotein;Golgiapparatus;Membrane;Referenceproteome;Secreted;Signal-anchor;Transmembrane;Transmembranehelix	2	2	2	20.1	20.1	20.1	16.204	0	6.9223	168560	2	NaN	1	0	NaN	0.140698	0.32514	-0.69889	-1.39894
A0A2I3BRB9;Z4YM84;E9QNH7;A0A2I3BQH8;A0A2I3BQ50;Q5XG73-2;Q5XG73-3;Q5XG73	A0A2I3BRB9;Z4YM84;E9QNH7;A0A2I3BQH8;A0A2I3BQ50;Q5XG73-2;Q5XG73-3;Q5XG73	Acyl-CoA-binding domain-containing protein 5	Acbd5	12.3414	13.3949	11.2834	12.586	12.376	11.9629	10.7402	10.8938	10.875	10.8711	10.0999	autophagy;catabolic process;cellular catabolic process;cellular component organization;cellular component organization at cellular level;cellular component organization or biogenesis;cellular component organization or biogenesis at cellular level;cellular metabolic process;cellular process;establishment of localization;metabolic process;organelle organization;peroxisome degradation;peroxisome org…	binding;carboxylic acid binding;coenzyme binding;cofactor binding;fatty acid binding;fatty-acyl-CoA binding;lipid binding;monocarboxylic acid binding	cell part;cytoplasmic part;integral to membrane;intracellular membrane-bounded organelle;intracellular organelle;intracellular organelle part;intracellular part;intrinsic to membrane;membrane;membrane part;membrane-bounded organelle;microbody;microbody membrane;microbody part;nuclear part;nucleoplasm;nucleus;organelle;organelle membrane;organelle part;peroxisomal membrane;peroxisomal part;peroxis…	Acetylation;Alternativesplicing;Autophagy;Coiledcoil;Completeproteome;Lipid-binding;Membrane;Peroxisome;Phosphoprotein;Proteomicsidentification;Referenceproteome;Transmembrane;Transmembranehelix;Transport	2	2	2	4.3	4.3	4.3	53.729	0.00052521	3.9677	579550	7	0.175675	0.153842	0.908207	1.3131	0.0240387	0.149057	1.78607	2.71262
A0A2I3BQP6;Q923T9-3;Q923T9-2;Q923T9;A0A286YCH4	A0A2I3BQP6;Q923T9-3;Q923T9-2;Q923T9	Calcium/calmodulin-dependent protein kinase type II subunit gamma	Camk2g	13.3534	13.5294	13.4828	13.477	13.0885	13.1849	12.8081	13.3144	13.7079	13.8295	14.2102	anatomical structure development;calcium ion transport;cation transport;cell cycle process;cell differentiation;cellular component assembly;cellular component organization;cellular component organization or biogenesis;cellular developmental process;cellular macromolecule metabolic process;cellular metabolic process;cellular process;cellular protein metabolic process;developmental process;divalent…	adenyl nucleotide binding;adenyl ribonucleotide binding;ATP binding;binding;calmodulin-dependent protein kinase activity;catalytic activity;identical protein binding;kinase activity;nucleotide binding;phosphotransferase activity, alcohol group as acceptor;protein binding;protein dimerization activity;protein homodimerization activity;protein kinase activity;protein serine/threonine kinase activit…	cell part;cytoplasmic part;endoplasmic reticulum membrane;endoplasmic reticulum part;intracellular organelle part;intracellular part;membrane;membrane part;organelle membrane;organelle part;sarcoplasmic reticulum membrane	Alternativesplicing;ATP-binding;Calmodulin-binding;Completeproteome;Developmentalprotein;Differentiation;Kinase;Membrane;Neurogenesis;Nucleotide-binding;Phosphoprotein;Referenceproteome;Sarcoplasmicreticulum;Serine/threonine-proteinkinase;Transferase	13	5	1	29.7	10.8	2.3	63.239	0	86.715	4310000	49	0.0191494	0.0850476	0.361686	1.69133	0.0194097	0.211823	-0.455214	-1.94383
E9PZM7;A0A2I3BQU5;A0A2I3BRQ7	E9PZM7;A0A2I3BQU5;A0A2I3BRQ7		Scaf11	12.1439	13.3297	13.4707	12.1778	13.4588	13.4383	13.0464	13.2689	12.8195	12.5009	12.7879	cellular component assembly;cellular component assembly at cellular level;cellular component organization;cellular component organization at cellular level;cellular component organization or biogenesis;cellular component organization or biogenesis at cellular level;cellular macromolecular complex assembly;cellular macromolecular complex subunit organization;cellular macromolecule metabolic proces…	binding;cation binding;ion binding;metal ion binding;transition metal ion binding;zinc ion binding	cell part;intracellular membrane-bounded organelle;intracellular non-membrane-bounded organelle;intracellular organelle;intracellular organelle part;intracellular part;membrane-bounded organelle;non-membrane-bounded organelle;nuclear part;nucleolus;nucleoplasm;nucleus;organelle;organelle part	Completeproteome;Metal-binding;Proteomicsidentification;Referenceproteome;Zinc;Zinc-finger	4	4	4	3.4	3.4	3.4	162.1	0	14.457	1443000	21	0.209114	0.216763	-0.522594	-1.10842	0.864673	0.922662	0.0776999	0.145743
A0A2I3BQV4;Q9QX96	A0A2I3BQV4;Q9QX96	Sal-like protein 2	Sall2	11.6082	11.1047	11.0557	11.4082	10.1858	11.6101	11.038	10.3843	11.2038	10.8124	11.216	anatomical structure development;biological regulation;biosynthetic process;cellular biosynthetic process;cellular macromolecule biosynthetic process;cellular macromolecule metabolic process;cellular metabolic process;cellular nitrogen compound metabolic process;cellular process;developmental process;eye development;macromolecule biosynthetic process;macromolecule metabolic process;metabolic proc…	binding;cation binding;DNA binding;ion binding;metal ion binding;nucleic acid binding	cell part;intracellular membrane-bounded organelle;intracellular organelle;intracellular part;membrane-bounded organelle;nucleus;organelle	Completeproteome;DNA-binding;Isopeptidebond;Metal-binding;Nucleus;Phosphoprotein;Referenceproteome;Repeat;Transcription;Transcriptionregulation;Ublconjugation;Zinc;Zinc-finger	3	2	2	5.7	4.4	4.4	104.34	0	10.747	323710	4	0.210959	0.222943	0.489625	1.08888	0.305824	0.597628	0.216787	0.747243
A0A2I3BR81;A0A2I3BQR1;A0A2I3BRL0;Q91X76;A0A2I3BPH8	A0A2I3BR81;A0A2I3BQR1;A0A2I3BRL0;Q91X76		Nt5dc2	13.0182	13.9591	13.2107	13.3465	11.9651	13.3149	10.7724	12.8615	13.476	13.7988	14.1962	cellular metabolic process;cellular process;dephosphorylation;metabolic process;phosphate-containing compound metabolic process;phosphorus metabolic process	5'-nucleotidase activity;catalytic activity;hydrolase activity;hydrolase activity, acting on ester bonds;nucleotidase activity;phosphatase activity;phosphoric ester hydrolase activity		Completeproteome;Proteomicsidentification;Referenceproteome	7	7	7	16.1	16.1	16.1	63.858	0	28.615	2375100	28	0.100818	0.089477	1.15518	1.65907	0.198588	0.423068	-0.440031	-1.10829
A0A2I3BRK6;Q9JIX0;A0A2I3BQB4;A0A2I3BRR5;A0A2I3BQK0;A0A2I3BQ37	A0A2I3BRK6;Q9JIX0	Transcription and mRNA export factor ENY2	Eny2	15.0094	14.8894	15.1546	14.6445	15.2603	15.2663	15.0345	15.4821	15.357	14.8302	15.1678	biological regulation;biosynthetic process;cellular biosynthetic process;cellular component organization;cellular component organization at cellular level;cellular component organization or biogenesis;cellular component organization or biogenesis at cellular level;cellular macromolecule metabolic process;cellular metabolic process;cellular nitrogen compound metabolic process;cellular process;cell…	ligand-dependent nuclear receptor transcription coactivator activity;protein binding transcription factor activity;transcription coactivator activity;transcription cofactor activity;transcription factor binding transcription factor activity	cell part;DUBm complex;histone acetyltransferase complex;intracellular organelle part;intracellular part;macromolecular complex;membrane part;nuclear part;nuclear pore;nucleoplasm part;organelle part;pore complex;protein complex;SAGA complex;SAGA-type complex;transcription export complex 2	Activator;Chromatinregulator;Completeproteome;mRNAtransport;Nuclearporecomplex;Nucleus;Proteintransport;Referenceproteome;Transcription;Transcriptionregulation;Translocation;Transport	3	3	3	36.5	36.5	36.5	10.984	0	18.389	5028800	28	0.0549014	0.136016	-0.336331	-1.39313	0.334249	0.629708	-0.193841	-0.688703
Q91VM5;A0A2I3BRL8;A0A2I3BQC0	Q91VM5;A0A2I3BRL8	RNA binding motif protein, X-linked-like-1	Rbmxl1	15.5675	15.4378	15.7822	15.3036	15.3154	15.3447	15.42	15.4201	15.3113	15.0615	14.8544	biological regulation;biosynthetic process;cellular biosynthetic process;cellular component assembly;cellular component organization;cellular component organization or biogenesis;cellular macromolecule biosynthetic process;cellular macromolecule metabolic process;cellular metabolic process;cellular nitrogen compound metabolic process;cellular process;cellular response to chemical stimulus;cellula…	binding;chromatin binding;core promoter binding;DNA binding;mRNA binding;nucleic acid binding;nucleotide binding;regulatory region DNA binding;regulatory region nucleic acid binding;RNA binding;transcription regulatory region DNA binding	catalytic step 2 spliceosome;cell part;chromatin;chromosomal part;euchromatin;extracellular membrane-bounded organelle;extracellular organelle;extracellular region part;extracellular vesicular exosome;intracellular membrane-bounded organelle;intracellular organelle;intracellular organelle part;intracellular part;macromolecular complex;membrane-bounded organelle;membrane-bounded vesicle;nuclear ch…	Completeproteome;mRNAprocessing;mRNAsplicing;Nucleus;Phosphoprotein;Referenceproteome;Ribonucleoprotein;RNA-binding	30	9	9	55.2	20.6	20.6	42.161	0	103.69	21173000	128	0.210193	0.419293	0.147725	0.719581	0.0410747	0.257961	0.447061	1.69658
A0A2R8VHF9;E9QPE7;A0A338P6K2;O08638-2;O08638	A0A2R8VHF9;E9QPE7;A0A338P6K2;O08638-2;O08638	Myosin-11	Myh11	15.3857	11.466	15.3628	10.3205	15.1096	15.1972	14.8023	9.78528	10.3421	10.8392	10.9502	actin cytoskeleton organization;actin filament-based process;anatomical structure development;anatomical structure formation involved in morphogenesis;cardiac muscle fiber development;cell development;cellular component assembly;cellular component assembly at cellular level;cellular component assembly involved in morphogenesis;cellular component organization;cellular component organization at cel…	adenyl nucleotide binding;adenyl ribonucleotide binding;ATP binding;binding;catalytic activity;hydrolase activity;hydrolase activity, acting on acid anhydrides;hydrolase activity, acting on acid anhydrides, in phosphorus-containing anhydrides;motor activity;nucleoside-triphosphatase activity;nucleotide binding;purine nucleotide binding;purine ribonucleoside triphosphate binding;purine ribonucleot…	actin filament bundle;actomyosin;brush border;cell part;cell projection;contractile fiber;contractile fiber part;cytoplasmic membrane-bounded vesicle;cytoplasmic part;cytoplasmic vesicle;cytoskeletal part;extracellular membrane-bounded organelle;extracellular organelle;extracellular region part;extracellular vesicular exosome;intracellular membrane-bounded organelle;intracellular non-membrane-bou…	Actin-binding;Alternativesplicing;ATP-binding;Calmodulin-binding;Coiledcoil;Completeproteome;Cytoplasm;Directproteinsequencing;Methylation;Motorprotein;Muscleprotein;Myosin;Nucleotide-binding;Phosphoprotein;Proteomicsidentification;Referenceproteome;Thickfilament	14	2	2	7.2	1	1	223.35	0.0014423	2.9308	3211400	12	0.761858	0.744783	-0.589852	-0.300989	0.181791	0.312535	2.42326	1.45697
A0A2R8VHH1;Q99P88	A0A2R8VHH1;Q99P88	Nuclear pore complex protein Nup155	Nup155	13.4436	13.7925	13.7263	13.6624	12.9062	13.6715	12.2706	13.5696	14.0847	14.2111	14.225	cellular component organization;cellular component organization or biogenesis;cellular membrane organization;cellular process;establishment of localization;establishment of localization in cell;establishment of protein localization;establishment of RNA localization;intracellular protein transport;intracellular transport;membrane organization;mRNA export from nucleus;mRNA transport;nuclear envelop…	structural constituent of nuclear pore;structural molecule activity	cell part;envelope;intracellular organelle part;intracellular part;macromolecular complex;membrane;membrane part;nuclear envelope;nuclear membrane;nuclear part;nuclear pore;organelle envelope;organelle membrane;organelle part;pore complex;protein complex	Completeproteome;Disulfidebond;Glycoprotein;Membrane;mRNAtransport;Nuclearporecomplex;Nucleus;Phosphoprotein;Proteintransport;Referenceproteome;Translocation;Transport	13	13	13	13.3	13.3	13.3	150.14	0	35.231	5067600	56	0.149993	0.16323	0.551724	1.27027	0.0031072	0.141079	-0.517374	-2.62606
A0A2R8VHK1;Q9D0M3-2;Q9D0M3	A0A2R8VHK1;Q9D0M3-2;Q9D0M3	Cytochrome c1, heme protein, mitochondrial	Cyc1	11.6234	12.2733	11.9017	11.3848	11.1614	10.8792	11.2914	11.674	11.9563	11.889	13.0876	metabolic process;oxidation-reduction process;response to chemical stimulus;response to endogenous stimulus;response to glucagon stimulus;response to hormone stimulus;response to organic substance;response to peptide hormone stimulus;response to stimulus	binding;cation binding;electron carrier activity;heme binding;ion binding;iron ion binding;metal ion binding;tetrapyrrole binding;transition metal ion binding	cell part;cytoplasmic part;integral to membrane;intracellular membrane-bounded organelle;intracellular organelle;intracellular organelle part;intracellular part;intrinsic to membrane;membrane;membrane part;membrane-bounded organelle;mitochondrial inner membrane;mitochondrial membrane;mitochondrial part;mitochondrion;nucleus;organelle;organelle inner membrane;organelle membrane;organelle part;resp…	Alternativesplicing;Completeproteome;Directproteinsequencing;Electrontransport;Heme;Iron;Membrane;Metal-binding;Mitochondrion;Mitochondrioninnermembrane;Referenceproteome;Respiratorychain;Transitpeptide;Transmembrane;Transmembranehelix;Transport	3	3	3	22.4	22.4	22.4	17.861	0	12.201	816920	10	0.0744705	0.10684	0.544286	1.54437	0.250139	0.450997	-0.515141	-1.03837
A0A2R8VK79;Q9JJ43-2;Q9JJ43-4;Q9JJ43;Q9JJ43-3;A0A2R8VI79;Q8BP71-5;A0A2R8W6K5;A0A2I3BRU6;A0A2K6EDK7;Q9JJ43-6;A0A2I3BRA9;Q9JJ43-5;Q8BP71-6;A0A2I3BR20;Q9JJ43-7;A0A2R8VHB5	A0A2R8VK79;Q9JJ43-2;Q9JJ43-4;Q9JJ43;Q9JJ43-3;A0A2R8VI79;Q8BP71-5;A0A2R8W6K5;A0A2I3BRU6;A0A2K6EDK7;Q9JJ43-6;A0A2I3BRA9;Q9JJ43-5;Q8BP71-6	RNA binding protein fox-1 homolog 1;RNA binding protein fox-1 homolog 2	Rbfox1;Rbfox2	14.2452	14.5105	14.2697	14.3482	13.6325	14.0689	14.151	14.3578	14.2871	14.3513	14.6336	anatomical structure morphogenesis;biological regulation;cell migration;cell migration in hindbrain;cell motility;cell part morphogenesis;cell projection morphogenesis;cell projection organization;cellular component morphogenesis;cellular component movement;cellular component organization;cellular component organization at cellular level;cellular component organization or biogenesis;cellular comp…	binding;mRNA binding;nucleic acid binding;nucleotide binding;protein binding;protein binding transcription factor activity;protein C-terminus binding;RNA binding;transcription cofactor activity;transcription corepressor activity;transcription factor binding;transcription factor binding transcription factor activity	cell part;cytoplasm;cytoplasmic part;Golgi apparatus part;intracellular membrane-bounded organelle;intracellular organelle;intracellular organelle part;intracellular part;membrane-bounded organelle;nuclear part;nucleoplasm;nucleus;organelle;organelle part;trans-Golgi network	Alternativesplicing;Completeproteome;Cytoplasm;mRNAprocessing;mRNAsplicing;Nucleus;Referenceproteome;RNA-binding	9	9	2	26.8	26.8	12.6	42.535	0	65.988	6383300	72	0.126403	0.218399	0.290854	1.10195	0.510286	0.797947	-0.080615	-0.37709
Q9EPU4;A0A2R8VK76;A0A2R8VI46	Q9EPU4;A0A2R8VK76	Cleavage and polyadenylation specificity factor subunit 1	Cpsf1	12.4546	12.8434	12.6949	13.0231	12.11	12.2413	10.8485	12.3453	12.5318	12.8012	12.5225	cellular macromolecule metabolic process;cellular metabolic process;cellular nitrogen compound metabolic process;cellular process;macromolecule metabolic process;metabolic process;mRNA 3'-end processing;mRNA cleavage;mRNA metabolic process;mRNA polyadenylation;mRNA processing;nitrogen compound metabolic process;nucleic acid metabolic process;nucleic acid phosphodiester bond hydrolysis;nucleobase-…	binding;mRNA 3'-UTR binding;mRNA binding;nucleic acid binding;RNA binding	cell part;intracellular organelle part;intracellular part;macromolecular complex;mRNA cleavage and polyadenylation specificity factor complex;mRNA cleavage factor complex;nuclear part;nucleoplasm part;organelle part;protein complex	Completeproteome;mRNAprocessing;Nucleus;Referenceproteome;RNA-binding	7	7	7	5.5	5.5	5.5	160.82	0	13.241	1846500	24	0.0571343	0.0714286	0.867694	1.84858	0.43998	0.722215	0.135447	0.517894
A0A2R8W6Y5;A0A2R8VKL5;E9Q066;G3X9Q6;Q8BWW4	A0A2R8W6Y5;A0A2R8VKL5;E9Q066;G3X9Q6;Q8BWW4	La-related protein 4	Larp4	11.5538	14.2153	10.42	12.1083	11.1438	9.3859	10.2413	9.72726	10.6096	11.4207	10.8728	biological regulation;cellular component organization;cellular component organization at cellular level;cellular component organization or biogenesis;cellular component organization or biogenesis at cellular level;cellular process;cytoskeleton organization;organelle organization;regulation of anatomical structure morphogenesis;regulation of biological process;regulation of cell morphogenesis;regu…		cell part;membrane	Acetylation;Completeproteome;Phosphoprotein;Proteomicsidentification;Referenceproteome;RNA-binding	2	2	2	3.8	3.8	3.8	67.487	0.00052659	3.9964	1414400	5	0.0692367	0.0680708	1.94978	1.98422	0.302113	0.451697	1.10662	1.04184
A0A2R8W6R3;P62878	A0A2R8W6R3;P62878	E3 ubiquitin-protein ligase RBX1;E3 ubiquitin-protein ligase RBX1, N-terminally processed	Rbx1	12.6447	12.8003	13.1732	12.8914	10.5685	10.1936	11.4636	10.4617	12.9045	10.6901	11.4436	catabolic process;cellular catabolic process;cellular macromolecule catabolic process;cellular macromolecule metabolic process;cellular metabolic process;cellular nitrogen compound metabolic process;cellular process;cellular protein metabolic process;cellular response to stimulus;cellular response to stress;DNA metabolic process;DNA repair;macromolecule catabolic process;macromolecule metabolic p…	acid-amino acid ligase activity;binding;catalytic activity;cation binding;eukaryotic initiation factor 4E binding;ion binding;ligase activity;ligase activity, forming carbon-nitrogen bonds;metal ion binding;NEDD8 ligase activity;protein binding;small conjugating protein ligase activity;transition metal ion binding;translation initiation factor binding;ubiquitin-protein ligase activity;ubiquitin-u…	anaphase-promoting complex;cell part;Cul2-RING ubiquitin ligase complex;Cul3-RING ubiquitin ligase complex;CUL4 RING ubiquitin ligase complex;Cul4A-RING ubiquitin ligase complex;Cul4B-RING ubiquitin ligase complex;Cul5-RING ubiquitin ligase complex;Cul7-RING ubiquitin ligase complex;cullin-RING ubiquitin ligase complex;cytoplasmic part;cytoplasmic ubiquitin ligase complex;cytosol;intracellular or…	3D-structure;Acetylation;Completeproteome;Cytoplasm;DNAdamage;DNArepair;Ligase;Metal-binding;Nucleus;Phosphoprotein;Referenceproteome;Ublconjugationpathway;Zinc;Zinc-finger	2	2	2	22.9	22.9	22.9	9.1173	0	14.082	848210	12	0.000306524	0.0377143	2.20558	5.55623	0.0851691	0.237151	1.19802	1.81666
A0A2R8W6V9;Q9Z1S5-2;A0A5F8MPL6;A0A571BE69;Q9Z1S5;A0A2R8VHR7;A0A2R8VHB2	A0A2R8W6V9;Q9Z1S5-2;A0A5F8MPL6;A0A571BE69;Q9Z1S5	Neuronal-specific septin-3	2023-09-03	13.0761	13.5669	12.3264	13.4824	12.0463	12.6097	12.4559	12.6388	12.8517	13.0408	13.2279	cell cycle;cell division;cellular process	binding;GTP binding;guanyl nucleotide binding;guanyl ribonucleotide binding;nucleotide binding;purine nucleotide binding;purine ribonucleoside triphosphate binding;purine ribonucleotide binding;ribonucleotide binding	cell junction;cell part;cytoplasm;cytoskeleton;intracellular non-membrane-bounded organelle;intracellular organelle;intracellular part;non-membrane-bounded organelle;organelle;synapse	Alternativesplicing;Cellcycle;Celldivision;Celljunction;Completeproteome;Cytoplasm;Cytoskeleton;Directproteinsequencing;GTP-binding;Nucleotide-binding;Phosphoprotein;Referenceproteome;Synapse	7	7	7	22.3	22.3	22.3	39.159	0	33.796	3089500	33	0.0753363	0.0920137	0.675268	1.6295	0.842202	0.916222	0.0728014	0.162786
A0A338P6S3;A0A338P695;Q6ZPR5-5;Q6ZPR5-3;Q6ZPR5-2;Q6ZPR5-4;Q6ZPR5;A0A338P735;A0A338P7L1	A0A338P6S3;A0A338P695;Q6ZPR5-5;Q6ZPR5-3;Q6ZPR5-2;Q6ZPR5-4;Q6ZPR5;A0A338P735;A0A338P7L1	Sphingomyelin phosphodiesterase 4	Smpd4	10.5328	10.7616	11.9422	10.9664	9.92239	10.454	10.7416	11.1155	11.0912	11.3209	11.6915	biosynthetic process;catabolic process;cellular biosynthetic process;cellular catabolic process;cellular lipid catabolic process;cellular lipid metabolic process;cellular metabolic process;cellular process;cellular response to chemical stimulus;cellular response to cytokine stimulus;cellular response to organic substance;cellular response to stimulus;cellular response to tumor necrosis factor;cer…	binding;catalytic activity;cation binding;hydrolase activity;hydrolase activity, acting on ester bonds;ion binding;lipase activity;metal ion binding;phospholipase activity;phosphoric diester hydrolase activity;phosphoric ester hydrolase activity;sphingomyelin phosphodiesterase activity;sphingomyelin phosphodiesterase D activity	cell part;cytoplasmic part;endoplasmic reticulum;endoplasmic reticulum membrane;endoplasmic reticulum part;Golgi apparatus;Golgi apparatus part;Golgi membrane;integral to membrane;intracellular membrane-bounded organelle;intracellular organelle;intracellular organelle part;intracellular part;intrinsic to membrane;membrane;membrane part;membrane-bounded organelle;organelle;organelle membrane;organ…	Alternativesplicing;Completeproteome;Endoplasmicreticulum;Golgiapparatus;Hydrolase;Magnesium;Membrane;Metal-binding;Phosphoprotein;Referenceproteome;Transmembrane;Transmembranehelix	2	2	2	4.2	4.2	4.2	81.799	0.00052247	3.9063	229410	3	0.263658	0.269156	0.492347	0.986116	0.458488	0.662488	-0.317128	-0.640684
A0A338P6E5;G3UZL5;A0A338P6I6;Q62108-3;Q62108;Q62108-2;A0A338P7H1;A0A338P713;B1AR31;A0A338P6L4;A0A338P6H5;E9Q3Z8;F6UDT8;S4R2T8;Q91XM9-5	A0A338P6E5;G3UZL5;A0A338P6I6;Q62108-3;Q62108;Q62108-2	Disks large homolog 4	Dlg4	11.7391	10.8857	12.0985	11.4292	10.5889	11.104	10.8028	9.74291	12.1929	12.5572	12.2127	actin cytoskeleton organization;actin filament organization;actin filament-based process;activation of protein kinase activity;adaptive immune response;adaptive immune response based on somatic recombination of immune receptors built from immunoglobulin superfamily domains;alpha-amino-3-hydroxy-5-methyl-4-isoxazole propionate receptor clustering;amyloid precursor protein metabolic process;anatomi…	acetylcholine receptor binding;adrenergic receptor binding;beta-1 adrenergic receptor binding;binding;catalytic activity;channel regulator activity;D1 dopamine receptor binding;dopamine receptor binding;enzyme binding;glutamate receptor binding;G-protein-coupled receptor binding;guanylate kinase activity;ion channel binding;ionotropic glutamate receptor binding;kinase activity;kinase binding;L27 …	alpha-amino-3-hydroxy-5-methyl-4-isoxazolepropionic acid selective glutamate receptor complex;axon;axon part;basal lamina;basolateral plasma membrane;cell cortex part;cell junction;cell part;cell projection;cell projection cytoplasm;cell projection membrane;cell projection part;cell-cell junction;cerebellar mossy fiber;clathrin-coated vesicle;coated vesicle;cortical cytoskeleton;cytoplasm;cytopla…	3D-structure;Alternativesplicing;Celljunction;Cellmembrane;Cellprojection;Completeproteome;Lipoprotein;Membrane;Palmitate;Phosphoprotein;Postsynapticcellmembrane;Proteomicsidentification;Referenceproteome;Repeat;SH3domain;Synapse	7	7	6	18.8	18.8	15.1	73.848	0	12.115	1134900	10	0.0455415	0.0660657	0.978505	2.0013	0.0580135	0.234538	-0.782807	-1.86536
A0A338P6R8;A0A338P769;Q9Z2Q6;A0A338P729;B7ZNM7;A0A338P755	A0A338P6R8;A0A338P769;Q9Z2Q6;A0A338P729;B7ZNM7;A0A338P755	Septin-5	2023-09-05	13.0745	11.9492	11.5916	12.3342	12.1878	11.9143	11.9545	12.0236	12.6191	13.3667	10.5494	biological regulation;cell cycle;cell division;cellular process;regulation of biological process;regulation of cellular localization;regulation of cellular process;regulation of exocytosis;regulation of localization;regulation of secretion;regulation of transport;regulation of vesicle-mediated transport	binding;GTP binding;guanyl nucleotide binding;guanyl ribonucleotide binding;nucleotide binding;purine nucleotide binding;purine ribonucleoside triphosphate binding;purine ribonucleotide binding;ribonucleotide binding	axon part;axon terminus;cell cortex;cell part;cell projection part;clathrin-coated vesicle;coated vesicle;cytoplasmic membrane-bounded vesicle;cytoplasmic part;cytoplasmic vesicle;cytoskeleton;intracellular membrane-bounded organelle;intracellular non-membrane-bounded organelle;intracellular organelle;intracellular part;membrane;membrane-bounded organelle;membrane-bounded vesicle;neuron projectio…	Cellcycle;Celldivision;Coiledcoil;Completeproteome;Cytoplasm;Cytoskeleton;Directproteinsequencing;GTP-binding;Nucleotide-binding;Phosphoprotein;Referenceproteome	4	4	4	11.8	11.8	11.8	41.949	0	9.4419	1085600	16	0.526367	0.57921	0.217351	0.513527	0.943998	0.962995	0.0589918	0.0656286
E9Q4N6;E9Q6R4;E9Q4N7;A0A338P6U8	E9Q4N6;E9Q6R4;E9Q4N7;A0A338P6U8		Arid1b	12.6449	10.7283	13.5373	12.1684	11.9129	9.76544	10.7514	9.72289	11.152	11.4633	12.0412	cellular component organization;cellular component organization at cellular level;cellular component organization or biogenesis;cellular component organization or biogenesis at cellular level;cellular process;chromatin modification;chromatin organization;chromatin remodeling;chromosome organization;organelle organization	binding;DNA binding;nucleic acid binding	cell part;chromatin remodeling complex;cytoplasm;intracellular organelle part;intracellular part;macromolecular complex;nBAF complex;nuclear part;nucleoplasm;organelle part;protein complex;SWI/SNF complex;SWI/SNF-type complex	Completeproteome;Nucleus;Proteomicsidentification;Referenceproteome	2	2	2	1.3	1.3	1.3	191.23	0.0031689	2.3706	625570	4	0.0686326	0.0676827	1.73157	1.9641	0.369489	0.534676	0.717547	0.866745
A0A338P6W3;G5E8T2;O88196-5;O88196-4;O88196-3;O88196-6;O88196-2;O88196;A0A338P6J6;D3Z485;A0A0R4J1T2;D6RHT6;D6RDD2;D6RD03;D6RFU5	A0A338P6W3;G5E8T2;O88196-5;O88196-4;O88196-3;O88196-6;O88196-2;O88196	E3 ubiquitin-protein ligase TTC3	Ttc3	11.3705	11.7761	11.6914	11.8527	10.4264	10.7872	10.0766	11.2082	11.1553	10.8163	11.0734	biological regulation;catabolic process;cellular catabolic process;cellular macromolecule catabolic process;cellular macromolecule metabolic process;cellular metabolic process;cellular process;cellular protein metabolic process;macromolecule catabolic process;macromolecule metabolic process;macromolecule modification;metabolic process;modification-dependent macromolecule catabolic process;modific…	acid-amino acid ligase activity;binding;catalytic activity;cation binding;ion binding;ligase activity;ligase activity, forming carbon-nitrogen bonds;metal ion binding;small conjugating protein ligase activity;transition metal ion binding;ubiquitin-protein ligase activity;zinc ion binding	cell part;cytoplasmic part;intracellular membrane-bounded organelle;intracellular organelle;intracellular organelle part;intracellular part;membrane-bounded organelle;mitochondrion;nuclear part;nucleoplasm;nucleus;organelle;organelle part;vacuole	Alternativesplicing;Completeproteome;Ligase;Metal-binding;Nucleus;Phosphoprotein;Proteomicsidentification;Referenceproteome;Repeat;TPRrepeat;Ublconjugationpathway;Zinc;Zinc-finger	4	4	4	4.1	4.1	4.1	182.54	0	9.88	470370	10	0.00746988	0.042	1.04807	2.87295	0.00747042	0.137394	0.657696	2.6125
A0A338P7E5;A0A338P786;P68037;A0A338P702	A0A338P7E5;A0A338P786;P68037;A0A338P702	Ubiquitin-conjugating enzyme E2 L3	Ube2l3	10.7986	11.5783	12.3164	11.41	11.5916	11.3696	10.3308	10.2668	11.6448	11.7821	11.6119	biological regulation;biosynthetic process;cell proliferation;cellular biosynthetic process;cellular macromolecule biosynthetic process;cellular macromolecule metabolic process;cellular metabolic process;cellular nitrogen compound metabolic process;cellular process;cellular protein metabolic process;cellular response to chemical stimulus;cellular response to corticosteroid stimulus;cellular respo…	acid-amino acid ligase activity;adenyl nucleotide binding;adenyl ribonucleotide binding;ATP binding;binding;catalytic activity;ligase activity;ligase activity, forming carbon-nitrogen bonds;nucleotide binding;protein binding transcription factor activity;purine nucleotide binding;purine ribonucleoside triphosphate binding;purine ribonucleotide binding;ribonucleotide binding;small conjugating prot…	cell part;cytoplasm;intracellular membrane-bounded organelle;intracellular organelle;intracellular part;membrane-bounded organelle;nucleus;organelle	Acetylation;ATP-binding;Completeproteome;Cytoplasm;Ligase;Nucleotide-binding;Nucleus;Referenceproteome;Transcription;Transcriptionregulation;Ublconjugation;Ublconjugationpathway	2	2	2	37.7	37.7	37.7	14.121	0	19.312	326170	5	0.220196	0.208913	0.636164	1.1262	0.696524	0.82919	-0.153759	-0.325733
A0A338P7B7;P51807	A0A338P7B7;P51807	Dynein light chain Tctex-type 1	Dynlt1	13.8226	14.3482	13.5088	14.0287	13.4571	13.6678	12.8867	13.6805	14.0218	13.9518	14.1592	biological regulation;cell cycle phase;cell cycle process;cell division;cellular component organization;cellular component organization at cellular level;cellular component organization or biogenesis;cellular component organization or biogenesis at cellular level;cellular process;cytoskeleton organization;establishment of localization;establishment of localization in cell;establishment of mitotic…	catalytic activity;hydrolase activity;hydrolase activity, acting on acid anhydrides;hydrolase activity, acting on acid anhydrides, in phosphorus-containing anhydrides;motor activity;nucleoside-triphosphatase activity;pyrophosphatase activity	cell part;cytoplasmic dynein complex;cytoplasmic part;cytoskeletal part;dynein complex;Golgi apparatus;intracellular membrane-bounded organelle;intracellular non-membrane-bounded organelle;intracellular organelle;intracellular organelle part;intracellular part;macromolecular complex;membrane-bounded organelle;microtubule;microtubule associated complex;non-membrane-bounded organelle;organelle;orga…	Acetylation;Cellcycle;Celldivision;Completeproteome;Cytoplasm;Cytoskeleton;Dynein;Golgiapparatus;Microtubule;Mitosis;Motorprotein;Neurogenesis;Phosphoprotein;Referenceproteome;Transport	2	2	2	30.4	30.4	30.4	12.242	0	71.099	2425500	26	0.0968477	0.133488	0.504042	1.41449	0.608994	0.799738	-0.117181	-0.37212
A0A338P7L8;Q8BJF9	A0A338P7L8;Q8BJF9	Charged multivesicular body protein 2b	Chmp2b	10.8966	11.718	11.033	9.86335	10.5541	10.5144	9.83342	9.76944	12.507	10.8005	12.5164	anatomical structure homeostasis;biological regulation;cell cycle process;cellular component organization;cellular component organization at cellular level;cellular component organization or biogenesis;cellular component organization or biogenesis at cellular level;cellular homeostasis;cellular process;cognition;cytokinetic cell separation;cytokinetic process;endosome organization;establishment o…	binding;protein binding;protein domain specific binding	cell part;cytoplasm;cytoplasmic part;cytosol;endosomal part;endosome membrane;ESCRT III complex;extracellular membrane-bounded organelle;extracellular organelle;extracellular region part;extracellular vesicular exosome;intracellular;intracellular membrane-bounded organelle;intracellular organelle;intracellular organelle part;intracellular part;late endosome membrane;macromolecular complex;membran…	Acetylation;Coiledcoil;Completeproteome;Cytoplasm;Endosome;Membrane;Phosphoprotein;Proteintransport;Referenceproteome;Transport	2	2	2	9.6	9.6	9.6	23.528	0.0014808	3.1523	451570	5	0.155976	0.153205	0.709911	1.32019	0.166974	0.324623	-1.06355	-1.40299
A0A3B2W450;A0A3B2WCR6;Q62241	A0A3B2W450;A0A3B2WCR6;Q62241	U1 small nuclear ribonucleoprotein C	Snrpc	14.2292	14.5784	15.0607	14.4481	14.3058	14.7179	14.7225	14.9843	14.71	14.6392	14.6742	cellular component assembly;cellular component assembly at cellular level;cellular component organization;cellular component organization at cellular level;cellular component organization or biogenesis;cellular component organization or biogenesis at cellular level;cellular macromolecular complex assembly;cellular macromolecular complex subunit organization;cellular process;macromolecular complex…	binding;cation binding;ion binding;metal ion binding;mRNA binding;nucleic acid binding;RNA binding;single-stranded RNA binding;snRNA binding;transition metal ion binding;U1 snRNA binding;zinc ion binding	Cajal body;cell part;commitment complex;intracellular organelle part;intracellular part;macromolecular complex;nuclear body;nuclear part;nucleoplasm part;organelle part;prespliceosome;ribonucleoprotein complex;small nuclear ribonucleoprotein complex;spliceosomal complex;U1 snRNP;U2-type prespliceosome;U2-type spliceosomal complex	Acetylation;Completeproteome;Metal-binding;Nucleus;Phosphoprotein;Referenceproteome;Ribonucleoprotein;RNA-binding;Zinc;Zinc-finger	2	2	2	13.4	13.4	13.4	17.042	0	16.965	3966400	28	0.661527	0.727753	-0.103552	-0.318643	0.667124	0.83442	-0.0953837	-0.308775
A0A3B2WBH9;A0A3B2WCN9;Q9Z0U1	A0A3B2WBH9;A0A3B2WCN9;Q9Z0U1	Tight junction protein ZO-2	Tjp2	13.5888	13.338	14.2958	12.6984	12.8756	12.9269	12.6303	13.2912	12.3203	11.7413	12.2683	digestive system process;intestinal absorption;multicellular organismal process;response to chemical stimulus;response to organic substance;response to stimulus;system process	binding;binding, bridging;protein binding;protein binding, bridging;protein domain specific binding	cell junction;cell part;cell surface;cell-cell junction;cytoplasm;gap junction;intracellular membrane-bounded organelle;intracellular organelle;intracellular part;membrane;membrane-bounded organelle;nucleus;occluding junction;organelle;plasma membrane;tight junction	3D-structure;Celljunction;Cellmembrane;Completeproteome;Membrane;Nucleus;Phosphoprotein;Referenceproteome;Repeat;SH3domain;Tightjunction	16	16	16	17.6	17.6	17.6	131.1	0	27.934	4251100	54	0.175085	0.184	0.549277	1.20126	0.0224234	0.142258	1.37029	2.63406
A0A3B2WBL1;Q5XJF6;P53026;A0A3B2WDD2;A0A3B2W824;A0A3B2W820;A0A3B2WCA5;D6RE43	A0A3B2WBL1;Q5XJF6;P53026;A0A3B2WDD2;A0A3B2W824;A0A3B2W820	Ribosomal protein;60S ribosomal protein L10a	Rpl10a	15.9419	16.1079	16.042	16.1275	15.873	15.6951	15.6192	15.8453	16.2114	16.1988	16.062	biosynthetic process;cellular biosynthetic process;cellular macromolecule biosynthetic process;cellular macromolecule metabolic process;cellular metabolic process;cellular process;cellular protein metabolic process;macromolecule biosynthetic process;macromolecule metabolic process;metabolic process;primary metabolic process;protein metabolic process;translation	structural constituent of ribosome;structural molecule activity	adherens junction;anchoring junction;cell junction;cell part;cell-substrate adherens junction;cell-substrate junction;cytoplasm;cytoplasmic part;cytosolic large ribosomal subunit;extracellular membrane-bounded organelle;extracellular organelle;extracellular region part;extracellular vesicular exosome;focal adhesion;intracellular membrane-bounded organelle;intracellular non-membrane-bounded organe…	Acetylation;Completeproteome;Phosphoprotein;Proteomicsidentification;Referenceproteome;Ribonucleoprotein;Ribosomalprotein	9	9	9	37	37	37	24.744	0	93.373	23741000	107	0.00688432	0.0831045	0.296674	1.7087	0.168151	0.66598	-0.102558	-0.626611
A0A3B2WBM3;P62869;A6PWE0	A0A3B2WBM3;P62869	Transcription elongation factor B polypeptide 2	Tceb2	14.472	14.3171	14.2767	14.334	14.0693	14.265	13.7764	14.1289	14.0177	13.9496	14.0665	biological regulation;biosynthetic process;cellular biosynthetic process;cellular macromolecule metabolic process;cellular metabolic process;cellular nitrogen compound metabolic process;cellular process;cellular protein metabolic process;macromolecule metabolic process;macromolecule modification;metabolic process;nitrogen compound metabolic process;nucleic acid metabolic process;nucleobase-contai…		cell part;Cul2-RING ubiquitin ligase complex;Cul5-RING ubiquitin ligase complex;cullin-RING ubiquitin ligase complex;cytoplasmic part;cytoplasmic ubiquitin ligase complex;elongin complex;extracellular membrane-bounded organelle;extracellular organelle;extracellular region part;extracellular vesicular exosome;intracellular organelle part;intracellular part;macromolecular complex;membrane-bounded o…	3D-structure;Acetylation;Completeproteome;Nucleus;Referenceproteome;Transcription;Transcriptionregulation;Ublconjugationpathway	5	5	5	46.7	46.7	46.7	10.109	0	7.3234	3978900	31	0.040438	0.141255	0.29005	1.37217	0.00202752	0.184646	0.338678	2.14838
A0A3B2WCD8;Q3U0V1;A0A3B2W465;A0A0G2JE55;A0A0G2JGT1	A0A3B2WCD8;Q3U0V1	Far upstream element-binding protein 2	Khsrp	14.0959	14.1408	14.2184	13.8424	12.8133	13.5402	13.4116	13.8946	13.7362	13.7555	13.9294	biological regulation;biosynthetic process;catabolic process;cellular biosynthetic process;cellular catabolic process;cellular macromolecule biosynthetic process;cellular macromolecule catabolic process;cellular macromolecule metabolic process;cellular metabolic process;cellular nitrogen compound metabolic process;cellular process;establishment of localization;establishment of RNA localization;ma…	binding;DNA binding;mRNA binding;nucleic acid binding;RNA binding	cell part;cytoplasmic part;cytosol;intracellular non-membrane-bounded organelle;intracellular organelle;intracellular organelle part;intracellular part;macromolecular complex;membrane;non-membrane-bounded organelle;nuclear part;nucleoplasm;organelle;organelle part;ribonucleoprotein complex;RNA granule;stress granule	Acetylation;Completeproteome;Cytoplasm;DNA-binding;mRNAprocessing;mRNAsplicing;mRNAtransport;Nucleus;Phosphoprotein;Referenceproteome;Repeat;RNA-binding;Transcription;Transcriptionregulation;Transport	16	16	15	25.4	25.4	23.4	74.252	0	96	9209700	89	0.0330521	0.0690769	0.659415	1.94339	0.0579604	0.357147	0.267352	1.27835
A0A3Q4EBV4;Q3TJZ6	A0A3Q4EBV4;Q3TJZ6	Protein FAM98A	Fam98a	10.5024	11.5816	9.66599	9.88931	10.6878	10.4222	9.7132	10.9543	10.3377	12.3074	10.549			cell part;intracellular part;macromolecular complex;protein complex;tRNA-splicing ligase complex	Completeproteome;Referenceproteome	3	2	2	12.3	7.8	7.8	33.951	0.00053333	4.1473	412140	4	0.94766	0.956757	-0.0345614	-0.057127	0.409686	0.574414	-0.654864	-0.790752
A0A3Q4EH04;A0A3Q4L335;A0A3Q4L393;Q8BL97-3;Q8BL97-4;Q8BL97-2;Q8BL97;A0A3Q4EGP0	A0A3Q4EH04;A0A3Q4L335;A0A3Q4L393;Q8BL97-3;Q8BL97-4;Q8BL97-2;Q8BL97	Serine/arginine-rich splicing factor 7	Srsf7	17.989	17.7871	17.9132	17.7226	18.0629	17.8759	17.9246	17.9989	18.1209	17.8214	17.8517	biological regulation;cellular macromolecule metabolic process;cellular metabolic process;cellular nitrogen compound metabolic process;cellular process;establishment of localization;establishment of RNA localization;macromolecule metabolic process;metabolic process;mRNA metabolic process;mRNA processing;mRNA transport;negative regulation of biological process;negative regulation of cellular metab…	binding;cation binding;ion binding;metal ion binding;nucleotide binding;transition metal ion binding;zinc ion binding	cell part;cytoplasm;extracellular membrane-bounded organelle;extracellular organelle;extracellular region part;extracellular vesicular exosome;intracellular organelle part;intracellular part;membrane-bounded organelle;membrane-bounded vesicle;nuclear part;nucleoplasm;organelle;organelle part;vesicle	Acetylation;Alternativesplicing;Completeproteome;Cytoplasm;Metal-binding;mRNAprocessing;mRNAsplicing;mRNAtransport;Nucleus;Phosphoprotein;Referenceproteome;Repeat;Repressor;RNA-binding;Transport;Zinc;Zinc-finger	10	10	9	58.4	58.4	58.4	15.763	0	302.38	94223000	122	0.173357	0.469447	-0.112592	-0.651248	0.496247	0.797898	-0.0783408	-0.378786
Q6ZQL4;A0A3Q4EHN7;A0A3Q4EGD3	Q6ZQL4;A0A3Q4EHN7;A0A3Q4EGD3	WD repeat-containing protein 43	Wdr43	13.8097	13.6994	10.9724	11.2998	9.21779	9.77099	10.5688	13.7504	13.9177	10.3346	13.9718			cell part;intracellular non-membrane-bounded organelle;intracellular organelle;intracellular organelle part;intracellular part;non-membrane-bounded organelle;nuclear part;nucleolus;organelle;organelle part	Completeproteome;Nucleus;Phosphoprotein;Referenceproteome;Repeat;WDrepeat	2	2	2	2.8	2.8	2.8	75.38	0	5.2217	843410	6	0.248378	0.186385	1.61829	1.18468	0.834984	0.892769	-0.296101	-0.2043
A0A494B9K4;Q9QYB5-2;Q9QYB5	A0A494B9K4;Q9QYB5-2;Q9QYB5	Gamma-adducin	Add3	11.9963	12.5689	11.9575	11.9115	11.7898	11.8361	10.3561	12.3595	12.2214	9.86424	12.2444		structural molecule activity	brush border;cell cortex;cell junction;cell part;cell projection;cell-cell junction;chromosome;condensed chromosome;condensed nuclear chromosome;cytoplasm;cytoplasmic part;cytoskeleton;intracellular non-membrane-bounded organelle;intracellular organelle;intracellular organelle part;intracellular part;membrane;non-membrane-bounded organelle;nuclear chromosome;nuclear part;nucleoplasm;organelle;org…	Acetylation;Actin-binding;Alternativesplicing;Calmodulin-binding;Cellmembrane;Completeproteome;Cytoplasm;Cytoskeleton;Membrane;Phosphoprotein;Referenceproteome;Ublconjugation	3	3	3	4.9	4.9	4.9	78.317	0	5.4172	869110	9	0.295468	0.292019	0.523154	0.940015	0.376361	0.547409	0.665205	0.846952
A0A494BBL1;A0A494B9L0;Q5RL57;Q9R0L7;A0A494B9R0;A0A494BAS2	A0A494BBL1;A0A494B9L0;Q5RL57;Q9R0L7	A-kinase anchor protein 8-like	Akap8l	12.9868	12.538	12.7682	12.0051	12.12	12.1759	11.8655	12.1264	12.1138	12.2622	10.28		binding;catalytic activity;cation binding;DNA binding;ion binding;kinase activity;metal ion binding;nucleic acid binding;transferase activity;transferase activity, transferring phosphorus-containing groups	cell part;cytoplasm;intracellular organelle part;intracellular part;nuclear matrix;nuclear part;nucleoplasm;organelle part	Acetylation;Completeproteome;Cytoplasm;Directproteinsequencing;Kinase;Metal-binding;Nucleus;Phosphoprotein;Proteomicsidentification;Referenceproteome;Repeat;Transferase;Zinc;Zinc-finger	3	3	3	13	13	13	29.46	0	16.639	960310	21	0.064255	0.104141	0.502601	1.56056	0.142917	0.305034	1.02258	1.48471
A0A494BAB5;A0A494B9L7;A0A494B9Y0;Q9D5T0	A0A494BAB5;A0A494B9L7;A0A494B9Y0;Q9D5T0	ATPase family AAA domain-containing protein 1	Atad1	12.1285	12.9874	11.4952	12.8152	10.1569	10.6422	10.0595	9.19119	12.3883	12.2218	12.3109	behavior;biological regulation;cellular component organization;cellular component organization at cellular level;cellular component organization or biogenesis;cellular component organization or biogenesis at cellular level;cellular process;cognition;cytoplasmic microtubule organization;cytoskeleton organization;learning;learning or memory;memory;metabolic process;microtubule cytoskeleton organiza…	adenyl nucleotide binding;adenyl ribonucleotide binding;ATP binding;ATPase activity;ATPase activity, coupled;binding;catalytic activity;hydrolase activity;hydrolase activity, acting on acid anhydrides;hydrolase activity, acting on acid anhydrides, in phosphorus-containing anhydrides;microtubule-severing ATPase activity;nucleoside-triphosphatase activity;nucleotide binding;purine nucleotide bindin…	cell junction;cell part;cytoplasmic part;intracellular membrane-bounded organelle;intracellular organelle;intracellular organelle part;intracellular part;membrane;membrane-bounded organelle;microbody;microbody membrane;microbody part;mitochondrion;nucleus;organelle;organelle membrane;organelle part;peroxisomal membrane;peroxisomal part;postsynaptic membrane;synapse part;synaptic membrane	ATP-binding;Celljunction;Cellmembrane;Completeproteome;Hydrolase;Isopeptidebond;Membrane;Nucleotide-binding;Peroxisome;Postsynapticcellmembrane;Referenceproteome;Synapse;Ublconjugation	3	3	3	10.5	10.5	10.5	31.071	0	5.1041	761930	11	0.00213702	0.0426667	2.34412	4.21531	0.907672	0.94575	0.0495756	0.0978881
A0A494B9Z0;A0A494BBA8;Q642K5;P62862	A0A494B9Z0;A0A494BBA8;Q642K5;P62862	40S ribosomal protein S30	Fau	15.8757	16.0093	15.8867	16.1837	16.0138	15.9894	15.9657	16.1615	15.9262	15.522	15.7274	biosynthetic process;cellular biosynthetic process;cellular macromolecule biosynthetic process;cellular macromolecule metabolic process;cellular metabolic process;cellular process;cellular protein metabolic process;macromolecule biosynthetic process;macromolecule metabolic process;metabolic process;primary metabolic process;protein metabolic process;translation	structural constituent of ribosome;structural molecule activity	cell part;cytoplasmic part;intracellular non-membrane-bounded organelle;intracellular organelle;intracellular part;macromolecular complex;non-membrane-bounded organelle;organelle;ribonucleoprotein complex;ribosome	Completeproteome;Proteomicsidentification;Referenceproteome;Ribonucleoprotein;Ribosomalprotein	4	4	4	19	19	19	7.0062	0	17.898	11105000	42	0.62159	0.797703	-0.0437548	-0.237642	0.0969742	0.40833	0.263655	1.14984
A0A494BAE3;A0A494BA20;D3Z4B2;Q9CWZ7;A0A494BBF5	A0A494BAE3;A0A494BA20;D3Z4B2;Q9CWZ7	Gamma-soluble NSF attachment protein	Napg	10.9725	12.9552	10.8331	12.045	10.4069	11.7305	10.5044	11.7261	9.86936	12.7013	12.3362	cellular component organization;cellular component organization or biogenesis;cellular process;establishment of localization;establishment of localization in cell;establishment of protein localization;intracellular protein transport;intracellular transport;membrane fusion;membrane organization;protein transport;transport;vesicle-mediated transport	binding;protein binding;SNARE binding;soluble NSF attachment protein activity;syntaxin binding	cell part;cytoplasmic part;extracellular membrane-bounded organelle;extracellular organelle;extracellular region part;extracellular vesicular exosome;intracellular membrane-bounded organelle;intracellular organelle;intracellular organelle part;intracellular part;lysosomal membrane;macromolecular complex;membrane;membrane part;membrane-bounded organelle;membrane-bounded vesicle;mitochondrion;myeli…	Completeproteome;ER-Golgitransport;Membrane;Proteintransport;Proteomicsidentification;Referenceproteome;Transport	5	5	5	21.8	21.8	21.8	25.015	0	7.7316	1110800	11	0.362923	0.341051	0.60949	0.847534	0.947366	0.963452	0.0658641	0.0627799
A0A494BAD7;Q920L1;A0A494BBC6	A0A494BAD7;Q920L1;A0A494BBC6	Fatty acid desaturase 1	Fads1	11.594	12.3638	11.608	11.9702	10.2155	11.2441	10.3617	11.3066	12.452	11.9416	13.445	aging;arachidonic acid metabolic process;biosynthetic process;carboxylic acid biosynthetic process;carboxylic acid metabolic process;cell communication;cellular biosynthetic process;cellular ketone metabolic process;cellular lipid metabolic process;cellular metabolic process;cellular process;cellular response to external stimulus;cellular response to extracellular stimulus;cellular response to nu…	binding;catalytic activity;cation binding;CoA desaturase activity;heme binding;ion binding;iron ion binding;linoleoyl-CoA desaturase activity;metal ion binding;oxidoreductase activity;oxidoreductase activity, acting on paired donors, with incorporation or reduction of molecular oxygen;oxidoreductase activity, acting on paired donors, with oxidation of a pair of donors resulting in the reduction o…	cell part;cytoplasmic part;endoplasmic reticulum membrane;endoplasmic reticulum part;integral to membrane;intracellular membrane-bounded organelle;intracellular organelle;intracellular organelle part;intracellular part;intrinsic to membrane;membrane;membrane part;membrane-bounded organelle;mitochondrion;nucleus;organelle;organelle membrane;organelle part	Acetylation;Completeproteome;Electrontransport;Endoplasmicreticulum;Fattyacidbiosynthesis;Fattyacidmetabolism;Lipidbiosynthesis;Lipidmetabolism;Membrane;Mitochondrion;Oxidoreductase;Referenceproteome;Transmembrane;Transmembranehelix;Transport	4	4	4	50	50	50	12.7	0	8.7643	1124800	11	0.0175839	0.0555414	1.10198	2.50661	0.148958	0.329836	-0.728885	-1.38163
G5E8J8;F6ZBR8;A0A494BAG6;O88286-2;O88286-3;O88286	G5E8J8;F6ZBR8;A0A494BAG6;O88286-2;O88286-3;O88286	Protein Wiz	Wiz	13.8969	13.2806	13.8968	13.2296	13.7954	13.124	13.3541	13.2506	13.3476	12.9954	13.0109	biological regulation;cellular component assembly;cellular component organization;cellular component organization or biogenesis;macromolecular complex assembly;macromolecular complex subunit organization;positive regulation of biological process;positive regulation of biosynthetic process;positive regulation of cellular biosynthetic process;positive regulation of cellular metabolic process;positi…	binding;cation binding;ion binding;metal ion binding;protein binding;protein domain specific binding;SET domain binding	cell part;extracellular membrane-bounded organelle;extracellular organelle;extracellular region part;extracellular vesicular exosome;intracellular membrane-bounded organelle;intracellular organelle;intracellular part;membrane-bounded organelle;membrane-bounded vesicle;nucleus;organelle;vesicle	Alternativesplicing;Completeproteome;Metal-binding;Methylation;Nucleus;Phosphoprotein;Polymorphism;Proteomicsidentification;Referenceproteome;Repeat;Zinc;Zinc-finger	15	15	15	17.9	17.9	17.9	102.93	0	38.714	5537100	71	0.440562	0.526303	0.194913	0.579999	0.114269	0.339018	0.457976	1.34827
A0A494BAJ6;Q9WUL7	A0A494BAJ6;Q9WUL7	ADP-ribosylation factor-like protein 3	Arl3	12.8173	13.4552	12.6538	13.1112	12.2577	12.9796	13.0472	13.0756	13.1688	13.2879	13.2367	anatomical structure development;anatomical structure morphogenesis;biological regulation;cell development;cell part morphogenesis;cell projection morphogenesis;cell projection organization;cell surface receptor linked signaling pathway;cellular component morphogenesis;cellular component movement;cellular component organization;cellular component organization at cellular level;cellular component …	binding;catalytic activity;cation binding;cytoskeletal protein binding;GDP binding;GTP binding;GTPase activity;guanyl nucleotide binding;guanyl ribonucleotide binding;hydrolase activity;hydrolase activity, acting on acid anhydrides;hydrolase activity, acting on acid anhydrides, in phosphorus-containing anhydrides;ion binding;metal ion binding;microtubule binding;nucleoside-triphosphatase activity…	cell part;cell projection;centrosome;cilium;cytoplasmic microtubule;cytoplasmic part;cytoskeletal part;extracellular membrane-bounded organelle;extracellular organelle;extracellular region part;extracellular vesicular exosome;Golgi apparatus;Golgi apparatus part;Golgi membrane;intracellular membrane-bounded organelle;intracellular non-membrane-bounded organelle;intracellular organelle;intracellul…	3D-structure;Cellcycle;Celldivision;Cellprojection;Completeproteome;Cytoplasm;Cytoskeleton;Golgiapparatus;GTP-binding;Lipoprotein;Magnesium;Membrane;Metal-binding;Myristate;Nucleotide-binding;Nucleus;Phosphoprotein;Proteintransport;Referenceproteome;Transport	7	7	7	47.2	47.2	47.2	20.227	0	38.205	2657800	21	0.543342	0.613149	0.169331	0.466602	0.340228	0.616346	-0.221751	-0.714318
F6SLP4;A0A494BAW5;A0A494BAK4;Q9DC16;A0A494BAX4	F6SLP4;A0A494BAW5;A0A494BAK4;Q9DC16	Endoplasmic reticulum-Golgi intermediate compartment protein 1	Ergic1	11.8244	13.2045	12.1347	12.8726	10.712	11.7055	10.3125	10.2237	12.573	13.3884	12.8143	cellular process;ER to Golgi vesicle-mediated transport;establishment of localization;establishment of localization in cell;Golgi vesicle transport;intracellular transport;transport;vesicle-mediated transport		cell part;cytoplasmic part;endoplasmic reticulum membrane;endoplasmic reticulum part;endoplasmic reticulum-Golgi intermediate compartment;endoplasmic reticulum-Golgi intermediate compartment membrane;Golgi apparatus part;Golgi membrane;integral to membrane;intracellular membrane-bounded organelle;intracellular organelle;intracellular organelle part;intracellular part;intrinsic to membrane;membran…	Completeproteome;Directproteinsequencing;Endoplasmicreticulum;ER-Golgitransport;Glycoprotein;Golgiapparatus;Membrane;Proteomicsidentification;Referenceproteome;Transmembrane;Transmembranehelix;Transport	5	5	5	34.6	34.6	34.6	21.445	0	11.491	1428000	13	0.00897884	0.0432453	1.77061	3.12785	0.376237	0.575047	-0.416207	-0.787186
A0A494BAM2;Q9JJT0	A0A494BAM2;Q9JJT0	RNA 3-terminal phosphate cyclase-like protein	Rcl1	10.9293	9.81396	11.355	10.9332	10.3512	10.598	10.4464	10.849	10.2986	10.7567	10.9476	cellular macromolecule metabolic process;cellular metabolic process;cellular nitrogen compound metabolic process;cellular process;cleavage involved in rRNA processing;endonucleolytic cleavage involved in rRNA processing;endonucleolytic cleavage of tricistronic rRNA transcript (SSU-rRNA, 5.8S rRNA, LSU-rRNA);macromolecule metabolic process;metabolic process;ncRNA metabolic process;ncRNA processing…	binding;catalytic activity;endonuclease activity;endoribonuclease activity;hydrolase activity;hydrolase activity, acting on ester bonds;nuclease activity;nucleic acid binding;ribonuclease activity;RNA binding	cell part;intracellular non-membrane-bounded organelle;intracellular organelle;intracellular organelle part;intracellular part;non-membrane-bounded organelle;nuclear part;nucleolus;organelle;organelle part	Completeproteome;Nucleus;Referenceproteome;Ribosomebiogenesis	2	2	2	8.3	8.3	8.3	36.747	0.0010163	3.565	205350	4	0.59181	0.630846	0.19675	0.439653	0.839313	0.911236	0.09024	0.172702
A0A494BB95;Q8BMJ3;Q60872;Q8BX20;Q3UTA4;Q3UT53;Q3TQZ4;J3QQ02;J3QPI8;J3QP87;J3QNT6;J3QMW5;A0A1Y7VNG9;A0A1Y7VLT7;A0A1Y7VK80;A0A1Y7VJE9	A0A494BB95;Q8BMJ3;Q60872;Q8BX20;Q3UTA4;Q3UT53;Q3TQZ4;J3QQ02;J3QPI8;J3QP87;J3QNT6;J3QMW5;A0A1Y7VNG9;A0A1Y7VLT7;A0A1Y7VK80;A0A1Y7VJE9	Eukaryotic translation initiation factor 1A, X-chromosomal;Eukaryotic translation initiation factor 1A	Eif1ax;Eif1a;Gm5662;Gm8300;Gm4027;Gm2016;Gm2056;Gm6803;Gm2035;Gm5039;Gm2075	13.3099	13.1711	13.4752	13.1736	10.9153	12.6773	12.7394	12.6676	12.7052	12.4402	12.8833		binding;nucleic acid binding;RNA binding;translation factor activity, nucleic acid binding;translation initiation factor activity		Completeproteome;Initiationfactor;Proteinbiosynthesis;Referenceproteome	2	2	2	8.3	8.3	8.3	28.612	0	10.344	1674800	22	0.0619566	0.0699185	1.03258	1.87422	0.00692107	0.144282	0.60623	2.55474
A0A494BBF6;A0A494BBI6;Q9WUD1	A0A494BBF6;A0A494BBI6;Q9WUD1	STIP1 homology and U box-containing protein 1	Stub1	15.2781	15.4152	15.0532	15.243	14.6871	14.7585	14.8324	15.0333	15.2228	15.1899	15.2934	biological regulation;catabolic process;cellular catabolic process;cellular macromolecule catabolic process;cellular macromolecule metabolic process;cellular metabolic process;cellular nitrogen compound metabolic process;cellular process;cellular protein metabolic process;cellular response to chemical stimulus;cellular response to misfolded protein;cellular response to organic substance;cellular …	acid-amino acid ligase activity;binding;binding, bridging;catalytic activity;enzyme binding;G-protein-coupled receptor binding;heat shock protein binding;Hsp70 protein binding;Hsp90 protein binding;identical protein binding;kinase binding;ligase activity;ligase activity, forming carbon-nitrogen bonds;misfolded protein binding;protein binding;protein binding, bridging;protein dimerization activity…	cell part;cytoplasm;cytoplasmic part;cytoskeleton;endoplasmic reticulum;extracellular membrane-bounded organelle;extracellular organelle;extracellular region part;extracellular vesicular exosome;inclusion body;intermediate filament cytoskeleton;intracellular membrane-bounded organelle;intracellular non-membrane-bounded organelle;intracellular organelle;intracellular organelle part;intracellular p…	3D-structure;Completeproteome;Cytoplasm;DNAdamage;DNArepair;Isopeptidebond;Ligase;Nucleus;Phosphoprotein;Referenceproteome;Repeat;TPRrepeat;Ublconjugation;Ublconjugationpathway	9	9	9	35.1	35.1	35.1	31.161	0	27.076	7566900	55	0.00732691	0.0665256	0.419523	2.04101	0.901221	0.962772	0.0119988	0.0625233
A0A498WGD8;Q8CDN6;A0A494BBI1;A0A494B955;A0A494BB31	A0A498WGD8;Q8CDN6;A0A494BBI1;A0A494B955	Thioredoxin-like protein 1	Txnl1	13.1884	13.5499	12.5974	13.3615	12.3924	12.8419	12.0714	13.2115	13.034	13.5008	13.3117	biological regulation;cell redox homeostasis;cellular homeostasis;cellular macromolecule metabolic process;cellular metabolic process;cellular process;cellular protein metabolic process;cellular response to chemical stimulus;cellular response to oxidative stress;cellular response to stimulus;cellular response to stress;glycerol ether metabolic process;homeostatic process;macromolecule metabolic p…	catalytic activity;disulfide oxidoreductase activity;oxidoreductase activity;oxidoreductase activity, acting on a sulfur group of donors;oxidoreductase activity, acting on a sulfur group of donors, disulfide as acceptor;protein disulfide oxidoreductase activity	cell part;cytoplasm;extracellular membrane-bounded organelle;extracellular organelle;extracellular region part;extracellular vesicular exosome;intracellular membrane-bounded organelle;intracellular organelle;intracellular part;macromolecular complex;membrane-bounded organelle;membrane-bounded vesicle;nucleus;organelle;proteasome complex;protein complex;vesicle	Completeproteome;Cytoplasm;Disulfidebond;Electrontransport;Nucleus;Proteasome;Redox-activecenter;Referenceproteome;Transport	5	5	5	29.1	29.1	29.1	32.715	0	125.08	2939800	39	0.143666	0.15835	0.545003	1.28501	0.704714	0.842684	-0.107907	-0.292562
A0A498WGK2;Q8BP47;A0A494BAX5;A0A494BB89;A0A494B996;A0A494BAW6;A0A494B9G0;A0A494B949;A0A494B927	A0A498WGK2;Q8BP47;A0A494BAX5;A0A494BB89	Asparagine--tRNA ligase, cytoplasmic	Nars	13.4077	13.9732	12.5013	13.5879	12.398	13.1261	12.6835	13.4327	13.8171	14.1144	14.4229	amine metabolic process;amino acid activation;asparaginyl-tRNA aminoacylation;carboxylic acid metabolic process;cellular amine metabolic process;cellular amino acid metabolic process;cellular ketone metabolic process;cellular macromolecule metabolic process;cellular metabolic process;cellular nitrogen compound metabolic process;cellular process;macromolecule metabolic process;metabolic process;nc…	adenyl nucleotide binding;adenyl ribonucleotide binding;aminoacyl-tRNA ligase activity;asparagine-tRNA ligase activity;ATP binding;binding;catalytic activity;ligase activity;ligase activity, forming aminoacyl-tRNA and related compounds;ligase activity, forming carbon-oxygen bonds;nucleic acid binding;nucleotide binding;purine nucleotide binding;purine ribonucleoside triphosphate binding;purine ri…	cell part;cytoplasm;cytoplasmic part;extracellular membrane-bounded organelle;extracellular organelle;extracellular region part;extracellular vesicular exosome;intracellular membrane-bounded organelle;intracellular organelle;intracellular part;membrane-bounded organelle;membrane-bounded vesicle;mitochondrion;organelle;vesicle	Acetylation;Aminoacyl-tRNAsynthetase;ATP-binding;Completeproteome;Cytoplasm;Ligase;Nucleotide-binding;Phosphoprotein;Proteinbiosynthesis;Referenceproteome	12	12	12	21.3	21.3	21.3	64.208	0	47.366	4430700	49	0.282328	0.29218	0.45744	0.938597	0.117237	0.29253	-0.750623	-1.51036
D3Z4T6;A0A4W9;Q80Z24;H3BKU7	D3Z4T6;A0A4W9;Q80Z24	Neuronal growth regulator 1	Negr1	14.4459	14.6947	14.3564	14.8706	15.2364	10.3653	14.2943	13.118	14.7696	14.5765	15.1747	behavior;biological adhesion;biological regulation;cell adhesion;cell-cell adhesion;cellular process;feeding behavior;locomotory behavior;positive regulation of biological process;positive regulation of cell projection organization;positive regulation of cellular component organization;positive regulation of cellular process;positive regulation of neuron projection development;regulation of biolo…		anchored to membrane;cell body;cell junction;cell part;cell projection;cell surface;cell-cell junction;extracellular membrane-bounded organelle;extracellular organelle;extracellular region part;extracellular vesicular exosome;intrinsic to membrane;membrane;membrane part;membrane-bounded organelle;membrane-bounded vesicle;neuron projection;neuronal cell body;organelle;plasma membrane;vesicle	Celladhesion;Cellmembrane;Completeproteome;Disulfidebond;Glycoprotein;GPI-anchor;Immunoglobulindomain;Lipoprotein;Membrane;Phosphoprotein;Proteomicsidentification;Referenceproteome;Repeat;Signal	5	5	5	18.8	18.8	18.8	36.208	0	31.444	5764300	31	0.254448	0.198619	1.33845	1.15162	0.274545	0.561108	-0.24839	-0.82116
B1AQX9;A0A571BDG0;B1AQX6;B1AQX7;A0A571BDG6;A0A571BG39;Q9QWI6-2;Q9QWI6;Q9QWI6-3;A0A571BG20;B1AQX8	B1AQX9;A0A571BDG0;B1AQX6;B1AQX7;A0A571BDG6;A0A571BG39;Q9QWI6-2;Q9QWI6;Q9QWI6-3;A0A571BG20	SRC kinase signaling inhibitor 1	Srcin1	13.7074	13.5946	13.9507	13.5739	13.7381	13.2468	13.768	13.5921	14.1118	14.0601	13.7388	anatomical structure morphogenesis;biological adhesion;biological regulation;cell adhesion;cell morphogenesis;cell morphogenesis involved in differentiation;cell-substrate adhesion;cellular component morphogenesis;cellular component organization;cellular component organization or biogenesis;cellular developmental process;cellular process;developmental process;establishment of localization;establi…	binding;enzyme binding;kinase binding;protein binding;protein kinase binding	actin cytoskeleton;axon;cell body;cell junction;cell part;cell projection;cytoplasm;cytoskeletal part;cytoskeleton;dendrite;filopodium;intracellular non-membrane-bounded organelle;intracellular organelle;intracellular organelle part;intracellular part;lamellipodium;membrane;neuron projection;neuronal cell body;non-membrane-bounded organelle;organelle;organelle part;postsynaptic density;postsynapt…	Alternativesplicing;Celljunction;Cellmembrane;Cellprojection;Coiledcoil;Completeproteome;Cytoplasm;Cytoskeleton;Exocytosis;Membrane;Phosphoprotein;Postsynapticcellmembrane;Proteomicsidentification;Referenceproteome;Synapse	27	27	27	29.1	29.1	29.1	130.61	0	65.792	10827000	132	0.4456	0.598383	0.12039	0.486405	0.121352	0.429019	-0.263606	-1.09189
A0A571BEW4;Q9JME5;A0A571BES1;A0A571BEC1	A0A571BEW4;Q9JME5;A0A571BES1	AP-3 complex subunit beta-2	Ap3b2	13.3115	13.5362	13.3771	13.2182	12.5042	13.0698	12.5375	13.1688	13.6274	13.4264	13.5325	anterograde axon cargo transport;anterograde synaptic vesicle transport;axon cargo transport;cellular component movement;cellular process;cytoskeleton-dependent intracellular transport;establishment of localization;establishment of localization in cell;establishment of protein localization;intracellular protein transport;intracellular transport;microtubule-based movement;microtubule-based process…		AP-3 adaptor complex;AP-type membrane coat adaptor complex;cell part;clathrin coated vesicle membrane;coated vesicle membrane;cytoplasm;cytoplasmic part;cytoplasmic vesicle membrane;cytoplasmic vesicle part;Golgi apparatus;Golgi apparatus part;intracellular membrane-bounded organelle;intracellular organelle;intracellular organelle part;intracellular part;macromolecular complex;membrane;membrane p…	Completeproteome;Cytoplasmicvesicle;Golgiapparatus;Membrane;Phosphoprotein;Proteintransport;Referenceproteome;Transport	15	15	15	19.4	19.4	19.4	115.44	0	48.421	4871200	58	0.027369	0.0690221	0.540671	1.88716	0.13044	0.535042	-0.168006	-0.870797
A0A5F8MPC9;Q62255-2;Q62255;Q6P5E3;Q9ER74;Q8BX22	A0A5F8MPC9;Q62255-2;Q62255;Q6P5E3;Q9ER74	Sal-like protein 3;Sal-like protein 1	Sall3;Sall1	12.9439	13.4539	13.5446	11.5075	13.4875	12.8927	13.0391	13.3034	12.8918	11.758	11.851	adrenal gland development;anatomical structure development;anatomical structure formation involved in morphogenesis;anatomical structure morphogenesis;appendage development;appendage morphogenesis;biological regulation;biosynthetic process;branching involved in ureteric bud morphogenesis;branching morphogenesis of a tube;cardiac septum development;cell communication;cell development;cell differen…	beta-catenin binding;binding;cation binding;chromatin binding;core promoter proximal region DNA binding;core promoter proximal region sequence-specific DNA binding;DNA binding;enhancer binding;enhancer sequence-specific DNA binding;ion binding;metal ion binding;nucleic acid binding;nucleic acid binding transcription factor activity;protein binding;protein binding transcription factor activity;reg…	cell part;chromatin;chromatin remodeling complex;chromocenter;chromosomal part;cytoplasm;heterochromatin;histone deacetylase complex;intracellular membrane-bounded organelle;intracellular organelle;intracellular organelle part;intracellular part;macromolecular complex;membrane-bounded organelle;nuclear part;nucleoplasm;nucleoplasm part;nucleus;NuRD complex;organelle;organelle part;protein complex…	Alternativesplicing;Completeproteome;Cytoplasm;DNA-binding;Isopeptidebond;Metal-binding;Nucleus;Oncogene;Phosphoprotein;Proteomicsidentification;Referenceproteome;Repeat;Repressor;Transcription;Transcriptionregulation;Ublconjugation;Zinc;Zinc-finger	4	4	3	3.3	3.3	2.3	138.7	0	21.358	1543900	18	0.539375	0.558248	-0.318186	-0.540188	0.322907	0.496209	0.695563	0.947059
E9Q9A3;E9QQ05;A0A5F8MPL3;E9QLK9;Q61548-3;Q61548-2;Q61548;A0A087WSI9;Q3TWS4	E9Q9A3;E9QQ05;A0A5F8MPL3;E9QLK9;Q61548-3;Q61548-2;Q61548;A0A087WSI9;Q3TWS4	Clathrin coat assembly protein AP180	Snap91	12.1848	12.1393	12.2292	11.2787	10.8566	11.7903	11.2608	11.9728	10.1338	12.046	12.2509	biological regulation;cell communication;cell-cell signaling;cellular component assembly;cellular component assembly at cellular level;cellular component organization;cellular component organization at cellular level;cellular component organization or biogenesis;cellular component organization or biogenesis at cellular level;cellular macromolecular complex assembly;cellular macromolecular complex…	1-phosphatidylinositol binding;binding;clathrin binding;clathrin heavy chain binding;enzyme binding;kinase binding;lipid binding;phosphatidylinositol binding;phospholipid binding;protein binding;protein kinase binding	AP-2 adaptor complex;AP-type membrane coat adaptor complex;cell part;clathrin adaptor complex;clathrin-coated vesicle;coated pit;coated vesicle;cytoplasmic membrane-bounded vesicle;cytoplasmic part;cytoplasmic vesicle;cytoplasmic vesicle part;intracellular membrane-bounded organelle;intracellular organelle;intracellular organelle part;intracellular part;macromolecular complex;membrane;membrane pa…	Alternativesplicing;Cellmembrane;Coatedpit;Completeproteome;Glycoprotein;Membrane;Phosphoprotein;Proteintransport;Proteomicsidentification;Referenceproteome;Transport	4	4	4	6.2	6.2	6.2	86.055	0	6.9747	783590	7	0.202374	0.217042	0.487871	1.10648	0.476069	0.648144	0.481129	0.663794
P14152;A0A5F8MPN8;B1ATQ3	P14152;A0A5F8MPN8	Malate dehydrogenase, cytoplasmic	Mdh1	14.8837	14.7104	13.9905	14.6912	13.3658	13.9833	13.3373	13.5608	14.4294	14.7544	14.9295	acetyl-CoA catabolic process;acetyl-CoA metabolic process;carbohydrate metabolic process;carboxylic acid metabolic process;catabolic process;cellular catabolic process;cellular ketone metabolic process;cellular metabolic process;cellular nitrogen compound metabolic process;cellular process;coenzyme catabolic process;coenzyme metabolic process;cofactor catabolic process;cofactor metabolic process;…	binding;catalytic activity;coenzyme binding;cofactor binding;L-malate dehydrogenase activity;malate dehydrogenase activity;NAD binding;nucleotide binding;oxidoreductase activity;oxidoreductase activity, acting on CH-OH group of donors;oxidoreductase activity, acting on the CH-OH group of donors, NAD or NADP as acceptor	cell part;centrosome;cytoplasm;cytoplasmic part;cytoskeletal part;cytosol;extracellular membrane-bounded organelle;extracellular organelle;extracellular region part;extracellular space;extracellular vesicular exosome;intracellular membrane-bounded organelle;intracellular non-membrane-bounded organelle;intracellular organelle;intracellular organelle part;intracellular part;membrane-bounded organel…	Acetylation;Completeproteome;Cytoplasm;Directproteinsequencing;NAD;Oxidoreductase;Phosphoprotein;Proteomicsidentification;Referenceproteome;Tricarboxylicacidcycle;Ublconjugation	5	5	5	19.2	19.2	19.2	36.511	0	17.348	3379500	19	0.00657953	0.0425412	1.00717	2.89839	0.629701	0.800246	-0.135472	-0.37218
E9Q3Y7;E9Q5L4;A0A5F8MPP1;Q5PR69-2;Q5PR69;F7BFN2	E9Q3Y7;E9Q5L4;A0A5F8MPP1;Q5PR69-2;Q5PR69	Uncharacterized protein KIAA1211	C530008M17Rik;Kiaa1211	12.1441	11.9091	13.3686	11.9064	12.5746	10.1548	12.3838	12.2148	11.848	10.2834	11.0651				Alternativesplicing;Completeproteome;Phosphoprotein;Proteomicsidentification;Referenceproteome	5	5	5	4.9	4.9	4.9	142.54	0	8.8944	837590	13	0.479655	0.467377	0.50007	0.654842	0.0734241	0.217226	1.26654	1.91722
E9PUK3;A0A5F8MPQ8;E9PUI5;Q8K012-2;Q8K012;A0A0G2JFM9	E9PUK3;A0A5F8MPQ8;E9PUI5;Q8K012-2;Q8K012;A0A0G2JFM9	Formin-binding protein 1-like	Fnbp1l	12.2127	12.8355	12.8304	12.1191	12.2061	12.082	12.183	12.2243	12.228	12.3263	12.1751	actin filament-based movement;actin filament-based process;anatomical structure formation involved in morphogenesis;autophagy;biological regulation;catabolic process;cell projection assembly;cell projection organization;cellular catabolic process;cellular component assembly;cellular component assembly at cellular level;cellular component assembly involved in morphogenesis;cellular component movem…	binding;lipid binding	cell cortex;cell part;cytoplasm;cytoplasmic membrane-bounded vesicle;cytoplasmic part;cytoplasmic vesicle;cytoskeleton;extracellular membrane-bounded organelle;extracellular organelle;extracellular region part;extracellular vesicular exosome;intracellular membrane-bounded organelle;intracellular non-membrane-bounded organelle;intracellular organelle;intracellular part;membrane;membrane-bounded or…	Alternativesplicing;Autophagy;Cellmembrane;Coiledcoil;Completeproteome;Cytoplasm;Cytoplasmicvesicle;Cytoskeleton;Endocytosis;Lipid-binding;Membrane;Phosphoprotein;Proteomicsidentification;Referenceproteome;SH3domain	6	6	6	13.8	13.8	13.8	63.974	0	10.289	1424900	12	0.147922	0.218796	0.325581	1.09957	0.319479	0.582296	0.256297	0.772106
Q5UE59;E9Q7C9;Q7TNF4;Q8CD76;A0A5F8MPZ2;O88447;F6UYN4	Q5UE59;E9Q7C9;Q7TNF4;Q8CD76;A0A5F8MPZ2;O88447	Kinesin light chain 1	Klc1	13.5118	13.57	13.0914	13.4997	12.74	13.3136	12.8208	13.3195	13.3828	13.6721	13.6259	axon cargo transport;cellular component disassembly;cellular component disassembly at cellular level;cellular component movement;cellular component organization;cellular component organization at cellular level;cellular component organization or biogenesis;cellular component organization or biogenesis at cellular level;cellular macromolecular complex disassembly;cellular macromolecular complex su…	catalytic activity;hydrolase activity;hydrolase activity, acting on acid anhydrides;hydrolase activity, acting on acid anhydrides, in phosphorus-containing anhydrides;microtubule motor activity;motor activity;nucleoside-triphosphatase activity;pyrophosphatase activity	axon;cell body;cell part;cell projection;cell projection part;ciliary rootlet;cilium part;cytoplasm;cytoplasmic membrane-bounded vesicle;cytoplasmic part;cytoplasmic vesicle;cytoskeletal part;cytosol;growth cone;intracellular membrane-bounded organelle;intracellular organelle;intracellular organelle part;intracellular part;kinesin complex;macromolecular complex;membrane;membrane-bounded organelle…	Cellprojection;Coiledcoil;Completeproteome;Cytoplasm;Cytoplasmicvesicle;Cytoskeleton;Microtubule;Motorprotein;Phosphoprotein;Proteomicsidentification;Referenceproteome;Repeat;TPRrepeat	21	21	16	38.6	38.6	29.9	61.629	0	167.19	8074600	120	0.100484	0.162593	0.369741	1.27226	0.387915	0.695928	-0.142055	-0.567592
A0A5H1ZRL7;P70399-5;P70399;P70399-6;A2AU90;F6ZRL3;F6QNC8;F7CE65;F6S5E4	A0A5H1ZRL7;P70399-5;P70399;P70399-6	Tumor suppressor p53-binding protein 1	Tp53bp1	16.0655	15.6819	16.2087	15.3892	15.5267	15.4569	15.4869	15.6448	15.5689	15.4439	15.3922	biological regulation;biosynthetic process;cellular biosynthetic process;cellular macromolecule biosynthetic process;cellular macromolecule metabolic process;cellular metabolic process;cellular nitrogen compound metabolic process;cellular process;cellular response to stimulus;cellular response to stress;DNA metabolic process;DNA repair;macromolecule biosynthetic process;macromolecule metabolic pr…	activating transcription factor binding;binding;damaged DNA binding;DNA binding;histone binding;methylated histone residue binding;nucleic acid binding;p53 binding;protein binding;protein binding transcription factor activity;RNA polymerase II activating transcription factor binding;RNA polymerase II transcription cofactor activity;RNA polymerase II transcription factor binding;RNA polymerase II …	cell part;chromosomal part;chromosome, telomeric region;condensed chromosome kinetochore;cytoplasm;intracellular membrane-bounded organelle;intracellular non-membrane-bounded organelle;intracellular organelle;intracellular organelle part;intracellular part;kinetochore;macromolecular complex;membrane-bounded organelle;non-membrane-bounded organelle;nuclear chromosome part;nuclear chromosome, telom…	3D-structure;Activator;Alternativesplicing;Centromere;Chromosome;Completeproteome;DNA-binding;DNAdamage;DNArepair;Kinetochore;Methylation;Nucleus;Phosphoprotein;Proteomicsidentification;Referenceproteome;Repeat;Transcription;Transcriptionregulation	39	39	39	27.9	27.9	27.9	207.65	0	313.36	23018000	208	0.157569	0.234999	0.307509	1.05863	0.161894	0.415771	0.368001	1.13452
A0A668KL68;Q8BY02	A0A668KL68;Q8BY02	NF-kappa-B-repressing factor	Nkrf	13.0028	12.7998	12.346	12.6807	13.1242	13.146	13.1997	12.6955	13.0123	12.878	12.7044	biological regulation;biosynthetic process;cellular biosynthetic process;cellular macromolecule biosynthetic process;cellular macromolecule metabolic process;cellular metabolic process;cellular nitrogen compound metabolic process;cellular process;macromolecule biosynthetic process;macromolecule metabolic process;metabolic process;negative regulation of biological process;negative regulation of bi…	binding;DNA binding;nucleic acid binding	cell part;cytoplasmic part;endoplasmic reticulum;intracellular membrane-bounded organelle;intracellular non-membrane-bounded organelle;intracellular organelle;intracellular organelle part;intracellular part;membrane-bounded organelle;non-membrane-bounded organelle;nuclear part;nucleolus;nucleus;organelle;organelle part	Completeproteome;DNA-binding;Nucleus;Referenceproteome;Repressor;Transcription;Transcriptionregulation	9	9	9	12.2	12.2	12.2	88.236	0	15.059	3061900	25	0.113185	0.187759	-0.334031	-1.19219	0.419085	0.695492	-0.157581	-0.564711
A0A668KLC6;P20357;Q80X35;Q80ZL4;Q3TLQ0;G3UZV6;G3UWW1;G3UZK9;G3UZE9;E9Q8Y2;F7ALC8	A0A668KLC6;P20357;Q80X35;Q80ZL4;Q3TLQ0	Microtubule-associated protein 2;Microtubule-associated protein	Map2	16.3324	15.5129	16.9273	15.0168	15.1875	15.1675	15.3233	15.3754	15.2624	15.3166	15.0444	anatomical structure development;anatomical structure morphogenesis;axonogenesis;cell development;cell part morphogenesis;cell projection morphogenesis;cell projection organization;cellular component morphogenesis;cellular component organization;cellular component organization at cellular level;cellular component organization or biogenesis;cellular component organization or biogenesis at cellular…	binding;cytoskeletal protein binding;cytoskeletal regulatory protein binding;dystroglycan binding;glycoprotein binding;microtubule binding;protein binding;tubulin binding	cell body;cell part;cell projection;cell projection part;cytoplasm;cytoskeletal part;dendrite;dendritic shaft;intracellular;intracellular non-membrane-bounded organelle;intracellular organelle;intracellular organelle part;intracellular part;macromolecular complex;microtubule;microtubule associated complex;neuron projection;neuronal cell body;non-membrane-bounded organelle;nuclear part;nuclear per…	Calmodulin-binding;Completeproteome;Cytoplasm;Cytoskeleton;Directproteinsequencing;Microtubule;Phosphoprotein;Proteomicsidentification;Referenceproteome;Repeat	28	28	19	19.9	19.9	14.6	216.18	0	219.42	25583000	175	0.160839	0.156212	0.683942	1.2963	0.204581	0.378494	0.739548	1.21805
A0A668KLV9;A0A668KLD3;Q9WTQ5-2;Q9WTQ5;A0A668KM55	A0A668KLV9;A0A668KLD3;Q9WTQ5-2;Q9WTQ5	A-kinase anchor protein 12	Akap12	10.9406	10.6881	12.0004	10.951	11.1567	10.9394	9.87507	11.4078	11.0462	11.1566	10.4522	biological regulation;cellular process;cellular response to stimulus;establishment of localization;establishment of localization in cell;establishment of protein localization;intracellular protein transport;intracellular transport;positive regulation of biological process;positive regulation of biosynthetic process;positive regulation of cAMP biosynthetic process;positive regulation of cAMP metab…	adenylate cyclase binding;binding;enzyme binding;protein binding;protein complex scaffold;receptor signaling complex scaffold activity;structural molecule activity	adherens junction;anchoring junction;cell junction;cell part;cell-substrate adherens junction;cell-substrate junction;cytoplasm;cytoskeleton;focal adhesion;intracellular non-membrane-bounded organelle;intracellular organelle;intracellular part;membrane;non-membrane-bounded organelle;organelle;plasma membrane	Alternativesplicing;Completeproteome;Cytoplasm;Cytoskeleton;Lipoprotein;Myristate;Phosphoprotein;Referenceproteome;Repeat	4	4	4	3.7	3.7	3.7	172.56	0	5.2391	245600	4	0.525574	0.550318	0.300263	0.55026	0.534991	0.716685	0.26	0.530093
A2A5E1;A0A6I8MX00;A0A6I8MWX8;Q9QYI3;F7BTP8;A0A6I8MWZ9;A0A6I8MWY7;A0A6I8MWZ1;A0A6I8MWZ5;A0A6I8MWW2;A0A6I8MX31;A0A6I8MWW0	A2A5E1;A0A6I8MX00;A0A6I8MWX8;Q9QYI3;F7BTP8;A0A6I8MWZ9;A0A6I8MWY7;A0A6I8MWZ1	DnaJ homolog subfamily C member 7	Dnajc7	12.749	12.811	12.6676	12.8904	11.0467	12.4923	12.3032	12.7095	12.8316	12.8421	13.0555	cellular macromolecule metabolic process;cellular metabolic process;cellular process;cellular protein metabolic process;chaperone cofactor-dependent protein refolding;chaperone-mediated protein folding;macromolecule metabolic process;metabolic process;primary metabolic process;protein folding;protein metabolic process;protein refolding	binding;heat shock protein binding;protein binding	cell part;cytoplasm;cytoskeleton;extracellular membrane-bounded organelle;extracellular organelle;extracellular region part;extracellular vesicular exosome;intracellular non-membrane-bounded organelle;intracellular organelle;intracellular organelle part;intracellular part;membrane;membrane-bounded organelle;membrane-bounded vesicle;non-membrane-bounded organelle;nuclear part;nucleoplasm;organelle…	Acetylation;Chaperone;Completeproteome;Cytoplasm;Cytoskeleton;Nucleus;Proteomicsidentification;Referenceproteome;Repeat;TPRrepeat	7	7	7	18	18	18	55.058	0	12.053	1662900	14	0.138878	0.14801	0.6416	1.34768	0.176304	0.615722	-0.130215	-0.712611
A0A6I8MX08;Q5SNZ0-3;Q5SNZ0-2;Q5SNZ0;Z4YLP6;F6R1B7	A0A6I8MX08;Q5SNZ0-3;Q5SNZ0-2;Q5SNZ0;Z4YLP6;F6R1B7	Girdin	Ccdc88a	12.6566	12.5173	12.6221	12.1663	11.677	11.1402	11.9202	12.0016	11.9988	12.5235	12.2771	activation of protein kinase activity;activation of protein kinase B activity;biological regulation;biosynthetic process;cell migration;cell motility;cell projection assembly;cell projection organization;cellular biosynthetic process;cellular component assembly;cellular component assembly at cellular level;cellular component movement;cellular component organization;cellular component organization…	actin binding;binding;cytoskeletal protein binding;enzyme binding;identical protein binding;kinase binding;lipid binding;microtubule binding;phosphatidylinositol binding;phospholipid binding;protein binding;protein dimerization activity;protein homodimerization activity;protein kinase B binding;protein kinase binding;tubulin binding	cell part;cell projection;cytoplasmic membrane-bounded vesicle;cytoplasmic part;cytoplasmic vesicle;cytosol;endoplasmic reticulum;Golgi apparatus;intracellular membrane-bounded organelle;intracellular organelle;intracellular part;lamellipodium;membrane;membrane-bounded organelle;membrane-bounded vesicle;organelle;plasma membrane;vesicle	Alternativesplicing;Cellmembrane;Cellprojection;Coiledcoil;Completeproteome;Cytoplasm;Cytoplasmicvesicle;DNAreplication;Membrane;Neurogenesis;Phosphoprotein;Proteomicsidentification;Referenceproteome	7	7	7	4.2	4.2	4.2	231.62	0	18.274	1366300	17	0.0114443	0.056675	0.805819	2.48562	0.276344	0.574013	0.224113	0.790595
A0A6I8MX27;P16125;D3Z7F0;A0A0N4SVV8	A0A6I8MX27;P16125	L-lactate dehydrogenase B chain	Ldhb	13.8658	13.8467	13.0714	14.0147	12.6382	12.6535	13.0835	12.939	13.2219	13.4493	13.4359	biosynthetic process;carbohydrate metabolic process;carboxylic acid biosynthetic process;carboxylic acid metabolic process;cellular biosynthetic process;cellular ketone metabolic process;cellular metabolic process;cellular nitrogen compound metabolic process;cellular process;coenzyme metabolic process;cofactor metabolic process;heterocycle metabolic process;lactate biosynthetic process;lactate bi…	binding;catalytic activity;coenzyme binding;cofactor binding;lactate dehydrogenase activity;L-lactate dehydrogenase activity;NAD binding;nucleotide binding;oxidoreductase activity;oxidoreductase activity, acting on CH-OH group of donors;oxidoreductase activity, acting on the CH-OH group of donors, NAD or NADP as acceptor	cell part;cytoplasm;cytoplasmic part;extracellular membrane-bounded organelle;extracellular organelle;extracellular region part;extracellular vesicular exosome;intracellular membrane-bounded organelle;intracellular organelle;intracellular part;membrane;membrane-bounded organelle;membrane-bounded vesicle;mitochondrion;myelin sheath;organelle;vesicle	Acetylation;Completeproteome;Cytoplasm;Directproteinsequencing;NAD;Oxidoreductase;Phosphoprotein;Proteomicsidentification;Referenceproteome	6	6	6	19.1	19.1	19.1	37.238	0	105.7	2747700	28	0.010835	0.0536667	0.871099	2.56724	0.25812	0.511622	0.330619	0.920505
A0JNY3;Q8BUV3	A0JNY3;Q8BUV3	Gephyrin;Molybdopterin adenylyltransferase;Molybdopterin molybdenumtransferase	Gphn	15.5458	15.4699	15.6496	15.4163	15.3434	15.2604	15.23	15.1914	15.5561	15.7158	15.4172	aromatic compound biosynthetic process;biosynthetic process;cellular aromatic compound metabolic process;cellular biosynthetic process;cellular component organization;cellular component organization or biogenesis;cellular localization;cellular macromolecule localization;cellular macromolecule metabolic process;cellular membrane organization;cellular metabolic process;cellular nitrogen compound bi…	adenyl nucleotide binding;adenyl ribonucleotide binding;ATP binding;binding;cation binding;cytoskeletal protein binding;ion binding;metal ion binding;nucleotide binding;protein binding;purine nucleotide binding;purine ribonucleoside triphosphate binding;purine ribonucleotide binding;ribonucleotide binding	cell junction;cell part;cytoplasm;cytoskeleton;extrinsic to membrane;extrinsic to plasma membrane;inhibitory synapse;intracellular;intracellular non-membrane-bounded organelle;intracellular organelle;intracellular part;membrane;membrane part;non-membrane-bounded organelle;organelle;plasma membrane part;postsynaptic membrane;synapse;synapse part;synaptic membrane	ATP-binding;Celljunction;Cellmembrane;Completeproteome;Cytoplasm;Cytoskeleton;Magnesium;Membrane;Metal-binding;Molybdenum;Molybdenumcofactorbiosynthesis;Multifunctionalenzyme;Nucleotide-binding;Phosphoprotein;Postsynapticcellmembrane;Proteomicsidentification;Referenceproteome;Synapse;Transferase	14	14	14	27.3	27.3	27.3	83.665	0	51.497	9940500	70	0.0045657	0.0893704	0.264151	1.65066	0.668526	0.884816	-0.0426194	-0.219944
A1BN54;Q7TPR4	A1BN54;Q7TPR4	Alpha-actinin-1	Actn1	12.5214	12.2355	12.2408	12.066	12.4782	11.8225	12.4886	12.1015	12.1581	11.738	11.9327	actin crosslink formation;actin cytoskeleton organization;actin filament bundle assembly;actin filament organization;actin filament-based process;biological regulation;cell junction assembly;cell junction organization;cell-substrate junction assembly;cellular component assembly;cellular component assembly at cellular level;cellular component organization;cellular component organization at cellula…	actin binding;actin filament binding;binding;calcium ion binding;cation binding;cytoskeletal protein binding;double-stranded RNA binding;identical protein binding;integrin binding;ion binding;ion channel binding;ligand-dependent nuclear receptor transcription coactivator activity;metal ion binding;nucleic acid binding;protein binding;protein binding transcription factor activity;protein complex b…	actin filament bundle;actomyosin;adherens junction;anchoring junction;brush border;cell cortex part;cell junction;cell part;cell projection;cell projection part;cell-cell adherens junction;cell-cell junction;cell-substrate adherens junction;cell-substrate junction;contractile fiber part;cortical actin cytoskeleton;cortical cytoskeleton;cytoplasm;cytoplasmic membrane-bounded vesicle;cytoplasmic pa…	Acetylation;Actin-binding;Calcium;Celljunction;Cellmembrane;Cellprojection;Completeproteome;Cytoplasm;Cytoskeleton;Membrane;Metal-binding;Phosphoprotein;Proteomicsidentification;Referenceproteome;Repeat	20	10	10	27.7	15	15	102.72	0	43.978	1973100	40	0.824535	0.874818	0.0432096	0.150787	0.0852873	0.35643	0.322988	1.28727
A1L3S7;Q8VHR5;Q8VHR5-2;A0A0U1RNM2	A1L3S7;Q8VHR5;Q8VHR5-2	Transcriptional repressor p66-beta	Gatad2b	14.2683	14.1226	14.7083	13.7969	14.3722	14.175	14.3362	14.4107	13.9466	13.742	13.5713	ATP-dependent chromatin remodeling;biosynthetic process;cellular biosynthetic process;cellular component organization;cellular component organization at cellular level;cellular component organization or biogenesis;cellular component organization or biogenesis at cellular level;cellular macromolecule biosynthetic process;cellular macromolecule metabolic process;cellular metabolic process;cellular …	binding;cation binding;core promoter proximal region DNA binding;core promoter proximal region sequence-specific DNA binding;DNA binding;enhancer binding;enhancer sequence-specific DNA binding;ion binding;metal ion binding;nucleic acid binding;nucleic acid binding transcription factor activity;regulatory region DNA binding;regulatory region nucleic acid binding;RNA polymerase II core promoter pro…	cell part;chromatin;chromosomal part;intracellular organelle part;intracellular part;macromolecular complex;nuclear body;nuclear chromatin;nuclear chromosome part;nuclear part;nuclear speck;nucleoplasm;nucleoplasm part;organelle part;protein complex	Alternativesplicing;Coiledcoil;Completeproteome;Metal-binding;Nucleus;Phosphoprotein;Referenceproteome;Repressor;Transcription;Transcriptionregulation;Zinc;Zinc-finger	17	17	17	40	40	40	63.638	0	88.66	10608000	98	0.629995	0.712565	-0.0994904	-0.336017	0.108785	0.329674	0.470707	1.37839
Q3UH28;Q3U1M7;A2A483;E9Q8D1;A2A482;A2A484;A2A485;A2A481;A2A480	Q3UH28;Q3U1M7;A2A483;E9Q8D1;A2A482;A2A484;A2A485		Zmynd8	14.0023	13.722	14.1462	13.7534	13.8837	13.9557	13.6162	13.8332	14.0541	13.6178	13.6889		binding;cation binding;ion binding;metal ion binding;transition metal ion binding;zinc ion binding		Completeproteome;Metal-binding;Proteomicsidentification;Referenceproteome;Zinc;Zinc-finger	17	17	17	19.8	19.8	19.8	127.29	0	77.189	6851800	74	0.52846	0.683155	0.0837758	0.371923	0.5033	0.756561	0.119022	0.448938
A2A4N9;A2A4P0	A2A4N9;A2A4P0	ATP-dependent RNA helicase DHX8	Dhx8	10.7998	10.7055	10.3546	10.505	11.1143	11.2116	9.93045	10.1689	10.7998	10.2974	11.6344	cellular macromolecule metabolic process;cellular metabolic process;cellular nitrogen compound metabolic process;cellular process;macromolecule metabolic process;metabolic process;mRNA metabolic process;mRNA processing;nitrogen compound metabolic process;nuclear mRNA splicing, via spliceosome;nucleic acid metabolic process;nucleobase-containing compound metabolic process;primary metabolic process…	adenyl nucleotide binding;adenyl ribonucleotide binding;ATP binding;ATPase activity;ATPase activity, coupled;ATP-dependent helicase activity;ATP-dependent RNA helicase activity;binding;catalytic activity;helicase activity;hydrolase activity;hydrolase activity, acting on acid anhydrides;hydrolase activity, acting on acid anhydrides, in phosphorus-containing anhydrides;identical protein binding;nuc…	catalytic step 2 spliceosome;cell part;cytoplasm;intracellular organelle part;intracellular part;macromolecular complex;nuclear part;nucleoplasm;organelle part;ribonucleoprotein complex;spliceosomal complex	ATP-binding;Completeproteome;Helicase;Hydrolase;mRNAprocessing;mRNAsplicing;Nucleotide-binding;Nucleus;Phosphoprotein;Proteomicsidentification;Referenceproteome;Spliceosome	3	2	2	3.7	3	3	134.36	0	5.7572	276770	6	0.966121	0.973275	-0.0150826	-0.0342279	0.399733	0.615734	-0.319285	-0.71427
A2A547;P84099	A2A547;P84099	Ribosomal protein L19;60S ribosomal protein L19	Rpl19	16.4626	16.4966	16.4344	16.6283	16.2083	16.3609	16.0912	16.0658	16.0947	15.9823	15.9753	biosynthetic process;cellular biosynthetic process;cellular macromolecule biosynthetic process;cellular macromolecule metabolic process;cellular metabolic process;cellular process;cellular protein metabolic process;macromolecule biosynthetic process;macromolecule metabolic process;metabolic process;primary metabolic process;protein metabolic process;translation	structural constituent of ribosome;structural molecule activity	adherens junction;anchoring junction;cell junction;cell part;cell-substrate adherens junction;cell-substrate junction;cytoplasm;cytosolic large ribosomal subunit;focal adhesion;intracellular non-membrane-bounded organelle;intracellular organelle;intracellular organelle part;intracellular part;large ribosomal subunit;macromolecular complex;membrane;non-membrane-bounded organelle;nuclear part;nucle…	3D-structure;Citrullination;Completeproteome;Directproteinsequencing;Phosphoprotein;Proteomicsidentification;Referenceproteome;Ribonucleoprotein;Ribosomalprotein	10	10	10	28.4	28.4	28.4	23.247	0	73.351	21390000	72	0.00667154	0.0761037	0.323911	1.80115	0.000461954	0.175429	0.488041	3.04706
A2A5R8;Q9DBE7;A2A5S3;Q9Z108;V9GX87	A2A5R8;Q9DBE7;A2A5S3;Q9Z108;V9GX87	Double-stranded RNA-binding protein Staufen homolog 1	Stau1	12.457	12.1222	12.4025	12.5671	12.0658	11.8883	11.8038	12.2774	12.3318	12.2161	12.3056	biological regulation;cellular localization;cellular macromolecule localization;cellular process;chemical homeostasis;homeostatic process;interaction with host;interspecies interaction between organisms;intracellular mRNA localization;localization;macromolecule localization;multi-organism process;positive regulation of biological process;positive regulation of reproductive process;positive regula…	binding;double-stranded RNA binding;nucleic acid binding;RNA binding	cell body;cell part;cell projection;cytoplasm;cytoplasmic part;dendrite;endoplasmic reticulum;extracellular membrane-bounded organelle;extracellular organelle;extracellular region part;extracellular vesicular exosome;intracellular membrane-bounded organelle;intracellular non-membrane-bounded organelle;intracellular organelle;intracellular part;macromolecular complex;membrane;membrane-bounded orga…	Completeproteome;Cytoplasm;Endoplasmicreticulum;Proteomicsidentification;Referenceproteome;Repeat;RNA-binding	5	5	5	15.1	15.1	15.1	53.746	0	13.21	1297700	20	0.0366612	0.102498	0.378388	1.56796	0.415988	0.744546	0.102708	0.475788
E9Q6A7;A2A655;A2A654;A2A653;A2A652	E9Q6A7;A2A655;A2A654		Bptf	13.5882	13.6322	13.5739	13.0912	13.3319	12.8721	13.3989	12.8638	13.2014	13.2717	12.8792	anatomical structure development;anterior/posterior pattern specification;biological regulation;biosynthetic process;brain development;cellular biosynthetic process;cellular component organization;cellular component organization at cellular level;cellular component organization or biogenesis;cellular component organization or biogenesis at cellular level;cellular macromolecule biosynthetic proces…	ATPase activity;ATPase activity, coupled;binding;catalytic activity;cation binding;DNA binding;DNA-dependent ATPase activity;hydrolase activity;hydrolase activity, acting on acid anhydrides;hydrolase activity, acting on acid anhydrides, in phosphorus-containing anhydrides;ion binding;metal ion binding;nucleic acid binding;nucleoside-triphosphatase activity;protein binding;pyrophosphatase activity…	cell part;chromatin remodeling complex;extracellular membrane-bounded organelle;extracellular organelle;extracellular region part;extracellular vesicular exosome;intracellular membrane-bounded organelle;intracellular organelle;intracellular organelle part;intracellular part;ISWI complex;macromolecular complex;membrane-bounded organelle;membrane-bounded vesicle;nuclear part;nucleoplasm;nucleus;NUR…	Bromodomain;Completeproteome;Metal-binding;Proteomicsidentification;Referenceproteome;Zinc;Zinc-finger	7	7	7	3.3	3.3	3.3	321.59	0	8.7116	1690700	18	0.114815	0.180554	0.35471	1.21306	0.108541	0.36545	0.353959	1.25771
A2A6A1;F6QGP8;A0A0G2JGH6;A2AKY4	A2A6A1	G patch domain-containing protein 8	Gpatch8	12.5539	12.368	12.4788	12.5549	12.6314	12.4181	12.2657	12.8211	12.7077	12.4954	12.4478		binding;cation binding;ion binding;metal ion binding		Acetylation;Coiledcoil;Completeproteome;Metal-binding;Phosphoprotein;Referenceproteome;Zinc;Zinc-finger	5	5	5	4.3	4.3	4.3	164.99	0	9.6402	1415400	17	0.738788	0.835475	-0.0451634	-0.196969	0.501395	0.824566	-0.0613989	-0.332279
A2A791;A2A791-2;F6VYE2	A2A791;A2A791-2;F6VYE2	Zinc finger MYM-type protein 4	Zmym4	13.1492	12.7623	13.0916	13.2044	13.3238	13.0443	12.9161	13.3734	13.4169	13.2502	13.0603	biological regulation;cellular component organization;cellular component organization at cellular level;cellular component organization or biogenesis;cellular component organization or biogenesis at cellular level;cellular process;cytoskeleton organization;organelle organization;regulation of anatomical structure morphogenesis;regulation of biological process;regulation of cell morphogenesis;regu…	binding;cation binding;ion binding;metal ion binding;transition metal ion binding;zinc ion binding	cell part;cytoplasm;intracellular membrane-bounded organelle;intracellular non-membrane-bounded organelle;intracellular organelle;intracellular organelle part;intracellular part;membrane-bounded organelle;non-membrane-bounded organelle;nuclear part;nucleolus;nucleoplasm;nucleus;organelle;organelle part	Acetylation;Alternativesplicing;Completeproteome;Metal-binding;Phosphoprotein;Proteomicsidentification;Referenceproteome;Repeat;Zinc;Zinc-finger	8	8	8	7.6	7.6	7.6	172.44	0	42.54	2964400	45	0.476325	0.622844	-0.112514	-0.453425	0.24759	0.581962	-0.190612	-0.775913
Q91WQ3;A2A7S7;F6VXZ2	Q91WQ3;A2A7S7	Tyrosine--tRNA ligase, cytoplasmic;Tyrosine--tRNA ligase, cytoplasmic, N-terminally processed;Tyrosine--tRNA ligase	Yars	13.5723	14.1568	13.4029	13.9868	13.0078	12.5626	13.1394	13.1797	12.9808	13.3208	13.2847	amine metabolic process;amino acid activation;carboxylic acid metabolic process;cellular amine metabolic process;cellular amino acid metabolic process;cellular ketone metabolic process;cellular macromolecule metabolic process;cellular metabolic process;cellular nitrogen compound metabolic process;cellular process;macromolecule metabolic process;metabolic process;ncRNA metabolic process;nitrogen c…	adenyl nucleotide binding;adenyl ribonucleotide binding;aminoacyl-tRNA ligase activity;ATP binding;binding;catalytic activity;ligase activity;ligase activity, forming aminoacyl-tRNA and related compounds;ligase activity, forming carbon-oxygen bonds;nucleic acid binding;nucleotide binding;purine nucleotide binding;purine ribonucleoside triphosphate binding;purine ribonucleotide binding;ribonucleot…	cell part;cytoplasm;cytoplasmic part;cytosol;intracellular membrane-bounded organelle;intracellular organelle;intracellular part;membrane-bounded organelle;nucleus;organelle	Acetylation;Aminoacyl-tRNAsynthetase;ATP-binding;Completeproteome;Cytoplasm;Ligase;Nucleotide-binding;Proteinbiosynthesis;Proteomicsidentification;Referenceproteome;RNA-binding;tRNA-binding	19	19	19	37.3	37.3	37.3	59.105	0	27.471	5827200	57	0.011636	0.0549576	0.807341	2.48045	0.0494792	0.24867	0.584262	1.78932
A2A841;P48193;A2A842;P48193-2;A2A839;A2A838;A2AD32;F7BUB8;A0A571BEG4;F6S4K9;F7CR30;A0A1W2P7I2;O70318	A2A841;P48193;A2A842;P48193-2;A2A839;A2A838;A2AD32;F7BUB8;A0A571BEG4	Protein 4.1	Epb4.1;Epb41	12.2341	11.6239	12.7186	12.0327	12.4048	13.0727	12.8969	12.5547	12.2	12.0651	11.8114	actin cytoskeleton organization;actin filament-based process;biological regulation;cellular component organization;cellular component organization at cellular level;cellular component organization or biogenesis;cellular component organization or biogenesis at cellular level;cellular process;cortical actin cytoskeleton organization;cortical cytoskeleton organization;cytoskeleton organization;organ…	1-phosphatidylinositol binding;actin binding;binding;cytoskeletal protein binding;lipid binding;PH domain binding;phosphatidylinositol binding;phospholipid binding;protein binding;protein domain specific binding;spectrin binding;structural molecule activity	actin cytoskeleton;adherens junction;anchoring junction;cell cortex part;cell junction;cell part;cell-substrate adherens junction;cell-substrate junction;cortical cytoskeleton;cytoplasm;cytoplasmic part;cytoskeleton;extracellular membrane-bounded organelle;extracellular organelle;extracellular region part;extracellular vesicular exosome;extrinsic to membrane;focal adhesion;Golgi apparatus;intrace…	Acetylation;Actin-binding;Alternativesplicing;Calmodulin-binding;Cellmembrane;Completeproteome;Cytoplasm;Cytoskeleton;Directproteinsequencing;Glycoprotein;Membrane;Nucleus;Phosphoprotein;Proteomicsidentification;Referenceproteome	6	6	5	7.8	7.8	6.6	97.239	0	13.408	1322300	22	0.0788794	0.105814	-0.579924	-1.54953	0.675437	0.827622	0.12684	0.329009
E9PYU4;E9PYL1;A2A8L1	E9PYU4;E9PYL1;A2A8L1	Chromodomain-helicase-DNA-binding protein 5	Chd5	12.3957	10.8742	12.5955	12.146	10.2074	11.8675	11.3505	12.1126	12.5321	12.1717	11.9736	ATP-dependent chromatin remodeling;biological regulation;biosynthetic process;cell differentiation;cellular biosynthetic process;cellular component organization;cellular component organization at cellular level;cellular component organization or biogenesis;cellular component organization or biogenesis at cellular level;cellular developmental process;cellular macromolecular complex subunit organiz…	adenyl nucleotide binding;adenyl ribonucleotide binding;ATP binding;ATPase activity;ATPase activity, coupled;ATP-dependent helicase activity;binding;catalytic activity;cation binding;DNA binding;enzyme binding;helicase activity;histone deacetylase binding;hydrolase activity;hydrolase activity, acting on acid anhydrides;hydrolase activity, acting on acid anhydrides, in phosphorus-containing anhydr…	cell part;chromatin;chromatin remodeling complex;chromosomal part;heterochromatin;histone deacetylase complex;intracellular membrane-bounded organelle;intracellular organelle;intracellular organelle part;intracellular part;macromolecular complex;membrane;membrane-bounded organelle;nuclear part;nucleoplasm part;nucleus;NuRD complex;organelle;organelle part;protein complex;transcriptional repressor…	ATP-binding;Chromatinregulator;Completeproteome;Differentiation;DNA-binding;Helicase;Hydrolase;Metal-binding;Neurogenesis;Nucleotide-binding;Nucleus;Proteomicsidentification;Referenceproteome;Repeat;Spermatogenesis;Transcription;Transcriptionregulation;Tumorsuppressor;Zinc;Zinc-finger	19	4	4	13.1	3.3	3.3	218.95	0	6.3296	666580	10	0.32256	0.301292	0.618343	0.917778	0.660689	0.795323	-0.222945	-0.385561
A2A8U2-2;A2A8U2-3;A2A8U2	A2A8U2-2;A2A8U2-3;A2A8U2	Transmembrane protein 201	Tmem201	13.2012	13.2857	13.1781	13.584	10.073	11.2129	12.7127	13.045	12.9624	12.9609	11.4459	ameboidal cell migration;cell migration;cell motility;cellular component movement;cellular process;establishment of localization;establishment of localization in cell;establishment of nucleus localization;establishment of organelle localization;fibroblast migration;locomotion;nuclear migration	actin binding;actin filament binding;binding;cytoskeletal protein binding;lamin binding;protein binding	cell part;integral to membrane;intracellular organelle part;intracellular part;intrinsic to membrane;membrane;membrane part;nuclear inner membrane;nuclear membrane;nuclear part;organelle inner membrane;organelle membrane;organelle part	Acetylation;Alternativesplicing;Completeproteome;Membrane;Nucleus;Phosphoprotein;Referenceproteome;Transmembrane;Transmembranehelix	2	2	2	6.4	6.4	6.4	43.548	0.0014663	3.0709	1070800	12	0.0672967	0.0680886	1.55134	1.94948	0.107485	0.264686	0.855818	1.59382
A2A8V9;E9PUK6;Q52KI8;A2A8V8;E9QKA4;Q52KI8-2;A2A983;F6T4M4;F6UK16;F7BWM1	A2A8V9;E9PUK6;Q52KI8;A2A8V8;E9QKA4;Q52KI8-2	Serine/arginine repetitive matrix protein 1	Srrm1	15.4454	15.4842	15.5819	15.4735	15.7559	15.4422	15.2878	15.5189	15.7725	15.9447	15.9283	cellular macromolecule metabolic process;cellular metabolic process;cellular nitrogen compound metabolic process;cellular process;macromolecule metabolic process;metabolic process;mRNA metabolic process;mRNA processing;nitrogen compound metabolic process;nuclear mRNA splicing, via spliceosome;nucleic acid metabolic process;nucleobase-containing compound metabolic process;primary metabolic process…	binding;DNA binding;nucleic acid binding	catalytic step 2 spliceosome;cell part;intracellular organelle part;intracellular part;macromolecular complex;nuclear body;nuclear matrix;nuclear part;nuclear speck;nucleoplasm;nucleoplasm part;organelle part;ribonucleoprotein complex;spliceosomal complex	Acetylation;Alternativesplicing;Citrullination;Completeproteome;DNA-binding;mRNAprocessing;mRNAsplicing;Nucleus;Phosphoprotein;Proteomicsidentification;Referenceproteome;RNA-binding;Spliceosome	16	16	16	23.5	23.5	23.5	103.71	0	249.77	16247000	107	0.962772	0.978546	-0.00496125	-0.0245652	0.00114462	0.151247	-0.385584	-2.44324
A2A9X5;Q9JM14	A2A9X5;Q9JM14	5(3)-deoxyribonucleotidase, cytosolic type	Nt5c	12.121	12.3052	11.9751	12.1368	10.8873	12.1272	11.9739	12.3149	12.1864	12.2499	12.4542	2'-deoxyribonucleotide metabolic process;catabolic process;cellular catabolic process;cellular metabolic process;cellular nitrogen compound catabolic process;cellular nitrogen compound metabolic process;cellular process;deoxyribonucleotide catabolic process;deoxyribonucleotide metabolic process;dephosphorylation;heterocycle catabolic process;heterocycle metabolic process;metabolic process;nitroge…	5'-nucleotidase activity;binding;catalytic activity;cation binding;hydrolase activity;hydrolase activity, acting on ester bonds;ion binding;metal ion binding;nucleotidase activity;nucleotide binding;phosphatase activity;phosphoric ester hydrolase activity;pyrimidine nucleotide binding	cell part;cytoplasm;cytoplasmic part;extracellular membrane-bounded organelle;extracellular organelle;extracellular region part;extracellular vesicular exosome;intracellular membrane-bounded organelle;intracellular organelle;intracellular part;membrane-bounded organelle;membrane-bounded vesicle;mitochondrion;nucleus;organelle;vesicle	3D-structure;Completeproteome;Cytoplasm;Hydrolase;Magnesium;Metal-binding;Nucleotide-binding;Nucleotidemetabolism;Phosphoprotein;Proteomicsidentification;Referenceproteome	2	2	2	16	16	16	21.939	0	13.868	813080	12	0.382331	0.417225	0.308711	0.722042	0.181699	0.573922	-0.162306	-0.792992
A2AAN3;A2AAN0;O35250-2;O35250	A2AAN3;A2AAN0;O35250-2;O35250	Exocyst complex component 7	Exoc7	11.3095	10.7996	10.6804	11.6467	9.33011	9.27524	11.4457	11.7092	10.1897	10.0397	11.9383	cellular process;establishment of localization;establishment of localization in cell;establishment of protein localization;exocytosis;protein transport;secretion;secretion by cell;transport;vesicle-mediated transport		cell cortex part;cell part;cell projection part;centriolar satellite;cytoplasmic part;cytoskeletal part;cytosol;exocyst;growth cone membrane;intracellular organelle part;intracellular part;macromolecular complex;membrane;membrane part;microtubule organizing center;microtubule organizing center part;organelle part;plasma membrane;plasma membrane part;protein complex	3D-structure;Alternativesplicing;Cellmembrane;Coiledcoil;Completeproteome;Cytoplasm;Exocytosis;Membrane;Proteintransport;Proteomicsidentification;Referenceproteome;Transport	2	2	2	9.7	9.7	9.7	33.358	0	4.5068	238290	2	NaN	1	0	NaN	0.531527	0.693774	0.38646	0.572274
A2AAN2;Q8BMA6	A2AAN2;Q8BMA6	Signal recognition particle subunit SRP68	Srp68	12.4235	11.2017	12.4086	12.7988	10.7306	10.7029	9.67038	11.8886	11.5372	10.955	11.0901	cotranslational protein targeting to membrane;establishment of localization;establishment of localization in cell;establishment of protein localization;establishment of protein localization in endoplasmic reticulum;establishment of protein localization to organelle;intracellular protein transport;intracellular transport;protein targeting;protein targeting to ER;protein targeting to membrane;prote…	7S RNA binding;binding;endoplasmic reticulum signal peptide binding;nucleic acid binding;peptide binding;ribonucleoprotein binding;RNA binding;signal recognition particle binding;signal sequence binding	adherens junction;anchoring junction;cell junction;cell part;cell-substrate adherens junction;cell-substrate junction;cytoplasm;cytoplasmic part;endoplasmic reticulum;focal adhesion;intracellular membrane-bounded organelle;intracellular non-membrane-bounded organelle;intracellular organelle;intracellular organelle part;intracellular part;macromolecular complex;membrane-bounded organelle;non-membr…	Acetylation;Completeproteome;Cytoplasm;Nucleus;Phosphoprotein;Proteomicsidentification;Referenceproteome;Ribonucleoprotein;RNA-binding;Signalrecognitionparticle	2	2	2	3.6	3.6	3.6	65.952	0.0010015	3.3553	570190	5	0.0430927	0.0688099	1.46004	2.1758	0.0678516	0.226875	1.01404	1.88962
A2AAW9;Q9Z0N1;Q9Z0N2	A2AAW9;Q9Z0N1;Q9Z0N2	Eukaryotic translation initiation factor 2 subunit 3, X-linked;Eukaryotic translation initiation factor 2 subunit 3, Y-linked	Eif2s3x;Eif2s3y	12.9285	13.4338	13.1209	13.4987	12.0133	12.3746	12.5522	12.5886	13.0897	13.4152	13.1093	cellular process;translational initiation	binding;catalytic activity;GTP binding;GTPase activity;guanyl nucleotide binding;guanyl ribonucleotide binding;hydrolase activity;hydrolase activity, acting on acid anhydrides;hydrolase activity, acting on acid anhydrides, in phosphorus-containing anhydrides;nucleic acid binding;nucleoside-triphosphatase activity;nucleotide binding;purine nucleotide binding;purine ribonucleoside triphosphate bind…	cell part;cytoplasm;extracellular membrane-bounded organelle;extracellular organelle;extracellular region part;extracellular vesicular exosome;intracellular part;membrane-bounded organelle;membrane-bounded vesicle;organelle;vesicle	Acetylation;Completeproteome;GTP-binding;Initiationfactor;Nucleotide-binding;Phosphoprotein;Proteinbiosynthesis;Proteomicsidentification;Referenceproteome	5	5	5	17.2	17.2	17.2	37.194	0	27.572	1936500	18	0.0037042	0.0401159	0.863345	2.99969	0.831223	0.921622	0.040748	0.144768
A2AC13;P60764	A2AC13;P60764	Ras-related C3 botulinum toxin substrate 3	Rac3	14.0025	14.5834	13.8702	14.9211	11.3982	13.5651	13.5275	13.6719	14.1376	13.6937	11.709	actin cytoskeleton organization;actin filament-based process;anatomical structure development;anatomical structure homeostasis;biological regulation;cell communication;cell development;cell projection assembly;cell projection organization;cell-cell signaling;cellular component assembly;cellular component assembly at cellular level;cellular component organization;cellular component organization at…	binding;calcium-dependent protein binding;catalytic activity;GTP binding;GTPase activity;guanyl nucleotide binding;guanyl ribonucleotide binding;hydrolase activity;hydrolase activity, acting on acid anhydrides;hydrolase activity, acting on acid anhydrides, in phosphorus-containing anhydrides;nucleoside-triphosphatase activity;nucleotide binding;protein binding;purine nucleotide binding;purine rib…	cell body;cell part;cell periphery;cell projection;cell projection part;cytoplasmic part;cytoskeletal part;endomembrane system;extracellular membrane-bounded organelle;extracellular organelle;extracellular region part;extracellular vesicular exosome;filamentous actin;growth cone;intracellular organelle part;intracellular part;lamellipodium;macromolecular complex;membrane;membrane-bounded organell…	Cellmembrane;Cellprojection;Completeproteome;Cytoplasm;Cytoskeleton;GTP-binding;Lipoprotein;Membrane;Methylation;Nucleotide-binding;Prenylation;Proteomicsidentification;Referenceproteome	3	3	2	18.4	18.4	14.1	20.735	0	16.933	1905900	12	0.0732875	0.0702804	1.30362	1.85869	0.152173	0.30556	1.16421	1.4744
A2ACG7;Q9DBG6	A2ACG7;Q9DBG6	Dolichyl-diphosphooligosaccharide--protein glycosyltransferase subunit 2	Rpn2	13.0212	13.7975	12.7488	13.765	12.7237	13.0792	11.3222	13.0168	13.5438	13.8447	13.7866	aging;carbohydrate metabolic process;cellular carbohydrate metabolic process;cellular macromolecule metabolic process;cellular metabolic process;cellular process;cellular protein metabolic process;developmental process;glycosylation;macromolecule glycosylation;macromolecule metabolic process;macromolecule modification;metabolic process;primary metabolic process;protein glycosylation;protein metab…	binding;catalytic activity;ribonucleoprotein binding;ribosome binding;transferase activity;transferase activity, transferring glycosyl groups	autophagic vacuole membrane;cell part;cytoplasmic part;endoplasmic reticulum;endoplasmic reticulum part;integral to membrane;intracellular membrane-bounded organelle;intracellular organelle;intracellular organelle part;intracellular part;intrinsic to membrane;macromolecular complex;membrane;membrane part;membrane-bounded organelle;nucleus;oligosaccharyltransferase complex;organelle;organelle memb…	Completeproteome;Endoplasmicreticulum;Glycoprotein;Glycosyltransferase;Isopeptidebond;Membrane;Proteomicsidentification;Referenceproteome;Signal;Transferase;Transmembrane;Transmembranehelix;Ublconjugation	5	5	5	12.5	12.5	12.5	67.501	0	25.504	2262500	28	0.154331	0.147412	0.79767	1.35309	0.278615	0.508324	-0.391883	-0.927437
A2ACV6;E1U8D0;B8JJI7;H3BL83;Q3UHU5-2;Q3UHU5-3;Q3UHU5	A2ACV6;E1U8D0	Protein SOGA1;N-terminal form;C-terminal 80 kDa form	Soga1	15.0189	14.832	13.9071	14.9867	14.8443	14.3965	14.58	14.6628	15.1702	15.1131	15.1704	biological regulation;cell surface receptor linked signaling pathway;cellular component organization;cellular component organization at cellular level;cellular component organization or biogenesis;cellular component organization or biogenesis at cellular level;cellular process;cellular response to chemical stimulus;cellular response to endogenous stimulus;cellular response to hormone stimulus;cel…	binding;cytoskeletal protein binding;identical protein binding;microtubule binding;protein binding;protein dimerization activity;protein homodimerization activity;tubulin binding	apical plasma membrane;apicolateral plasma membrane;cell part;cytoplasm;cytoskeletal part;cytoskeleton;extracellular membrane-bounded organelle;extracellular organelle;extracellular region part;extracellular space;extracellular vesicular exosome;intracellular non-membrane-bounded organelle;intracellular organelle;intracellular organelle part;intracellular part;lateral plasma membrane;membrane par…	Alternativesplicing;Cellmembrane;Coiledcoil;Completeproteome;Cytoplasm;Cytoskeleton;Membrane;Phosphoprotein;Proteomicsidentification;Referenceproteome;Secreted	15	14	14	12	11.4	11.4	183.14	0	28.907	5109400	47	0.822747	0.859744	0.0652528	0.172248	0.195591	0.418094	-0.465076	-1.13033
D3Z359;A2AD84;Q99JT2;Q9Z2W1;Q99KH8	D3Z359;A2AD84;Q99JT2;Q9Z2W1;Q99KH8	Serine/threonine-protein kinase 26;Serine/threonine-protein kinase 25;Serine/threonine-protein kinase 24;Serine/threonine-protein kinase 24 35 kDa subunit;Serine/threonine-protein kinase 24 12 kDa subunit	Stk25;Stk26;Stk24	12.1092	12.3198	10.6872	12.2037	10.0971	10.4835	11.0777	12.0656	12.0459	12.4567	12.3246	activation of protein kinase activity;apoptosis;biological regulation;cell death;cell projection assembly;cell projection organization;cellular component assembly;cellular component assembly at cellular level;cellular component organization;cellular component organization at cellular level;cellular component organization or biogenesis;cellular component organization or biogenesis at cellular leve…	adenyl nucleotide binding;adenyl ribonucleotide binding;ATP binding;binding;catalytic activity;cation binding;identical protein binding;ion binding;kinase activity;magnesium ion binding;metal ion binding;nucleotide binding;phosphotransferase activity, alcohol group as acceptor;protein binding;protein dimerization activity;protein homodimerization activity;protein kinase activity;protein serine/th…	apical plasma membrane;cell part;cell periphery;centrosome;cytoplasm;cytoplasmic membrane-bounded vesicle;cytoplasmic part;cytoplasmic vesicle;cytoskeletal part;cytosol;extracellular membrane-bounded organelle;extracellular organelle;extracellular region part;extracellular vesicular exosome;Golgi apparatus;Golgi apparatus part;Golgi membrane;Golgi-associated vesicle;intracellular membrane-bounded…	Acetylation;Apoptosis;ATP-binding;Completeproteome;Cytoplasm;Golgiapparatus;Kinase;Magnesium;Membrane;Metal-binding;Nucleotide-binding;Nucleus;Phosphoprotein;Proteomicsidentification;Referenceproteome;Serine/threonine-proteinkinase;Transferase	2	2	2	12.4	12.4	12.4	26.353	0	5.6364	665700	13	0.168982	0.150412	0.899019	1.33182	0.381549	0.573743	-0.445766	-0.789292
A2ADB1;A2ADB0;Q62504-3;Q62504-2;Q62504	A2ADB1;A2ADB0;Q62504-3;Q62504-2;Q62504	Msx2-interacting protein	Spen	12.6946	12.7803	12.9772	12.5998	12.9368	12.5052	12.6604	12.6165	12.8908	12.8222	12.46	biological regulation;cell surface receptor linked signaling pathway;cellular process;cellular response to stimulus;negative regulation of biological process;negative regulation of biosynthetic process;negative regulation of cellular biosynthetic process;negative regulation of cellular macromolecule biosynthetic process;negative regulation of cellular metabolic process;negative regulation of cell…	binding;DNA binding;nucleic acid binding;nucleic acid binding transcription factor activity;nucleotide binding;protein binding;protein binding transcription factor activity;RNA polymerase II transcription factor binding;RNA polymerase II transcription factor binding transcription factor activity;RNA polymerase II transcription factor binding transcription factor activity involved in negative regu…	cell part;extracellular membrane-bounded organelle;extracellular organelle;extracellular region part;extracellular vesicular exosome;intracellular membrane-bounded organelle;intracellular organelle;intracellular organelle part;intracellular part;macromolecular complex;membrane-bounded organelle;membrane-bounded vesicle;nuclear part;nucleoplasm;nucleoplasm part;nucleus;organelle;organelle part;pro…	Activator;Alternativesplicing;Coiledcoil;Completeproteome;DNA-binding;Notchsignalingpathway;Nucleus;Phosphoprotein;Polymorphism;Proteomicsidentification;Referenceproteome;Repeat;Repressor;RNA-binding;Transcription;Transcriptionregulation	11	11	11	4.7	4.7	4.7	395.98	0	19.901	2022500	29	0.520113	0.681811	0.0832751	0.375229	0.80287	0.916638	0.038636	0.156566
A2AE27;Q9DBT5	A2AE27;Q9DBT5	AMP deaminase 2	Ampd2	10.8643	12.0679	11.0873	12.227	10.2516	9.73962	10.7629	11.1479	11.8119	10.4895	11.2044	AMP metabolic process;ATP metabolic process;biological regulation;biosynthetic process;cellular biosynthetic process;cellular metabolic compound salvage;cellular metabolic process;cellular nitrogen compound biosynthetic process;cellular nitrogen compound metabolic process;cellular process;cyclic nucleotide metabolic process;cyclic purine nucleotide metabolic process;energy homeostasis;GTP metabol…	AMP deaminase activity;binding;catalytic activity;cation binding;deaminase activity;hydrolase activity;hydrolase activity, acting on carbon-nitrogen (but not peptide) bonds;hydrolase activity, acting on carbon-nitrogen (but not peptide) bonds, in cyclic amidines;ion binding;metal ion binding		Completeproteome;Hydrolase;Metal-binding;Nucleotidemetabolism;Phosphoprotein;Proteomicsidentification;Referenceproteome;Zinc	2	2	2	2.2	2.2	2.2	94.695	0.0014706	3.0924	382810	2	0.0561089	0.067903	1.08613	1.94028	0.481019	0.662868	0.393033	0.637513
A2AEK1;Q8BIQ5;Q8BIQ5-2;Q8C7E9;A2AEJ8	A2AEK1;Q8BIQ5;Q8BIQ5-2;Q8C7E9	Cleavage stimulation factor subunit 2;Cleavage stimulation factor subunit 2 tau variant	Cstf2;Cstf2t	13.3965	13.4783	13.645	12.5493	13.0455	13.0774	13.3496	13.5436	12.8217	12.6976	12.6885	cellular macromolecule metabolic process;cellular metabolic process;cellular nitrogen compound metabolic process;cellular process;macromolecule metabolic process;metabolic process;mRNA 3'-end processing;mRNA metabolic process;mRNA polyadenylation;mRNA processing;nitrogen compound metabolic process;nucleic acid metabolic process;nucleobase-containing compound metabolic process;primary metabolic pr…	binding;nucleic acid binding;nucleotide binding;RNA binding	cell part;cleavage body;intracellular;intracellular membrane-bounded organelle;intracellular organelle;intracellular organelle part;intracellular part;macromolecular complex;membrane-bounded organelle;mRNA cleavage and polyadenylation specificity factor complex;mRNA cleavage factor complex;nuclear body;nuclear part;nucleoplasm;nucleoplasm part;nucleus;organelle;organelle part;protein complex	Alternativesplicing;Completeproteome;mRNAprocessing;Nucleus;Phosphoprotein;Proteomicsidentification;Referenceproteome;Repeat;RNA-binding	8	8	5	23.8	23.8	15.9	58.571	0	19.329	2503200	26	0.962807	0.972883	0.0132165	0.0355392	0.128408	0.335812	0.531307	1.35563
A2AFG7;A2AFG8;Q6PGJ3;P11627;F7A5H7	A2AFG7;A2AFG8;Q6PGJ3;P11627	Neural cell adhesion molecule L1	L1cam	10.1891	12.123	12.0551	11.1055	11.4064	10.8841	10.0172	10.5915	11.3694	11.0216	11.0335	axon guidance;biological adhesion;biological regulation;cell adhesion;cell adhesion mediated by integrin;cell projection organization;cell surface receptor linked signaling pathway;cell-cell adhesion;cell-cell adhesion mediated by integrin;cellular component organization;cellular component organization at cellular level;cellular component organization or biogenesis;cellular component organization…	binding;carbohydrate binding;identical protein binding;integrin binding;monosaccharide binding;protein binding;protein complex binding;protein self-association;receptor binding;sialic acid binding;sugar binding	adherens junction;anchoring junction;axon part;cell junction;cell part;cell projection part;cell surface;cell-substrate adherens junction;cell-substrate junction;external side of plasma membrane;focal adhesion;integral to membrane;intrinsic to membrane;membrane;membrane part;plasma membrane;plasma membrane part;presynaptic membrane;synapse part;synaptic membrane;terminal button	Celladhesion;Cellmembrane;Completeproteome;Developmentalprotein;Differentiation;Directproteinsequencing;Disulfidebond;Glycoprotein;Immunoglobulindomain;Membrane;Neurogenesis;Phosphoprotein;Proteomicsidentification;Referenceproteome;Repeat;Signal;Transmembrane;Transmembranehelix	4	4	4	3.6	3.6	3.6	139.82	0	5.0092	443120	5	0.279106	0.260733	0.64334	1.00402	0.69656	0.817308	0.226657	0.349512
A2AFJ1;Q60973;A2AFI9;F6ZLC6;F6U539	A2AFJ1;Q60973;A2AFI9	Histone-binding protein RBBP7	Rbbp7	14.5541	14.6393	14.8702	14.5268	14.9568	14.6928	14.7164	15.0215	14.7514	14.5495	14.435	biological regulation;biosynthetic process;cellular biosynthetic process;cellular component organization;cellular component organization at cellular level;cellular component organization or biogenesis;cellular component organization or biogenesis at cellular level;cellular heat acclimation;cellular macromolecule biosynthetic process;cellular macromolecule metabolic process;cellular metabolic proc…	binding;nucleic acid binding;RNA binding	cell part;chromatin remodeling complex;ESC/E(Z) complex;histone deacetylase complex;histone methyltransferase complex;intracellular membrane-bounded organelle;intracellular organelle;intracellular organelle part;intracellular part;macromolecular complex;membrane-bounded organelle;methyltransferase complex;nuclear part;nucleoplasm;nucleoplasm part;nucleus;NuRD complex;organelle;organelle part;PcG …	Acetylation;Chaperone;Chromatinregulator;Completeproteome;Directproteinsequencing;DNAreplication;Isopeptidebond;Nucleus;Phosphoprotein;Proteomicsidentification;Referenceproteome;Repeat;Repressor;Transcription;Transcriptionregulation;Ublconjugation;WDrepeat	13	6	6	37.7	26.7	26.7	46.908	0	278.1	7991000	55	0.131358	0.295624	-0.199296	-0.930753	0.591578	0.835448	0.0689762	0.31293
Q9R0M6;A2AFP5;A2AFP4	Q9R0M6;A2AFP5;A2AFP4	Ras-related protein Rab-9A	Rab9a;Rab9	10.9679	10.9402	9.87149	11.0737	10.4626	10.5356	10.2639	10.0459	10.2956	10.9577	10.5848	biological regulation;cellular process;cellular response to stimulus;endosome transport;establishment of localization;establishment of localization in cell;establishment of protein localization;intracellular protein transport;intracellular signal transduction;intracellular transport;metabolic process;positive regulation of biological process;positive regulation of cellular process;positive regula…	binding;catalytic activity;GDP binding;GTP binding;GTPase activity;guanyl nucleotide binding;guanyl ribonucleotide binding;hydrolase activity;hydrolase activity, acting on acid anhydrides;hydrolase activity, acting on acid anhydrides, in phosphorus-containing anhydrides;nucleoside-triphosphatase activity;nucleotide binding;purine nucleotide binding;purine ribonucleoside triphosphate binding;purin…	cell part;cytoplasmic membrane-bounded vesicle;cytoplasmic part;cytoplasmic vesicle;cytoplasmic vesicle membrane;cytoplasmic vesicle part;endocytic vesicle;endocytic vesicle membrane;endosome;extracellular membrane-bounded organelle;extracellular organelle;extracellular region part;extracellular vesicular exosome;intracellular membrane-bounded organelle;intracellular organelle;intracellular organ…	3D-structure;Acetylation;Cellmembrane;Completeproteome;Cytoplasmicvesicle;Endosome;GTP-binding;Lipoprotein;Membrane;Nucleotide-binding;Phosphoprotein;Prenylation;Proteintransport;Proteomicsidentification;Referenceproteome;Transport	3	3	3	20.9	20.9	20.9	22.909	0.0010299	3.7212	265340	3	NaN	1	0	NaN	0.796681	0.889114	0.100621	0.213961
A2AFQ0;Q7TMY8-4;Q7TMY8-3;Q7TMY8;Q7TMY8-2	A2AFQ0;Q7TMY8-4;Q7TMY8-3;Q7TMY8;Q7TMY8-2	E3 ubiquitin-protein ligase HUWE1	Huwe1	11.7516	12.108	11.1597	12.7386	11.1502	10.1768	9.87538	11.9226	11.6711	11.8412	12.1801	base-excision repair;cell differentiation;cellular component organization;cellular component organization at cellular level;cellular component organization or biogenesis;cellular component organization or biogenesis at cellular level;cellular developmental process;cellular macromolecule metabolic process;cellular metabolic process;cellular nitrogen compound metabolic process;cellular process;cell…	acid-amino acid ligase activity;binding;catalytic activity;DNA binding;ligase activity;ligase activity, forming carbon-nitrogen bonds;nucleic acid binding;small conjugating protein ligase activity;ubiquitin-protein ligase activity	cell part;cytoplasm;extracellular membrane-bounded organelle;extracellular organelle;extracellular region part;extracellular vesicular exosome;intracellular membrane-bounded organelle;intracellular organelle;intracellular organelle part;intracellular part;membrane;membrane-bounded organelle;membrane-bounded vesicle;nuclear part;nucleoplasm;nucleus;organelle;organelle part;vesicle	Acetylation;Alternativesplicing;Completeproteome;Cytoplasm;Differentiation;Directproteinsequencing;DNA-binding;DNAdamage;DNArepair;Ligase;Nucleus;Phosphoprotein;Proteomicsidentification;Referenceproteome;Ublconjugationpathway	5	5	5	1.7	1.7	1.7	482.69	0	7.8753	676990	8	0.0895796	0.0812068	1.15823	1.72189	0.922465	0.952657	0.0420123	0.0822932
A2AGN7;O88685;B7ZCF1	A2AGN7;O88685;B7ZCF1	26S protease regulatory subunit 6A	Psmc3	13.6327	13.9716	13.0779	13.6454	12.8622	13.3055	13.0353	13.6443	14.0731	14.0006	14.3045	anatomical structure development;biological regulation;blastocyst development;catabolic process;cellular catabolic process;cellular macromolecule catabolic process;cellular macromolecule metabolic process;cellular metabolic process;cellular process;developmental process;ER-associated protein catabolic process;macromolecule catabolic process;macromolecule metabolic process;metabolic process;modifi…	adenyl nucleotide binding;adenyl ribonucleotide binding;ATP binding;binding;nucleotide binding;protein binding;purine nucleotide binding;purine ribonucleoside triphosphate binding;purine ribonucleotide binding;ribonucleotide binding;TBP-class protein binding;transcription factor binding	cell part;cytoplasmic mRNA processing body;cytoplasmic part;cytosolic part;cytosolic proteasome complex;intracellular membrane-bounded organelle;intracellular non-membrane-bounded organelle;intracellular organelle;intracellular organelle part;intracellular part;macromolecular complex;membrane;membrane-bounded organelle;non-membrane-bounded organelle;nuclear part;nuclear proteasome complex;nucleus…	ATP-binding;Completeproteome;Cytoplasm;Nucleotide-binding;Nucleus;Phosphoprotein;Proteasome;Proteomicsidentification;Referenceproteome	18	18	6	59.2	59.2	17.5	44.669	0	119.65	9361800	92	0.192273	0.236981	0.370066	1.05147	0.0662466	0.261718	-0.544185	-1.63716
A2AH25;Q5FWK3	A2AH25;Q5FWK3	Rho GTPase-activating protein 1	Arhgap1	10.0314	12.2042	11.5553	11.0608	11.0205	11.5957	11.2908	11.4963	11.7466	11.6991	11.7909	biological regulation;cellular process;cellular response to stimulus;intracellular signal transduction;positive regulation of catalytic activity;positive regulation of GTPase activity;positive regulation of hydrolase activity;positive regulation of molecular function;regulation of biological process;regulation of catabolic process;regulation of catalytic activity;regulation of cellular catabolic …	enzyme activator activity;enzyme regulator activity;GTPase activator activity;GTPase regulator activity;nucleoside-triphosphatase regulator activity	cell leading edge;cell part;cell projection;cytoplasm;extracellular membrane-bounded organelle;extracellular organelle;extracellular region part;extracellular vesicular exosome;intracellular part;membrane;membrane-bounded organelle;membrane-bounded vesicle;organelle;plasma membrane;ruffle;vesicle	Acetylation;Completeproteome;Cytoplasm;GTPaseactivation;Phosphoprotein;Proteomicsidentification;Referenceproteome;SH3-binding	4	4	4	12.5	12.5	12.5	54.437	0	8.8597	677740	6	0.781584	0.797523	-0.137883	-0.2396	0.371383	0.558152	-0.53258	-0.828825
A2AIR2;Q5DTM8;A2AIR0;Q5DTM8-2;A2AIR1	A2AIR2;Q5DTM8;A2AIR0;Q5DTM8-2;A2AIR1	E3 ubiquitin-protein ligase BRE1A	Rnf20	11.7046	12.2117	12.0688	11.2909	11.5844	11.1308	10.7482	10.4314	10.1283	10.5968	10.9518	biological regulation;catabolic process;cellular catabolic process;cellular component organization;cellular component organization at cellular level;cellular component organization or biogenesis;cellular component organization or biogenesis at cellular level;cellular macromolecule catabolic process;cellular macromolecule metabolic process;cellular metabolic process;cellular process;cellular prote…	acid-amino acid ligase activity;binding;catalytic activity;cation binding;chromatin binding;enzyme binding;histone binding;ion binding;ligase activity;ligase activity, forming carbon-nitrogen bonds;metal ion binding;mRNA 3'-UTR binding;mRNA binding;nucleic acid binding;p53 binding;protein binding;protein binding transcription factor activity;RNA binding;small conjugating protein ligase activity;t…	cell part;chromosomal part;HULC complex;intracellular membrane-bounded organelle;intracellular non-membrane-bounded organelle;intracellular organelle;intracellular organelle part;intracellular part;macromolecular complex;membrane-bounded organelle;non-membrane-bounded organelle;nuclear part;nucleolus;nucleoplasm;nucleus;organelle;organelle part;protein complex;ubiquitin conjugating enzyme complex…	Acetylation;Alternativesplicing;Chromatinregulator;Coiledcoil;Completeproteome;Ligase;Metal-binding;Nucleus;Phosphoprotein;Proteomicsidentification;Referenceproteome;Ublconjugationpathway;Zinc;Zinc-finger	4	4	4	10.2	10.2	10.2	70.389	0	5.567	446600	6	0.0396994	0.0664286	0.84529	1.99883	0.0103058	0.174345	1.26005	3.03717
E9PZY8;A2AIV2	E9PZY8;A2AIV2	Protein virilizer homolog	1110037F02Rik;Kiaa1429	11.3252	10.8846	11.3522	10.7603	11.5166	11.5539	11.0047	11.1106	11.5887	11.54	11.3211	cellular macromolecule metabolic process;cellular metabolic process;cellular nitrogen compound metabolic process;cellular process;macromolecule metabolic process;macromolecule methylation;macromolecule modification;metabolic process;methylation;mRNA metabolic process;mRNA methylation;mRNA modification;mRNA processing;nitrogen compound metabolic process;nucleic acid metabolic process;nucleobase-co…		cell part;intracellular organelle part;intracellular part;nuclear body;nuclear part;nuclear speck;nucleoplasm part;organelle part	Acetylation;Alternativesplicing;Completeproteome;mRNAprocessing;mRNAsplicing;Nucleus;Phosphoprotein;Proteomicsidentification;Referenceproteome	4	4	4	3	3	3	207.17	0	5.6448	526530	6	0.334966	0.429925	-0.215847	-0.705516	0.0897468	0.329091	-0.402708	-1.38027
A2AJI1;A8Y5P4;A2AJI0-2;A2AJI0;F6WF36	A2AJI1;A8Y5P4;A2AJI0-2;A2AJI0;F6WF36	MAP7 domain-containing protein 1	Map7d1	13.497	13.424	13.9881	12.5989	13.2471	9.98833	12.8787	13.2741	13.4393	13.2281	13.5378	cellular component organization;cellular component organization at cellular level;cellular component organization or biogenesis;cellular component organization or biogenesis at cellular level;cellular process;cytoskeleton organization;microtubule cytoskeleton organization;microtubule-based process;organelle organization	structural molecule activity	cell part;cytoplasm;cytoskeletal part;cytoskeleton;intracellular non-membrane-bounded organelle;intracellular organelle;intracellular organelle part;intracellular part;macromolecular complex;microtubule;microtubule cytoskeleton;non-membrane-bounded organelle;organelle;organelle part;protein complex;spindle	Alternativesplicing;Coiledcoil;Completeproteome;Cytoplasm;Cytoskeleton;Isopeptidebond;Phosphoprotein;Proteomicsidentification;Referenceproteome;Ublconjugation	6	6	6	11.1	11.1	11.1	85.763	0	16.282	1586800	16	0.2672	0.221797	1.02994	1.09315	0.946247	0.968179	-0.0247525	-0.0550965
A2AJT4;A2AJT5;A2AJT3	A2AJT4;A2AJT5	Arginine/serine-rich protein PNISR	Pnisr	14.056	13.4977	13.8544	14.1273	13.7253	12.8826	13.5137	11.6953	12.8663	13.8147	13.9623			cell part;cytoplasm;intracellular membrane-bounded organelle;intracellular organelle;intracellular organelle part;intracellular part;membrane-bounded organelle;nuclear body;nuclear part;nuclear speck;nucleoplasm;nucleoplasm part;nucleus;organelle;organelle part	Coiledcoil;Completeproteome;Nucleus;Phosphoprotein;Proteomicsidentification;Referenceproteome	5	5	5	7.2	7.2	7.2	92.114	0	9.101	2086800	17	0.0995047	0.0943183	0.929636	1.60968	0.358172	0.582023	0.336109	0.777542
B1AYU4;A2AK44;A2AK42;B1AYU7;Q8C5N3-2;Q8C5N3;B1AYU8;J3QNR0;J3QM48	B1AYU4;A2AK44;A2AK42;B1AYU7;Q8C5N3-2;Q8C5N3	Pre-mRNA-splicing factor CWC22 homolog	Cwc22;Gm13695;Gm13697	10.1136	12.5671	12.0835	12.8663	11.1959	11.1072	11.6382	12.4983	12.7813	10.5567	10.9405	cellular macromolecule metabolic process;cellular metabolic process;cellular nitrogen compound metabolic process;cellular process;macromolecule metabolic process;metabolic process;mRNA metabolic process;mRNA processing;nitrogen compound metabolic process;nucleic acid metabolic process;nucleobase-containing compound metabolic process;primary metabolic process;RNA metabolic process;RNA processing;R…	binding;nucleic acid binding;RNA binding	catalytic step 2 spliceosome;cell part;cytoplasm;cytoplasmic part;Golgi apparatus;intracellular membrane-bounded organelle;intracellular organelle;intracellular organelle part;intracellular part;macromolecular complex;membrane-bounded organelle;nuclear body;nuclear part;nuclear speck;nucleoplasm;nucleoplasm part;organelle;organelle part;ribonucleoprotein complex;spliceosomal complex	Alternativesplicing;Completeproteome;mRNAprocessing;mRNAsplicing;Nucleus;Phosphoprotein;Proteomicsidentification;Referenceproteome;Spliceosome	5	5	5	9.7	9.7	9.7	82.752	0.00053996	4.2962	898130	6	0.683838	0.682105	0.297747	0.373931	0.627152	0.747278	0.481467	0.466933
Q8BG05;A2AL12;A2AL13	Q8BG05;A2AL12	Heterogeneous nuclear ribonucleoprotein A3	Hnrnpa3	17.4293	18.6304	18.15	17.3933	17.7738	18.1017	17.3781	18.0469	18.0354	17.3458	17.9239	cellular macromolecule metabolic process;cellular metabolic process;cellular nitrogen compound metabolic process;cellular process;macromolecule metabolic process;metabolic process;mRNA metabolic process;mRNA processing;nitrogen compound metabolic process;nucleic acid metabolic process;nucleobase-containing compound metabolic process;primary metabolic process;RNA metabolic process;RNA processing;R…	binding;nucleic acid binding;nucleotide binding;RNA binding	cell part;intracellular organelle part;intracellular part;macromolecular complex;nuclear part;organelle part;ribonucleoprotein complex;spliceosomal complex	Acetylation;Alternativesplicing;Completeproteome;Directproteinsequencing;Methylation;mRNAprocessing;mRNAsplicing;Nucleus;Phosphoprotein;Proteomicsidentification;Referenceproteome;Repeat;Ribonucleoprotein;RNA-binding;Spliceosome	25	25	4	41.4	41.4	8.4	39.652	0	323.31	161290000	310	0.832281	0.859156	0.0756164	0.17113	0.752073	0.855971	0.132393	0.266587
A7TU71;A2ALU4-2;A2ALU4;A0A0R4J1H8;E9Q6I3;A0A286YDQ8;E9QMY5;Q9QXN0-4;Q9QXN0-2;Q9QXN0-3;Q9QXN0	A7TU71;A2ALU4-2;A2ALU4	Protein Shroom2	Shroom2	12.0487	11.834	11.5824	11.1271	11.7314	11.4526	10.3675	11.8347	10.4322	11.737	12.0901	actin cytoskeleton organization;actin filament-based process;anatomical structure development;anatomical structure formation involved in morphogenesis;anatomical structure morphogenesis;apical protein localization;asymmetric protein localization;biological regulation;brain development;camera-type eye development;camera-type eye morphogenesis;cell development;cell junction maintenance;cell junctio…	actin binding;actin filament binding;beta-catenin binding;binding;cytoskeletal protein binding;protein binding;protein domain specific binding	adherens junction;anchoring junction;apical junction complex;apical part of cell;apical plasma membrane;cell body;cell cortex;cell cortex part;cell junction;cell part;cell-cell adherens junction;cell-cell junction;cortical actin cytoskeleton;cortical cytoskeleton;cytoplasm;cytoplasmic part;cytoskeletal part;cytoskeleton;extracellular membrane-bounded organelle;extracellular organelle;extracellula…	Actin-binding;Alternativesplicing;Celljunction;Cellmembrane;Cellshape;Coiledcoil;Completeproteome;Cytoplasm;Cytoskeleton;Developmentalprotein;Directproteinsequencing;Membrane;Microtubule;Phosphoprotein;Proteomicsidentification;Referenceproteome;Tightjunction	5	5	5	4.4	4.4	4.4	165.26	0	5.7067	982070	8	0.469043	0.496848	0.301502	0.615059	0.656066	0.791098	0.228312	0.391902
Q8BXU5;A2ALV3;Q62420;A2ALV1;F6ZL13;A0A3B2W7K0;Q62419	Q8BXU5;A2ALV3;Q62420;A2ALV1;F6ZL13	Endophilin-A1	Sh3gl2	13.0635	13.1598	12.3317	12.87	12.4586	12.7413	12.4995	12.9401	12.767	12.8221	12.8478	biological regulation;cellular component organization;cellular component organization or biogenesis;cellular membrane organization;cellular process;endocytosis;establishment of localization;membrane invagination;membrane organization;regulation of biological process;regulation of cellular component organization;regulation of cellular metabolic process;regulation of cellular process;regulation of …	binding;identical protein binding;lipid binding;protein binding	cell junction;cell part;cell projection;cytoplasm;cytoplasmic part;cytoskeletal part;early endosome membrane;endosomal part;endosome membrane;extracellular membrane-bounded organelle;extracellular organelle;extracellular region part;extracellular vesicular exosome;intracellular non-membrane-bounded organelle;intracellular organelle;intracellular organelle part;intracellular part;macromolecular co…	3D-structure;Celljunction;Cellprojection;Coiledcoil;Completeproteome;Cytoplasm;Directproteinsequencing;Endocytosis;Endosome;Lipid-binding;Membrane;Phosphoprotein;Proteomicsidentification;Referenceproteome;SH3domain	5	5	5	24.9	24.9	24.9	27.947	0	19.922	1685200	25	0.399165	0.493591	0.196349	0.620605	0.849426	0.925054	0.0439276	0.137388
Q9D0I8;A2AMV1;D6RCI7	Q9D0I8;A2AMV1;D6RCI7	mRNA turnover protein 4 homolog	Mrto4	10.631	11.9745	10.1817	10.3611	10.4766	11.7985	10.6499	11.7596	10.9696	10.7246	10.8017	cellular component biogenesis;cellular component biogenesis at cellular level;cellular component organization or biogenesis;cellular component organization or biogenesis at cellular level;cellular process;ribonucleoprotein complex biogenesis;ribosome biogenesis		cell part;cytoplasm;cytoplasmic part;intracellular membrane-bounded organelle;intracellular non-membrane-bounded organelle;intracellular organelle;intracellular organelle part;intracellular part;macromolecular complex;membrane;membrane-bounded organelle;non-membrane-bounded organelle;nuclear membrane;nuclear part;nucleolus;nucleoplasm;nucleus;organelle;organelle membrane;organelle part;ribonucleo…	Completeproteome;Cytoplasm;Nucleus;Proteomicsidentification;Referenceproteome;Ribonucleoprotein;Ribosomalprotein;Ribosomebiogenesis	2	2	2	10.5	10.5	10.5	27.545	0	4.4843	360800	5	0.502293	0.506903	-0.384053	-0.601762	NaN	1	0	NaN
A2AMW0;P47757-2;P47757-4;F7CAZ6;A0A0A0MQI9;F6YHZ8	A2AMW0;P47757-2;P47757-4;F7CAZ6	F-actin-capping protein subunit beta	Capzb	14.7701	14.8659	14.8689	14.9735	14.7272	14.6785	14.5521	14.6978	14.6796	14.8323	14.6266	actin cytoskeleton organization;actin filament capping;actin filament-based process;anatomical structure development;anatomical structure morphogenesis;barbed-end actin filament capping;biological regulation;cell development;cell morphogenesis;cell projection assembly;cell projection organization;cellular component assembly;cellular component assembly at cellular level;cellular component morphoge…	beta-tubulin binding;binding;cytoskeletal protein binding;protein binding;tubulin binding	actin filament;brush border;cell cortex part;cell junction;cell part;cell projection;cell-cell contact zone;cell-cell junction;contractile fiber part;cortical cytoskeleton;cytoplasmic part;cytoskeletal calyx;cytoskeletal part;cytoskeleton;extracellular membrane-bounded organelle;extracellular organelle;extracellular region part;extracellular vesicular exosome;F-actin capping protein complex;inter…	Acetylation;Actin-binding;Actincapping;Alternativesplicing;Completeproteome;Cytoplasm;Cytoskeleton;Directproteinsequencing;Proteomicsidentification;Referenceproteome	10	10	3	35	35	6.5	29.295	0	57.845	10129000	64	0.0110056	0.153935	0.205695	1.31256	0.0790939	0.509995	0.156761	0.915366
A2AN08-3;A2AN08;A2AN08-5;F6SSP6	A2AN08-3;A2AN08;A2AN08-5;F6SSP6	E3 ubiquitin-protein ligase UBR4	Ubr4	10.3731	11.4335	10.9278	11.3059	10.8319	10.9444	11.2413	9.93998	11.2236	11.296	10.5526	cellular macromolecule metabolic process;cellular metabolic process;cellular process;cellular protein metabolic process;macromolecule metabolic process;macromolecule modification;metabolic process;primary metabolic process;protein metabolic process;protein modification by small protein conjugation;protein modification by small protein conjugation or removal;protein modification process;protein ub…	acid-amino acid ligase activity;binding;catalytic activity;cation binding;ion binding;ligase activity;ligase activity, forming carbon-nitrogen bonds;metal ion binding;small conjugating protein ligase activity;transition metal ion binding;ubiquitin-protein ligase activity;zinc ion binding	cell part;centrosome;cytoplasm;cytoplasmic part;cytoskeletal part;integral to membrane;intracellular non-membrane-bounded organelle;intracellular organelle;intracellular organelle part;intracellular part;intrinsic to membrane;membrane;membrane part;microtubule organizing center;non-membrane-bounded organelle;nuclear part;nucleoplasm;organelle;organelle part	Acetylation;Alternativesplicing;Calmodulin-binding;Completeproteome;Cytoplasm;Cytoskeleton;Ligase;Membrane;Metal-binding;Nucleus;Phosphoprotein;Proteomicsidentification;Referenceproteome;Transmembrane;Transmembranehelix;Ublconjugationpathway;Zinc;Zinc-finger	2	2	2	0.5	0.5	0.5	570.29	0.0027972	2.6659	198010	2	0.489185	0.526866	0.270696	0.579003	0.96914	0.98004	-0.0139945	-0.0315068
A2AP78;O54879	A2AP78;O54879	High mobility group protein B3	Hmgb3	13.9905	13.983	13.886	13.9202	13.0254	13.5955	13.6334	13.7277	13.5588	13.9273	13.7365	biological regulation;cellular component organization;cellular component organization at cellular level;cellular component organization or biogenesis;cellular component organization or biogenesis at cellular level;cellular process;chromatin modification;chromatin organization;chromatin remodeling;chromosome organization;negative regulation of B cell activation;negative regulation of B cell differ…	binding;chromatin binding;DNA binding;nucleic acid binding	cell part;chromosome;intracellular membrane-bounded organelle;intracellular non-membrane-bounded organelle;intracellular organelle;intracellular part;membrane-bounded organelle;non-membrane-bounded organelle;nucleus;organelle	Chromosome;Completeproteome;DNA-binding;Nucleus;Proteomicsidentification;Referenceproteome;Repeat	5	5	5	25.8	25.8	25.8	18.311	0	26.837	2550200	25	0.0316136	0.0812576	0.449406	1.72102	0.0817902	0.44621	0.204055	1.05244
A2AQ19	A2AQ19	RNA polymerase-associated protein RTF1 homolog	Rtf1	11.7853	11.4934	12.9153	11.6541	11.2471	11.0307	9.94048	11.1469	11.2851	11.6185	10.9808	biological regulation;biosynthetic process;blastocyst growth;cell fate commitment;cell fate commitment involved in formation of primary germ layers;cell surface receptor linked signaling pathway;cellular biosynthetic process;cellular component organization;cellular component organization at cellular level;cellular component organization or biogenesis;cellular component organization or biogenesis …	binding;DNA binding;nucleic acid binding;single-stranded DNA binding;structure-specific DNA binding	Cdc73/Paf1 complex;cell part;intracellular non-membrane-bounded organelle;intracellular organelle;intracellular organelle part;intracellular part;macromolecular complex;non-membrane-bounded organelle;nuclear part;nucleolus;nucleoplasm part;organelle;organelle part;protein complex;transcription elongation factor complex	Activator;Coiledcoil;Completeproteome;DNA-binding;Nucleus;Phosphoprotein;Referenceproteome;Transcription;Transcriptionregulation;Wntsignalingpathway	5	5	5	8.3	8.3	8.3	80.796	0	10.592	604730	7	0.0448398	0.066604	1.12076	2.0623	0.166609	0.354439	0.667235	1.30215
A2AQE4;P61202;P61202-2	A2AQE4;P61202;P61202-2	COP9 signalosome complex subunit 2	Cops2	11.104	10.9146	9.90904	12.1354	10.1727	9.3175	9.88194	9.8908	12.247	12.5357	10.8142	biological regulation;cell differentiation;cell proliferation;cellular developmental process;cellular macromolecule metabolic process;cellular metabolic process;cellular process;cellular protein metabolic process;cullin deneddylation;developmental process;macromolecule metabolic process;macromolecule modification;metabolic process;muscle cell differentiation;negative regulation of biological proc…	protein binding transcription factor activity;transcription cofactor activity;transcription corepressor activity;transcription factor binding transcription factor activity	cell part;cytoplasm;intracellular membrane-bounded organelle;intracellular organelle;intracellular organelle part;intracellular part;macromolecular complex;membrane-bounded organelle;nuclear part;nucleus;organelle;organelle part;protein complex;signalosome	Alternativesplicing;Completeproteome;Cytoplasm;Nucleus;Phosphoprotein;Proteomicsidentification;Referenceproteome;Signalosome	3	3	3	12.4	12.4	12.4	46.913	0	5.1859	739650	5	0.0498774	0.0653793	1.20004	2.03373	0.278718	0.442523	-0.849902	-1.06279
A2AR02;A2AR01	A2AR02;A2AR01	Peptidyl-prolyl cis-trans isomerase G;Peptidyl-prolyl cis-trans isomerase	Ppig	14.5087	14.4031	14.3595	14.4772	14.053	14.2745	14.1261	14.2471	14.4939	14.3134	14.4284	cellular macromolecule metabolic process;cellular metabolic process;cellular process;cellular protein metabolic process;macromolecule metabolic process;macromolecule modification;metabolic process;peptidyl-amino acid modification;peptidyl-proline modification;primary metabolic process;protein folding;protein metabolic process;protein modification process;protein peptidyl-prolyl isomerization	catalytic activity;cis-trans isomerase activity;isomerase activity;peptidyl-prolyl cis-trans isomerase activity	cell part;cytoplasm;intracellular organelle part;intracellular part;nuclear body;nuclear matrix;nuclear part;nuclear speck;nucleoplasm;nucleoplasm part;organelle part	Completeproteome;Isomerase;Nucleus;Phosphoprotein;Proteomicsidentification;Referenceproteome;Rotamase	6	6	6	11.2	11.2	11.2	88.324	0	68.251	7056000	57	0.00557813	0.0938887	0.261961	1.61588	0.690273	0.916034	0.0252472	0.158023
A2ARP8;Q9QYR6;Q9QYR6-2	A2ARP8;Q9QYR6;Q9QYR6-2	Microtubule-associated protein 1A;MAP1A heavy chain;MAP1 light chain LC2	Map1a	13.8816	13.9321	14.2284	14.3735	14.0273	13.6523	13.7981	13.592	14.6933	14.2101	14.6052	cellular component maintenance;cellular component organization;cellular component organization at cellular level;cellular component organization or biogenesis;cellular component organization or biogenesis at cellular level;cellular process;cytoskeleton organization;microtubule cytoskeleton organization;microtubule-based process;multicellular organismal process;neurological system process;organell…	binding;cytoskeletal protein binding;microtubule binding;protein binding;tubulin binding	cell part;cell projection;cilium;cytoplasmic part;cytoskeletal part;cytosol;intracellular organelle part;intracellular part;macromolecular complex;microtubule;nonmotile primary cilium;organelle part;photoreceptor outer segment;primary cilium;protein complex	Alternativesplicing;Completeproteome;Cytoplasm;Cytoskeleton;Microtubule;Phosphoprotein;Proteomicsidentification;Referenceproteome;Repeat	24	23	23	10.1	9.8	9.8	325.88	0	48.76	10729000	99	0.0696874	0.150605	0.336496	1.33185	0.085944	0.327202	-0.398979	-1.39044
A2AS45;Q68FH0-2;Q68FH0;A2AS44;A2AS47;Q68FH0-3	A2AS45;Q68FH0-2;Q68FH0;A2AS44	Plakophilin-4	Pkp4	11.6497	18.8416	18.4701	18.8827	19.0004	11.399	10.7288	18.5383	11.4584	18.3288	18.3657	biological adhesion;biological regulation;cell adhesion;cell junction assembly;cell junction organization;cell-cell adhesion;cell-cell junction assembly;cell-cell junction organization;cellular component assembly;cellular component assembly at cellular level;cellular component organization;cellular component organization at cellular level;cellular component organization or biogenesis;cellular com…		anchoring junction;cell junction;cell part;cell-cell contact zone;cell-cell junction;cytoplasm;cytoplasmic part;cytoskeletal part;cytoskeleton;desmosome;internal side of plasma membrane;intracellular non-membrane-bounded organelle;intracellular organelle;intracellular organelle part;intracellular part;membrane;membrane part;midbody;mitotic spindle;non-membrane-bounded organelle;organelle;organell…	Alternativesplicing;Celladhesion;Celljunction;Cellmembrane;Coiledcoil;Completeproteome;Cytoplasm;Cytoskeleton;Isopeptidebond;Membrane;Phosphoprotein;Proteomicsidentification;Referenceproteome;Repeat;Ublconjugation	5	4	4	3.6	2.8	2.8	128.53	0	7.8791	38374000	9	0.50003	0.438599	2.04439	0.693178	0.761958	0.834678	0.910057	0.309065
A2AS98;P28660;P28660-2	A2AS98;P28660;P28660-2	Nck-associated protein 1	Nckap1	14.4656	14.7621	14.8868	15.1292	11.3468	14.3679	13.6151	14.2059	14.4249	14.3802	14.7905	actin cytoskeleton organization;actin filament-based process;ameboidal cell migration;anatomical structure development;anatomical structure formation involved in morphogenesis;anatomical structure morphogenesis;anterior/posterior axis specification;anterior/posterior axis specification, embryo;anterior/posterior pattern specification;apical protein localization;asymmetric protein localization;axi…	binding;protein binding;protein complex binding	adherens junction;anchoring junction;cell junction;cell part;cell projection;cell projection membrane;cell projection part;cell-substrate adherens junction;cell-substrate junction;cytoplasmic part;extracellular membrane-bounded organelle;extracellular organelle;extracellular region part;extracellular vesicular exosome;focal adhesion;integral to membrane;intracellular part;intrinsic to membrane;la…	Acetylation;Alternativesplicing;Cellmembrane;Cellprojection;Completeproteome;Cytoplasm;Membrane;Proteomicsidentification;Referenceproteome;Transmembrane;Transmembranehelix	9	9	9	9.3	9.3	9.3	129.51	0	15.102	3779800	19	0.091736	0.0775189	1.427	1.75831	0.214261	0.499368	0.279051	0.942032
A2ASW8;Q9EQZ6-2;Q9EQZ6-3;Q9EQZ6	A2ASW8;Q9EQZ6-2;Q9EQZ6-3;Q9EQZ6	Rap guanine nucleotide exchange factor 4	Rapgef4	12.0177	10.163	9.86481	12.3044	9.77164	11.9503	10.7865	10.9626	12.3729	12.2253	10.573	biological regulation;calcium ion-dependent exocytosis;cAMP-mediated signaling;cellular process;cellular response to stimulus;cyclic-nucleotide-mediated signaling;establishment of localization;establishment of localization in cell;exocytosis;hormone secretion;hormone transport;insulin secretion;intracellular signal transduction;peptide hormone secretion;peptide secretion;peptide transport;positiv…	adenyl nucleotide binding;adenyl ribonucleotide binding;AMP binding;binding;cAMP binding;cAMP-dependent protein kinase regulator activity;cyclic nucleotide binding;enzyme binding;enzyme regulator activity;GTPase binding;GTPase regulator activity;guanyl-nucleotide exchange factor activity;kinase regulator activity;nucleoside-triphosphatase regulator activity;nucleotide binding;protein binding;prot…	cAMP-dependent protein kinase complex;cell part;cytoplasmic part;cytosol;intracellular part;macromolecular complex;membrane;protein complex	3D-structure;Alternativepromoterusage;Alternativesplicing;cAMP;cAMP-binding;Completeproteome;Cytoplasm;Exocytosis;Guanine-nucleotidereleasingfactor;Membrane;Nucleotide-binding;Proteomicsidentification;Referenceproteome;Repeat	3	3	3	3.7	3.7	3.7	99.503	0	16.996	591830	9	0.78453	0.785716	0.219717	0.253023	0.503729	0.659515	-0.636286	-0.646863
A2AU61;A2AU62;Q64012-2;Q64012;A2AU60	A2AU61;A2AU62;Q64012-2;Q64012;A2AU60	RNA-binding protein Raly	Raly	14.5968	14.2642	14.7024	14.4089	14.3675	14.1165	14.1795	14.1958	14.3191	14.3287	14.2676	cellular macromolecule metabolic process;cellular metabolic process;cellular nitrogen compound metabolic process;cellular process;macromolecule metabolic process;metabolic process;mRNA metabolic process;mRNA processing;nitrogen compound metabolic process;nucleic acid metabolic process;nucleobase-containing compound metabolic process;primary metabolic process;RNA metabolic process;RNA processing;R…	binding;nucleotide binding	catalytic step 2 spliceosome;cell part;intracellular membrane-bounded organelle;intracellular organelle;intracellular organelle part;intracellular part;macromolecular complex;membrane-bounded organelle;nuclear part;nucleus;organelle;organelle part;ribonucleoprotein complex;spliceosomal complex	Acetylation;Alternativesplicing;Coiledcoil;Completeproteome;mRNAprocessing;mRNAsplicing;Nucleus;Phosphoprotein;Proteomicsidentification;Referenceproteome;Ribonucleoprotein;RNA-binding;Spliceosome	12	12	12	50.2	50.2	50.2	23.12	0	49.942	9432200	80	0.0464928	0.153465	0.278275	1.31706	0.167351	0.535099	0.187967	0.868497
A2AUK7;A2AUK8;A2AUK5;E9PV14;Q9Z2H5-3;Q9Z2H5-2;Q9Z2H5;A0A2R8VHB6	A2AUK7;A2AUK8;A2AUK5;E9PV14;Q9Z2H5-3;Q9Z2H5-2;Q9Z2H5	Band 4.1-like protein 1	Epb4.1l1;Epb41l1	12.1545	12.863	12.5353	11.9708	11.8873	12.2546	11.6896	12.7289	13.0252	12.8895	13.3693	actin cytoskeleton organization;actin filament-based process;cellular component organization;cellular component organization at cellular level;cellular component organization or biogenesis;cellular component organization or biogenesis at cellular level;cellular process;cortical actin cytoskeleton organization;cortical cytoskeleton organization;cytoskeleton organization;organelle organization	structural molecule activity	cell part;cytoplasm;cytoskeleton;extrinsic to membrane;intracellular non-membrane-bounded organelle;intracellular organelle;intracellular part;membrane part;non-membrane-bounded organelle;organelle	Actin-binding;Alternativesplicing;Completeproteome;Cytoplasm;Cytoskeleton;Phosphoprotein;Proteomicsidentification;Referenceproteome	7	7	6	15.9	15.9	14.1	81.89	0	17.149	2123700	26	0.45717	0.510165	0.240798	0.597393	0.0426812	0.213333	-0.713752	-1.96002
A2AUM6;P16254	A2AUM6;P16254	Signal recognition particle 14 kDa protein;Signal recognition particle 14 kDa protein, N-terminally processed	Srp14	11.1374	13.9194	10.4541	13.7681	10.6876	10.1612	11.4326	10.6813	10.5747	10.5729	10.4515	cotranslational protein targeting to membrane;establishment of localization;establishment of localization in cell;establishment of protein localization;establishment of protein localization in endoplasmic reticulum;establishment of protein localization to organelle;intracellular protein transport;intracellular transport;protein targeting;protein targeting to ER;protein targeting to membrane;prote…	7S RNA binding;binding;endoplasmic reticulum signal peptide binding;nucleic acid binding;peptide binding;RNA binding;signal sequence binding	cell part;cytoplasm;cytoplasmic part;extracellular membrane-bounded organelle;extracellular organelle;extracellular region part;extracellular vesicular exosome;intercellular bridge;intracellular membrane-bounded organelle;intracellular non-membrane-bounded organelle;intracellular organelle;intracellular organelle part;intracellular part;macromolecular complex;membrane-bounded organelle;membrane-b…	3D-structure;Completeproteome;Cytoplasm;Directproteinsequencing;Phosphoprotein;Proteomicsidentification;Referenceproteome;Ribonucleoprotein;RNA-binding;Signalrecognitionparticle	2	2	2	26.8	26.8	26.8	11.234	0.0057244	2.1236	1871300	2	0.140078	0.10852	1.57907	1.53461	0.151203	0.279315	1.78674	1.5466
A2AVJ7;Q99PL5	A2AVJ7;Q99PL5	Ribosome-binding protein 1	Rrbp1	13.9256	13.4719	13.8978	13.3651	13.5715	13.2614	13.2597	13.2038	12.923	12.6481	12.6697	biological regulation;cell differentiation;cellular developmental process;cellular process;cellular response to stimulus;developmental process;establishment of localization;establishment of protein localization;osteoblast differentiation;protein transport;regulation of biological process;regulation of cellular process;response to stimulus;signal transduction;transport		cell part;cytoplasmic part;endoplasmic reticulum part;integral to endoplasmic reticulum membrane;integral to membrane;integral to organelle membrane;intracellular organelle part;intracellular part;intrinsic to endoplasmic reticulum membrane;intrinsic to membrane;intrinsic to organelle membrane;membrane part;organelle part	Acetylation;Alternativesplicing;Completeproteome;Endoplasmicreticulum;Membrane;Phosphoprotein;Proteintransport;Proteomicsidentification;Referenceproteome;Repeat;Translocation;Transmembrane;Transmembranehelix;Transport	16	16	16	13.7	13.7	13.7	158.39	0	57.388	4697400	55	0.0866376	0.160539	0.340964	1.27897	0.00432015	0.182783	0.918163	3.21212
A2AWA9;A2AWA9-2;A2AWA7	A2AWA9;A2AWA9-2;A2AWA7	Rab GTPase-activating protein 1	Rabgap1	10.1685	12.6416	10.431	10.3822	10.1945	11.0494	12.5516	10.8657	10.7462	10.8192	11.6138	biological regulation;cell cycle;cellular process;positive regulation of catalytic activity;positive regulation of GTPase activity;positive regulation of hydrolase activity;positive regulation of molecular function;regulation of biological process;regulation of catabolic process;regulation of catalytic activity;regulation of cellular catabolic process;regulation of cellular metabolic process;regu…	binding;enzyme activator activity;enzyme binding;enzyme regulator activity;GTPase activator activity;GTPase binding;GTPase regulator activity;nucleoside-triphosphatase regulator activity;protein binding;Rab GTPase binding;Ras GTPase binding;small GTPase binding	cell part;cytoplasmic part;cytoskeletal part;cytosol;intracellular organelle part;intracellular part;microtubule organizing center;organelle part	Alternativesplicing;Cellcycle;Coiledcoil;Completeproteome;Cytoplasm;Cytoskeleton;GTPaseactivation;Phosphoprotein;Proteomicsidentification;Referenceproteome	2	2	2	2	2	2	120.8	0.0023364	2.686	413820	3	0.746066	0.745835	-0.259452	-0.299927	0.840528	0.901096	-0.153893	-0.18628
A2AWN8;P59326;Q91YT7	A2AWN8;P59326;Q91YT7	YTH domain-containing family protein 1;YTH domain-containing family protein 2	Ythdf1;Ythdf2	10.5949	10.7932	10.9466	10.3249	10.7069	10.757	11.1981	9.98767	10.8847	10.7628	11.5287	biological regulation;cellular macromolecule metabolic process;cellular metabolic process;cellular nitrogen compound metabolic process;cellular process;macromolecule metabolic process;metabolic process;mRNA metabolic process;nitrogen compound metabolic process;nucleic acid metabolic process;nucleobase-containing compound metabolic process;posttranscriptional regulation of gene expression;primary …		cell part;cytoplasmic mRNA processing body;cytoplasmic part;intracellular non-membrane-bounded organelle;intracellular organelle;intracellular part;macromolecular complex;non-membrane-bounded organelle;organelle;ribonucleoprotein complex;RNA granule	Acetylation;Completeproteome;Cytoplasm;Phosphoprotein;Proteomicsidentification;Referenceproteome;RNA-binding	2	2	2	5.1	5.1	5.1	63.899	0	6.2565	256190	5	NaN	1	0	NaN	0.182344	0.423793	-0.393862	-1.11115
A2AWT5;P25976;A2AWT6;A2AWT7;P25976-2;E9Q4A8;G3UZW9	A2AWT5;P25976;A2AWT6;A2AWT7;P25976-2	Nucleolar transcription factor 1	Ubtf	14.5686	14.5066	14.7666	14.8975	14.5968	14.3714	14.525	14.7542	14.8555	14.7563	14.7509	biological regulation;biosynthetic process;cellular biosynthetic process;cellular component organization;cellular component organization at cellular level;cellular component organization or biogenesis;cellular component organization or biogenesis at cellular level;cellular macromolecule metabolic process;cellular metabolic process;cellular nitrogen compound metabolic process;cellular process;chro…	binding;chromatin binding;DNA binding;nucleic acid binding	cell part;fibrillar center;intracellular non-membrane-bounded organelle;intracellular organelle;intracellular organelle part;intracellular part;non-membrane-bounded organelle;nuclear part;nucleolar part;nucleolus;organelle;organelle part	3D-structure;Acetylation;Activator;Alternativesplicing;Completeproteome;DNA-binding;Nucleus;Phosphoprotein;Proteomicsidentification;Referenceproteome;Repeat;Transcription;Transcriptionregulation	23	23	23	32.9	32.9	32.9	89.478	0	190.16	21891000	198	0.345389	0.544612	0.122968	0.55869	0.394108	0.740215	-0.102742	-0.488698
A2BDX2;O70152	A2BDX2;O70152	Dolichol-phosphate mannosyltransferase subunit 1	Dpm1	12.3256	12.7611	10.5639	12.6841	9.88214	11.8022	10.9732	11.0292	10.5389	10.9113	12.5099	biosynthetic process;carbohydrate metabolic process;cellular biosynthetic process;cellular carbohydrate metabolic process;cellular lipid metabolic process;cellular macromolecule metabolic process;cellular metabolic process;cellular process;cellular protein metabolic process;glycerolipid biosynthetic process;glycerolipid metabolic process;glycerophospholipid biosynthetic process;glycerophospholipi…	catalytic activity;dolichyl-phosphate beta-D-mannosyltransferase activity;dolichyl-phosphate-mannose-protein mannosyltransferase activity;mannosyltransferase activity;transferase activity;transferase activity, transferring glycosyl groups;transferase activity, transferring hexosyl groups	cell part;cytoplasmic part;endoplasmic reticulum membrane;endoplasmic reticulum part;intracellular organelle part;intracellular part;membrane;membrane part;organelle membrane;organelle part	Acetylation;Completeproteome;Endoplasmicreticulum;Glycosyltransferase;Phosphoprotein;Proteomicsidentification;Referenceproteome;Transferase	2	2	2	10.6	10.6	10.6	23.432	0	7.2806	598760	9	0.123697	0.105759	1.16194	1.55086	0.37941	0.541275	0.76362	0.85579
A2BE28-2;A2BE28	A2BE28-2;A2BE28	Ribosomal biogenesis protein LAS1L	Las1l	13.0116	12.2366	12.8883	13.0928	11.6479	10.0103	10.4329	12.31	12.8027	11.534	10.4894	cellular macromolecule metabolic process;cellular metabolic process;cellular nitrogen compound metabolic process;cellular process;macromolecule metabolic process;metabolic process;ncRNA metabolic process;ncRNA processing;nitrogen compound metabolic process;nucleic acid metabolic process;nucleobase-containing compound metabolic process;primary metabolic process;RNA metabolic process;RNA processing…		cell part;cytoplasm;cytoplasmic part;cytoskeletal part;histone methyltransferase complex;intracellular non-membrane-bounded organelle;intracellular organelle;intracellular organelle part;intracellular part;macromolecular complex;membrane;methyltransferase complex;microtubule organizing center;MLL1 complex;non-membrane-bounded organelle;nuclear part;nucleolus;nucleoplasm;nucleoplasm part;organelle…	Alternativesplicing;Completeproteome;Cytoplasm;Nucleus;Phosphoprotein;Referenceproteome;rRNAprocessing	3	3	3	4.9	4.9	4.9	87.577	0	24.408	932860	13	0.0236145	0.0537103	1.70704	2.56085	0.10451	0.259639	1.19865	1.69967
Q52KF7;A2BEE9;P70175;A2BEF2	Q52KF7;A2BEE9;P70175;A2BEF2	Disks large homolog 3	Dlg3	13.1067	12.7065	12.8362	13.0534	12.9393	12.7625	12.4578	12.742	13.0772	13.3015	12.6083	anatomical structure development;anatomical structure morphogenesis;biological regulation;cell communication;cell-cell signaling;cellular component organization;cellular component organization or biogenesis;cellular localization;cellular macromolecule localization;cellular membrane organization;cellular metabolic process;cellular nitrogen compound metabolic process;cellular process;cellular prote…	binding;catalytic activity;enzyme binding;glutamate receptor binding;guanylate kinase activity;ionotropic glutamate receptor binding;kinase activity;kinase binding;nucleobase-containing compound kinase activity;nucleotide kinase activity;phosphatase binding;phosphotransferase activity, phosphate group as acceptor;protein binding;receptor binding;transferase activity;transferase activity, transfer…	alpha-amino-3-hydroxy-5-methyl-4-isoxazolepropionic acid selective glutamate receptor complex;basolateral plasma membrane;cell body;cell junction;cell part;cell projection part;cell-cell junction;cytoplasm;cytoskeletal part;dendritic shaft;extracellular region part;extracellular space;growth cone;intracellular organelle part;intracellular part;ionotropic glutamate receptor complex;macromolecular …	Completeproteome;Phosphoprotein;Proteomicsidentification;Referenceproteome;Repeat;SH3domain	9	9	9	18.2	18.2	18.2	90.327	0	24.748	3382800	38	0.193132	0.341358	0.200293	0.846294	0.744941	0.879117	-0.0700111	-0.2306
Q3TPJ8;A2BFF9;A2BFF5;O88487;A2BFF8;Q3TYJ3;D3Z0M6;O88485-2;O88485	Q3TPJ8;A2BFF9;A2BFF5;O88487;A2BFF8	Cytoplasmic dynein 1 intermediate chain 2	Dync1i2	13.3784	13.4851	13.4728	13.3014	13.2149	13.5083	13.2177	13.7551	13.8376	13.8263	14.0062	cellular component movement;cellular localization;cellular process;cytoskeleton-dependent intracellular transport;establishment of localization;establishment of localization in cell;intracellular transport;localization;metabolic process;microtubule-based movement;microtubule-based process;microtubule-based transport;organelle localization;organelle transport along microtubule;transport;vesicle lo…	binding;catalytic activity;cytoskeletal protein binding;hydrolase activity;hydrolase activity, acting on acid anhydrides;hydrolase activity, acting on acid anhydrides, in phosphorus-containing anhydrides;microtubule binding;microtubule motor activity;motor activity;nucleoside-triphosphatase activity;protein binding;pyrophosphatase activity;spectrin binding;tubulin binding	cell part;centrosome;chromosomal part;condensed chromosome kinetochore;cytoplasmic dynein complex;cytoplasmic part;cytoskeletal part;dynein complex;endosome;intracellular membrane-bounded organelle;intracellular non-membrane-bounded organelle;intracellular organelle;intracellular organelle part;intracellular part;kinetochore;macromolecular complex;membrane-bounded organelle;microtubule;microtubul…	Acetylation;Alternativesplicing;Centromere;Chromosome;Completeproteome;Cytoplasm;Cytoskeleton;Dynein;Kinetochore;Microtubule;Motorprotein;Phosphoprotein;Proteomicsidentification;Referenceproteome;Repeat;Transport;WDrepeat	14	14	14	29.9	29.9	29.9	70.612	0	180.77	6633600	81	0.918699	0.953582	-0.0145879	-0.0615405	0.00104057	0.156267	-0.48062	-2.81755
A2BGI8;Q9D868-2;A2BGI9;Q9D868	A2BGI8;Q9D868-2;A2BGI9;Q9D868	Peptidyl-prolyl cis-trans isomerase;Peptidyl-prolyl cis-trans isomerase H	Ppih	13.0915	10.0426	13.3236	11.4015	13.0998	13.0349	11.3489	12.8199	10.0871	13.0103	12.7288	biological regulation;cellular macromolecule metabolic process;cellular metabolic process;cellular nitrogen compound metabolic process;cellular process;cellular protein metabolic process;macromolecule metabolic process;macromolecule modification;metabolic process;mRNA metabolic process;mRNA processing;nitrogen compound metabolic process;nucleic acid metabolic process;nucleobase-containing compoun…	binding;catalytic activity;cis-trans isomerase activity;isomerase activity;peptidyl-prolyl cis-trans isomerase activity;ribonucleoprotein binding	cell part;cytoplasm;intracellular organelle part;intracellular part;macromolecular complex;nuclear body;nuclear part;nuclear speck;nucleoplasm part;organelle part;ribonucleoprotein complex;small nuclear ribonucleoprotein complex;spliceosomal complex;U4/U6 snRNP;U4/U6 x U5 tri-snRNP complex	Acetylation;Alternativesplicing;Chaperone;Completeproteome;Cytoplasm;Isomerase;mRNAprocessing;mRNAsplicing;Nucleus;Proteomicsidentification;Referenceproteome;Rotamase;Spliceosome	3	3	3	20.9	20.9	20.9	17.233	0	6.973	1034000	13	0.510895	0.488359	-0.611063	-0.627013	0.985617	0.98881	0.0227222	0.0174878
E9QAQ7;A2BH40;A2BH40-4;A2BH40-2;A2BH40-3	E9QAQ7;A2BH40;A2BH40-4;A2BH40-2;A2BH40-3	AT-rich interactive domain-containing protein 1A	Arid1a	13.3803	13.1622	13.8937	12.6913	12.8714	12.3475	12.9968	13.0305	12.3116	12.5896	11.8831	anatomical structure development;anatomical structure formation involved in morphogenesis;androgen receptor signaling pathway;ATP-dependent chromatin remodeling;biological regulation;biosynthetic process;blood vessel development;cardiac cell differentiation;cardiac chamber development;cardiac muscle cell differentiation;cell differentiation;cellular biosynthetic process;cellular component disasse…	binding;DNA binding;ligand-dependent nuclear receptor binding;nucleic acid binding;protein binding;receptor binding	cell part;chromatin;chromatin remodeling complex;chromosomal part;intracellular organelle part;intracellular part;macromolecular complex;nBAF complex;npBAF complex;nuclear chromatin;nuclear chromosome part;nuclear part;nucleoplasm;organelle part;protein complex;SWI/SNF complex;SWI/SNF-type complex	Acetylation;Alternativesplicing;Chromatinregulator;Completeproteome;DNA-binding;Neurogenesis;Nucleus;Phosphoprotein;Proteomicsidentification;Referenceproteome;Transcription;Transcriptionregulation	18	18	18	11.2	11.2	11.2	242.67	0	34.417	3896000	50	0.162652	0.187252	0.470333	1.189	0.0305549	0.168039	1.02047	2.31061
A2BI12;Q99JF8-2;F6RB63;F6W677	A2BI12;Q99JF8-2	PC4 and SFRS1-interacting protein	Psip1	10.5702	14.8081	14.8379	14.685	15.1607	13.4784	15.3441	15.4837	15.274	15.2163	15.2457	biological regulation;cellular component assembly;cellular component assembly at cellular level;cellular component organization;cellular component organization at cellular level;cellular component organization or biogenesis;cellular component organization or biogenesis at cellular level;cellular macromolecular complex assembly;cellular macromolecular complex subunit organization;cellular process;…	activating transcription factor binding;binding;chromatin binding;DNA binding;nucleic acid binding;protein binding;protein binding transcription factor activity;RNA polymerase II transcription coactivator activity;RNA polymerase II transcription cofactor activity;RNA polymerase II transcription factor binding transcription factor activity;RNA polymerase II transcription factor binding transcripti…	cell part;chromatin;chromosomal part;heterochromatin;intracellular membrane-bounded organelle;intracellular organelle;intracellular organelle part;intracellular part;membrane-bounded organelle;nuclear chromatin;nuclear chromosome part;nuclear heterochromatin;nuclear part;nuclear periphery;nucleoplasm;nucleus;organelle;organelle part;transcriptionally active chromatin	Alternativesplicing;Citrullination;Coiledcoil;Completeproteome;DNA-binding;Nucleus;Phosphoprotein;Proteomicsidentification;Referenceproteome;Transcription;Transcriptionregulation	20	1	1	59.6	4.3	4.3	36.968	0	187.3	3800200	20	0.359783	0.303733	-1.14145	-0.912154	0.276564	0.417084	-1.52006	-1.1301
A2CG76;Q9Z148-2;Q9Z148-3;Q9Z148;A2CG77	A2CG76;Q9Z148-2;Q9Z148-3;Q9Z148	Histone-lysine N-methyltransferase EHMT2	Ehmt2	12.744	12.8364	12.9542	12.9903	13.0975	13.0448	12.7678	12.6409	12.6328	13.1753	12.846	anatomical structure development;biological regulation;cell cycle process;cell development;cellular component assembly;cellular component assembly at cellular level;cellular component organization;cellular component organization at cellular level;cellular component organization or biogenesis;cellular component organization or biogenesis at cellular level;cellular developmental process;cellular ma…	binding;C2H2 zinc finger domain binding;catalytic activity;cation binding;DNA binding;histone methyltransferase activity;histone methyltransferase activity (H3-K27 specific);histone methyltransferase activity (H3-K9 specific);histone-lysine N-methyltransferase activity;ion binding;lysine N-methyltransferase activity;metal ion binding;methyltransferase activity;N-methyltransferase activity;nucleic…	cell part;chromatin;chromosomal part;cytoskeleton;intermediate filament cytoskeleton;intracellular membrane-bounded organelle;intracellular non-membrane-bounded organelle;intracellular organelle;intracellular organelle part;intracellular part;membrane-bounded organelle;non-membrane-bounded organelle;nuclear chromatin;nuclear chromosome part;nuclear part;nucleoplasm;nucleus;organelle;organelle part	Alternativesplicing;ANKrepeat;Chromatinregulator;Chromosome;Completeproteome;Metal-binding;Methylation;Methyltransferase;Nucleus;Phosphoprotein;Proteomicsidentification;Referenceproteome;Repeat;S-adenosyl-L-methionine;Transferase;Zinc	6	6	6	8.5	8.5	8.5	134.69	0	21.163	2392400	28	0.959475	0.977175	-0.00652385	-0.0292338	0.982233	0.990421	-0.00346168	-0.0139635
Q91YZ8;A3KFU5;A3KFU8;Q6PHQ9;V9GXG3;A0A0A6YWT2;G5E8X2	Q91YZ8;A3KFU5;A3KFU8;Q6PHQ9	Polyadenylate-binding protein	Pabpc4	13.224	13.3887	12.9839	13.2981	12.3369	12.6737	12.7543	12.5956	13.0951	12.9055	12.9949		binding;mRNA binding;nucleic acid binding;nucleotide binding;poly(A) RNA binding;poly(U) RNA binding;poly-purine tract binding;poly-pyrimidine tract binding;RNA binding;single-stranded RNA binding	cell part;cytoplasm;cytoplasmic part;intracellular membrane-bounded organelle;intracellular non-membrane-bounded organelle;intracellular organelle;intracellular part;macromolecular complex;membrane-bounded organelle;non-membrane-bounded organelle;nucleus;organelle;ribonucleoprotein complex;RNA granule;stress granule	Completeproteome;Cytoplasm;Proteomicsidentification;Referenceproteome;Repeat;RNA-binding	9	5	4	14.1	8.5	7	67.852	0	18.269	2481800	42	0.00231716	0.0411485	0.633552	2.81231	0.101477	0.444139	0.225164	1.06018
A3KG36;Q00612;REV__P46662	A3KG36;Q00612	Glucose-6-phosphate 1-dehydrogenase;Glucose-6-phosphate 1-dehydrogenase X	G6pdx	11.1886	13.7469	12.7536	13.4842	10.6301	13.4209	13.3765	13.4087	10.9386	13.3491	13.0986	alcohol biosynthetic process;alcohol catabolic process;alcohol metabolic process;amine metabolic process;anatomical structure development;angiotensin mediated vasoconstriction involved in regulation of systemic arterial blood pressure;biological regulation;biosynthetic process;carbohydrate biosynthetic process;carbohydrate catabolic process;carbohydrate metabolic process;carboxylic acid metabolic…	binding;carbohydrate binding;catalytic activity;coenzyme binding;cofactor binding;glucose binding;glucose-6-phosphate dehydrogenase activity;identical protein binding;monosaccharide binding;NADP binding;nucleotide binding;oxidoreductase activity;oxidoreductase activity, acting on CH-OH group of donors;oxidoreductase activity, acting on the CH-OH group of donors, NAD or NADP as acceptor;protein bi…	cell part;centrosome;cytoplasm;cytoplasmic part;cytoskeletal part;cytosol;extracellular membrane-bounded organelle;extracellular organelle;extracellular region part;extracellular vesicular exosome;internal side of plasma membrane;intracellular membrane-bounded organelle;intracellular non-membrane-bounded organelle;intracellular organelle;intracellular organelle part;intracellular part;membrane;me…	Acetylation;Carbohydratemetabolism;Completeproteome;Directproteinsequencing;Glucosemetabolism;NADP;Oxidoreductase;Phosphoprotein;Proteomicsidentification;Referenceproteome	3	3	3	7.6	7.6	7.6	45.202	0	32.842	1373800	11	0.928463	0.932802	0.0842841	0.0842566	0.737331	0.830317	0.331202	0.320334
A3KG57	A3KG57		Srsf12	13.9568	14.1162	14.0458	14.1384	14.4349	14.0619	14.0405	14.242	14.4805	14.2782	14.172		binding;nucleic acid binding;nucleotide binding		Completeproteome;Proteomicsidentification;Referenceproteome	7	4	4	29.1	24.5	24.5	30.363	0	42.382	4151600	26	0.24207	0.469262	-0.130523	-0.650708	0.0409728	0.355044	-0.245918	-1.29517
[truncated: 1,556 more rows]

## Sheet: Supplementary Data 8
Supplementary Data 8. Protein interactome data of hnRNP R from the axonal compartment.
protein identifiers				protein intensity [log2] in samples								protein annotations				mass spectrometric meta-parameters											Two-sided Student's t-test results
Protein IDs	Majority protein IDs	Protein names	Gene names	Axon_wt_IP-rep1	Axon_wt_IP-rep2	Axon_wt_IP-rep3	Axon_wt_IP-rep4	Axon_wt_Bd-rep1	Axon_wt_Bd-rep2	Axon_wt_Bd-rep3	Axon_wt_Bd-rep4	C: GOBP name	C: GOMF name	C: GOCC name	C: Keywords	Peptides	Razor + unique peptides	Unique peptides	Sequence coverage [%]	Unique + razor sequence coverage [%]	Unique sequence coverage [%]	Mol. weight [kDa]	Q-value	Score	Intensity	MS/MS count	p-value [axon_IP] vs [axon_beads] [-log10]	q-value [axon_IP] vs [axon_beads]	fold difference [axon_IP] vs [axon_beads] [log2]	Test statistic [axon_IP] vs [axon_beads]
[truncated: 322 more rows]
