# Supplementary material for: hnRNP R promotes O-GlcNAcylation of eIF4G and facilitates axonal protein synthesis
Source: Nat Commun. 2024 Aug 28;15:7430. doi: 10.1038/s41467-024-51678-y (PMC11358521; doi:10.1038/s41467-024-51678-y)
Supplement: Supplementary file 9 — Supplementary Data 9 and 10 [file 41467_2024_51678_MOESM9_ESM.xlsx]

## Sheet: overview
overview
These spreadsheets contains immunoprecipitate (IP) proteome data for the IPs using the anti-OGT antibody and the RL2 antibody directed against O-GlcNac modifications.
The data here are processed data used for the bioinformatic analysis, raw data can be found on PRIDE (see methods).
Generally, IP data were processed separately for axons and soma due to the much lower number of proteins identified in axons. Thus, IP data are reported in two separate tables.
For the OGT and RL2 IP, mass spectrometric data were acquired with the Orbitrap Astral instrument with a data-independent acquisition scheme and processed by the DIA-NN software. Hence the format of the proteome data table and naming of the columns differs slightly from the data for the IP against hnRNPR which was measured with a somewhat older instrument, the timsTOF scp, in data-dependent acqui…
Generally, proteins may be detectable in the IP but systematically absent (undetected) in the control. To include these proteins in the analysis, missing values are imputed around the detection limit (see methods). In this IP proteome experiment using data-independent acquisition, many more proteins were detected in the IPs compared to the bead controls. To prevent imputation artefacts, protein i…

## Sheet: sample annotation
samples	TMG treatment	raw file	chambers
axon_OGT_IP_rep1	-	E:\Jakob\33G2_A\20240310_OA1_Evo12_31min_JaBa_SA_J141_33G2_DIA_5UL_sample05.raw	3 chambers pooled
axon_OGT_IP_rep2	-	E:\Jakob\33G2_A\20240310_OA1_Evo12_31min_JaBa_SA_J141_33G2_DIA_5UL_sample06.raw
axon_OGT_IP_rep3	-	E:\Jakob\33G2_A\20240310_OA1_Evo12_31min_JaBa_SA_J141_33G2_DIA_5UL_sample07.raw
axon_OGT_IP_rep4	-	E:\Jakob\33G2_A\20240310_OA1_Evo12_31min_JaBa_SA_J141_33G2_DIA_5UL_sample08.raw
axon_OGT_Bd_rep1	-	E:\Jakob\33G2_A\20240310_OA1_Evo12_31min_JaBa_SA_J141_33G2_DIA_5UL_sample13.raw
axon_OGT_Bd_rep2	-	E:\Jakob\33G2_A\20240310_OA1_Evo12_31min_JaBa_SA_J141_33G2_DIA_5UL_sample14.raw
axon_OGT_Bd_rep3	-	E:\Jakob\33G2_A\20240310_OA1_Evo12_31min_JaBa_SA_J141_33G2_DIA_5UL_sample15.raw
axon_OGT_Bd_rep4	-	E:\Jakob\33G2_A\20240310_OA1_Evo12_31min_JaBa_SA_J141_33G2_DIA_5UL_sample16.raw
axon_wt_ RL2_IP_rep1	-	E:\Jakob\33G2_A\20240310_OA1_Evo12_31min_JaBa_SA_J141_33G2_DIA_5UL_sample29.raw
axon_wt_ RL2_IP_rep2	-	E:\Jakob\33G2_A\20240310_OA1_Evo12_31min_JaBa_SA_J141_33G2_DIA_5UL_sample30.raw
axon_wt_ RL2_IP_rep3	-	E:\Jakob\33G2_A\20240310_OA1_Evo12_31min_JaBa_SA_J141_33G2_DIA_5UL_sample31.raw
axon_ko_ RL2_IP_rep1	-	E:\Jakob\33G2_A\20240310_OA1_Evo12_31min_JaBa_SA_J141_33G2_DIA_5UL_sample32.raw
axon_ko_ RL2_IP_rep2	-	E:\Jakob\33G2_A\20240310_OA1_Evo12_31min_JaBa_SA_J141_33G2_DIA_5UL_sample33.raw
axon_ko_ RL2_IP_rep3	-	E:\Jakob\33G2_A\20240310_OA1_Evo12_31min_JaBa_SA_J141_33G2_DIA_5UL_sample34.raw
axon_wt_ RL2_IP_TMG_rep1	TMG	E:\Jakob\33G2_A\20240310_OA1_Evo12_31min_JaBa_SA_J141_33G2_DIA_5UL_sample44.raw
axon_wt_ RL2_IP_TMG_rep2	TMG	E:\Jakob\33G2_A\20240310_OA1_Evo12_31min_JaBa_SA_J141_33G2_DIA_5UL_sample45.raw
axon_wt_ RL2_IP_TMG_rep3	TMG	E:\Jakob\33G2_A\20240310_OA1_Evo12_31min_JaBa_SA_J141_33G2_DIA_5UL_sample46.raw
axon_ko_ RL2_IP_TMG_rep1	TMG	E:\Jakob\33G2_A\20240310_OA1_Evo12_31min_JaBa_SA_J141_33G2_DIA_5UL_sample47.raw
axon_ko_ RL2_IP_TMG_rep2	TMG	E:\Jakob\33G2_A\20240310_OA1_Evo12_31min_JaBa_SA_J141_33G2_DIA_5UL_sample48.raw
axon_ko_ RL2_IP_TMG_rep3	TMG	E:\Jakob\33G2_A\20240310_OA1_Evo12_31min_JaBa_SA_J141_33G2_DIA_5UL_sample49.raw
soma_OGT_IP_rep1	-	E:\Jakob\33G2_A\20240310_OA1_Evo12_31min_JaBa_SA_J141_33G2_DIA_8UL_sample01.raw
soma_OGT_IP_rep2	-	E:\Jakob\33G2_A\20240310_OA1_Evo12_31min_JaBa_SA_J141_33G2_DIA_8UL_sample02_2024-03-11_14-45-20.raw
soma_OGT_IP_rep3	-	E:\Jakob\33G2_A\20240310_OA1_Evo12_31min_JaBa_SA_J141_33G2_DIA_8UL_sample03_2024-03-11_13-27-07.raw
soma_OGT_IP_rep4	-	E:\Jakob\33G2_A\20240310_OA1_Evo12_31min_JaBa_SA_J141_33G2_DIA_8UL_sample04.raw
soma_OGT_Bd_rep1	-	E:\Jakob\33G2_A\20240310_OA1_Evo12_31min_JaBa_SA_J141_33G2_DIA_8UL_sample09.raw
soma_OGT_Bd_rep2	-	E:\Jakob\33G2_A\20240310_OA1_Evo12_31min_JaBa_SA_J141_33G2_DIA_8UL_sample10.raw
soma_OGT_Bd_rep3	-	E:\Jakob\33G2_A\20240310_OA1_Evo12_31min_JaBa_SA_J141_33G2_DIA_8UL_sample11.raw
soma_OGT_Bd_rep4	-	E:\Jakob\33G2_A\20240310_OA1_Evo12_31min_JaBa_SA_J141_33G2_DIA_8UL_sample12.raw
soma_wt_ RL2_IP_rep1	-	E:\Jakob\33G2_A\20240310_OA1_Evo12_31min_JaBa_SA_J141_33G2_DIA_8UL_sample23.raw
soma_wt_ RL2_IP_rep2	-	E:\Jakob\33G2_A\20240310_OA1_Evo12_31min_JaBa_SA_J141_33G2_DIA_8UL_sample24.raw
soma_wt_ RL2_IP_rep3	-	E:\Jakob\33G2_A\20240310_OA1_Evo12_31min_JaBa_SA_J141_33G2_DIA_8UL_sample25.raw
soma_ko_ RL2_IP_rep1	-	E:\Jakob\33G2_A\20240310_OA1_Evo12_31min_JaBa_SA_J141_33G2_DIA_8UL_sample26.raw
soma_ko_ RL2_IP_rep2	-	E:\Jakob\33G2_A\20240310_OA1_Evo12_31min_JaBa_SA_J141_33G2_DIA_8UL_sample27.raw
soma_ko_ RL2_IP_rep3	-	E:\Jakob\33G2_A\20240310_OA1_Evo12_31min_JaBa_SA_J141_33G2_DIA_8UL_sample28.raw
soma_wt_ RL2_IP_TMG_rep1	TMG	E:\Jakob\33G2_A\20240310_OA1_Evo12_31min_JaBa_SA_J141_33G2_DIA_8UL_sample38.raw
soma_wt_ RL2_IP_TMG_rep2	TMG	E:\Jakob\33G2_A\20240310_OA1_Evo12_31min_JaBa_SA_J141_33G2_DIA_8UL_sample39.raw
soma_wt_ RL2_IP_TMG_rep3	TMG	E:\Jakob\33G2_A\20240310_OA1_Evo12_31min_JaBa_SA_J141_33G2_DIA_8UL_sample40.raw
soma_ko_ RL2_IP_TMG_rep1	TMG	E:\Jakob\33G2_A\20240310_OA1_Evo12_31min_JaBa_SA_J141_33G2_DIA_8UL_sample41.raw
soma_ko_ RL2_IP_TMG_rep2	TMG	E:\Jakob\33G2_A\20240310_OA1_Evo12_31min_JaBa_SA_J141_33G2_DIA_8UL_sample42.raw
soma_ko_ RL2_IP_TMG_rep3	TMG	E:\Jakob\33G2_A\20240310_OA1_Evo12_31min_JaBa_SA_J141_33G2_DIA_8UL_sample43.raw

## Sheet: Supplementary Data 9
Supplementary Data 9. Protein interactome data of Ogt and for RL2 antibody from the somatodendritic compartment.
protein identifiers					protein intensity [log2] in samples. Normalized by median-subtraction within samples.																				protein annotations					Two-sided Student's t-test results
Protein.Group	Protein.Ids	Protein.Names	Genes	First.Protein.Description	soma_OGT_IP_rep1	soma_OGT_IP_rep2	soma_OGT_IP_rep3	soma_OGT_IP_rep4	soma_OGT_Bd_rep1	soma_OGT_Bd_rep2	soma_OGT_Bd_rep3	soma_OGT_Bd_rep4	soma_wt_ RL2_IP_rep1	soma_wt_ RL2_IP_rep2	soma_wt_ RL2_IP_rep3	soma_ko_ RL2_IP_rep1	soma_ko_ RL2_IP_rep2	soma_ko_ RL2_IP_rep3	soma_wt_ RL2_IP_TMG_rep1	soma_wt_ RL2_IP_TMG_rep2	soma_wt_ RL2_IP_TMG_rep3	soma_ko_ RL2_IP_TMG_rep1	soma_ko_ RL2_IP_TMG_rep2	soma_ko_ RL2_IP_TMG_rep3	GOBP name	GOMF name	GOCC name	Keywords	custom cytoskeleton annotation	Student's T-test p-value [soma_OGT IP] vs [soma_beads] [-log10]	Student's T-test q-value [soma_OGT IP] vs [soma_beads]	Student's T-test fold Difference [soma_OGT IP] / [soma_beads] [log2]	Student's T-test Test statistic [soma_OGT IP] vs [soma_beads]	Student's T-test p-value [soma_RL2 IP_WT] vs [soma_beads_WT] [-log10]	Student's T-test q-value [soma_RL2 IP_WT] vs [soma_beads_WT]	Student's T-test fold Difference [soma_RL2 IP_WT] / [soma_beads_WT] [log2]	Student's T-test Test statistic [soma_RL2 IP_WT] vs [soma_beads_WT]	Student's T-test p-value [soma_RL2 IP_WT] vs [soma_RL2 IP_KO] [-log10]	Student's T-test q-value [soma_RL2 IP_WT] vs [soma_RL2 IP_KO]	Student's T-test fold Difference [soma_RL2 IP_WT] / [soma_RL2 IP_KO] [log2]	Student's T-test Test statistic [soma_RL2 IP_WT] vs [soma_RL2 IP_KO]	Student's T-test p-value [soma_RL2 IP_WT] vs [soma_RL2 IP_KO_TMG] [-log10]	Student's T-test q-value [soma_RL2 IP_WT] vs [soma_RL2 IP_KO_TMG]	Student's T-test fold Difference [soma_RL2 IP_WT] / [soma_RL2 IP_KO_TMG] [log2]	Student's T-test Test statistic [soma_RL2 IP_WT] vs [soma_RL2 IP_KO_TMG]	Student's T-test p-value [soma_RL2 IP_WT_TMG] vs [soma_RL2 IP_KO_TMG] [-log10]	Student's T-test q-value [soma_RL2 IP_WT_TMG] vs [soma_RL2 IP_KO_TMG]	Student's T-test fold Difference [soma_RL2 IP_WT_TMG] / [soma_RL2 IP_KO_TMG] [log2]	Student's T-test Test statistic [soma_RL2 IP_WT_TMG] vs [soma_RL2 IP_KO_TMG]
A0A075B5L7	A0A075B5L7	A0A075B5L7_MOUSE	Igkv4-80	Immunoglobulin kappa variable 4-80 (Fragment)	-3.08677	-0.291133	-0.331055	-0.0946264	-3.90333	-3.98071	-3.60989	-2.77143	-4.41797	-3.60523	-3.60853	-3.22703	-3.76465	-4.34133	-3.79786	-3.86546	-3.0939	-4.0823	-3.01476	-3.43508				Completeproteome;Referenceproteome		1.84742	0.59678	2.61545	3.02155	0.327864	0.756216	-0.310903	-0.624323	0.08389	1	-0.0995724	-0.191393	0.37302	0.745919	-0.36653	-0.716297	0.0659325	0.955192	-0.0750294	-0.151099
A0A075B5N3;A0A0G2JE47	A0A140T8P7;A0A0G2JF28;A0A075B5N3;A0A075B5N4;A0A140T8P5;A0A0G2JE47;A0A140T8M3	A0A075B5N3_MOUSE;A0A0G2JE47_MOUSE	Igkv8-28	Immunoglobulin kappa variable 8-28	-1.57748	-2.2927	-0.54318	-0.947054	-1.53662	-1.38571	-1.41295	-1.74995	-1.51345	-1.462	-0.774553	-1.96573	-1.98974	-1.98378	-1.21975	-2.67753	-2.14322	-3.76531	-1.28737	-2.18407				Completeproteome;Proteomicsidentification;Referenceproteome		0.180776	0.971109	0.181201	0.36893	0.558395	0.688097	0.271304	0.842142	1.42513	1	0.729746	2.15711	0.694365	0.542649	1.16225	1.34751	0.180558	0.86707	0.398747	0.424092
A0A075B5N5	A0A075B5N5	A0A075B5N5_MOUSE	Igkv8-26	Immunoglobulin kappa variable 8-26 (Fragment)	0.306216	0.679588	1.59795	1.91122	-4.55742	-3.92843	-3.76126	-2.53235	-3.81383	-4.19384	-3.05783	-3.90319	-3.5237	-3.22116	-3.66073	-3.484	-3.17992	-3.38889	-3.64003	-3.37153				Completeproteome;Referenceproteome		3.83554	0.0784	4.81861	7.2186	0.00367052	0.995918	0.00636214	0.00944058	0.132016	1	-0.13915	-0.285252	0.255363	0.82517	-0.221686	-0.498215	0.0526954	0.969025	0.0252682	0.0953337
A0A075B5P4;A0A0A6YWR2	A0A0A6YWR2;A0A075B5P4	A0A075B5P4_MOUSE;A0A0A6YWR2_MOUSE	Ighg1	Ig gamma-1 chain C region secreted form (Fragment)	-2.60765	-3.87896	-3.54796	-3.42594	-3.91676	-3.38523	-3.5465	-2.91181	2.4943	1.68315	-0.478535	2.05832	1.3698	0.528985	1.34378	1.38786	1.50009	3.46424	3.35531	2.92971	activation of immune response;acute inflammatory response;acute inflammatory response to antigenic stimulus;adaptive immune response;adaptive immune response based on somatic recombination of immune receptors built from immunoglobulin superfamily domains;antibacterial humoral response;antibody-dependent cellular cytotoxicity;antimicrobial humoral response;B cell mediated immunity;biological regul…	antigen binding;binding	cell part;external side of plasma membrane;extracellular region part;extracellular space;immunoglobulin complex;immunoglobulin complex, circulating;macromolecular complex;membrane part;plasma membrane part;protein complex	Completeproteome;Proteomicsidentification;Referenceproteome		0.079183	0.98817	0.0749491	0.169945	2.72553	0.487333	4.67305	5.29741	0.0291942	1	-0.0860648	-0.0788638	1.05039	0.416891	-2.01678	-2.0126	3.38696	0.412	-1.83917	-6.8221
A0A087WNL7;A0A087WQ44	A0A087WP63;A0A087WQ44;A0A087WNX7;E9Q9V7;A0A087WNL7;A0A087WS36;A0A087WQY5	A0A087WNL7_MOUSE;A0A087WQ44_MOUSE	Srcap	Snf2-related CREBBP activator protein	1.81381	1.80336	2.00851	1.78053	1.67086	1.70182	2.19176	2.18925	2.43672	2.29772	2.07199	2.66884	2.62434	1.65368	2.2378	2.34928	2.36499	2.63242	2.72229	2.60048		adenyl nucleotide binding;adenyl ribonucleotide binding;ATP binding;binding;DNA binding;nucleic acid binding;nucleotide binding;purine nucleotide binding;purine ribonucleoside triphosphate binding;purine ribonucleotide binding;ribonucleotide binding	cell part;cytoplasmic part;Golgi apparatus;intracellular membrane-bounded organelle;intracellular organelle;intracellular organelle part;intracellular part;macromolecular complex;membrane-bounded organelle;nuclear part;nucleoplasm;nucleus;organelle;organelle part;perinuclear region of cytoplasm;protein complex	Completeproteome;Proteomicsidentification;Referenceproteome		0.225234	0.965615	-0.0868685	-0.340734	0.826204	0.602481	0.330389	1.12396	0.0460216	1	-0.0468097	-0.104521	1.56743	0.427482	-0.382919	-1.80319	2.45666	0.471939	-0.334373	-2.1691
A0A087WNU5	A0A087WNU5	A0A087WNU5_MOUSE	Ank3	Ankyrin-3 (Fragment)	2.19687	2.3391	2.22422	2.1205	1.50902	1.16315	2.54189	2.91441	2.77554	2.20048	2.61868	2.95173	2.54806	2.26564	2.99876	3.36794	3.18192	3.16322	3.78166	3.46808	axon guidance;biological regulation;cell cycle cytokinesis;cell cycle process;cellular component assembly;cellular component assembly at cellular level;cellular component organization;cellular component organization at cellular level;cellular component organization or biogenesis;cellular component organization or biogenesis at cellular level;cellular localization;cellular macromolecule localizati…	structural constituent of cytoskeleton;structural molecule activity	axon;axon part;basolateral plasma membrane;cell junction;cell part;cell projection;cell projection part;cell-cell contact zone;cell-cell junction;initial segment;intercalated disc;lateral plasma membrane;membrane;membrane part;neuron projection;paranode region of axon;plasma membrane;plasma membrane part;sarcolemma;synapse	Completeproteome;Proteomicsidentification;Referenceproteome		0.175081	0.970958	0.188054	0.36339	0.427347	0.693876	0.499446	0.816571	0.0761493	1	-0.0569145	-0.156854	1.7164	0.337726	-0.93942	-2.70221	0.623232	0.667603	-0.28811	-0.935654
A0A087WNU6;A0A087WSF5;G5E8E1	G5E8E1;A0A087WNU6;A0A087WSF5	A0A087WNU6_MOUSE;A0A087WSF5_MOUSE;G5E8E1_MOUSE	Lrrfip1	Leucine-rich repeat flightless-interacting protein 1 (Fragment)	-0.307498	0.0532384	0.940011	0.692077	-0.240648	-0.115518	0.232495	0.23422	-0.0371628	-0.106073	-1.11564	0.307661	0.731776	-1.60345	-1.96316	-1.4283	-1.53389	-1.57284	-0.892353	-0.941895		binding;DNA binding;identical protein binding;nucleic acid binding;protein binding;protein dimerization activity;protein homodimerization activity	cell part;cytoplasm;intracellular part;membrane;plasma membrane	Completeproteome;Proteomicsidentification;Referenceproteome		0.458424	0.968323	0.31682	0.770389	0.643257	0.618773	-0.447262	-1.05203	0.1045	1	-0.231621	-0.257828	0.804232	0.523189	0.716073	1.39944	0.860813	0.563092	-0.506084	-1.35547
A0A087WNW3;A0A087WP14;A0A087WP48;A0A087WP85;A0A087WPW5;A0A087WPX0;A0A087WQ25;A0A087WQD0;A0A087WQF8;A0A087WQG4;A0A087WQI3;A0A087WQQ5;A0A087WRS1;A0A087WS04;A0A087WS23;A0A087WS29;F8VQC7	A0A087WPX0;F8VQC7;A0A087WNW3;A0A087WQI3;A0A087WP48;A0A087WQ25;A0A087WQD0;A0A087WP85;A0A087WS04;A0A087WRS1;A0A087WQG4;A0A087WPW5;A0A087WQQ5;A0A087WP14;A0A087WQF8;A0A087WS29;A0A087WS23	A0A087WNW3_MOUSE;A0A087WP14_MOUSE;A0A087WP48_MOUSE;A0A087WP85_MOUSE;A0A087WPW5_MOUSE;A0A087WPX0_MOUSE;A0A087WQ25_MOUSE;A0A087WQD0_MOUSE;A0A087WQF8_MOUSE;A0A087WQG4_MOUSE;A0A087WQI3_MOUSE;A0A087WQQ5_MOUSE;A0A087WRS1_MOUSE;A0A087WS04_MOUSE;A0A087WS23_MOUSE;A0A087WS29_MOUSE;F8VQC7_MOUSE	Ktn1	Kinectin	0.711462	0.931481	0.741434	0.854976	0.778728	0.319218	1.12368	0.954947	1.23022	0.489132	1.06925	1.11929	1.12285	0.76573	1.02368	1.30986	1.08432	0.979926	1.38276	1.38989	cellular component movement;cellular process;microtubule-based movement;microtubule-based process	binding;cytoskeletal protein binding;kinesin binding;protein binding	cell part;cytoplasmic part;endoplasmic reticulum;intracellular membrane-bounded organelle;intracellular organelle;intracellular part;membrane;membrane-bounded organelle;organelle	Completeproteome;Proteomicsidentification;Referenceproteome		0.0298519	0.996367	0.0156963	0.0559366	0.188929	0.86759	0.135394	0.357848	0.103421	1	-0.0730859	-0.206271	0.540037	0.676973	-0.321323	-0.885956	0.278551	0.866285	-0.111571	-0.4274
A0A087WNZ7	A0A087WNZ7	A0A087WNZ7_MOUSE	Trip12	E3 ubiquitin-protein ligase TRIP12	-0.981304	-1.53855	-1.1383	-0.977345	-3.46615	-1.81094	-0.629001	-0.593592	-0.200858	-1.80159	-0.498872	-0.377354	0.0186944	-1.30334	-1.67695	-1.06068	-1.83825	-1.32409	-1.49606	-1.56702	biological regulation;cellular macromolecule metabolic process;cellular metabolic process;cellular process;cellular protein metabolic process;cellular response to stimulus;cellular response to stress;macromolecule metabolic process;macromolecule modification;metabolic process;negative regulation of biological process;negative regulation of cellular metabolic process;negative regulation of cellula…	acid-amino acid ligase activity;binding;catalytic activity;hormone receptor binding;ligase activity;ligase activity, forming carbon-nitrogen bonds;nuclear hormone receptor binding;protein binding;receptor binding;small conjugating protein ligase activity;thyroid hormone receptor binding;transcription factor binding;ubiquitin-protein ligase activity	cell part;cytoplasm;intracellular membrane-bounded organelle;intracellular organelle;intracellular organelle part;intracellular part;membrane-bounded organelle;nuclear part;nucleoplasm;nucleus;organelle;organelle part	Completeproteome;Ligase;Proteomicsidentification;Referenceproteome;Ublconjugationpathway		0.280897	0.975446	0.466048	0.591015	0.377585	0.698311	0.791146	0.791824	0.167974	1	-0.279774	-0.384039	0.561604	0.620911	0.628617	1.05338	0.0904257	0.943931	-0.0629004	-0.180924
A0A087WP33;Q3ZAQ4	Q3ZAQ4;A0A087WP33	A0A087WP33_MOUSE;Q3ZAQ4_MOUSE	Atg9a	Autophagy-related protein 9 (Fragment)	-0.969631	-0.94499	-0.203413	-0.557139	-0.518929	-1.20711	-0.69908	-0.890799	-0.95134	-0.239348	-0.644294	-1.29115	-0.611604	-0.964651	-0.884988	-0.878142	-0.95057	-0.760397	-0.600919	-0.942812	autophagic vacuole assembly;autophagy;biological regulation;catabolic process;cellular catabolic process;cellular component assembly;cellular component assembly at cellular level;cellular component organization;cellular component organization at cellular level;cellular component organization or biogenesis;cellular component organization or biogenesis at cellular level;cellular localization;cellul…		autophagic vacuole;cell part;cytoplasm;cytoplasmic part;endosome;Golgi apparatus part;intracellular membrane-bounded organelle;intracellular organelle;intracellular organelle part;intracellular part;late endosome;membrane;membrane-bounded organelle;organelle;organelle part;pre-autophagosomal structure;recycling endosome;trans-Golgi network;vacuole	Completeproteome;Proteomicsidentification;Referenceproteome		0.285052	0.966875	0.160186	0.479966	0.381064	0.753963	0.217319	0.629747	0.53283	1	0.34414	0.89474	0.274475	0.831436	0.156382	0.475877	0.602864	0.778528	-0.136524	-0.677768
A0A087WP92;A0A087WQ02	A0A087WQ02;A0A087WP92	A0A087WP92_MOUSE;A0A087WQ02_MOUSE	Trip12	E3 ubiquitin-protein ligase TRIP12 (Fragment)	-2.30301	-1.00007	-1.8069	-1.53654	-1.63302	-1.61251	-0.885447	-1.14126	-1.22575	-0.968383	-1.27402	-0.486495	-0.746909	-1.84392	-1.70024	-1.16831	-1.19902	-1.28052	-0.982436	-0.892634	biological regulation;cellular macromolecule metabolic process;cellular metabolic process;cellular process;cellular protein metabolic process;cellular response to stimulus;cellular response to stress;macromolecule metabolic process;macromolecule modification;metabolic process;negative regulation of biological process;negative regulation of cellular metabolic process;negative regulation of cellula…	acid-amino acid ligase activity;binding;catalytic activity;hormone receptor binding;ligase activity;ligase activity, forming carbon-nitrogen bonds;nuclear hormone receptor binding;protein binding;receptor binding;small conjugating protein ligase activity;thyroid hormone receptor binding;transcription factor binding;ubiquitin-protein ligase activity	cell part;cytoplasm;intracellular membrane-bounded organelle;intracellular organelle;intracellular organelle part;intracellular part;membrane-bounded organelle;nuclear part;nucleoplasm;nucleus;organelle;organelle part	Completeproteome;Proteomicsidentification;Referenceproteome		0.474861	0.973084	-0.343572	-0.802956	0.28837	0.817811	0.162009	0.489106	0.110523	1	-0.130274	-0.247386	0.277655	0.859643	-0.104186	-0.415406	0.660384	0.652674	-0.303992	-0.985395
A0A087WPF7	A0A087WPF7;A0A087WPF7-3;A0A7N9VSJ5;E9PZ86	AUTS2_MOUSE	Auts2	Autism susceptibility gene 2 protein homolog	0.740231	0.58487	0.575571	0.624449	0.555318	0.226624	0.438561	0.894248	0.888643	0.697971	0.9929	1.06643	1.01062	1.17637	0.929926	1.35241	1.24974	0.775323	0.773881	1.13021	biological regulation;positive regulation of biological process;positive regulation of biosynthetic process;positive regulation of cellular biosynthetic process;positive regulation of cellular component organization;positive regulation of cellular metabolic process;positive regulation of cellular process;positive regulation of cellular protein metabolic process;positive regulation of gene express…	binding;chromatin binding	cell part;intracellular membrane-bounded organelle;intracellular organelle;intracellular part;membrane-bounded organelle;nucleus;organelle	Completeproteome;Proteomicsidentification;Referenceproteome		0.297034	0.967394	0.102592	0.419442	0.901075	0.589665	0.33115	1.18168	1.06499	1	-0.224637	-1.12808	0.0801311	0.957593	-0.033298	-0.135	0.75086	0.637597	0.284223	1.03776
A0A087WPH7	A0A087WPH7	A0A087WPH7_MOUSE	Psmc3	26S proteasome regulatory subunit 6A (Fragment)	-1.75346	-2.7704	-4.30682	-1.58005	-3.33717	-2.53051	-4.50326	-2.89227	-2.01609	-2.02556	-1.99417	-2.17319	-2.1936	-2.15246	-1.85099	-4.40082	-2.56817	-1.86018	-2.99703	-3.75659	anatomical structure development;biological regulation;blastocyst development;catabolic process;cellular catabolic process;cellular macromolecule catabolic process;cellular macromolecule metabolic process;cellular metabolic process;cellular process;developmental process;ER-associated protein catabolic process;macromolecule catabolic process;macromolecule metabolic process;metabolic process;modifi…	adenyl nucleotide binding;adenyl ribonucleotide binding;ATP binding;binding;nucleotide binding;protein binding;purine nucleotide binding;purine ribonucleoside triphosphate binding;purine ribonucleotide binding;ribonucleotide binding;TBP-class protein binding;transcription factor binding	cell part;cytoplasmic part;cytosolic part;cytosolic proteasome complex;intracellular membrane-bounded organelle;intracellular organelle;intracellular organelle part;intracellular part;macromolecular complex;membrane;membrane-bounded organelle;nuclear part;nuclear proteasome complex;nucleus;organelle;organelle part;proteasome complex;proteasome regulatory particle, base subcomplex;protein complex	ATP-binding;Completeproteome;Nucleotide-binding;Proteomicsidentification;Referenceproteome		0.416256	0.97134	0.713121	0.83056	1.30046	0.521979	1.30386	2.1465	3.36172	1	0.16114	1.40021	0.712301	0.548656	0.859325	1.31975	0.0245165	0.979301	-0.0687297	-0.0662076
A0A087WPL5;E9QNN1	E9QNN1;A0A087WPL5	A0A087WPL5_MOUSE;E9QNN1_MOUSE	Dhx9	DEAH box protein 9	6.03543	5.82355	6.55619	6.41372	6.02347	5.99747	5.61688	5.72528	6.86461	6.65848	6.13096	6.63366	6.41754	4.90512	5.56949	5.88062	5.69092	5.5549	5.55936	6.25424	biological regulation;cell differentiation;cellular developmental process;cellular macromolecule metabolic process;cellular metabolic process;cellular nitrogen compound metabolic process;cellular process;cellular response to heat;cellular response to stimulus;cellular response to stress;circadian rhythm;CRD-mediated mRNA stabilization;developmental process;macromolecule metabolic process;metaboli…	adenyl nucleotide binding;adenyl ribonucleotide binding;ATP binding;ATPase activity;ATPase activity, coupled;ATP-dependent helicase activity;ATP-dependent RNA helicase activity;binding;catalytic activity;helicase activity;hydrolase activity;hydrolase activity, acting on acid anhydrides;hydrolase activity, acting on acid anhydrides, in phosphorus-containing anhydrides;nucleoside-triphosphatase act…	cell part;centrosome;CRD-mediated mRNA stability complex;cytoplasm;cytoplasmic part;cytoskeletal part;intracellular membrane-bounded organelle;intracellular non-membrane-bounded organelle;intracellular organelle;intracellular organelle part;intracellular part;macromolecular complex;membrane;membrane-bounded organelle;microtubule organizing center;non-membrane-bounded organelle;nuclear part;nucleo…	ATP-binding;Completeproteome;Helicase;Hydrolase;Nucleotide-binding;Proteomicsidentification;Referenceproteome		0.953841	1	0.366449	1.23664	1.6479	0.533696	0.710576	2.23379	0.410197	1	0.565908	0.824948	1.12336	0.424405	0.761848	1.81853	0.109994	0.937438	-0.0758236	-0.217018
A0A087WPM2;B8QI36	B8QI36;A0A087WPM2	A0A087WPM2_MOUSE;B8QI36_MOUSE	Ppfia4	Protein tyrosine phosphatase, receptor type, f polypeptide (PTPRF),-interacting protein (liprin), alpha 4	-0.733735	-0.603328	-0.433682	-0.633265	-0.584899	-1.00773	-0.289864	-0.639026	-0.86052	-0.575295	-0.491467	-0.792607	-0.413786	-0.629428	-0.535861	0.132112	0.0933447	-0.892021	-0.495149	0.056426			presynaptic active zone;synapse;synapse part	Completeproteome;Proteomicsidentification;Referenceproteome		0.0653196	0.996657	0.0293765	0.112993	0.0205479	0.981787	-0.0120484	-0.0404584	0.0679851	1	-0.0304872	-0.118829	0.267928	0.824435	-0.198846	-0.501095	0.413199	0.746192	0.340113	0.755822
A0A087WPR7	A0A087WPR7	A0A087WPR7_MOUSE	Dst	Dystonin (Fragment)	1.39387	1.26095	1.32029	1.56651	0.68871	0.79127	1.16466	1.20401	1.36798	1.0403	0.933149	1.65387	1.67574	0.300203	0.70083	1.34338	1.2694	1.42663	1.86602	1.39095	anatomical structure morphogenesis;axon cargo transport;axonogenesis;cell part morphogenesis;cell projection morphogenesis;cell projection organization;cellular component morphogenesis;cellular component movement;cellular component organization;cellular component organization at cellular level;cellular component organization or biogenesis;cellular component organization or biogenesis at cellular …		actin cytoskeleton;cell junction;cell part;cell-substrate junction;cytoplasmic membrane-bounded vesicle;cytoplasmic part;cytoplasmic vesicle;cytoskeleton;hemidesmosome;intracellular membrane-bounded organelle;intracellular non-membrane-bounded organelle;intracellular organelle;intracellular part;membrane-bounded organelle;membrane-bounded vesicle;non-membrane-bounded organelle;organelle;vesicle	Completeproteome;Proteomicsidentification;Referenceproteome		1.56178	0.937416	0.423244	1.71994	0.338449	0.799816	0.151647	0.524763	0.0711048	1	-0.0961321	-0.16767	1.04506	0.500776	-0.447391	-1.48583	0.833722	0.568877	-0.456661	-1.28986
A0A087WPS3	A0A087WPS3	A0A087WPS3_MOUSE	Col3a1	Collagen alpha-1(III) chain (Fragment)	-1.95667	-1.05302	-1.35891	-1.31386	-4.07776	-3.16763	-2.48819	-3.12606	-0.742619	-1.57838	-4.33248	-3.80158	-1.10544	-1.97574	-1.67918	-3.83232	-3.0623	-1.38715	-4.31272	-0.768589	anatomical structure development;biological adhesion;biological regulation;blood vessel development;cell adhesion;cell surface receptor linked signaling pathway;cell-matrix adhesion;cell-substrate adhesion;cellular component organization;cellular component organization at cellular level;cellular component organization or biogenesis;cellular component organization or biogenesis at cellular level;c…	binding;extracellular matrix structural constituent;growth factor binding;integrin binding;platelet-derived growth factor binding;protein binding;protein complex binding;receptor binding;SMAD binding;structural molecule activity	collagen;collagen type III;extracellular matrix;extracellular matrix part;extracellular region part;extracellular space;fibrillar collagen;proteinaceous extracellular matrix	Completeproteome;Proteomicsidentification;Referenceproteome		2.49546	0.278087	1.7943	3.74871	0.445536	0.665553	0.997084	0.917797	0.0189107	1	0.0764269	0.0529144	0.0132428	0.990535	-0.0616762	-0.0376139	0.216347	0.833081	-0.701782	-0.515451
A0A087WQ16;E9QPY6	A0A087WQ16;A0A087WSS2;A0A087WP45;E9QPY6	A0A087WQ16_MOUSE;E9QPY6_MOUSE	Msh3	DNA mismatch repair protein	-2.56095	-1.85316	-3.23825	-2.94146	-2.31735	-2.54916	-3.40642	-2.89492	-3.89569	-3.31507	-2.25578	-2.72311	-4.7123	-3.104	-2.96675	-1.80163	-2.38726	-3.30488	-4.0341	-2.47636	biological regulation;cell cycle process;cellular component organization;cellular component organization at cellular level;cellular component organization or biogenesis;cellular component organization or biogenesis at cellular level;cellular macromolecule metabolic process;cellular metabolic process;cellular nitrogen compound metabolic process;cellular process;cellular response to stimulus;cellul…	adenyl nucleotide binding;adenyl ribonucleotide binding;ATP binding;ATPase activity;ATPase activity, coupled;binding;catalytic activity;centromeric DNA binding;damaged DNA binding;dinucleotide insertion or deletion binding;dinucleotide repeat insertion binding;DNA binding;DNA insertion or deletion binding;DNA secondary structure binding;DNA-dependent ATPase activity;double-strand/single-strand DN…	cell part;chromosome;intracellular membrane-bounded organelle;intracellular non-membrane-bounded organelle;intracellular organelle;intracellular organelle part;intracellular part;macromolecular complex;membrane;membrane-bounded organelle;mismatch repair complex;MutSbeta complex;non-membrane-bounded organelle;nuclear chromosome;nuclear part;nucleus;organelle;organelle part;protein complex	Completeproteome;DNA-binding;Proteomicsidentification;Referenceproteome		0.142836	0.967106	0.143504	0.298054	0.308739	0.758636	-0.363552	-0.616536	0.174691	1	0.35762	0.408277	0.0613137	0.953045	0.116265	0.153385	0.721974	0.563695	0.886566	1.33964
A0A087WQ31;A0A087WRK0;A0A0A6YXZ1	A0A087WRK0;A0A087WQ31;A0A0A6YXZ1	A0A087WQ31_MOUSE;A0A087WRK0_MOUSE;A0A0A6YXZ1_MOUSE	Clasp1	CLIP-associating protein 1	-2.07273	-0.192671	-1.10668	-0.753181	-1.30077	-4.08184	-1.36582	-1.61838	-0.635519	-0.53301	-0.27634	-0.589578	0.0134702	-1.84706	-0.799939	-0.905602	-0.831897	-0.296916	0.332434	-0.541383	biological regulation;cell cycle process;cell division;cellular component organization;cellular component organization at cellular level;cellular component organization or biogenesis;cellular component organization or biogenesis at cellular level;cellular process;cytoskeleton organization;establishment of localization;establishment of localization in cell;establishment of organelle localization;e…	binding;cytoskeletal protein binding;kinetochore binding;microtubule binding;microtubule plus-end binding;protein binding;tubulin binding	cell cortex;cell cortex part;cell part;centrosomal corona;centrosome;chromosomal part;cortical cytoskeleton;cortical microtubule cytoskeleton;cytoplasmic microtubule;cytoplasmic part;cytoskeletal part;cytoskeleton;extracellular membrane-bounded organelle;extracellular organelle;extracellular region part;extracellular vesicular exosome;Golgi apparatus;intracellular membrane-bounded organelle;intra…	Completeproteome;Proteomicsidentification;Referenceproteome		0.657034	1	1.06038	1.21183	1.00687	0.549148	1.61008	1.8007	0.228741	1	0.326101	0.495318	0.483772	0.705671	-0.313001	-0.820781	1.21382	0.494393	-0.677191	-1.86991
A0A087WQ94;A0A087WQM0;A0A087WQS0;A0A087WRU0;A0A1D5RM59;A0A6I8MWZ2;E9Q0S6	A0A087WQ94;A0A087WQM0;E9Q0S6;A0A087WRU0;A0A1D5RM59;A0A087WQS0;A0A6I8MWZ2	A0A087WQ94_MOUSE;A0A087WQM0_MOUSE;A0A087WQS0_MOUSE;A0A087WRU0_MOUSE;A0A1D5RM59_MOUSE;A0A6I8MWZ2_MOUSE;E9Q0S6_MOUSE	Tns1	Tensin 1 (Fragment)	-1.55343	-0.965273	-0.892681	-1.21923	-4.39593	-3.08578	-0.76958	-0.916597	-3.71529	-0.319674	-1.13245	-0.698505	-1.03679	-4.55493	-1.20525	-0.85247	-0.372533	-1.05534	-0.266629	-0.830273	ameboidal cell migration;biological regulation;cell junction assembly;cell junction organization;cell migration;cell motility;cell-substrate junction assembly;cellular component assembly;cellular component assembly at cellular level;cellular component movement;cellular component organization;cellular component organization at cellular level;cellular component organization or biogenesis;cellular c…	actin binding;binding;cation binding;cytoskeletal protein binding;ion binding;metal ion binding;protein binding	adherens junction;anchoring junction;cell junction;cell-substrate adherens junction;cell-substrate junction;focal adhesion	Completeproteome;Metal-binding;Proteomicsidentification;Referenceproteome;SH2domain;Zinc;Zinc-finger		0.601632	1	1.13432	1.14423	0.161133	0.85458	0.569497	0.393556	0.0825991	1	0.374268	0.219831	0.405883	0.68357	-1.00506	-0.873818	0.0987206	0.938374	-0.0926722	-0.212289
A0A087WQH8	A0A087WQH8	A0A087WQH8_MOUSE	Slc35a4	Probable UDP-sugar transporter protein SLC35A4	-3.21692	-2.5022	-1.61101	-1.28125	-3.45542	-2.05858	-1.6679	-1.79706	-4.77606	-0.424574	-1.4458	-0.916615	-1.12413	-1.31222	-1.45589	-3.39556	-1.98068	-0.846057	-1.04475	-1.18207				Completeproteome;Referenceproteome		0.053757	0.994392	0.0918968	0.131007	0.00809951	0.989908	0.0292634	0.0224709	0.344902	1	-1.09782	-0.773795	0.379834	0.69727	-1.19118	-0.840396	1.00068	0.489333	-1.25308	-1.8229
A0A087WQJ5;A0A087WRC2	Q9D937;A0A087WRC2;A0A087WQJ5	A0A087WQJ5_MOUSE;A0A087WRC2_MOUSE	1810009A15Rik;Gm49416	RIKEN cDNA 1810009A15 gene	-0.480611	0.392452	-0.0859013	-0.299083	-0.989178	-0.41973	-0.182858	-0.838346	-0.0873785	-0.515447	-2.07639	-0.133781	-0.124558	-1.18651	-1.53485	-1.20696	-0.198952	-0.536374	-0.830296	-0.162779	cellular macromolecule metabolic process;cellular metabolic process;cellular nitrogen compound metabolic process;cellular process;macromolecule metabolic process;metabolic process;ncRNA metabolic process;ncRNA processing;nitrogen compound metabolic process;nucleic acid metabolic process;nucleobase-containing compound metabolic process;primary metabolic process;RNA metabolic process;RNA processing…		cell part;integrator complex;intracellular membrane-bounded organelle;intracellular organelle;intracellular organelle part;intracellular part;macromolecular complex;membrane;membrane-bounded organelle;nuclear part;nucleoplasm part;nucleus;organelle;organelle part;protein complex	Completeproteome;Referenceproteome		0.943115	0.996337	0.489242	1.34171	0.202955	0.836822	-0.285545	-0.438323	0.230557	1	-0.411458	-0.514526	0.237749	0.818773	-0.383256	-0.521765	0.454727	0.704197	-0.470439	-0.861681
A0A087WQN7;F8VQ87	A0A087WQN7;F8VQ87	A0A087WQN7_MOUSE;F8VQ87_MOUSE	Xrn1	5'-3' exoribonuclease 1	-2.76638	0.372947	0.47441	0.50274	0.716903	0.304828	0.154498	-0.154545	0.146489	0.240273	-0.746677	-0.104438	0.339256	-0.551538	-0.503076	-0.868415	-1.18683	-0.824327	-1.06317	-1.12356	catabolic process;cellular catabolic process;cellular macromolecule catabolic process;cellular macromolecule metabolic process;cellular metabolic process;cellular nitrogen compound metabolic process;cellular process;histone mRNA catabolic process;histone mRNA metabolic process;macromolecule catabolic process;macromolecule metabolic process;metabolic process;mRNA catabolic process;mRNA metabolic p…	5'-3' exonuclease activity;catalytic activity;exonuclease activity;hydrolase activity;hydrolase activity, acting on ester bonds;nuclease activity	cell part;cytoplasm;cytoplasmic mRNA processing body;cytoplasmic part;cytoskeleton;Golgi apparatus;intermediate filament cytoskeleton;intracellular membrane-bounded organelle;intracellular non-membrane-bounded organelle;intracellular organelle;intracellular part;macromolecular complex;membrane;membrane-bounded organelle;non-membrane-bounded organelle;organelle;plasma membrane;ribonucleoprotein co…	Completeproteome;Proteomicsidentification;Referenceproteome		0.311774	0.96988	-0.609491	-0.659109	0.496174	0.683537	-0.375393	-0.854384	0.011697	1	-0.0143984	-0.0284406	1.26604	0.408297	0.883714	2.06707	0.278836	0.843178	0.150912	0.475105
A0A087WQY7	A0A087WQY7	A0A087WQY7_MOUSE	Ndufaf8	NADH dehydrogenase [ubiquinone] 1 alpha subcomplex assembly factor 8	-4.54655	-4.64771	-0.85439	-3.75488	-3.43315	-3.92971	-3.73323	-3.48255	-3.83088	-0.612194	-0.485554	-4.42304	-3.91989	-3.68936	-2.5735	-2.5186	-3.66867	2.90215	-2.68204	-2.88908			cell part;cytoplasmic part;intracellular membrane-bounded organelle;intracellular organelle;intracellular part;membrane-bounded organelle;mitochondrion;organelle	Completeproteome;Proteomicsidentification;Referenceproteome		0.0778534	0.983128	0.193781	0.194619	1.08096	0.550204	2.00179	1.95113	0.99522	1	2.36789	1.94753	0.125973	0.893988	-0.75322	-0.328914	0.452385	0.651205	-2.0306	-0.99859
A0A087WRI8;G5E8E3	Q8R3Y5;Q8R3Y5-2;Q8R3Y5-3;A0A087WRI8;A0A0R4J2B5;A0A087WPA4;G5E8E3	A0A087WRI8_MOUSE;G5E8E3_MOUSE	2310022A10Rik	RIKEN cDNA 2310022A10 gene	1.48507	0.989178	1.2579	1.15508	0.589528	0.835665	1.51005	1.56947	1.70347	1.1775	2.12536	1.7005	1.51786	1.93655	1.95975	2.31278	2.50674	1.89109	2.32714	2.41498			cell part;intracellular organelle part;intracellular part;nuclear part;nucleoplasm;organelle part	Completeproteome;Proteomicsidentification;Referenceproteome		0.136094	0.974078	0.095629	0.261689	0.695876	0.593885	0.542596	1.15685	0.0571084	1	-0.0495283	-0.123893	0.785701	0.559149	-0.542295	-1.29596	0.0751137	0.954741	0.0486906	0.148555
A0A087WRJ1	A0A087WRJ1	A0A087WRJ1_MOUSE	2610044O15Rik8	RIKEN cDNA 2610044O15 gene	-2.03083	-1.45331	-2.03697	-1.7222	-1.49363	-1.62072	-2.61474	-2.01884	-1.81915	-4.87166	-1.88465	-1.71952	-4.38403	-1.97015	-4.22036	-2.31577	-1.37838	-3.72754	-3.76516	-1.67713	biological regulation;regulation of biological process;regulation of biosynthetic process;regulation of cellular biosynthetic process;regulation of cellular macromolecule biosynthetic process;regulation of cellular metabolic process;regulation of cellular process;regulation of gene expression;regulation of macromolecule biosynthetic process;regulation of macromolecule metabolic process;regulation…	binding;cation binding;ion binding;metal ion binding;nucleic acid binding	cell part;intracellular	Completeproteome;Metal-binding;Referenceproteome;Repeat;Zinc;Zinc-finger		0.169365	0.963895	0.126153	0.324832	0.456308	0.662373	-0.921507	-0.927467	0.0433086	1	-0.167257	-0.118013	0.0560563	0.954222	0.198124	0.150046	0.143198	0.89267	0.418442	0.353433
A0A087WRN1;F8WI22	A0A087WRN1;F8WI22	A0A087WRN1_MOUSE;F8WI22_MOUSE	Bclaf1	Bcl-2-associated transcription factor 1 (Fragment)	-0.96321	-1.38237	-0.469926	-0.733575	-1.87319	-1.70509	-1.10303	-0.578434	-1.18769	-0.819868	-0.495944	-0.0812287	-0.657017	-0.201596	-1.02732	-0.316971	-0.400942	-0.997217	-1.05112	-1.20961	apoptosis;biological regulation;cell death;cellular process;cellular response to stimulus;cellular response to stress;death;negative regulation of biological process;negative regulation of biosynthetic process;negative regulation of cellular biosynthetic process;negative regulation of cellular macromolecule biosynthetic process;negative regulation of cellular metabolic process;negative regulation…	binding;DNA binding;nucleic acid binding	cell part;intracellular membrane-bounded organelle;intracellular non-membrane-bounded organelle;intracellular organelle;intracellular organelle part;intracellular part;membrane-bounded organelle;non-membrane-bounded organelle;nuclear part;nucleolus;nucleoplasm;nucleus;organelle;organelle part	Completeproteome;Proteomicsidentification;Referenceproteome		0.565587	0.984414	0.427665	0.942947	0.567573	0.641605	0.480433	0.98437	0.915519	1	-0.521221	-1.42469	0.527669	0.707753	0.251479	0.81189	1.01576	0.520163	0.504237	1.51426
A0A087WRT4;A0A1L1SQU7;F2Z4A3	A0A1L1SQU7;F2Z4A3;A0A087WRT4	A0A087WRT4_MOUSE;A0A1L1SQU7_MOUSE;F2Z4A3_MOUSE	Fat1	FAT atypical cadherin 1	1.25664	1.38282	1.72319	1.66537	1.18171	0.921836	1.50803	1.41022	1.05138	1.66645	1.61887	0.99446	1.8582	1.17696	1.0956	1.01452	0.779055	0.889904	1.16306	0.96615	actin cytoskeleton organization;actin filament organization;actin filament-based process;biological adhesion;cell adhesion;cell-cell adhesion;cellular component organization;cellular component organization at cellular level;cellular component organization or biogenesis;cellular component organization or biogenesis at cellular level;cellular process;cytoskeleton organization;establishment or maint…	binding;calcium ion binding;cation binding;ion binding;metal ion binding	adherens junction;anchoring junction;cell junction;cell part;cell projection;cell-cell junction;cell-substrate adherens junction;cell-substrate junction;cytoplasmic part;extracellular membrane-bounded organelle;extracellular organelle;extracellular region part;extracellular vesicular exosome;filopodium;focal adhesion;integral to membrane;intracellular membrane-bounded organelle;intracellular orga…	Calcium;Celladhesion;Completeproteome;Disulfidebond;EGF-likedomain;Membrane;Proteomicsidentification;Referenceproteome;Repeat;Transmembrane;Transmembranehelix		0.713118	0.986647	0.251557	0.925335	0.357502	0.773592	0.190115	0.582761	0.112877	1	0.102358	0.238704	0.962507	0.523123	0.439192	1.40015	0.126981	0.941268	-0.0433157	-0.192482
A0A087WRX8	A0A087WRX8	A0A087WRX8_MOUSE	Srrm2	Serine/arginine repetitive matrix protein 2 (Fragment)	2.94791	2.52578	3.1199	2.94822	2.46768	2.71009	3.28423	3.22844	3.05519	2.96283	3.13362	3.4958	3.25996	2.59441	2.89863	3.25836	2.98391	3.16042	3.0845	2.94782				Completeproteome;Proteomicsidentification;Referenceproteome		0.0554808	0.997697	-0.0371592	-0.110578	0.210497	0.861067	0.127937	0.377003	0.0855181	1	-0.066175	-0.176767	0.0597805	0.975192	-0.0136994	-0.0763596	0.0472989	0.974043	-0.0172785	-0.0767635
A0A087WSG4	A0A087WSG4	A0A087WSG4_MOUSE	Trip12	E3 ubiquitin-protein ligase TRIP12 (Fragment)	-1.43189	-1.4005	-0.599876	-1.31768	-1.5395	-2.11769	-1.17951	-0.681068	-0.781428	-3.88249	-0.915169	-0.643482	-1.24171	-1.8432	-1.69964	-1.50021	-3.55122	-1.56613	-2.01515	-1.42142	biological regulation;cellular macromolecule metabolic process;cellular metabolic process;cellular process;cellular protein metabolic process;cellular response to stimulus;cellular response to stress;macromolecule metabolic process;macromolecule modification;metabolic process;negative regulation of biological process;negative regulation of cellular metabolic process;negative regulation of cellula…	acid-amino acid ligase activity;binding;catalytic activity;hormone receptor binding;ligase activity;ligase activity, forming carbon-nitrogen bonds;nuclear hormone receptor binding;protein binding;receptor binding;small conjugating protein ligase activity;thyroid hormone receptor binding;transcription factor binding;ubiquitin-protein ligase activity	cell part;cytoplasm;intracellular membrane-bounded organelle;intracellular organelle;intracellular organelle part;intracellular part;membrane-bounded organelle;nuclear part;nucleoplasm;nucleus;organelle;organelle part	Completeproteome;Proteomicsidentification;Referenceproteome		0.211682	0.967854	0.191957	0.416203	0.205011	0.823826	-0.480253	-0.471131	0.225443	1	-0.616899	-0.527379	0.0650921	0.946957	-0.192129	-0.170358	0.358661	0.748784	-0.582791	-0.750056
A0A087WSP5;Q8C3V4;Q99K94	A0A087WSP5;Q8C3V4;Q99K94	A0A087WSP5_MOUSE;Q8C3V4_MOUSE;Q99K94_MOUSE	Stat1	Signal transducer and activator of transcription	-1.70007	-4.4552	-1.7974	-0.947412	-1.10977	-1.00531	-1.07409	-2.09325	-2.52789	-1.35239	-2.15435	-3.39956	-2.10711	0.364853	-0.336482	-1.78424	-1.83171	-0.183781	-1.19218	-1.63192	anatomical structure development;biological regulation;biosynthetic process;blood circulation;cell surface receptor linked signaling pathway;cellular biosynthetic process;cellular macromolecule biosynthetic process;cellular macromolecule metabolic process;cellular metabolic process;cellular nitrogen compound metabolic process;cellular process;cellular response to biotic stimulus;cellular response…	binding;core promoter binding;core promoter proximal region DNA binding;core promoter proximal region sequence-specific DNA binding;core promoter sequence-specific DNA binding;cytokine receptor binding;DNA binding;double-stranded DNA binding;enzyme binding;identical protein binding;molecular transducer activity;nucleic acid binding;nucleic acid binding transcription factor activity;protein bindin…	axon;cell part;cell projection;chromatin;chromosomal part;cytoplasm;dendrite;intracellular membrane-bounded organelle;intracellular non-membrane-bounded organelle;intracellular organelle;intracellular organelle part;intracellular part;membrane-bounded organelle;neuron projection;non-membrane-bounded organelle;nuclear chromatin;nuclear chromosome part;nuclear part;nucleolus;nucleoplasm;nucleus;org…	Activator;Completeproteome;Cytoplasm;DNA-binding;Nucleus;Phosphoprotein;Proteomicsidentification;Referenceproteome;SH2domain;Transcription;Transcriptionregulation		0.5133	0.976034	-0.904412	-0.994262	0.790156	0.579612	-0.690935	-1.3248	0.0916334	1	-0.297602	-0.236662	0.850027	0.481528	-1.00892	-1.54896	0.184297	0.868619	-0.314852	-0.418937
A0A0A0MQE8;B7ZCJ1	G3UWM5;A0A0A0MQE8;B7ZCJ1	A0A0A0MQE8_MOUSE;B7ZCJ1_MOUSE	Arhgap21	Rho GTPase-activating protein 21	-1.62876	-1.85286	-1.29893	-2.78967	-2.60014	-2.90619	-2.10666	-2.16255	-1.40047	-1.65433	-1.9394	-1.29	-1.30037	-2.75346	-1.6139	-1.50627	-1.18226	-1.16712	-0.886558	-1.08028	biological regulation;cellular component movement;cellular component organization;cellular component organization at cellular level;cellular component organization or biogenesis;cellular component organization or biogenesis at cellular level;cellular localization;cellular process;cellular response to stimulus;cytoskeleton-dependent intracellular transport;establishment of Golgi localization;estab…	enzyme activator activity;enzyme regulator activity;GTPase activator activity;GTPase regulator activity;nucleoside-triphosphatase regulator activity	cell part;cytoplasmic part;Golgi apparatus;intracellular membrane-bounded organelle;intracellular organelle;intracellular part;membrane;membrane-bounded organelle;organelle;plasma membrane	Completeproteome;GTPaseactivation;Proteomicsidentification;Referenceproteome		0.724245	1	0.551332	1.16842	1.52374	0.526733	0.77915	2.1684	0.080614	1	0.116543	0.190923	1.61002	0.37677	-0.62008	-2.24361	1.18925	0.515546	-0.389488	-1.53367
A0A0A0MQF7	Q8K207;A0A0A0MQF7	A0A0A0MQF7_MOUSE	1700025G04Rik	RIKEN cDNA 1700025G04 gene	-0.82569	-0.756548	0.376227	0.284203	-1.75376	-1.54011	0.127715	-0.303232	-0.542886	0.651234	-0.159531	-1.06015	0.18823	-1.59361	-0.441255	-0.507536	-0.940221	-0.458753	0.12593	-0.423429				Completeproteome;Proteomicsidentification;Referenceproteome		0.520656	0.980929	0.636894	0.959865	0.641497	0.589913	0.850285	1.18168	0.563036	1	0.804783	1.09558	0.230554	0.833588	0.235023	0.470365	0.701223	0.622987	-0.377587	-1.09265
A0A0A0MQH5	A0A0A0MQH5	A0A0A0MQH5_MOUSE	Macf1	Microtubule-actin cross-linking factor 1 (Fragment)	-2.38691	-1.32596	-3.04033	-3.07051	-1.72443	-3.1753	-3.20936	-3.77141	-3.50071	-0.896257	-1.12759	-1.66854	-1.07366	-1.55904	-0.887801	-0.441708	-1.08133	-1.33505	-1.37855	-0.500141	anatomical structure formation involved in morphogenesis;biological regulation;cell surface receptor linked signaling pathway;cellular process;cellular response to stimulus;developmental process;establishment of localization;establishment of localization in cell;establishment of protein localization;establishment of protein localization in endoplasmic reticulum;establishment of protein localizati…	actin binding;ATPase activity;binding;catalytic activity;cytoskeletal protein binding;hydrolase activity;hydrolase activity, acting on acid anhydrides;hydrolase activity, acting on acid anhydrides, in phosphorus-containing anhydrides;microtubule binding;nucleoside-triphosphatase activity;protein binding;pyrophosphatase activity;tubulin binding	actin cytoskeleton;cell cortex;cell part;cytoplasmic part;cytoskeleton;intracellular non-membrane-bounded organelle;intracellular organelle;intracellular part;microtubule cytoskeleton;non-membrane-bounded organelle;organelle	Completeproteome;Proteomicsidentification;Referenceproteome	customCytoskeleton	0.373635	0.967938	0.514198	0.736473	0.602149	0.591498	1.12861	1.16662	0.182271	1	-0.407771	-0.428279	0.365708	0.720111	-0.770271	-0.785997	0.319964	0.803226	0.267635	0.604314
A0A0A0MQL2;E9PUH0	Q80WR5;A0A0A0MQL2;E9PUH0	A0A0A0MQL2_MOUSE;E9PUH0_MOUSE	A430005L14Rik	RIKEN cDNA A430005L14 gene (Fragment)	-4.47712	-3.42481	-4.32296	-3.06183	-3.79409	-3.53537	-3.95184	-3.73683	-3.11108	-3.40921	-3.24802	-3.6207	-4.9076	-3.85122	-2.85928	-3.20679	-2.30577	-2.31678	-3.34303	-2.99241			cell part;intracellular membrane-bounded organelle;intracellular organelle;intracellular part;membrane-bounded organelle;nucleus;organelle	Completeproteome;Proteomicsidentification;Referenceproteome		0.0676019	0.991435	-0.0671476	-0.147871	1.98428	0.530622	0.498428	2.21775	1.00731	1	0.870402	1.72208	0.521914	0.669989	-0.372035	-0.900272	0.0827621	0.943173	0.0934539	0.187127
A0A0A6YVU2	A0A0A6YVU2	A0A0A6YVU2_MOUSE	St18	Suppression of tumorigenicity 18 protein (Fragment)	-3.82701	-4.38428	-3.26312	-3.96177	-3.93027	-3.47028	-3.65302	-3.67431	-3.40638	-3.40634	-1.94153	-4.13268	-3.77514	-2.00643	-2.86423	-1.39462	-1.41826	-3.57123	-3.51823	-0.762097				Completeproteome;Referenceproteome		0.296435	0.969282	-0.177074	-0.50594	0.882141	0.565739	0.763885	1.45898	0.179548	1	0.386663	0.420824	0.103283	0.918691	-0.300899	-0.262033	0.278234	0.792319	0.724819	0.631784
A0A0A6YVZ3;A0A0A6YXK7	A0A0A6YXK7;A0A0A6YVZ3	A0A0A6YVZ3_MOUSE;A0A0A6YXK7_MOUSE	Cep170	Centrosomal protein of 170 kDa (Fragment)	-1.54453	-1.45102	-1.60617	-1.29765	-2.8271	-2.86174	-1.59228	-2.38552	-4.50299	-4.19764	-1.80989	-1.62592	-1.76409	-2.65855	-1.96649	-2.84215	-3.44607	-2.23543	-3.58195	-2.20284			cell part;centriole;centrosome;cytoplasm;cytoplasmic part;cytoskeletal part;intracellular non-membrane-bounded organelle;intracellular organelle;intracellular organelle part;intracellular part;membrane;microtubule organizing center;microtubule organizing center part;non-membrane-bounded organelle;nuclear membrane;nuclear part;organelle;organelle membrane;organelle part	Completeproteome;Proteomicsidentification;Referenceproteome		1.68038	0.848649	0.941818	2.33743	0.640035	0.590493	-1.08685	-1.21646	0.750021	1	-1.48732	-1.47139	0.358332	0.723584	-0.830101	-0.779408	0.0426116	0.964708	-0.078165	-0.107777
A0A0A6YW07;Q80ZJ2;Q924B0	A0A0A6YW07;Q80ZJ2;Q924B0	A0A0A6YW07_MOUSE;Q80ZJ2_MOUSE;Q924B0_MOUSE	Impa1	Inositol-1-monophosphatase	-3.81826	-2.92295	-0.324344	-4.0541	0.241549	-3.67901	-0.29994	-0.557176	-3.0417	-0.565828	0.352261	-0.530167	0.291919	0.474063	0.177787	0.606666	-0.105728	0.0382223	-0.7298	-0.138813	alcohol metabolic process;biological regulation;biosynthetic process;carbohydrate metabolic process;catabolic process;cellular biosynthetic process;cellular carbohydrate metabolic process;cellular lipid metabolic process;cellular metabolic process;cellular process;cellular response to stimulus;dephosphorylation;glycerolipid biosynthetic process;glycerolipid metabolic process;glycerophospholipid b…	alkali metal ion binding;binding;catalytic activity;cation binding;hydrolase activity;hydrolase activity, acting on ester bonds;identical protein binding;inositol monophosphate phosphatase activity;inositol or phosphatidylinositol phosphatase activity;inositol phosphate phosphatase activity;ion binding;lithium ion binding;magnesium ion binding;manganese ion binding;metal ion binding;phosphatase a…	cell part;cytoplasm;extracellular membrane-bounded organelle;extracellular organelle;extracellular region part;extracellular vesicular exosome;intracellular part;membrane-bounded organelle;membrane-bounded vesicle;organelle;vesicle	Completeproteome;Proteomicsidentification;Referenceproteome		0.668589	1	-1.70627	-1.28355	0.00281087	0.996279	-0.0114444	-0.00791023	0.476561	1	-1.16369	-1.00354	0.318423	0.750307	-0.808292	-0.709137	0.741814	0.589479	0.503039	1.22359
A0A0A6YW80;A0A0A6YX86;G3X8Y3	G3X8Y3;A0A0A6YX86;A0A0A6YW80	A0A0A6YW80_MOUSE;A0A0A6YX86_MOUSE;G3X8Y3_MOUSE	Naa15	N-alpha-acetyltransferase 15, NatA auxiliary subunit	-1.70481	-1.08953	-2.10641	-0.957337	-1.04076	-0.530213	-1.90092	-1.45495	-3.32936	-3.13233	-1.31389	-1.79475	-3.16462	-0.421102	-1.03292	-0.897469	-0.930606	-1.29368	-3.25782	-2.50416	biological regulation;cellular macromolecule metabolic process;cellular metabolic process;cellular process;cellular protein metabolic process;macromolecule metabolic process;macromolecule modification;metabolic process;negative regulation of apoptosis;negative regulation of biological process;negative regulation of cell death;negative regulation of cellular process;negative regulation of programm…	acetyltransferase activity;binding;catalytic activity;N-acetyltransferase activity;N-acyltransferase activity;ribonucleoprotein binding;ribosome binding;transferase activity;transferase activity, transferring acyl groups;transferase activity, transferring acyl groups other than amino-acyl groups	cell part;cytoplasm;cytoplasmic part;intracellular membrane-bounded organelle;intracellular organelle;intracellular organelle part;intracellular part;macromolecular complex;membrane;membrane-bounded organelle;NatA complex;N-terminal protein acetyltransferase complex;nuclear part;nucleoplasm part;nucleus;organelle;organelle part;protein acetyltransferase complex;protein complex;transcription facto…	Completeproteome;Proteomicsidentification;Receptor;Referenceproteome		0.237157	0.966149	-0.232809	-0.468176	1.06341	0.550838	-1.36014	-1.84153	0.321282	1	-0.798367	-0.713334	0.100211	0.922773	-0.239973	-0.25009	1.14648	0.488968	1.39822	2.07594
A0A0A6YWK0;A0JNT1;B1AZR7;F6ZNL5	B1AZR7;A0A0A6YWK0;E9Q622;A0JNT1;F6ZNL5	A0A0A6YWK0_MOUSE;A0JNT1_MOUSE;B1AZR7_MOUSE;F6ZNL5_MOUSE	Pcdh11x	Protocadherin 11 X-linked	0.840458	0.40527	-1.12178	-0.648273	-0.565713	-0.876221	-0.179636	-0.370531	-1.22948	-1.34838	-2.45977	-3.11467	-1.63071	-1.13991	-0.598931	-0.519963	0.247963	-3.86261	-1.16968	-0.0382605	biological adhesion;biological regulation;cell adhesion;cell-cell adhesion;cellular process;homophilic cell adhesion;negative regulation of catalytic activity;negative regulation of hydrolase activity;negative regulation of molecular function;negative regulation of phosphatase activity;regulation of biological process;regulation of catalytic activity;regulation of cellular metabolic process;regul…	binding;calcium ion binding;cation binding;ion binding;metal ion binding	cell part;extracellular membrane-bounded organelle;extracellular organelle;extracellular region part;extracellular vesicular exosome;integral to membrane;intrinsic to membrane;membrane;membrane part;membrane-bounded organelle;membrane-bounded vesicle;organelle;plasma membrane;vesicle	Calcium;Celladhesion;Completeproteome;Membrane;Referenceproteome;Repeat;Transmembrane;Transmembranehelix		0.325954	0.974725	0.366943	0.63447	1.60779	0.608707	-1.18118	-2.50245	0.147851	1	0.282553	0.348296	0.00298827	0.997773	0.0109717	0.0084397	0.528502	0.620961	1.39987	1.10577
A0A0A6YWM5;E9QKE4	E9QKE4;A0A0A6YWM5	A0A0A6YWM5_MOUSE;E9QKE4_MOUSE	Rab3gap2	Rab3 GTPase-activating protein non-catalytic subunit	-4.29652	-5.35804	-3.72265	-4.11145	-3.29027	-3.60105	-2.99962	-3.78556	-2.25841	-3.75509	-2.74067	-4.27908	-2.82931	-4.18157	-5.23622	-3.34948	-5.62177	-4.41487	-3.45259	-3.13865	biological regulation;establishment of localization;establishment of protein localization;establishment of protein localization in endoplasmic reticulum membrane;establishment of protein localization in membrane;positive regulation of catalytic activity;positive regulation of GTPase activity;positive regulation of hydrolase activity;positive regulation of molecular function;regulation of biologic…	binding;enzyme binding;enzyme regulator activity;GTPase binding;GTPase regulator activity;guanyl-nucleotide exchange factor activity;nucleoside-triphosphatase regulator activity;protein binding;Rab GTPase binding;Rab guanyl-nucleotide exchange factor activity;Ras GTPase binding;Ras guanyl-nucleotide exchange factor activity;small GTPase binding;small GTPase regulator activity	cell part;cytoplasm;intracellular part;macromolecular complex;membrane;plasma membrane;protein complex	Completeproteome;Proteomicsidentification;Referenceproteome		1.29823	0.885483	-0.953037	-1.94401	0.539824	0.650705	0.501066	0.959704	0.586781	1	0.845261	1.13766	0.57094	0.607817	0.750643	1.09621	0.596524	0.596779	-1.06712	-1.18546
A0A0A6YWM8	Q9JM52;Q9JM52-2;Q9JM52-3;Q5SXG3;E9PVG7;F8VPL5;Q5SXG1;B7ZNR9;A0A0A6YWM8;A0A0A6YVZ8;A0A0A6YWR8;B2RUE8;A0A0A6YW53;G3X9G2	A0A0A6YWM8_MOUSE	Map4k4	Mitogen-activated protein kinase kinase kinase kinase 4	2.05988	2.22696	2.29299	2.27319	2.01478	1.78704	2.28318	2.19922	2.23689	2.13223	2.12085	2.19538	2.56183	1.86658	1.86329	2.03069	1.788	1.89702	1.55076	1.9028	activation of protein kinase activity;anatomical structure morphogenesis;biological regulation;cell part morphogenesis;cell projection morphogenesis;cell projection organization;cellular component morphogenesis;cellular component organization;cellular component organization at cellular level;cellular component organization or biogenesis;cellular component organization or biogenesis at cellular le…	adenyl nucleotide binding;adenyl ribonucleotide binding;ATP binding;binding;catalytic activity;creatine kinase activity;kinase activity;nucleotide binding;phosphotransferase activity, alcohol group as acceptor;phosphotransferase activity, nitrogenous group as acceptor;protein kinase activity;protein serine/threonine kinase activity;purine nucleotide binding;purine ribonucleoside triphosphate bind…	cell part;cytoplasm;intracellular part	ATP-binding;Completeproteome;Nucleotide-binding;Proteomicsidentification;Referenceproteome		0.540006	0.972637	0.142197	0.640231	0.283056	0.854072	0.0922659	0.394648	0.0768891	1	-0.0446086	-0.146657	1.44532	0.451276	0.379796	1.70992	0.333102	0.846934	0.110467	0.46666
A0A0A6YWY8;A0A0A6YY09;F8VPK8	A0A0A6YY37;A0A0A6YWM0;F8VPK8;A0A0A6YY09;A0A0A6YWY8	A0A0A6YWY8_MOUSE;A0A0A6YY09_MOUSE;F8VPK8_MOUSE	Pcdh9	Protocadherin 9	-0.970236	-1.07103	-0.222711	-0.888304	-1.79728	-1.46174	-0.616103	-0.532827	-1.23162	-1.04434	-0.00983286	-1.28419	-0.675002	-0.498727	-0.738228	-0.477001	-0.734241	-1.09467	-0.862815	-0.738233	anatomical structure development;biological adhesion;cell adhesion;cell-cell adhesion;cellular process;developmental process;forebrain development;homophilic cell adhesion	binding;calcium ion binding;cation binding;ion binding;metal ion binding	cell junction;cell part;cell projection part;cell-cell contact zone;cell-cell junction;growth cone;integral to membrane;integral to plasma membrane;intrinsic to membrane;intrinsic to plasma membrane;membrane part;plasma membrane part;site of polarized growth	Calcium;Celladhesion;Completeproteome;Membrane;Proteomicsidentification;Referenceproteome;Repeat;Transmembrane;Transmembranehelix		0.371487	0.972474	0.313917	0.672276	0.286731	0.775469	0.340055	0.578601	0.0436707	1	0.0573745	0.104645	0.127134	0.913574	0.136642	0.276599	0.852621	0.631105	0.24875	1.05601
A0A0A6YX73;Q8K1M3	A0A0A6YX73;Q8K1M3	A0A0A6YX73_MOUSE;Q8K1M3_MOUSE	Prkar2a	cAMP-dependent protein kinase type II-alpha regulatory subunit	0.657314	1.4577	0.553198	1.23445	1.13344	0.924144	0.930074	1.00781	0.661901	1.14711	1.21989	1.21042	1.17926	1.44515	1.60701	1.32958	1.26963	1.06299	1.59473	1.27744	biological regulation;negative regulation of cAMP-dependent protein kinase activity;negative regulation of catalytic activity;negative regulation of kinase activity;negative regulation of molecular function;negative regulation of protein kinase activity;negative regulation of protein serine/threonine kinase activity;negative regulation of transferase activity;regulation of biological process;regu…	binding;cAMP-dependent protein kinase inhibitor activity;cAMP-dependent protein kinase regulator activity;catalytic activity;enzyme binding;enzyme inhibitor activity;enzyme regulator activity;kinase activity;kinase binding;kinase inhibitor activity;kinase regulator activity;protein binding;protein kinase A binding;protein kinase A catalytic subunit binding;protein kinase binding;protein kinase in…	adherens junction;AMP-activated protein kinase complex;anchoring junction;cAMP-dependent protein kinase complex;cell junction;cell part;cell-substrate adherens junction;cell-substrate junction;centrosome;cytoplasm;cytoplasmic part;cytoskeletal part;extracellular membrane-bounded organelle;extracellular organelle;extracellular region part;extracellular vesicular exosome;focal adhesion;intracellula…	Completeproteome;Kinase;Proteomicsidentification;Referenceproteome;Transferase		0.0356288	0.995403	-0.0232024	-0.0713857	0.0231273	0.98226	0.010766	0.0418154	0.622044	1	-0.268644	-0.913135	0.576073	0.667281	-0.302092	-0.905796	0.185211	0.906261	0.0903516	0.31574
A0A0A6YX99	A0A0A6YX99	A0A0A6YX99_MOUSE	Cep170	Centrosomal protein of 170 kDa (Fragment)	-2.66806	-2.11369	-1.33785	-3.42061	-3.21522	-3.4709	-2.75468	-2.85597	-2.04653	-1.29317	-2.83982	-1.65547	-2.39637	-3.61012	-3.01871	-2.18352	-3.00405	-3.50409	-2.26517	-2.75794			cell part;centriole;centrosome;cytoplasm;cytoplasmic part;cytoskeletal part;intracellular non-membrane-bounded organelle;intracellular organelle;intracellular organelle part;intracellular part;membrane;microtubule organizing center;microtubule organizing center part;non-membrane-bounded organelle;nuclear membrane;nuclear part;organelle;organelle membrane;organelle part	Completeproteome;Proteomicsidentification;Referenceproteome		0.71476	1	0.68914	1.20922	1.21357	0.547708	1.01435	1.94482	0.273829	1	0.494145	0.599785	0.612204	0.586229	0.782563	1.16167	0.0834494	0.941801	0.106978	0.193199
A0A0A6YXL6;A0A0A6YXX3;A0A1D5RM41;E9Q3Y4	A0A0A6YXL6;A0A1D5RM41;A0A0A6YXX3;E9Q3Y4	A0A0A6YXL6_MOUSE;A0A0A6YXX3_MOUSE;A0A1D5RM41_MOUSE;E9Q3Y4_MOUSE	Lrba	Lipopolysaccharide-responsive and beige-like anchor protein	-1.78058	-1.39622	-2.53253	-2.80345	-2.44885	-2.26521	-1.99134	-2.2735	-2.75929	-3.87906	-1.82573	-3.31002	-3.14336	-1.37169	-1.89939	-1.23421	-1.15848	-2.35711	-3.99457	-2.40959	biological regulation;cellular process;cellular response to stimulus;endosome transport;establishment of localization;establishment of localization in cell;intracellular transport;localization;macromolecule localization;protein localization;regulation of biological process;regulation of cellular process;response to stimulus;signal transduction;transport;vesicle-mediated transport	binding;lipid binding;phospholipid binding;protein binding;protein kinase A binding	cell part;cytoplasmic membrane-bounded vesicle;cytoplasmic part;cytoplasmic vesicle;extrinsic to membrane;intracellular membrane-bounded organelle;intracellular organelle;intracellular part;membrane;membrane part;membrane-bounded organelle;membrane-bounded vesicle;organelle;vesicle	Completeproteome;Proteomicsidentification;Referenceproteome		0.128934	0.973831	0.11653	0.265136	0.510498	0.656568	-0.576634	-0.946806	0.0881715	1	-0.213	-0.222231	0.0421569	0.965115	0.099065	0.109997	1.19381	0.473382	1.48973	2.1698
A0A0A6YXM5	A0A0A6YXP4;A0A0A6YXM5;A0A0A6YWP7	A0A0A6YXM5_MOUSE	Rcor3	REST corepressor 3	-0.0998836	0.416964	0.0979948	0.22001	0.230206	-0.208664	0.692638	0.622943	1.41924	0.603402	0.261899	1.28133	0.855972	-0.0483646	0.222044	0.666283	0.844431	0.835475	1.18212	0.897452		binding;chromatin binding;DNA binding;nucleic acid binding	cell part;intracellular membrane-bounded organelle;intracellular organelle;intracellular part;membrane-bounded organelle;nucleus;organelle	Completeproteome;Nucleus;Proteomicsidentification;Referenceproteome		0.316943	0.970747	-0.17551	-0.525113	0.509154	0.670772	0.427234	0.893833	0.0426485	1	0.0652038	0.104975	0.228982	0.839766	-0.210167	-0.457353	0.857512	0.578592	-0.394097	-1.25656
A0A0A6YXQ0	A0A0A6YXQ0	A0A0A6YXQ0_MOUSE	Ighv8-8	Immunoglobulin heavy variable 8-8 (Fragment)	-3.84751	-4.06099	-1.16051	-1.26813	-0.200171	-0.76753	-1.77566	-0.850853	-1.06083	-1.26724	-0.805496	-1.28705	-1.86848	-1.82603	-1.16943	-2.72108	-2.42811	-1.12624	-1.24777	-3.52487				Completeproteome;Referenceproteome		1.01442	0.930088	-1.68573	-1.76157	0.135954	0.893594	-0.145969	-0.290916	1.25756	1	0.615995	1.86721	0.510226	0.624757	0.921768	1.03404	0.0527013	0.955864	-0.139915	-0.138008
A0A0A6YY83;E9Q2S0	A2RS43;A0A0A6YY83;E9Q2S0	A0A0A6YY83_MOUSE;E9Q2S0_MOUSE	Pcdh7	Protocadherin 7	-0.67314	-0.3559	-0.0408993	-0.409514	-1.04338	-0.904243	-0.15985	-0.506453	-0.55507	-0.0551252	0.295824	-0.994556	-0.107737	-0.358002	-0.377763	-0.625322	-0.532431	-0.896512	-0.92439	-0.727238	biological adhesion;cell adhesion;cell-cell adhesion;cellular process;homophilic cell adhesion	binding;calcium ion binding;cation binding;ion binding;metal ion binding	cell part;integral to membrane;integral to plasma membrane;intrinsic to membrane;intrinsic to plasma membrane;membrane part;plasma membrane part	Calcium;Celladhesion;Completeproteome;Membrane;Proteomicsidentification;Referenceproteome;Repeat;Transmembrane;Transmembranehelix		0.554153	0.968403	0.283618	0.838055	0.850354	0.579841	0.548691	1.32487	0.455697	1	0.381974	0.8278	1.36679	0.410525	0.744589	2.10067	1.62598	0.501101	0.337541	1.7318
A0A0A6YY91	A0A0A6YY91	A0A0A6YY91_MOUSE	Ncam1	Neural cell adhesion molecule 1 (Fragment)	-2.72413	-3.40041	-3.09325	-3.42802	-3.91826	-3.77343	-2.192	-3.04445	-3.66784	-2.55284	-2.43259	-3.41186	-2.74096	-4.02147	-3.08747	-3.61692	-3.02049	-4.6556	-4.23673	-4.29598	biological adhesion;biological regulation;cell adhesion;cell projection organization;cell surface receptor linked signaling pathway;cell-cell adhesion;cellular component organization;cellular component organization at cellular level;cellular component organization or biogenesis;cellular component organization or biogenesis at cellular level;cellular process;cellular response to stimulus;homotypic…	binding;identical protein binding;protein binding	axon;cell body;cell junction;cell part;cell projection;cell projection part;cell surface;cell-cell junction;external side of plasma membrane;extracellular membrane-bounded organelle;extracellular organelle;extracellular region part;extracellular vesicular exosome;growth cone;membrane;membrane part;membrane-bounded organelle;membrane-bounded vesicle;neuron projection;neuronal cell body;organelle;p…	Completeproteome;Proteomicsidentification;Referenceproteome;Repeat		0.0581834	0.994596	0.070585	0.133518	0.243972	0.803914	0.347615	0.516948	0.397091	1	0.507008	0.792443	1.66114	0.321506	1.51168	2.93845	2.13421	0.592129	1.15447	3.50276
A0A0B4J1E2	A0A0B4J1E2	A0A0B4J1E2_MOUSE	Snw1	SNW domain-containing protein 1	2.53549	2.52402	3.07109	2.75361	2.61866	2.69122	2.87961	2.62056	3.6405	3.3634	3.22848	3.59538	3.29108	2.14476	2.83905	3.20785	3.25081	3.0758	3.31944	3.17817	biological regulation;cell communication;cell differentiation;cellular developmental process;cellular macromolecule metabolic process;cellular metabolic process;cellular nitrogen compound metabolic process;cellular process;cellular response to chemical stimulus;cellular response to external stimulus;cellular response to extracellular stimulus;cellular response to nutrient;cellular response to nut…	binding;hormone receptor binding;Notch binding;nuclear hormone receptor binding;protein binding;protein binding transcription factor activity;receptor binding;retinoic acid receptor binding;SMAD binding;transcription coactivator activity;transcription cofactor activity;transcription corepressor activity;transcription factor binding;transcription factor binding transcription factor activity;vitami…	catalytic step 2 spliceosome;cell part;intracellular membrane-bounded organelle;intracellular organelle;intracellular organelle part;intracellular part;macromolecular complex;membrane-bounded organelle;nuclear matrix;nuclear part;nucleoplasm;nucleus;organelle;organelle part;ribonucleoprotein complex;spliceosomal complex	Completeproteome;Proteomicsidentification;Referenceproteome		0.0455625	0.995818	0.0185413	0.0766066	2.62633	0.544291	0.708282	3.15079	0.365169	1	0.400385	0.717541	0.715307	0.664376	0.219655	0.913907	0.244404	0.887018	-0.091901	-0.369749
A0A0B4J1H9	A0A0B4J1H9	A0A0B4J1H9_MOUSE	Igkv1-132	Immunoglobulin kappa variable 1-132 (Fragment)	-1.89898	-2.90884	-1.69323	-2.65381	-1.53778	-2.51559	-1.57509	-2.02104	-1.70416	-1.86487	-1.40666	-2.56732	-2.49714	-2.13114	-1.38931	-2.86442	-2.58852	-1.93443	-1.45677	-3.54197				Completeproteome;Referenceproteome		0.456101	0.972349	-0.376342	-0.798568	0.370026	0.747479	0.253807	0.645165	1.74996	1	0.739968	2.54697	0.433167	0.681831	0.652493	0.876019	0.0129	0.989462	0.0303067	0.0345805
A0A0G2JDI2;E9Q9T0	A0A0G2JDI2;A0A0G2JE44;E9Q9T0	A0A0G2JDI2_MOUSE;E9Q9T0_MOUSE	Fbrsl1	Fibrosin-like 1	-3.80513	-3.54066	-3.28654	-3.67972	-5.02927	-4.46954	-4.96639	-3.52805	-3.3441	-3.75062	-3.61514	-3.89198	-2.73071	-3.14835	-2.54684	-3.24345	-3.0561	-3.54758	-2.79479	-2.67921				Completeproteome;Referenceproteome		1.34815	0.88552	0.920298	1.98263	1.10081	0.548078	0.928356	1.77728	0.362744	1	-0.31294	-0.680278	0.881636	0.518274	-0.562762	-1.41639	0.0590047	0.958026	0.0583968	0.131914
A0A0G2JDV2	A0A0G2JDV2	A0A0G2JDV2_MOUSE	Tent4a	Terminal nucleotidyltransferase 4A	-3.32229	-3.10055	-2.95153	-3.38438	-3.13477	-3.10467	-2.54122	-2.94887	-2.82541	-5.01589	-2.45237	-3.25354	-4.59502	-2.33976	-2.57178	-3.16147	-2.8386	-1.57698	-3.18669	-2.16031						0.746086	0.980192	-0.257303	-0.955341	0.300104	0.753046	-0.49884	-0.63284	0.0112068	1	-0.0351156	-0.0309771	0.533629	0.609453	-1.12323	-1.09287	0.476231	0.67758	-0.549289	-0.914798
A0A0G2JDY6;A0A0G2JDZ8;A0A0G2JGI1	A0A0G2JDZ8;A0A0G2JDY6;A0A0G2JGI1	A0A0G2JDY6_MOUSE;A0A0G2JDZ8_MOUSE;A0A0G2JGI1_MOUSE	Nexn	Nexilin (Fragment)	-3.25345	-1.58434	-2.48728	-2.48641	-2.56019	-2.37717	-2.71675	-3.71262	-1.77264	-2.11043	-3.38798	-2.02311	-0.805221	-2.65821	-1.87172	-1.90353	-1.09912	-1.38752	-2.08068	-2.0143						0.372579	0.971758	0.388813	0.702605	0.322686	0.746174	0.417997	0.650757	0.334703	1	-0.594838	-0.713944	0.480317	0.656302	-0.596185	-0.932703	0.231557	0.85118	0.202709	0.457159
A0A0G2JE55;A0A0G2JGW9;Q3TUE1	A0A0G2JGW9;Q3TUE1;A0A0G2JE55	A0A0G2JE55_MOUSE;A0A0G2JGW9_MOUSE;Q3TUE1_MOUSE	Fubp1	Far upstream element-binding protein 1 (Fragment)	-2.19874	-1.08549	-2.67577	-2.35855	-1.41749	-1.05267	-2.76755	-2.70918	-2.19449	-2.52232	-2.15582	-2.05979	-2.85422	-1.12018	-1.17662	-2.45562	-1.95949	-1.94835	-2.5189	-1.62277	biological regulation;positive regulation of biological process;positive regulation of biosynthetic process;positive regulation of cellular biosynthetic process;positive regulation of cellular metabolic process;positive regulation of cellular process;positive regulation of gene expression;positive regulation of macromolecule biosynthetic process;positive regulation of macromolecule metabolic proc…		cell part;intracellular membrane-bounded organelle;intracellular organelle;intracellular organelle part;intracellular part;membrane-bounded organelle;nuclear part;nucleoplasm;nucleus;organelle;organelle part	Completeproteome;Proteomicsidentification;Referenceproteome		0.0586474	0.992552	-0.0929146	-0.14077	0.228405	0.819356	-0.304156	-0.48266	0.210544	1	-0.279477	-0.454829	0.382897	0.762605	-0.260871	-0.674893	0.134506	0.911393	0.166098	0.299177
A0A0G2JE57;A0A0G2JG35	A0A0G2JE57;A0A0G2JG35	A0A0G2JE57_MOUSE;A0A0G2JG35_MOUSE	Map4	Microtubule-associated protein (Fragment)	-0.175354	-0.955851	-1.20516	-1.93302	-2.08259	-2.11732	-4.75558	-1.27365	-1.59186	-2.02996	-1.7445	-1.31614	-1.55554	-1.11892	-0.679104	-1.14095	-0.673626	-0.696929	0.356544	-0.493574						0.897491	0.988017	1.48994	1.58434	0.36265	0.704451	0.768513	0.76578	1.19709	1	-0.458572	-1.63743	1.91538	0.308125	-1.51079	-3.37789	0.705438	0.594854	-0.55324	-1.20823
A0A0G2JEM5;F7A4H5	F7A4H5;A0A0G2JEM5	A0A0G2JEM5_MOUSE;F7A4H5_MOUSE	Zfp267	Zinc finger protein 267	-2.74794	-2.61319	-2.34221	-3.56363	-2.75283	-3.78048	-2.66033	-2.90645	-3.23396	-2.91618	-3.49145	-2.15391	-2.46206	-3.56465	-2.90312	-2.44064	-3.16551	-3.11462	-2.48237	-3.29446	biological regulation;regulation of biological process;regulation of biosynthetic process;regulation of cellular biosynthetic process;regulation of cellular macromolecule biosynthetic process;regulation of cellular metabolic process;regulation of cellular process;regulation of gene expression;regulation of macromolecule biosynthetic process;regulation of macromolecule metabolic process;regulation…	binding;cation binding;ion binding;metal ion binding;nucleic acid binding;nucleic acid binding transcription factor activity;sequence-specific DNA binding transcription factor activity	cell part;intracellular	Completeproteome;Metal-binding;Referenceproteome;Repeat;Zinc;Zinc-finger		0.228053	0.967028	0.208276	0.445468	0.224351	0.838581	-0.188844	-0.434819	0.457306	1	-0.486991	-0.870542	0.349209	0.780472	-0.250048	-0.629543	0.145718	0.91141	0.127391	0.299835
A0A0G2JEY4	Q9CXL3;A0A0G2JEY4	A0A0G2JEY4_MOUSE	3110082I17Rik	RIKEN cDNA 3110082I17 gene	-3.0378	-3.48091	-3.45372	-3.29351	-2.39521	-4.4162	-3.83258	-3.16348	-2.2102	-2.94198	-3.72975	-2.58782	-3.38409	-2.8047	-3.84982	-2.9227	-3.32867	-4.3383	-4.02898	-2.97333						0.112242	0.975214	0.135387	0.247469	0.325574	0.740562	0.491227	0.67057	0.0235153	1	-0.035103	-0.0586032	0.609976	0.58432	0.819561	1.16631	0.347847	0.769431	0.413141	0.697074
A0A0G2JFK5;D3YXI6;E9QNB8	D3YXI6;E9QNB8;A0A0G2JFK5	A0A0G2JFK5_MOUSE;D3YXI6_MOUSE;E9QNB8_MOUSE	Kmt5a	[Histone H4]-lysine(20) N-methyltransferase	-3.83869	-3.34082	-3.73027	-4.17968	-3.20516	-2.57261	-2.8651	-2.68051	-4.21829	-2.37247	-4.33478	-2.48221	-2.55531	-3.40505	-3.42464	-2.28639	-2.50193	-2.72529	-2.55587	-3.24768	biological regulation;cellular component organization;cellular component organization at cellular level;cellular component organization or biogenesis;cellular component organization or biogenesis at cellular level;cellular macromolecule metabolic process;cellular metabolic process;cellular process;cellular protein metabolic process;chromatin modification;chromatin organization;chromosome organiza…	binding;catalytic activity;histone methyltransferase activity;histone-lysine N-methyltransferase activity;lysine N-methyltransferase activity;methyltransferase activity;N-methyltransferase activity;p53 binding;protein binding;protein binding transcription factor activity;protein methyltransferase activity;protein-lysine N-methyltransferase activity;S-adenosylmethionine-dependent methyltransferase…	cell part;intracellular membrane-bounded organelle;intracellular non-membrane-bounded organelle;intracellular organelle;intracellular organelle part;intracellular part;membrane-bounded organelle;non-membrane-bounded organelle;nuclear part;nucleolus;nucleus;organelle;organelle part	Completeproteome;Referenceproteome		2.26928	0.687628	-0.941517	-2.92828	0.688659	0.588	-0.810999	-1.23537	0.518182	1	-0.827655	-1.03302	0.525397	0.625449	-0.798898	-1.03914	0.0923877	0.939442	0.105296	0.207909
A0A0G2JFN8;A0A140T8M4	A0A0G2JFN8;A0A140T8M4	A0A0G2JFN8_MOUSE;A0A140T8M4_MOUSE	Igkv8-19	Immunoglobulin kappa variable 8-19 (Fragment)	-4.06538	-3.72407	-3.83917	-3.62868	-3.76491	-4.19993	-1.28316	-3.91013	7.6093	6.69477	5.06383	7.03968	6.493	5.93019	6.3812	6.98808	6.8451	7.97242	8.04608	7.62372						0.327505	0.972822	-0.524792	-0.671601	3.68727	0.276	9.7455	8.75834	0.0129101	1	-0.031659	-0.0347737	0.877849	0.463333	-1.42477	-1.66492	2.151	0.651714	-1.14261	-3.51825
A0A0G2JFZ4;E9Q7M2	E9Q7M2;A0A0G2JFZ4	A0A0G2JFZ4_MOUSE;E9Q7M2_MOUSE	Tsc22d2	TSC22 domain family, member 2	-4.57715	-2.65897	-2.94157	-3.74783	-3.94359	-4.51579	-3.83106	-2.72528	-3.15318	-1.80365	-1.84572	-4.22915	-1.54678	-1.45302	-2.19355	-2.86254	-4.36698	-1.11867	-2.23126	-2.81745	response to abiotic stimulus;response to osmotic stress;response to stimulus;response to stress	nucleic acid binding transcription factor activity;sequence-specific DNA binding transcription factor activity		Completeproteome;Proteomicsidentification;Referenceproteome		0.186867	0.968466	0.272549	0.405856	1.30292	0.535435	1.48641	2.19418	0.0481189	1	0.142133	0.12779	0.115385	0.91338	-0.211726	-0.276167	0.597029	0.598165	-1.08523	-1.18844
A0A0G2JFZ5;E9Q6L9	A0A0G2JFZ5;E9Q6L9	A0A0G2JFZ5_MOUSE;E9Q6L9_MOUSE	Lrrc7	Leucine-rich repeat-containing protein 7 (Fragment)	-2.03366	-1.18565	0.154569	-1.18371	-2.00393	-2.13457	-0.767946	-0.459018	-1.17549	-1.02529	-0.0952601	-0.276027	-0.103634	-1.43065	-0.667248	0.111032	-0.273281	0.15232	-0.520176	-0.618876				Completeproteome;Leucine-richrepeat;Proteomicsidentification;Referenceproteome;Repeat		0.174707	0.972662	0.279254	0.38724	0.438331	0.686183	0.576018	0.849997	0.109135	1	-0.161911	-0.254434	0.452153	0.694026	-0.436436	-0.84623	0.0546991	0.960207	0.0524112	0.121764
A0A0G2JGW6	A0A0G2JGW6	A0A0G2JGW6_MOUSE	Cdkl5	Cyclin-dependent kinase-like 5	-0.275727	-3.77379	-3.44852	-4.18007	-3.38641	-4.6981	-3.04992	-2.97102	-0.0533781	-4.47402	0.151068	-4.81688	-5.27152	0.0112829	0.271445	0.425563	0.292607	0.351739	0.408993	0.430358						0.253059	0.9724	0.606833	0.562072	0.73098	0.564947	2.06759	1.42741	0.347919	1	1.90026	0.803256	0.543423	0.587244	-1.85581	-1.15342	0.554729	0.862489	-0.0671582	-0.437111
A0A0J9YTR2	A0A0J9YTR2	A0A0J9YTR2_MOUSE	0610012G03Rik	RIKEN cDNA 0610012G03 gene	-0.360201	-0.885915	-0.334803	-0.534728	-0.146484	-0.752779	-0.297096	-0.381182	-0.6725	-0.680313	-0.510189	-0.764624	-0.663771	-0.514936	-0.748518	-0.327874	-0.425344	-0.929767	-0.412028	-0.190934						0.313875	0.966515	-0.134526	-0.478728	0.668442	0.676098	-0.226615	-0.873361	0.105754	1	0.0267768	0.139979	0.186119	0.889629	-0.110091	-0.337856	0.013495	0.991209	0.0103313	0.0292533
A0A0J9YTU3;A0A0J9YUR2	A0A0J9YUR2;A0A0J9YTU3	A0A0J9YTU3_MOUSE;A0A0J9YUR2_MOUSE	Specc1	Cytospin-B	-4.17703	-5.91136	-3.31025	-4.2452	-5.16467	-3.92216	-3.11263	-3.46213	-4.38106	-3.18878	-2.84663	-4.36364	-3.196	-3.64493	-4.01657	-3.63799	-4.43131	-4.77619	-3.5053	-4.14131						0.294015	0.976516	-0.495566	-0.616005	0.275491	0.772215	0.443238	0.58494	0.172589	1	0.262698	0.388537	0.49213	0.644575	0.668777	0.965955	0.0926164	0.938839	0.112306	0.210894
A0A0J9YTV1;A0A0J9YVJ6;E9Q9A5;G5E8N7	A0A0J9YVJ6;A0A0J9YTV1;E9Q9A5;G5E8N7	A0A0J9YTV1_MOUSE;A0A0J9YVJ6_MOUSE;E9Q9A5_MOUSE;G5E8N7_MOUSE	Pnkp	Bifunctional polynucleotide phosphatase/kinase	-3.44179	-3.19603	-2.24317	-2.26738	-3.32926	-2.6697	-2.49708	-1.64402	-3.65144	-3.41608	-2.56262	-2.64949	-2.16632	-1.82605	-1.2575	-1.8973	-1.82168	-1.22728	-3.0947	-1.26245	cellular macromolecule metabolic process;cellular metabolic process;cellular nitrogen compound metabolic process;cellular process;cellular response to stimulus;cellular response to stress;dephosphorylation;detection of stimulus;DNA damage response, detection of DNA damage;DNA metabolic process;DNA repair;macromolecule metabolic process;metabolic process;nitrogen compound metabolic process;nucleic…	ATP-dependent polydeoxyribonucleotide 5'-hydroxyl-kinase activity;ATP-dependent polynucleotide kinase activity;binding;catalytic activity;DNA binding;double-stranded DNA binding;hydrolase activity;hydrolase activity, acting on ester bonds;kinase activity;nucleic acid binding;nucleobase-containing compound kinase activity;nucleotide kinase activity;nucleotide phosphatase activity;phosphatase activ…	cell part;intracellular membrane-bounded organelle;intracellular non-membrane-bounded organelle;intracellular organelle;intracellular organelle part;intracellular part;membrane;membrane-bounded organelle;non-membrane-bounded organelle;nuclear part;nucleolus;nucleoplasm;nucleus;organelle;organelle part	Completeproteome;Kinase;Proteomicsidentification;Referenceproteome;Transferase		0.216064	0.966767	-0.252078	-0.445352	0.636585	0.598734	-0.675033	-1.1344	1.14808	1	-0.996095	-1.96075	0.898808	0.456969	-1.34857	-1.68614	0.113275	0.918797	0.202648	0.270599
A0A0J9YU13	A0A0J9YU13	A0A0J9YU13_MOUSE	Inpp5f	Phosphatidylinositide phosphatase SAC2	-2.9325	-2.72714	-3.15164	-4.25169	-2.72842	-2.71232	-2.90977	-4.16087	-4.21182	-3.29714	-2.28613	-4.6149	-3.35282	-0.968692	-1.80339	-2.39871	-3.13768	-2.12409	-3.84964	-2.768						0.104521	0.977362	-0.137898	-0.235362	0.0789248	0.931175	-0.137187	-0.190346	0.084115	1	-0.28623	-0.219324	0.177766	0.860991	-0.351124	-0.413012	0.299142	0.791353	0.467314	0.636377
A0A0J9YUD4;F7AFE4	A0A1W2P6H7;F7AFE4;A0A0J9YUD4;A0A0J9YUB5	A0A0J9YUD4_MOUSE;F7AFE4_MOUSE	Zfp433	Zinc finger protein 433	-2.25539	-3.56654	-3.80334	-3.54327	-2.84633	-3.61841	-4.41382	-4.50985	-3.98971	-3.93046	-4.36616	-4.01897	-2.86936	-4.31846	-3.65342	-2.89522	-2.72589	-2.6263	-2.40446	-2.70599	biological regulation;regulation of biological process;regulation of biosynthetic process;regulation of cellular biosynthetic process;regulation of cellular macromolecule biosynthetic process;regulation of cellular metabolic process;regulation of cellular process;regulation of gene expression;regulation of macromolecule biosynthetic process;regulation of macromolecule metabolic process;regulation…	binding;cation binding;ion binding;metal ion binding;nucleic acid binding;nucleic acid binding transcription factor activity;sequence-specific DNA binding transcription factor activity	cell part;intracellular	Completeproteome;Metal-binding;Referenceproteome;Repeat;Zinc;Zinc-finger		0.481613	0.984963	0.554967	0.890066	0.205703	0.83915	-0.248342	-0.432639	0.318957	1	-0.359845	-0.640002	3.12345	0.4055	-1.51653	-5.75393	0.791213	0.569699	-0.512592	-1.28435
A0A0J9YUD5;B9EJ54	B9EJ54;A0A0J9YUD5	A0A0J9YUD5_MOUSE;B9EJ54_MOUSE	Nup205	Nucleoporin 205	4.53533	4.6809	4.96829	4.90278	4.66112	4.96465	5.18282	4.98552	4.94807	5.14418	4.97864	5.59561	5.39924	4.50577	4.9005	4.91974	5.0874	5.08582	5.39054	5.14096	cellular component assembly;cellular component assembly at cellular level;cellular component organization;cellular component organization at cellular level;cellular component organization or biogenesis;cellular component organization or biogenesis at cellular level;cellular macromolecular complex assembly;cellular macromolecular complex subunit organization;cellular process;cellular protein compl…	structural constituent of nuclear pore;structural molecule activity	cell part;cytoplasm;intracellular organelle part;intracellular part;macromolecular complex;membrane;membrane part;nuclear membrane;nuclear part;nuclear periphery;nuclear pore;nucleoplasm;organelle membrane;organelle part;pore complex;protein complex	Completeproteome;Proteomicsidentification;Referenceproteome		0.561565	0.971785	-0.176702	-0.715584	0.216334	0.884972	0.075108	0.316619	0.157447	1	-0.143242	-0.324911	0.748102	0.687739	-0.18214	-0.859967	1.00011	0.616539	-0.236563	-1.12139
A0A0J9YUP5;F8VQG7	A0A0J9YUP5;F8VQG7	A0A0J9YUP5_MOUSE;F8VQG7_MOUSE	N4bp2	NEDD4-binding protein 2 (Fragment)	-0.075273	-0.0425801	-0.169555	-0.419432	0.0186663	-0.478066	-0.497327	-0.0702562	-0.519295	-0.211263	-0.772913	-0.0862441	-0.249705	-0.253808	-0.401493	-0.155456	-0.185778	-0.400092	-0.387308	-0.249721		adenyl nucleotide binding;adenyl ribonucleotide binding;ATP binding;ATP-dependent polydeoxyribonucleotide 5'-hydroxyl-kinase activity;ATP-dependent polynucleotide kinase activity;binding;catalytic activity;endonuclease activity;hydrolase activity;hydrolase activity, acting on ester bonds;kinase activity;nuclease activity;nucleobase-containing compound kinase activity;nucleotide binding;phosphotra…	cell part;cytoplasmic part;cytosol;intracellular part	Completeproteome;Proteomicsidentification;Referenceproteome		0.198326	0.965295	0.0800359	0.308593	0.529169	0.698794	-0.244411	-0.790046	0.822718	1	-0.304571	-1.12178	0.386523	0.798038	-0.15545	-0.577083	0.465383	0.833417	0.0981317	0.513259
A0A0N4SUM2	A0A0N4SUM2	A0A0N4SUM2_MOUSE	Hnrnpa2b1	Heterogeneous nuclear ribonucleoproteins A2/B1 (Fragment)	-2.12492	-1.97952	-1.37169	-2.20172	-2.80167	-3.95647	-1.96936	-2.0982	-3.49412	-1.96495	-2.03672	-2.40531	-3.69383	-1.83437	-1.93546	-1.7231	-1.55152	-1.37442	-1.54804	-0.504606						0.792723	0.997812	0.786961	1.32825	0.112105	0.904878	0.207829	0.266137	0.0686911	1	0.145905	0.173274	1.07391	0.423309	-1.35624	-1.95529	0.805115	0.563074	-0.594339	-1.34662
A0A0N4SUT6	A0A0N4SUT6	A0A0N4SUT6_MOUSE	Gm43951	Predicted gene, 43951	0.94207	1.11318	1.11473	0.886354	0.686069	0.678605	1.32942	1.37417	1.55069	1.23225	1.75998	1.80445	1.61757	0.695792	1.26643	1.59471	1.45093	1.47893	1.6384	1.4819						0.00493007	0.999543	-0.0029819	-0.00986711	0.933019	0.570143	0.49724	1.37186	0.139639	1	0.141702	0.298032	0.0393125	0.976418	-0.0187704	-0.0715843	0.368544	0.850607	-0.0957176	-0.458789
A0A0N4SVL0	A0A0N4SVL0	A0A0N4SVL0_MOUSE	Eif4g3	Eukaryotic translation initiation factor 4 gamma 3	-2.77439	-2.97388	-3.29378	-3.14646	-5.12571	-2.72174	-3.73171	-3.00096	-3.68665	-3.42777	-2.535	-3.24189	-2.93775	-2.78734	-3.1259	-3.20541	-2.75121	-2.2426	-2.88263	-2.25185						0.497613	0.98717	0.597904	0.921175	0.246387	0.796037	0.428558	0.535846	0.23998	1	-0.227479	-0.48034	0.863158	0.49943	-0.757443	-1.4907	1.05186	0.511525	-0.568481	-1.60621
A0A0N4SW65;A0A0N4SWC3;A0A0R4J0B4	A0A0R4J0B4;A0A0N4SWC3;A0A0N4SW65	A0A0N4SW65_MOUSE;A0A0N4SWC3_MOUSE;A0A0R4J0B4_MOUSE	Cmas	N-acylneuraminate cytidylyltransferase	-3.17928	-3.78847	-4.14937	-4.56685	-3.91884	-3.85939	-3.52233	-4.57795	-1.9606	-3.9507	-1.69692	-3.18999	-3.51057	-4.23769	-4.70237	-1.4218	-4.1699	-3.84098	-2.07163	-3.89623						0.046202	0.999485	0.0486344	0.104001	1.10486	0.547107	1.43356	1.91142	0.646238	1	1.11001	1.26716	0.323829	0.748676	0.733542	0.712092	0.0469211	0.958606	-0.161744	-0.126368
A0A0N4SW73	A0A0N4SW73	A0A0N4SW73_MOUSE	Rab11fip5	Rab11 family-interacting protein 5	-1.30431	-1.30238	-0.996882	-1.17832	-1.7487	-2.24164	-0.458249	-0.721194	-1.00127	-0.795193	-0.311934	-1.00039	-0.896849	-1.74316	-0.918054	-0.760909	-0.642847	-0.61109	-0.510539	-0.80668						0.0819008	0.984385	0.0969725	0.183791	0.502855	0.656854	0.589648	0.940226	0.692556	1	0.510669	1.17176	0.0967764	0.942888	-0.0600289	-0.186415	0.483521	0.804056	-0.131167	-0.601811
A0A0N4SW93	A0A0N4SW93	A0A0N4SW93_MOUSE	C2cd5	C2 domain-containing protein 5	-3.3568	-2.2122	-1.54974	-2.29104	-3.42632	-2.98506	-2.1539	-2.61555	-4.18219	-1.04501	-2.76178	-2.31346	-1.76127	-4.34346	-2.69754	-3.38449	-2.88513	-2.23166	-3.6576	-2.83551						0.426795	0.970222	0.442761	0.788709	0.0561402	0.946547	0.132215	0.143159	0.0405721	1	0.143072	0.110094	0.0873892	0.92947	0.245263	0.223642	0.0607458	0.955587	-0.0807964	-0.143947
A0A0N4SWD7;E9Q6H8	A0A0N4SWC0;E9Q6H8;A0A0N4SWD7	A0A0N4SWD7_MOUSE;E9Q6H8_MOUSE	Plekha5	Pleckstrin homology domain-containing, family A member 5 (Fragment)	1.48124	1.60426	2.00041	1.92368	1.29667	0.984257	1.96322	1.68858	1.42689	1.49055	1.15575	1.40551	1.87815	0.892529	1.53262	1.48465	1.37127	1.80759	1.81826	1.45512		binding;lipid binding;phosphatidylinositol binding;phosphatidylinositol-3,5-bisphosphate binding;phosphatidylinositol-3-phosphate binding;phosphatidylinositol-4-phosphate binding;phosphatidylinositol-5-phosphate binding;phospholipid binding	cell part;cytoplasmic part;cytosol;intracellular part;membrane	Completeproteome;Proteomicsidentification;Referenceproteome		0.493848	0.968681	0.269216	0.771893	0.180198	0.87479	-0.125454	-0.340118	0.0385262	1	-0.0343359	-0.0852963	1.00124	0.554874	-0.335927	-1.30514	0.832726	0.647956	-0.23081	-1.00993
A0A0R4IZY9	A0A0R4IZY9	A0A0R4IZY9_MOUSE	Dus3l	tRNA-dihydrouridine(47) synthase [NAD(P)(+)]	0.462357	0.676652	0.362823	0.0367851	0.689675	0.543728	0.0753956	0.650243	-0.249537	0.301748	0.217738	0.16271	-0.632957	0.727812	0.331188	0.491156	0.408125	-0.182986	-0.343323	1.27273						0.216053	0.969499	-0.105106	-0.357116	0.887488	0.587386	-0.399777	-1.24733	0.00313592	1	0.0041283	0.00778427	0.105668	0.922749	-0.158825	-0.24743	0.1134	0.923635	0.161348	0.261876
A0A0R4J007	A0A0R4J007	A0A0R4J007_MOUSE	Pald1	Paladin	-1.30697	-1.39752	-1.98209	-1.79331	-2.47178	-1.73059	-1.54057	-1.87391	-4.05644	-1.33401	-0.748926	-1.7726	-0.815155	-1.20683	-1.51146	-1.42935	-1.24828	-1.74259	-1.54046	-1.02684						0.506529	0.971753	0.284236	0.795647	0.0561965	0.946102	-0.142249	-0.144384	0.300674	1	-0.7816	-0.675951	0.229517	0.814856	-0.609832	-0.534418	0.061628	0.959515	0.0402656	0.123218
A0A0R4J025	A0A0R4J025	A0A0R4J025_MOUSE	Rcbtb1	RCC1 and BTB domain-containing protein 1	-0.473683	-0.256823	-0.454844	-0.298158	-0.615471	-0.673271	-1.17778	-0.981656	-2.19911	-0.917467	-1.22067	-1.4247	-1.59121	-0.763845	-0.810057	-0.747437	-1.3229	-2.01145	-1.75498	-1.63312						1.85373	0.914251	0.491168	2.01895	0.781547	0.58641	-0.583705	-1.27033	0.149941	1	-0.185831	-0.330699	0.367905	0.751529	0.354098	0.704718	1.76686	0.587636	0.839717	2.677
A0A0R4J045;A0A3B2WB30;A0A3B2WBC2	A0A3B2WB30;A0A0R4J045;A0A3B2WBC2	A0A0R4J045_MOUSE;A0A3B2WB30_MOUSE;A0A3B2WBC2_MOUSE	Rrp36	Ribosomal RNA-processing protein 36 homolog	-2.21916	-2.65172	-1.75703	-1.89219	-1.94125	-1.74819	-1.90125	-1.72013	-2.26401	-1.21269	-2.16354	-1.19289	-1.27149	-2.20859	-2.0464	-1.10844	-1.32971	-1.98752	-1.66607	-1.23791						0.71302	0.977897	-0.30232	-0.986176	0.0641498	0.949375	-0.052377	-0.135104	0.277038	1	-0.322422	-0.568056	0.247405	0.82477	-0.249579	-0.499986	0.140804	0.911304	0.135652	0.296991
A0A0R4J046;A0A3B2WCE8	A0A3B2WCE8;A0A0R4J046	A0A0R4J046_MOUSE;A0A3B2WCE8_MOUSE	Cebpz	CCAAT/enhancer-binding protein zeta	-0.768392	-1.52511	-1.4172	-1.40382	-0.65511	-1.60824	-0.733747	-1.38567	-0.340936	-0.351999	-1.48462	-0.279659	-0.6742	-0.69324	-0.870587	-0.559562	-0.291698	-0.202413	-0.14007	-0.172963						0.255754	0.967	-0.182939	-0.465883	0.374474	0.728776	0.369841	0.706802	0.165433	1	-0.176818	-0.351784	0.660719	0.587321	-0.554036	-1.15466	1.12414	0.522421	-0.402134	-1.4992
A0A0R4J049	A0A0R4J049	A0A0R4J049_MOUSE	Prmt5	Protein arginine N-methyltransferase 5	-0.619646	0.153743	-1.6559	-1.30391	-0.254257	-1.18638	-1.94934	-1.31449	-0.888361	-1.37997	-0.437851	-1.14624	-1.42536	-0.2042	-0.182525	-0.564991	-0.469843	-0.865992	-0.852133	-0.416119						0.244783	0.969912	0.319691	0.506684	0.231502	0.820211	0.274059	0.478973	0.0167872	1	0.0232066	0.04153	0.243132	0.835234	-0.190646	-0.465488	0.750007	0.63041	0.305628	1.06428
A0A0R4J0B5	A0A0R4J0B5	A0A0R4J0B5_MOUSE	Rusf1	RUS family member 1	-1.65687	-1.52185	-2.17369	-2.37076	-1.4638	-1.53009	-1.96055	-2.33298	-4.41885	-2.80173	-2.61731	-2.27221	-3.39816	-0.897009	-1.51147	-1.96128	-2.34497	-3.61806	-2.10518	-2.7362						0.144259	0.970786	-0.108937	-0.281466	1.37972	0.562052	-1.45744	-2.29308	0.519074	1	-1.09017	-1.06645	0.252871	0.805359	-0.459478	-0.5596	0.814387	0.526544	0.880573	1.46641
A0A0R4J0E4	A0A0R4J0E4	A0A0R4J0E4_MOUSE	Ints7	Integrator complex subunit 7	-2.70616	-3.07263	-2.61861	-2.565	-4.8165	-3.00615	-3.02085	-2.48895	-2.37785	-3.20701	-2.86947	-2.66352	-3.33179	-3.30933	-2.89343	-3.2538	-2.75855	-5.01937	-2.70339	-2.21204						0.522927	0.981739	0.592511	0.952001	0.342217	0.731138	0.515	0.699896	0.363465	1	0.283433	0.66609	0.21322	0.825725	0.493489	0.494262	0.145092	0.89361	0.343007	0.350681
A0A0R4J0J6	A0A0R4J0J6	A0A0R4J0J6_MOUSE	Thoc5	THO complex subunit 5 homolog	0.99601	2.10163	1.52871	1.83822	2.3994	1.63025	2.55534	2.27451	2.10575	2.61107	1.48884	2.3439	2.47909	0.705499	1.67972	1.59142	1.56188	2.30241	2.10774	2.09918						0.983282	1	-0.598736	-1.45117	0.152894	0.885229	-0.146324	-0.316295	0.12606	1	0.225725	0.29862	0.110619	0.926271	-0.101223	-0.234742	2.75633	0.61513	-0.558771	-3.1891
A0A0R4J0L5	A0A0R4J0L5	A0A0R4J0L5_MOUSE	Cog6	Conserved oligomeric Golgi complex subunit 6	0.116848	0.268586	-0.152638	-0.233825	0.836029	0.245797	-3.37071	-0.205236	-0.717167	-0.226847	-0.169765	-1.21932	-0.602148	0.170732	-0.335711	0.140757	0.248196	0.186993	-1.47807	-0.592955						0.27161	0.976865	0.623273	0.595042	0.0804024	0.926909	0.252271	0.206452	0.152577	1	0.178986	0.332664	0.192462	0.857417	0.256752	0.419943	0.557753	0.632647	0.645759	1.05282
A0A0R4J0Q2;D3YUD3;D3YUL8;D3Z230;E9Q9A0;E9QAD0;F6R4N2;F6V2U0;Q3UEQ1	D3Z230;A0A0R4J0Q2;F6R4N2;Q3UEQ1;D3YUL8;E9QAD0;D3YUD3;E9Q9A0;F6V2U0	A0A0R4J0Q2_MOUSE;D3YUD3_MOUSE;D3YUL8_MOUSE;D3Z230_MOUSE;E9Q9A0_MOUSE;E9QAD0_MOUSE;F6R4N2_MOUSE;F6V2U0_MOUSE;Q3UEQ1_MOUSE	Inpp4a	Inositol polyphosphate-4-phosphatase type I A	0.778241	0.688504	0.85997	0.92674	0.795807	0.72621	0.947991	1.28348	0.62233	0.0803881	0.828803	0.789204	0.276492	0.406728	0.790713	0.779556	0.562724	0.583336	0.611286	0.683216	catabolic process;cellular catabolic process;cellular metabolic process;cellular process;metabolic process;phosphate-containing compound metabolic process;phosphorus metabolic process;polyphosphate catabolic process;polyphosphate metabolic process	catalytic activity;hydrolase activity;hydrolase activity, acting on ester bonds;inositol or phosphatidylinositol phosphatase activity;lipid phosphatase activity;phosphatase activity;phosphatidylinositol bisphosphate phosphatase activity;phosphatidylinositol phosphate 4-phosphatase activity;phosphatidylinositol-3,4-bisphosphate 4-phosphatase activity;phosphoric ester hydrolase activity		Completeproteome;Proteomicsidentification;Referenceproteome		0.411383	0.968976	-0.125008	-0.533581	0.881223	0.586332	-0.427865	-1.26787	0.0243129	1	0.0196989	0.0530875	0.197125	0.884502	-0.115439	-0.355044	0.459218	0.843438	0.0850517	0.472646
A0A0R4J0Q5	A0A0R4J0Q5	A0A0R4J0Q5_MOUSE	Lmnb2	Lamin-B2	-1.7739	-0.761742	-1.71664	-2.02802	-1.89775	-2.28206	-3.03758	-2.64074	-1.56704	-0.813713	-1.588	-0.939426	-1.37565	-3.05825	-1.19933	-1.06155	-0.866832	-1.11742	-0.944952	-1.25997						1.28481	0.880243	0.894458	1.90433	1.61125	0.600824	1.14162	2.48857	0.269951	1	0.468191	0.589399	0.327663	0.797015	-0.215471	-0.581618	0.186825	0.91895	0.0648783	0.278861
A0A0R4J119	A0A0R4J119	A0A0R4J119_MOUSE	Cyfip1	Cytoplasmic FMR1-interacting protein	-0.688972	-0.77756	-0.279164	-0.597583	-0.844563	-0.362892	-0.767003	-0.622835	-2.8989	-0.832203	-0.116166	-1.28892	-1.32823	-0.645264	-0.276109	-0.66573	-0.936699	-1.0909	-1.26864	-1.34729						0.161061	0.973903	0.0635035	0.252261	0.384166	0.699758	-0.633098	-0.782421	0.0796799	1	-0.194951	-0.202415	0.0185816	0.985776	-0.0468106	-0.0499212	1.37963	0.494703	0.609431	1.99049
A0A0R4J140;Z4YLI8	A0A0R4J140;Z4YLI8	A0A0R4J140_MOUSE;Z4YLI8_MOUSE	Cluh	Clustered mitochondria protein homolog	-0.46629	-0.57584	-0.874459	-0.95381	-1.47031	-0.525535	-1.37072	-0.701432	-1.59802	-2.10841	-0.379982	-1.00032	-2.00786	-0.282874	-1.2361	-0.731974	-1.03344	-1.16057	-1.84419	-1.03811	cellular component organization;cellular component organization at cellular level;cellular component organization or biogenesis;cellular component organization or biogenesis at cellular level;cellular localization;cellular process;intracellular distribution of mitochondria;localization;mitochondrion distribution;mitochondrion localization;mitochondrion organization;organelle localization;organell…	binding;mRNA binding;nucleic acid binding;RNA binding	cell part;cytoplasm;intracellular part	Coiledcoil;Completeproteome;Cytoplasm;Proteomicsidentification;Referenceproteome;Repeat;RNA-binding;TPRrepeat		0.52321	0.9705	0.299399	0.822872	0.275459	0.780656	-0.345138	-0.563744	0.136632	1	-0.265119	-0.324759	0.00836262	0.994563	-0.0145154	-0.0216404	0.525753	0.694732	0.347115	0.889077
A0A0R4J175	A0A0R4J175	A0A0R4J175_MOUSE	Brd9	Bromodomain-containing protein 9	-1.84478	-1.43173	-2.46065	-2.99421	-1.87027	-3.16843	-3.10362	-2.59984	-1.58147	-2.12	-2.23311	-2.20389	-2.03193	-2.68734	-2.3951	-1.90093	-1.55016	-1.63052	-1.79721	-2.08434						0.505272	0.988962	0.502698	0.904328	0.880671	0.565419	0.707345	1.43537	0.514499	1	0.329525	0.865119	0.229138	0.860786	-0.140839	-0.413274	0.148873	0.91246	-0.111372	-0.29415
A0A0R4J194;A2A543	A2A543;A0A0R4J194	A0A0R4J194_MOUSE;A2A543_MOUSE	Cacnb1	Calcium channel voltage-dependent subunit beta 1	-1.78685	-1.4971	-1.72541	-0.913165	-1.54117	-3.95335	-0.370656	-0.967079	-0.394274	-0.479673	-0.582355	-1.88807	-0.158522	-1.58474	-0.95885	-1.28404	-0.707107	-0.561284	-0.16581	-0.612048	calcium ion transport;cation transport;cell communication;cell-cell signaling;cellular component organization;cellular component organization or biogenesis;cellular process;divalent inorganic cation transport;divalent metal ion transport;establishment of localization;establishment of localization in cell;establishment of protein localization;intracellular protein transport;intracellular transport…	calcium channel activity;cation channel activity;cation transmembrane transporter activity;channel activity;gated channel activity;high voltage-gated calcium channel activity;ion channel activity;ion transmembrane transporter activity;passive transmembrane transporter activity;substrate-specific channel activity;substrate-specific transmembrane transporter activity;substrate-specific transporter …	calcium channel complex;cation channel complex;cell part;cytoplasmic part;endoplasmic reticulum;intracellular membrane-bounded organelle;intracellular organelle;intracellular part;ion channel complex;macromolecular complex;membrane part;membrane-bounded organelle;organelle;plasma membrane part;protein complex;sarcoplasmic reticulum;T-tubule;voltage-gated calcium channel complex	Completeproteome;Proteomicsidentification;Referenceproteome;SH3domain		0.103235	0.974032	0.227434	0.249791	0.609058	0.591601	1.22263	1.18621	0.60633	1	0.725011	1.14002	0.0921127	0.953031	-0.0390534	-0.155489	1.15515	0.504732	-0.536952	-1.68539
A0A0R4J1C3	Q6A000;F2Z444;F2Z3W1;A0A0R4J1C3;A6QRF1	A0A0R4J1C3_MOUSE	4933427D14Rik	Predicted gene, 43951	-0.779819	-0.968153	-0.279507	-0.244935	-0.536719	-1.39007	-0.794252	-0.974991	-1.56231	-0.827918	-1.48828	-0.789386	-1.07104	-2.0396	-1.25425	-1.37816	-0.953316	-1.48162	-1.28861	-1.2794						0.673677	0.976821	0.355905	1.00304	0.589596	0.65501	-0.368827	-0.949269	0.00528532	1	0.00717433	0.0131686	0.083206	0.947357	0.0570381	0.166501	0.470609	0.790748	0.154634	0.638115
A0A0R4J1C4	A0A0R4J1C4	A0A0R4J1C4_MOUSE	Zswim9	Uncharacterized protein ZSWIM9	-0.0357366	-0.79564	-0.275252	-0.87144	-0.118337	-0.630177	-0.289447	-0.267125	-0.327245	-0.758783	-0.304018	0.0889773	-0.346111	-0.79428	-0.488159	-0.116381	0.0737667	-0.239697	-0.000549316	-0.312484						0.308882	0.969637	-0.168246	-0.510691	0.322316	0.816124	-0.137077	-0.493045	0.141922	1	-0.112877	-0.285941	0.729002	0.629177	-0.279105	-1.01369	0.0127266	0.99216	0.00731897	0.0252362
A0A0R4J1E2;A0A0R4J1L2;D3YY68;F6ZFU0;Q80T06;Q91VK2	Q80T06;F6ZFU0;A0A0R4J1E2;Q91VK2;A0A0R4J1L2;D3YY68	A0A0R4J1E2_MOUSE;A0A0R4J1L2_MOUSE;D3YY68_MOUSE;F6ZFU0_MOUSE;Q80T06_MOUSE;Q91VK2_MOUSE	Eef1d	Elongation factor 1-delta	-4.04613	-1.93499	-3.53398	-3.19568	-1.71239	-3.88183	-3.41305	-2.16171	-2.85302	-2.19608	-2.5346	-3.162	-4.16383	-2.29596	-2.00012	-2.06321	-2.88385	-2.19603	-2.14545	-1.8164	biological regulation;biosynthetic process;cellular biosynthetic process;cellular macromolecule biosynthetic process;cellular macromolecule metabolic process;cellular metabolic process;cellular nitrogen compound metabolic process;cellular process;cellular response to abiotic stimulus;cellular response to ionizing radiation;cellular response to radiation;cellular response to stimulus;macromolecule…	activating transcription factor binding;binding;DNA binding;heat shock protein binding;molecular transducer activity;nucleic acid binding;protein binding;RNA binding;signal transducer activity;transcription factor binding;translation elongation factor activity;translation factor activity, nucleic acid binding	cell part;cytoplasm;cytoplasmic part;eukaryotic translation elongation factor 1 complex;intracellular non-membrane-bounded organelle;intracellular organelle;intracellular organelle part;intracellular part;macromolecular complex;non-membrane-bounded organelle;nuclear part;nucleolus;organelle;organelle part;protein complex	Completeproteome;Elongationfactor;Proteinbiosynthesis;Proteomicsidentification;Referenceproteome		0.227817	0.967279	-0.385452	-0.493656	0.161102	0.866207	0.264341	0.364425	0.52188	1	0.679362	1.01089	0.995447	0.508068	-0.475274	-1.46726	0.354734	0.789205	-0.263099	-0.644023
A0A0R4J1H6;E9QP99	A0A0R4J1H6;E9QP99	A0A0R4J1H6_MOUSE;E9QP99_MOUSE	Golga3	Golgin subfamily A member 3	-2.51511	-2.62471	-2.28562	-2.72172	-4.62039	-2.90847	-4.26095	-3.68043	-4.03214	-3.59237	-2.7642	-3.55402	-4.52203	-2.91676	-3.89902	-3.28006	-4.98253	-2.50908	-4.22894	-3.53658			cell part;cytoplasmic part;cytosol;endoplasmic reticulum-Golgi intermediate compartment;Golgi apparatus;Golgi apparatus part;Golgi membrane;Golgi transport complex;intracellular membrane-bounded organelle;intracellular non-membrane-bounded organelle;intracellular organelle;intracellular organelle part;intracellular part;macromolecular complex;membrane;membrane-bounded organelle;non-membrane-bound…	Completeproteome;Proteomicsidentification;Referenceproteome		1.86725	0.693311	1.33077	2.74192	0.311701	0.753658	0.404657	0.631644	0.12338	1	0.201365	0.289064	0.0203495	0.984754	-0.0380367	-0.05263	0.37391	0.738084	-0.629003	-0.78129
A0A0R4J1Q0;D6RE33;F6V5I7;F6ZJ27;G5E896	A0A0R4J1Q0;F6V5I7;G5E896;F6ZJ27;D6RE33	A0A0R4J1Q0_MOUSE;D6RE33_MOUSE;F6V5I7_MOUSE;F6ZJ27_MOUSE;G5E896_MOUSE	Edc4	Enhancer of mRNA-decapping protein 4	-1.13144	-1.60936	-1.15787	-1.60615	-2.41334	-1.86831	-2.4599	-4.47274	-1.99811	-2.77581	0.112397	-1.46979	-1.88794	-1.18024	-1.3605	-0.588782	-0.796661	-1.54856	-0.821156	-0.741293			cell part;cytoplasmic mRNA processing body;cytoplasmic part;intracellular membrane-bounded organelle;intracellular non-membrane-bounded organelle;intracellular organelle;intracellular organelle part;intracellular part;macromolecular complex;membrane;membrane-bounded organelle;non-membrane-bounded organelle;nuclear part;nucleoplasm;nucleus;organelle;organelle part;ribonucleoprotein complex;RNA gra…	Completeproteome;Proteomicsidentification;Referenceproteome;WDrepeat		1.29007	0.908494	1.42737	2.07528	0.580987	0.596609	1.24973	1.14671	0.0153873	1	-0.0411852	-0.0417297	0.224292	0.819915	-0.51684	-0.516713	0.129491	0.919091	0.121688	0.273387
A0A0R4J1Y3;E9QMF4	A0A0R4J1Y3;E9QMF4	A0A0R4J1Y3_MOUSE;E9QMF4_MOUSE	Osgep	Probable tRNA N6-adenosine threonylcarbamoyltransferase	-0.476229	-0.886744	-0.916249	-0.576091	-0.613351	0.310334	-1.03327	-0.635643	-0.749639	-1.46628	-0.50916	-0.565912	-1.65536	0.416983	0.183223	-0.274588	0.15534	-0.680579	-1.11166	-1.03477	adenosine metabolic process;cellular macromolecule metabolic process;cellular metabolic process;cellular nitrogen compound metabolic process;cellular process;heterocycle metabolic process;macromolecule metabolic process;macromolecule modification;metabolic process;ncRNA metabolic process;ncRNA processing;nitrogen compound metabolic process;nucleic acid metabolic process;nucleobase-containing comp…		cell part;EKC/KEOPS complex;intracellular part;macromolecular complex;protein complex	Completeproteome;Proteomicsidentification;Referenceproteome		0.303955	0.969869	-0.220847	-0.544923	0.441801	0.696932	-0.415378	-0.808399	0.175281	1	-0.306929	-0.401762	0.0363478	0.974886	0.0339773	0.0815511	2.07696	0.597333	0.963662	3.22358
A0A0R4J205	A0A0R4J205	A0A0R4J205_MOUSE	Trmt10a	RNA (guanine-9-)-methyltransferase domain-containing protein 2	-4.30007	-1.87792	-1.29644	-1.49308	-0.912547	-1.95662	-2.06146	-3.15299	-2.35472	-2.49052	-2.4248	-2.41964	-2.42588	-2.79267	-2.02543	-1.48653	-1.59146	-3.29375	-3.84668	-3.81708						0.0970076	0.978256	-0.220975	-0.236686	0.308264	0.755473	-0.402446	-0.626118	0.401583	1	0.122716	0.534939	2.58491	0.345571	1.22915	4.33089	2.87869	0.812	1.95136	5.67521
A0A0R4J217;D3YTV3	D3YTV3;A0A0R4J217	A0A0R4J217_MOUSE;D3YTV3_MOUSE	Dhx34	Probable ATP-dependent RNA helicase DHX34	-0.935233	-0.59349	-0.998129	-0.690852	-1.09508	-1.00803	-0.883289	-1.20525	-0.729311	-1.11129	-1.67166	-0.861159	-1.20332	-2.4247	-1.38847	-1.2803	-1.59884	-2.27797	-0.876757	-1.78987	biological regulation;catabolic process;cellular catabolic process;cellular macromolecule catabolic process;cellular macromolecule metabolic process;cellular metabolic process;cellular nitrogen compound metabolic process;cellular process;macromolecule catabolic process;macromolecule metabolic process;metabolic process;mRNA catabolic process;mRNA metabolic process;negative regulation of biological…	adenyl nucleotide binding;adenyl ribonucleotide binding;ATP binding;ATPase activity;ATPase activity, coupled;ATP-dependent helicase activity;ATP-dependent RNA helicase activity;binding;catalytic activity;helicase activity;hydrolase activity;hydrolase activity, acting on acid anhydrides;hydrolase activity, acting on acid anhydrides, in phosphorus-containing anhydrides;nucleoside-triphosphatase act…	cell part;cytoplasm;intracellular membrane-bounded organelle;intracellular organelle;intracellular part;membrane;membrane-bounded organelle;nucleus;organelle	ATP-binding;Completeproteome;Helicase;Hydrolase;Nucleotide-binding;Proteomicsidentification;Referenceproteome		1.07011	1	0.243484	1.11581	0.197703	0.867946	-0.122843	-0.358432	0.233436	1	0.325637	0.502685	0.411082	0.710094	0.477445	0.804487	0.207254	0.864116	0.225658	0.432987
A0A0U1RNF2;A2RTH5	A0A0U1RNF2;A2RTH5	A0A0U1RNF2_MOUSE;A2RTH5_MOUSE	Lcmt1	Leucine carboxyl methyltransferase 1	2.66047	2.78138	2.28216	2.20242	2.78789	2.8139	2.06839	2.50947	2.03785	1.81149	2.55441	2.10268	1.7461	2.96669	2.54895	2.60105	2.53094	2.3198	1.76252	2.16241	biological regulation;cellular macromolecule metabolic process;cellular metabolic process;cellular process;cellular protein metabolic process;C-terminal protein amino acid modification;C-terminal protein methylation;macromolecule metabolic process;macromolecule methylation;macromolecule modification;metabolic process;methylation;negative regulation of biological process;negative regulation of cel…	carboxyl-O-methyltransferase activity;catalytic activity;methyltransferase activity;O-methyltransferase activity;protein carboxyl O-methyltransferase activity;protein C-terminal carboxyl O-methyltransferase activity;protein methyltransferase activity;transferase activity;transferase activity, transferring one-carbon groups	cell part;cytoplasmic part;cytosol;intracellular part	Completeproteome;Methyltransferase;Proteomicsidentification;Referenceproteome;S-adenosyl-L-methionine;Transferase		0.104304	0.983419	-0.0633028	-0.195695	0.707047	0.607747	-0.410329	-1.09328	0.117871	1	-0.137243	-0.261996	0.0671423	0.957515	0.0530047	0.141194	1.33933	0.495273	0.478737	1.79167
A0A0U1RNL9	A0A0U1RNL9	A0A0U1RNL9_MOUSE	Maz	Myc-associated zinc finger protein	1.08999	0.206678	0.098774	0.112892	0.844235	0.258705	0.376196	0.395263	0.646779	0.0146132	-0.621736	0.812884	0.260165	-0.742524	-0.626817	-0.396782	-0.0441408	-0.706249	-1.05663	0.106778						0.126443	0.975293	-0.091517	-0.246441	0.6185	0.622752	-0.455381	-1.02984	0.0573755	1	-0.0969561	-0.141701	0.489661	0.65443	0.565252	0.937672	0.196251	0.873239	0.19612	0.405215
A0A0U1RNX8	A0A0U1RNX8	A0A0U1RNX8_MOUSE	Bcl7c	B-cell CLL/lymphoma 7 protein family member C	-1.03437	-0.397821	-0.537517	-0.84441	-1.35416	-1.04643	-0.497471	-0.772715	-0.0259342	-0.548063	-0.745639	0.379305	0.0683522	-1.33712	-0.800375	-0.677069	-1.00031	-0.651274	-0.925893	-0.542473						0.40377	0.97256	0.214163	0.641916	0.821403	0.588634	0.477814	1.2511	0.0895004	1	-0.143392	-0.214025	0.475869	0.723947	0.266668	0.777194	0.332586	0.841303	-0.119372	-0.481463
A0A0U1RPK5;Q3U3J1	A0A0U1RPK5;Q3U3J1	A0A0U1RPK5_MOUSE;Q3U3J1_MOUSE	Bckdha	2-oxoisovalerate dehydrogenase subunit alpha (Fragment)	-0.362829	-0.229291	-0.209522	-0.755518	-0.758124	-0.743993	-1.42524	-0.894006	-0.509021	-1.07331	-0.781116	-0.959033	-1.61951	-0.436054	-0.224549	-0.791903	-0.65369	-0.924549	-1.10893	-0.910832	amine catabolic process;amine metabolic process;branched chain family amino acid catabolic process;branched chain family amino acid metabolic process;carboxylic acid catabolic process;carboxylic acid metabolic process;catabolic process;cellular amine metabolic process;cellular amino acid catabolic process;cellular amino acid metabolic process;cellular catabolic process;cellular ketone metabolic p…	alpha-ketoacid dehydrogenase activity;catalytic activity;oxidoreductase activity;oxidoreductase activity, acting on the aldehyde or oxo group of donors;oxidoreductase activity, acting on the aldehyde or oxo group of donors, disulfide as acceptor	cell part;cytoplasmic part;dihydrolipoyl dehydrogenase complex;intracellular membrane-bounded organelle;intracellular organelle;intracellular organelle part;intracellular part;macromolecular complex;membrane-bounded organelle;mitochondrial alpha-ketoglutarate dehydrogenase complex;mitochondrial part;mitochondrial tricarboxylic acid cycle enzyme complex;mitochondrion;organelle;organelle part;prote…	Completeproteome;Proteomicsidentification;Referenceproteome		1.48954	0.917271	0.56605	1.86017	0.296503	0.811208	0.167524	0.502295	0.223529	1	0.217052	0.452954	0.480677	0.752071	0.193621	0.704071	1.0951	0.522304	0.424723	1.5042
A0A0U1RQ34;G5E8J3	G5E8J3;A0A0U1RQ34	A0A0U1RQ34_MOUSE;G5E8J3_MOUSE	Wdr11	WD repeat-containing protein 11 (Fragment)	-4.66811	-4.20421	-3.64655	-4.45887	-4.06408	-3.90613	-3.354	-4.52601	-4.27914	-3.97768	-4.90475	-4.20241	-3.37489	-4.45421	-3.7518	-5.42033	-3.17301	-4.99589	-4.33796	-2.71341			cell part;cell projection;cilium;cytoplasm;cytoplasmic part;cytoskeleton;intracellular non-membrane-bounded organelle;intracellular organelle;intracellular organelle part;intracellular part;lysosomal membrane;membrane;microtubule cytoskeleton;non-membrane-bounded organelle;organelle;organelle membrane;organelle part;vacuolar membrane;vacuolar part	Completeproteome;Proteomicsidentification;Referenceproteome		0.374428	0.970043	-0.281881	-0.659606	0.525177	0.668016	-0.424634	-0.911119	0.370843	1	-0.376687	-0.717176	0.195048	0.843559	-0.371436	-0.446874	0.035137	0.969427	-0.0992901	-0.0940238
A0A0U1RQ91;D3Z3H0;Q8R359	A0A0U1RP78;A0A0U1RP99;Q8R359;A0A0U1RPS2;A0A0U1RQ91;D3Z3H0	A0A0U1RQ91_MOUSE;D3Z3H0_MOUSE;Q8R359_MOUSE	Ino80e	INO80 complex subunit E	-1.98828	-1.40336	-2.56783	-2.50411	-0.9697	-3.74711	-2.19288	-2.42938	-3.18173	-1.08434	-1.65279	-3.50384	-3.32765	-2.00261	-3.12244	-1.00191	-4.36201	-1.01789	-0.633368	-1.37348	biosynthetic process;cellular biosynthetic process;cellular macromolecule biosynthetic process;cellular macromolecule metabolic process;cellular metabolic process;cellular nitrogen compound metabolic process;cellular process;cellular response to stimulus;cellular response to stress;DNA metabolic process;DNA repair;DNA replication;macromolecule biosynthetic process;macromolecule metabolic process;…		cell part;chromatin remodeling complex;chromosomal part;DNA helicase complex;Ino80 complex;intracellular membrane-bounded organelle;intracellular non-membrane-bounded organelle;intracellular organelle;intracellular organelle part;intracellular part;macromolecular complex;membrane-bounded organelle;non-membrane-bounded organelle;nuclear chromosome part;nuclear part;nucleolus;nucleoplasm;nucleus;or…	Completeproteome;Proteomicsidentification;Referenceproteome		0.130635	0.966485	0.218873	0.299734	0.161678	0.859876	0.361815	0.379555	0.54729	1	0.971744	1.09766	0.660309	0.565163	-0.964707	-1.26647	0.84162	0.505445	-1.82054	-1.64899
A0A140LHG7	A0A140LHG7	A0A140LHG7_MOUSE	Med25	Mediator complex subunit 25	-4.89986	-4.14154	-3.92306	-4.05569	-3.8496	-3.68287	-4.40929	-4.785	-4.60596	-4.1053	-4.9572	-3.95985	-4.38748	-4.33752	-3.96597	-3.40035	-3.95779	-4.01528	-4.82894	-4.50746						0.0786468	0.988554	-0.0733473	-0.168287	0.453595	0.696947	-0.374461	-0.805419	0.509945	1	-0.327866	-0.859102	0.111801	0.924757	-0.105591	-0.238803	1.05254	0.505468	0.675854	1.6825
A0A140LHX5	A0A140LHX5	A0A140LHX5_MOUSE	Unc13b	Protein unc-13 homolog B	-2.97162	-3.08811	-2.30224	-2.67326	-2.79019	-2.78501	-2.72994	-4.24507	-2.37425	-3.1783	-2.72539	-2.67904	-4.48073	-4.24723	-2.31059	-3.47423	-2.11413	-2.32704	-1.97823	-2.77433						0.408781	0.9704	0.378744	0.744124	0.332463	0.744694	0.378239	0.653809	0.786846	1	1.04302	1.46557	0.538252	0.655792	-0.399445	-0.934403	0.220456	0.845525	-0.273114	-0.468517
A0A140LI34	A0A140LI34	A0A140LI34_MOUSE	Zfp654	Zinc finger protein 654	-0.916459	-1.47569	-1.38747	-1.3263	-1.08445	-0.804101	-1.00402	-0.638723	-0.858634	-2.14927	-1.44004	-0.419408	-0.655599	-1.63496	-1.33263	-0.872625	-0.956959	-1.3392	-1.00701	-0.718351						1.31363	1	-0.393657	-1.51707	0.877647	0.571518	-0.599823	-1.38179	0.477081	1	-0.579326	-0.923954	0.484368	0.672484	-0.461127	-0.897044	0.0488782	0.96705	-0.0325526	-0.0991252
A0A140LIW3	A0A140LIW3	A0A140LIW3_MOUSE	Frmpd3	FERM and PDZ domain-containing 3	-3.31328	-2.37162	-2.04661	-2.58441	-4.38618	-2.63224	-2.21503	-3.11317	-2.16724	-3.99076	-2.6014	-2.54346	-4.3128	-2.69233	-2.96256	-2.23482	-2.42761	-2.49567	-2.14735	-2.4161						0.414722	0.970311	0.507676	0.791136	0.0827907	0.92869	0.166857	0.202944	0.121624	1	0.263064	0.295707	0.433305	0.6884	-0.566758	-0.85878	0.319661	0.820995	-0.188623	-0.551778
A0A140LJD2	A0A140LJD2	A0A140LJD2_MOUSE	Tanc2	Protein TANC2 (Fragment)	-2.56136	-2.36998	-2.47319	-2.42286	-2.80099	-3.51814	-2.34869	-1.9653	-3.13145	-2.45031	-2.94311	-2.64433	-2.54617	-2.12945	-3.47726	-4.69188	-4.11182	-3.64434	-3.33013	-3.33901						0.243445	0.968	0.201433	0.461881	0.162783	0.872854	-0.183345	-0.346079	0.713532	1	-0.401639	-1.12443	1.2292	0.424827	0.596204	1.81863	0.831726	0.544517	-0.655826	-1.40844
A0A140T8N3	A0A140T8N3	A0A140T8N3_MOUSE	Igkv13-84	Immunoglobulin kappa chain variable 13-84 (Fragment)	5.68937	6.40744	7.26027	7.62523	-0.872448	-2.30484	-1.4557	-1.82374	-1.30648	-1.16733	-1.25202	-1.4198	-2.64864	-2.87316	-1.58551	-2.54492	-2.31825	-2.22723	-1.64505	-3.60699						5.38765	0	8.35976	13.2794	0.458946	0.69576	0.37224	0.810593	1.11148	1	1.07192	1.93656	1.00664	0.430543	1.25114	1.8314	0.204105	0.850511	0.343524	0.458147
A0A140T8T2;G3UYX7	A0A140T8T2;G3UYX7	A0A140T8T2_MOUSE;G3UYX7_MOUSE	Slit2	Slit homolog 2 protein	-1.54037	-1.06367	-0.999873	-1.45701	-1.68365	-1.75972	-0.948787	-1.48203	-1.2318	-1.24675	-0.987692	-1.69206	-0.56152	-1.73428	-1.14304	-0.772357	-0.415983	-2.03281	-0.823369	-1.442	anatomical structure development;anatomical structure morphogenesis;apoptosis;apoptosis involved in luteolysis;axon extension;axon extension involved in axon guidance;axon guidance;axonogenesis;biological adhesion;biological regulation;blood vessel endothelial cell migration;branching morphogenesis of a tube;cell adhesion;cell death;cell growth;cell migration;cell migration involved in sprouting …	binding;calcium ion binding;carbohydrate binding;cation binding;chemorepellent activity;enzyme inhibitor activity;enzyme regulator activity;extracellular matrix binding;glycoprotein binding;glycosaminoglycan binding;GTPase inhibitor activity;GTPase regulator activity;heparin binding;identical protein binding;ion binding;laminin binding;laminin-1 binding;metal ion binding;nucleoside-triphosphatase…	cell part;cell surface;cytoplasm;extracellular membrane-bounded organelle;extracellular organelle;extracellular region part;extracellular space;extracellular vesicular exosome;intracellular part;membrane-bounded organelle;membrane-bounded vesicle;organelle;vesicle	Completeproteome;Disulfidebond;EGF-likedomain;Leucine-richrepeat;Proteomicsidentification;Referenceproteome;Repeat;Secreted		0.390125	0.976601	0.203315	0.619483	0.643648	0.651485	0.313132	0.956079	0.166747	1	0.173872	0.352575	0.315975	0.787716	0.277313	0.604008	0.737908	0.569079	0.655602	1.29208
A0A1B0GQW2	A0A1B0GQW2	A0A1B0GQW2_MOUSE	Cyth2	Cytohesin-2 (Fragment)	-4.51704	-6.39434	-3.73977	-3.80606	-4.96243	-3.8349	-3.77332	-3.62159	-3.71592	-3.20743	-3.53805	-2.23008	-3.57047	-4.52099	-3.72396	-4.94392	-4.60177	-4.6733	-2.78124	-3.82382						0.352574	0.971518	-0.566245	-0.715579	0.687932	0.592969	0.560926	1.15599	0.0228659	1	-0.0466161	-0.059687	0.183004	0.862043	0.272324	0.408246	0.43255	0.70016	-0.663761	-0.877088
A0A1B0GR85	A0A1B0GR85	A0A1B0GR85_MOUSE	2900026A02Rik	RIKEN cDNA 2900026A02 gene	0.581699	0.733055	0.434534	0.327602	0.371441	0.413616	0.876178	0.721045	0.544478	0.20935	0.430923	0.879051	0.885297	0.282731	0.499959	0.921453	0.954003	0.439223	0.418648	0.669713						0.200819	0.965954	-0.0763474	-0.304935	0.551982	0.709023	-0.200653	-0.754602	0.57443	1	-0.287443	-0.890637	0.377268	0.824536	-0.114278	-0.503154	0.780754	0.629957	0.28261	1.05882
A0A1B0GR91	A0A1B0GR91	A0A1B0GR91_MOUSE	Gm4779	Predicted gene 4779	-2.46539	-1.62686	-1.86453	-2.14873	-1.08706	-1.71281	-1.30914	-1.41778	-1.40681	-1.69011	-1.30531	-1.01776	-1.25717	-1.88075	-1.38753	-1.44465	-1.22259	-1.29445	-0.925918	-1.29056						1.55845	0.902066	-0.64468	-1.99616	0.182604	0.888749	-0.0857151	-0.304426	0.105091	1	-0.0821853	-0.215248	0.819512	0.600711	-0.297102	-1.109	0.580667	0.745533	-0.18128	-0.757985
A0A1B0GRC8	A0A1B0GRC8	A0A1B0GRC8_MOUSE	Fbxo25	F-box only protein 25	-4.51706	-4.89254	-3.86245	-3.16331	-4.36022	-4.03133	-3.8663	-4.73522	-3.71754	-5.26554	-4.12052	-5.35915	-4.04182	-5.19244	-5.43808	-5.78347	-2.01638	-4.71567	-3.93009	-4.21027						0.122285	0.973814	0.139423	0.265039	0.0964538	0.921678	-0.119602	-0.217621	0.328693	1	0.496605	0.68812	0.055006	0.957593	-0.0825215	-0.133635	0.0351858	0.969064	-0.127299	-0.0961434
A0A1B0GRI9	A0A571BEN2;A0A087WRH0;A2AU83;A0A1B0GRI9;A0A1B0GSC6;A0A286YE35;Q91VM8;F6ZHM5;F8VPV1	A0A1B0GRI9_MOUSE	Gm45871	Predicted gene 45871	-2.31476	-2.08966	-1.3419	-1.60968	-2.04982	-2.12733	-1.64775	-1.46145	-4.25376	-3.81487	-2.06483	-1.63471	-1.18973	-2.09978	-2.25966	-1.83978	-1.94287	-1.94426	-1.81396	-1.91985						0.0217241	0.998704	-0.017415	-0.0466889	1.33533	0.547611	-1.55623	-2.25412	1.13674	1	-1.73641	-2.12178	1.04149	0.4243	-1.48513	-1.92923	0.385753	0.830469	-0.121412	-0.522176
A0A1B0GT27	A0A1B0GT27	A0A1B0GT27_MOUSE	Gm42372	Predicted gene, 42372	-1.53146	-1.02869	-1.40826	-1.14539	-1.92786	-1.47492	-1.76553	-2.08341	-3.97165	-2.8163	-1.95011	-4.45431	-1.99998	-3.11648	-2.53622	-1.80313	-1.74273	-2.05493	-5.13343	-2.24409						1.6585	0.886954	0.534482	1.94981	1.06989	0.54528	-1.09975	-1.7926	0.109084	1	0.27757	0.272155	0.0700684	0.942705	0.231466	0.184363	0.470428	0.652689	1.11679	0.989831
A0A1D5RL96	Q80TK0;A0A1D5RL96;D3YUW2;Q3TEG0	A0A1D5RL96_MOUSE	Btbd8	BTB/POZ domain-containing protein 8	-2.90253	-3.57837	-3.66047	-3.79036	-3.28172	-3.04405	-4.14936	-3.24442	-3.67693	-3.77836	-2.72788	-2.99919	-2.58291	-4.1293	-2.95112	-4.16718	-3.25195	-2.61634	-4.01774	-4.48869						0.0594729	0.993472	-0.0530469	-0.127654	0.0299831	0.97036	0.0354941	0.0705185	0.0988496	1	-0.157257	-0.234575	0.182332	0.8597	0.313201	0.415222	0.138225	0.904033	0.250844	0.325453
A0A1D5RLD1;E9PWZ6;E9PZW8;E9QKV6	A0A1D5RLW4;A0A1D5RLD1;E9PWZ6;E9PZW8;E9QKV6	A0A1D5RLD1_MOUSE;E9PWZ6_MOUSE;E9PZW8_MOUSE;E9QKV6_MOUSE	Myo9b	Unconventional myosin-IXb	-2.41418	-2.18749	-2.32594	-2.05561	-2.94914	-2.62558	-1.55451	-1.68232	-2.37055	-2.89823	-2.34345	-2.3068	-1.83308	-2.08181	-2.40257	-2.02924	-1.85629	-2.6768	-3.22339	-2.10614	actin filament-based movement;actin filament-based process;actin-mediated cell contraction;actin-myosin filament sliding;anatomical structure morphogenesis;biological regulation;cell chemotaxis;cell migration;cell motility;cell part morphogenesis;cell projection morphogenesis;cell projection organization;cellular component morphogenesis;cellular component movement;cellular component organization;…	actin binding;actin filament binding;actin-dependent ATPase activity;adenyl nucleotide binding;adenyl ribonucleotide binding;ADP binding;ATP binding;ATPase activity;ATPase activity, coupled;binding;calmodulin binding;catalytic activity;cation binding;cytoskeletal protein binding;enzyme activator activity;enzyme regulator activity;GTPase activator activity;GTPase regulator activity;hydrolase activ…	cell cortex;cell part;cell projection;cell projection part;cytoplasm;cytoplasmic part;cytoskeletal part;filamentous actin;filopodium tip;intracellular organelle part;intracellular part;lamellipodium;macromolecular complex;membrane;myosin complex;organelle part;perinuclear region of cytoplasm;protein complex;ruffle	ATP-binding;Completeproteome;Metal-binding;Motorprotein;Myosin;Nucleotide-binding;Proteomicsidentification;Referenceproteome;Zinc		0.0422034	0.995671	-0.042913	-0.0945833	0.321745	0.756302	-0.334518	-0.625162	0.957827	1	-0.463512	-1.41941	0.130621	0.911189	0.131369	0.279713	0.727236	0.585059	0.572742	1.24352
A0A1D5RLD2	A0A1D5RLD2	A0A1D5RLD2_MOUSE	Agap1	Arf-GAP with GTPase, ANK repeat and PH domain-containing protein 1 (Fragment)	-0.220338	-0.644645	-0.207767	-0.31535	-1.39096	-0.560027	-0.346309	-0.867888	-0.214533	-0.673314	-0.534484	-0.591596	-0.357075	-1.0295	-0.962665	-0.944555	-1.36458	-0.671301	-1.33526	-1.21712						0.905784	1	0.444272	1.27422	0.486794	0.695707	0.317187	0.810456	0.316907	1	0.185281	0.546015	1.15021	0.44681	0.600449	1.73793	0.0217394	0.986031	-0.0160413	-0.0463361
A0A1D5RLL0	A0A1D5RLL0	A0A1D5RLL0_MOUSE	Afap1	Actin filament-associated protein 1 (Fragment)	-0.0333867	0.199599	0.854364	0.684365	0.00816727	-0.946263	0.645634	0.722062	0.234908	-0.209073	-0.0475488	0.569353	0.659787	-0.523971	0.305097	0.336132	0.450375	0.763068	0.91748	-0.20029						0.306373	0.977003	0.318835	0.592844	0.0879045	0.929066	-0.114638	-0.201333	0.237224	1	-0.242294	-0.482728	0.600959	0.621125	-0.500658	-1.05848	0.135584	0.916237	-0.129552	-0.286311
A0A1D5RLL4	E9PZA7;E9PWT1;A0A1D5RLL4;E9QLK7;D3YY11	A0A1D5RLL4_MOUSE	Trrap	Transformation/transcription domain-associated protein	1.17825	1.57458	1.43566	1.2321	1.45327	1.50835	1.93191	1.79658	2.0457	1.79807	1.42212	2.41181	2.13112	1.0975	1.72462	1.81183	1.92418	2.00081	2.31651	1.92724						1.13109	1	-0.317378	-1.28573	0.154287	0.902004	0.0827711	0.272744	0.102292	1	-0.124845	-0.231701	0.6834	0.62447	-0.326222	-1.02887	0.920286	0.616014	-0.261313	-1.12327
A0A1D5RM83	A0A1D5RM83	A0A1D5RM83_MOUSE	Iqsec1	IQ motif and SEC7 domain-containing protein 1	-0.467919	-0.381186	0.195666	-0.154802	-0.904181	-0.701459	0.205584	-0.159076	-0.472981	-0.72218	-0.255514	-0.508874	-0.169922	-0.949742	-0.429112	-0.109504	-0.170162	-0.163629	0.298285	-0.266507						0.26292	0.966784	0.187723	0.477246	0.107154	0.919173	-0.0937756	-0.2232	0.0795314	1	0.0592879	0.163351	0.934844	0.526193	-0.439608	-1.37437	0.409513	0.788513	-0.192309	-0.642274
A0A1D5RMC2;Q3V041	Q3V041;A0A1D5RMC2	A0A1D5RMC2_MOUSE;Q3V041_MOUSE	Zfp612	Zinc finger protein 612	-1.55499	-3.06674	-2.12603	-2.67148	-4.63574	-1.29463	-2.20984	-1.48935	-4.27516	-2.94245	-2.64438	-1.81405	-2.47189	-2.60521	-3.21751	-2.65835	-1.91338	-4.37327	-2.87555	-1.65781	biological regulation;regulation of biological process;regulation of biosynthetic process;regulation of cellular biosynthetic process;regulation of cellular macromolecule biosynthetic process;regulation of cellular metabolic process;regulation of cellular process;regulation of gene expression;regulation of macromolecule biosynthetic process;regulation of macromolecule metabolic process;regulation…	binding;cation binding;ion binding;metal ion binding;nucleic acid binding;nucleic acid binding transcription factor activity;sequence-specific DNA binding transcription factor activity	cell part;intracellular	Metal-binding;Repeat;Zinc;Zinc-finger		0.0214135	0.99646	0.052578	0.056179	0.37703	0.696204	-0.879943	-0.799004	0.822441	1	-0.990284	-1.50542	0.125116	0.903424	-0.318457	-0.308682	0.160475	0.882282	0.372458	0.383423
A0A1L1SQ51;A0A1L1SRI1;E9PUM4;Q8CDM9	A0A1L1SRI1;E9PUM4;Q8CDM9;A0A1L1SQP9;A0A1L1SQ51	A0A1L1SQ51_MOUSE;A0A1L1SRI1_MOUSE;E9PUM4_MOUSE;Q8CDM9_MOUSE	Tln2	Talin-2	0.578766	-0.287233	-0.1738	0.450634	-0.161624	0.165322	0.355758	0.340791	-0.253137	-0.700985	-0.131779	-0.28985	0.100355	-0.336975	0.0639701	0.252129	0.224864	-0.152968	-0.0336914	0.0149755	biological adhesion;biological regulation;cell adhesion;cellular component organization;cellular component organization at cellular level;cellular component organization or biogenesis;cellular component organization or biogenesis at cellular level;cellular process;cytoskeletal anchoring at plasma membrane;cytoskeleton organization;maintenance of location;maintenance of location in cell;maintenanc…	structural constituent of cytoskeleton;structural molecule activity	adherens junction;anchoring junction;cell junction;cell part;cell projection;cell-cell adherens junction;cell-cell junction;cell-substrate adherens junction;cell-substrate junction;cytoskeleton;fascia adherens;focal adhesion;intracellular non-membrane-bounded organelle;intracellular organelle;intracellular part;non-membrane-bounded organelle;organelle;ruffle;synapse	Completeproteome;Proteomicsidentification;Referenceproteome		0.0462602	0.995424	-0.03297	-0.0944903	1.3401	0.547356	-0.537029	-1.77218	0.349015	1	-0.186477	-0.57959	0.779992	0.610896	-0.304739	-1.08782	1.43405	0.564602	0.237549	1.34178
A0A1L1SQ83;A0A1L1SVC2;Q3U2X6	Q3U2X6;A0A1L1SVC2;A0A1L1SQ83	A0A1L1SQ83_MOUSE;A0A1L1SVC2_MOUSE;Q3U2X6_MOUSE	Pdcd7	Programmed cell death protein 7 (Fragment)	-0.301277	-0.521705	-0.530221	-3.80186	-0.718609	-1.15747	-0.360595	0.203887	-0.264256	-1.32928	-0.738861	-0.137519	-0.184243	-0.743938	-0.609247	0.0824461	-0.0573587	-0.42906	-0.118958	0.107627	biological regulation;positive regulation of apoptosis;positive regulation of biological process;positive regulation of cell death;positive regulation of cellular process;positive regulation of leukocyte apoptosis;positive regulation of lymphocyte apoptosis;positive regulation of programmed cell death;positive regulation of T cell apoptosis;regulation of apoptosis;regulation of biological process…		cell part;intracellular organelle part;intracellular part;macromolecular complex;nuclear part;organelle part;ribonucleoprotein complex;spliceosomal complex;U12-type spliceosomal complex	Completeproteome;Proteomicsidentification;Referenceproteome		0.384159	0.969883	-0.780567	-0.790548	0.254812	0.806519	-0.269269	-0.510782	0.507044	1	-0.422233	-0.90903	0.848823	0.518744	-0.630669	-1.41692	0.063536	0.957765	-0.0479226	-0.132286
A0A1L1SQP7;D3Z5K8	D3Z5K8;A0A1L1SQP7	A0A1L1SQP7_MOUSE;D3Z5K8_MOUSE	Shank2	SH3 and multiple ankyrin repeat domains protein 2 (Fragment)	-3.41811	-2.60339	-2.67079	-2.62382	-2.76005	-2.99575	-2.18446	-2.6227	-4.09319	-3.49373	-2.29502	-2.58568	-3.16303	-2.83321	-2.61083	-2.70722	-2.73071	-2.52293	-1.49723	-2.33764	adult behavior;behavior;behavioral interaction between organisms;cognition;learning;learning or memory;multicellular organismal process;multi-organism process;neurological system process;response to stimulus;social behavior;system process;vocalization behavior		presynaptic active zone;synapse part	ANKrepeat;Completeproteome;Proteomicsidentification;Referenceproteome;Repeat		0.303748	0.970352	-0.188289	-0.522408	0.625703	0.604052	-0.65324	-1.11456	0.320456	1	-0.43334	-0.662163	0.889313	0.463457	-1.17471	-1.64147	0.821852	0.564544	-0.563656	-1.3494
A0A1L1SSC0;A0A668KLE1	A0A668KLE1;A0A0R4J169;A0A0G2JEP4;A0A0G2JDR6;A0A0G2JGZ1;A0A0G2JFV5;E9QN52;A0A1L1SQW1;A0A1L1SVG1;A0A1L1SSC0;A0A0G2JEF6	A0A1L1SSC0_MOUSE;A0A668KLE1_MOUSE	Lrrfip2	Leucine-rich repeat flightless-interacting protein 2	-0.767522	-0.309627	0.0624762	-0.327278	-0.831555	-0.321773	-0.25864	-0.557946	-0.768978	-0.467181	-1.23371	-0.663169	-0.253432	-1.88666	-1.92355	-2.03535	-2.2444	-1.83271	-1.43713	-2.10603						0.309287	0.96838	0.156991	0.50019	0.639013	0.64804	-0.33081	-0.967753	0.07228	1	0.111132	0.173951	1.51427	0.347285	0.968665	2.44836	0.568266	0.702747	-0.275811	-0.873544
A0A1L1SSC7	D3YVV0;A0A1L1SSC7;Q3UMK4;E9Q723;A0A338P6N2	A0A1L1SSC7_MOUSE	Ttc13	Tetratricopeptide repeat domain 13	-0.411485	-0.255594	-0.426199	-0.47773	-0.180937	-0.110159	-0.273613	-0.555138	-0.220738	-0.725372	-0.947436	-0.323712	-0.616395	-0.443376	-0.593293	-0.46657	-0.367925	-0.746341	-0.257775	-0.6964						0.469005	0.968502	-0.11279	-0.540327	0.792274	0.603952	-0.351221	-1.1193	0.298557	1	-0.170022	-0.513385	0.0860759	0.944511	-0.0643436	-0.176204	0.209111	0.898292	0.0909095	0.33877
A0A1L1SSF8	Q91V76;A0A1L1SSF8	A0A1L1SSF8_MOUSE	4931406C07Rik	RIKEN cDNA 4931406C07 gene	-2.50757	-1.84232	-2.07324	-2.2917	-1.2967	-1.69099	-2.5748	-1.78104	-2.05967	-3.30269	-1.57241	-2.06702	-2.96018	-1.09239	-1.23936	-2.56203	-2.19312	-2.41156	-4.26552	-1.79869						0.520138	0.970859	-0.342822	-0.849457	0.382378	0.712338	-0.475705	-0.749209	0.134272	1	-0.271728	-0.321257	0.221962	0.821934	0.513667	0.512177	0.419731	0.698621	0.827084	0.880111
A0A1L1ST07;F8VQ39	F8VQ39;A0A1L1ST07	A0A1L1ST07_MOUSE;F8VQ39_MOUSE	Ankdd1a	Ankyrin repeat and death domain-containing 1A (Fragment)	-3.94052	-4.6543	-4.63391	-4.5937	-4.14181	-4.65747	-4.9602	-2.94947	-2.87648	-3.10314	-4.02242	-3.50474	-3.31477	-4.83187	-4.52586	-3.82399	-3.95286	-3.55363	-5.19575	-4.14972	biological regulation;cellular process;cellular response to stimulus;regulation of biological process;regulation of cellular process;response to stimulus;signal transduction			ANKrepeat;Completeproteome;Referenceproteome;Repeat		0.237139	0.967818	-0.278369	-0.484084	0.659365	0.590593	0.843225	1.20408	0.39187	1	0.549779	0.794466	0.746037	0.523878	0.965684	1.39104	0.139801	0.904793	0.198794	0.317471
A0A1L1SUI3;Q9D1F9	A0A1L1SUI3;A0A1L1SUV7;Q9D1F9	A0A1L1SUI3_MOUSE;Q9D1F9_MOUSE	Slc37a4	Solute carrier family 37 (glucose-6-phosphate transporter), member 4	-0.734809	-0.975469	-0.986234	-1.59304	-0.394161	-0.637075	-0.764074	-0.93749	-2.0573	-1.24444	-0.774912	-0.99315	-0.899824	-0.483404	-0.399307	-0.727746	-0.946939	-0.295634	-0.4431	-0.845356	acylglycerol metabolic process;anatomical structure development;anion homeostasis;anion transport;biological regulation;calcium ion homeostasis;carbohydrate homeostasis;carbohydrate metabolic process;carbohydrate transport;carboxylic acid metabolic process;cation homeostasis;cell chemotaxis;cell differentiation;cell migration;cell motility;cellular calcium ion homeostasis;cellular carbohydrate me…	active transmembrane transporter activity;anion transmembrane transporter activity;anion:anion antiporter activity;antiporter activity;carbohydrate transmembrane transporter activity;glucose-6-phosphate transmembrane transporter activity;hexose phosphate transmembrane transporter activity;hexose transmembrane transporter activity;inorganic anion transmembrane transporter activity;ion transmembran…	cell part;cytoplasmic part;endoplasmic reticulum part;integral to endoplasmic reticulum membrane;integral to membrane;integral to organelle membrane;intracellular membrane-bounded organelle;intracellular organelle;intracellular organelle part;intracellular part;intrinsic to endoplasmic reticulum membrane;intrinsic to membrane;intrinsic to organelle membrane;membrane;membrane part;membrane-bounded…	Completeproteome;Proteomicsidentification;Referenceproteome		0.915998	1	-0.389187	-1.23247	0.980227	0.556226	-0.675684	-1.53092	0.628444	1	-0.566759	-1.11998	0.950593	0.464519	-0.830855	-1.63223	0.288464	0.836931	-0.163301	-0.496789
A0A1L1SV25;A0A1L1SVJ6	A0A1L1SVJ6;A0A1L1SV25	A0A1L1SV25_MOUSE;A0A1L1SVJ6_MOUSE	Actn4	Alpha-actinin-4	-1.75097	-1.03208	-0.462455	-0.762589	-1.98543	-2.21988	-1.16557	-1.04701	-0.757133	-0.386234	-1.15788	-1.49111	-0.904648	-2.32523	-1.06398	-1.1288	-1.15043	-0.740217	-0.465836	-0.870656						0.7341	1	0.602449	1.20052	1.06332	0.541253	0.83739	1.69791	0.795162	1	0.806581	1.41872	0.10687	0.932174	-0.0748458	-0.212185	1.58719	0.48626	-0.422166	-1.90085
A0A1N9PTV1	A0A1N9PTV1	A0A1N9PTV1_MOUSE	Fbrs	Probable fibrosin-1	-3.96188	-4.39998	-4.07981	-3.91779	-3.7686	-3.34337	-3.62912	-4.00965	-3.10283	-2.53373	-3.69596	-2.94968	-4.17166	-3.56607	-2.85366	-3.48545	-2.74992	-3.89069	-4.76888	-3.08024						1.20008	1	-0.40218	-1.45375	0.864921	0.576442	0.576844	1.35595	0.391373	1	0.451625	0.76958	0.607862	0.586394	0.802431	1.15976	0.753193	0.551588	0.883598	1.38265
A0A1W2P6X0	P0C913;A0A1W2P6X0	A0A1W2P6X0_MOUSE	1500009L16Rik	RIKEN cDNA 1500009L16 gene (Fragment)	-0.468233	-0.906891	-0.485393	-0.0922289	-2.50177	-1.58112	-0.253801	-0.864168	-1.53211	-0.0084486	-0.519305	-1.36631	-0.0872474	-1.83703	-0.764265	-0.941138	-1.04898	-0.743229	-0.569957	-0.607436						0.786412	0.996269	0.812028	1.32781	0.386357	0.69983	0.613592	0.782614	0.234144	1	0.41024	0.520411	0.0348214	0.97448	-0.0464152	-0.0842667	1.32383	0.545035	-0.27792	-1.40169
A0A1W2P772	A0A1W2P882;A0A1W2P772	A0A1W2P772_MOUSE	Atp2b1	Plasma membrane calcium-transporting ATPase 1 (Fragment)	-3.66503	-5.25164	-3.52766	-4.00188	-3.17587	-3.53383	-2.99741	-3.48091	-2.13164	-3.63866	-4.51623	-2.48058	-2.36212	-3.38137	-4.35225	-3.69201	-4.6032	-3.67901	-4.39727	-4.15526						1.01762	0.986858	-0.814548	-1.58792	0.0781918	0.932189	-0.131839	-0.187878	0.375929	1	-0.687487	-0.792863	0.373414	0.721817	0.648338	0.783412	0.150227	0.906536	-0.138636	-0.31222
A0A1W2P7E2	Q8BHN7;Q8BHN7-2;A0A1W2P8C2;A0A1W2P7E2	A0A1W2P7E2_MOUSE	4930430F08Rik	RIKEN cDNA 4930430F08 gene (Fragment)	-3.05286	-1.44696	-1.88198	-3.04664	-0.94722	-1.29766	-3.63947	-1.27833	-3.44379	-3.75322	-1.39353	-1.81228	-3.31873	-4.3511	-3.42849	-1.72798	-1.14177	-3.10908	-1.40441	-4.358						0.32285	0.971221	-0.56644	-0.67086	0.501354	0.630389	-1.07284	-1.01068	0.102274	1	0.297194	0.259608	0.027784	0.975198	0.0936511	0.0760289	0.320669	0.761407	0.85775	0.716697
A0A1W2P7K6	A0A1W2P7K6	A0A1W2P7K6_MOUSE	Rab3ip	Rab-3A-interacting protein	-4.06584	-3.82693	-3.98845	-3.6779	-4.49606	-2.86912	-4.66397	-4.31998	-3.8824	-4.60078	-2.85606	-2.51199	-3.98076	-3.68051	-2.94186	-3.46567	-4.02155	-3.99494	-3.38017	-3.90507						0.18338	0.970768	0.197503	0.379053	0.184397	0.846263	0.307538	0.412322	0.224653	1	-0.388661	-0.500832	0.0120059	0.992534	-0.0196858	-0.0306945	0.317417	0.801296	0.2837	0.608853
A0A1W2P7S8	A0A1W2P7S8	A0A1W2P7S8_MOUSE	Gm32717	Predicted gene, 32717	-3.8394	-0.918255	-3.75147	-3.9994	-1.52492	-3.60311	-1.08192	-1.92232	-1.32251	-1.42131	-1.34233	-1.20474	-1.7399	-1.59031	-0.95208	-0.50368	-0.372828	-1.44279	-0.303773	-0.561351						0.553273	1	-1.09406	-1.07164	0.455059	0.671462	0.671016	0.892106	0.388607	1	0.149596	0.570444	0.790472	0.548701	-0.592748	-1.32852	0.154401	0.902237	0.159774	0.328151
A0A1W2P832	A0A1W2P832	A0A1W2P832_MOUSE	Ralgapa1	Ral GTPase-activating protein subunit alpha-1	-4.22271	-4.37493	-3.04433	-3.71327	-4.63601	-4.05663	-6.2907	-4.19746	-4.39467	-5.07804	-4.46384	-2.71563	-4.70735	-4.31285	-3.18772	-3.94342	-3.99801	-3.67596	-3.61822	-4.60533						0.79855	0.99334	0.956385	1.37636	0.0847133	0.927918	0.149683	0.203868	0.495019	1	-0.733573	-0.982718	0.812817	0.522832	-0.679013	-1.39538	0.245729	0.834891	0.256785	0.500432
A0A1W2P844	A0A1W2P844	A0A1W2P844_MOUSE	Pofut2	GDP-fucose protein O-fucosyltransferase 2 (Fragment)	-2.23546	-3.16856	-3.69108	-1.37894	-0.950315	-2.0177	-1.34745	-1.90477	-3.64567	-1.93342	-1.63802	-1.71917	-2.08867	-1.09383	-1.25307	-0.752995	-1.10024	-1.8249	-1.477	-1.57314						0.95587	0.991897	-1.06345	-1.59027	0.665438	0.589213	-0.850644	-1.21363	0.486926	1	-0.77181	-0.977115	0.543838	0.618039	-0.780686	-1.06309	1.50872	0.484277	0.58958	2.10048
A0A1W2P872;D3YVV7	A0A1W2P872;D3YVV7	A0A1W2P872_MOUSE;D3YVV7_MOUSE	Nova2	NOVA alternative-splicing regulator 2	2.64738	2.68219	1.84175	1.96243	2.44135	2.7328	1.75819	2.17833	1.80657	1.67018	2.6601	1.97635	1.3431	2.86726	2.80374	2.83538	2.69205	2.20988	1.97997	2.92599	biological regulation;regulation of biological process;regulation of cellular metabolic process;regulation of cellular process;regulation of macromolecule metabolic process;regulation of metabolic process;regulation of nitrogen compound metabolic process;regulation of nucleobase-containing compound metabolic process;regulation of primary metabolic process;regulation of RNA metabolic process	binding;nucleic acid binding;RNA binding		Completeproteome;Proteomicsidentification;Referenceproteome		0.006373	1	0.00577068	0.0143118	0.264544	0.808006	-0.232052	-0.508332	0.010145	1	-0.0166211	-0.0259787	0.317528	0.782317	-0.326332	-0.626568	0.633593	0.636255	0.405106	1.04366
A0A1W2P884	A0A1W2P884;E9QA61	CE85L_MOUSE	Cep85l	Centrosomal protein of 85 kDa-like	-3.29772	-5.46975	-3.76726	-3.64129	-3.15248	-3.74074	-4.0346	-2.40834	-3.22481	-4.03543	-4.07582	-3.83731	-3.56383	-3.50774	-3.47176	-5.3524	-4.95707	-2.42782	-3.16536	-3.85349						0.546404	0.979477	-0.709968	-1.0088	0.397606	0.705331	-0.444651	-0.761523	0.183861	1	-0.142395	-0.360231	0.563471	0.621194	-0.629797	-1.05624	0.959394	0.498216	-1.44485	-1.7946
A0A1W2P8C0;Q80UE4;Q80UE5	A0A1W2P8C0;Q80UE5;Q80UE4	A0A1W2P8C0_MOUSE;Q80UE4_MOUSE;Q80UE5_MOUSE	Epb41l2	Band 4.1-like protein 2 (Fragment)	-3.92909	-4.11501	-4.00188	-3.68266	-4.33095	-2.44241	-1.28791	-3.13492	-2.85017	-2.46391	-1.85036	-3.38843	-1.7597	-3.4938	-4.49144	-2.36421	-5.08357	-4.6992	-2.75813	-4.35875		structural molecule activity	cell part;cytoplasm;cytoskeleton;extrinsic to membrane;intracellular non-membrane-bounded organelle;intracellular organelle;intracellular part;membrane part;non-membrane-bounded organelle;organelle			0.890092	1	-1.13311	-1.52379	0.203359	0.827685	0.4109	0.460567	0.319175	1	0.492496	0.672543	1.09557	0.415006	1.55055	2.02566	0.0133093	0.989641	-0.0410479	-0.0366597
A0A1X7SB71	A0A1X7SB71	A0A1X7SB71_MOUSE	Cbll1	RING-type E3 ubiquitin transferase	-3.00955	-2.48458	-1.92083	-1.90437	-3.03474	-3.12098	-2.84534	-1.92878	-1.82669	-3.15112	-1.83328	-1.37069	-2.28617	-2.35258	-2.01894	-1.85335	-1.98953	-1.43601	-2.81445	-1.26236						0.480901	0.969087	0.402626	0.838336	0.409319	0.699504	0.462094	0.782172	0.188338	1	-0.267218	-0.415905	0.261568	0.801276	-0.432757	-0.569755	0.0834038	0.941087	-0.116329	-0.195962
A0A1Y7VIR0	A0A1Y7VIR0	A0A1Y7VIR0_MOUSE	Ppp2r5c	Serine/threonine-protein phosphatase 2A 56 kDa regulatory subunit gamma isoform (Fragment)	-2.03284	-2.42924	-2.02373	-2.10172	-2.48653	-2.33169	-2.09756	-2.00416	-2.02692	-2.21019	-2.21511	-2.48525	-2.71358	-2.8099	-2.10628	-2.82877	-2.53674	-2.74336	-1.58965	-1.97219						0.229844	0.966352	0.0831017	0.33827	0.225117	0.879445	0.0792467	0.330367	1.97656	1	0.518838	2.41926	0.0487187	0.965168	-0.0490031	-0.110146	0.414676	0.73873	-0.388862	-0.779384
A0A1Y7VK00	K7N5X2;Q91VL6;A0A1Y7VK00	A0A1Y7VK00_MOUSE	Zfp825	Zinc finger protein 825	-3.63726	-3.11184	-3.0657	-3.75921	-3.78283	-2.64524	-2.97408	-3.10977	-3.20983	-3.22413	-4.48908	-4.07124	-4.05345	-3.00014	-4.59667	-3.67536	-3.71726	-3.34798	-4.34705	-4.12303						0.390124	0.971655	-0.265525	-0.667104	0.509332	0.662801	-0.513036	-0.926465	0.0414524	1	0.0672639	0.103093	0.223633	0.830494	0.298341	0.480425	0.0457632	0.964528	-0.0570746	-0.108421
A0A1Y7VLG8	Q91WD4;A0A1Y7VLG8	A0A1Y7VLG8_MOUSE	AW209491	Expressed sequence AW209491 (Fragment)	-4.07846	-1.43185	-4.51985	-1.61678	-4.92504	-1.47491	-0.862859	-0.967628	-3.69864	-3.97634	-0.808518	-2.37375	-3.95654	-0.0700541	-0.457984	-3.4847	-2.64772	-2.11328	-3.93062	-2.30361						0.281925	0.976414	-0.854125	-0.628948	0.213735	0.809091	-0.770224	-0.50606	0.173437	1	-0.694383	-0.429627	0.0128534	0.990833	-0.0453328	-0.035822	0.212178	0.835042	0.585698	0.500215
A0A1Y7VLZ7;E9Q7E9	E9Q7E9;A0A1Y7VLZ7	A0A1Y7VLZ7_MOUSE;E9Q7E9_MOUSE	Pacs2	Phosphofurin acidic cluster sorting protein 2	-4.50268	-3.90573	-2.94212	-3.22017	-3.99646	-2.13778	-2.56586	-1.68084	-3.24795	-4.91705	-3.32196	-2.8547	-4.07625	-4.64304	-3.14741	-3.2627	-3.54011	-3.67848	-3.67015	-3.18163	autophagic vacuole assembly;cellular component assembly;cellular component assembly at cellular level;cellular component organization;cellular component organization at cellular level;cellular component organization or biogenesis;cellular component organization or biogenesis at cellular level;cellular localization;cellular macromolecule localization;cellular process;cellular protein localization;…		cell part;cytoplasmic part;endoplasmic reticulum;intracellular membrane-bounded organelle;intracellular organelle;intracellular part;membrane-bounded organelle;organelle	Completeproteome;Proteomicsidentification;Referenceproteome		0.861426	1	-1.04744	-1.47208	0.796665	0.564891	-1.23376	-1.45591	0.0126388	1	0.0290044	0.0337973	0.218332	0.830879	-0.318903	-0.476909	0.407387	0.789093	0.193346	0.641514
A0A1Y7VM45;E9QJV4	A0A1Y7VM45;E9QJV4	A0A1Y7VM45_MOUSE;E9QJV4_MOUSE	Prpf39	Pre-mRNA-processing factor 39 (Fragment)	0.570342	0.154874	-0.441804	-0.333577	0.690616	0.306588	-0.768377	-0.414219	-1.71012	-2.58263	-0.223727	-1.432	-1.60491	0.668078	0.445203	-0.0851059	0.115859	-0.404236	-1.02887	0.0845413	cellular macromolecule metabolic process;cellular metabolic process;cellular nitrogen compound metabolic process;cellular process;macromolecule metabolic process;metabolic process;mRNA metabolic process;mRNA processing;nitrogen compound metabolic process;nucleic acid metabolic process;nucleobase-containing compound metabolic process;primary metabolic process;RNA metabolic process;RNA processing		cell part;intracellular membrane-bounded organelle;intracellular organelle;intracellular part;membrane-bounded organelle;nucleus;organelle	Completeproteome;mRNAprocessing;Nucleus;Proteomicsidentification;Referenceproteome;Repeat		0.0285526	0.995475	0.0338068	0.0667927	1.04262	0.546501	-1.45914	-1.82978	0.288031	1	-0.715877	-0.64848	0.624932	0.573975	-1.05597	-1.2275	0.785135	0.560333	0.608174	1.32972
A0A1Y7VME9;E9Q9B7	E9Q9B7;A0A1Y7VMH7;A0A1Y7VME9	A0A1Y7VME9_MOUSE;E9Q9B7_MOUSE	Kidins220	Kinase D-interacting substrate 220	2.04243	2.29337	2.69765	2.48859	2.02798	1.88274	2.15847	2.14287	2.03154	2.42948	2.28941	1.99904	2.54395	1.57287	1.80131	1.68524	1.59548	1.90972	2.1802	1.53873	anatomical structure morphogenesis;biological regulation;cell part morphogenesis;cell projection morphogenesis;cell projection organization;cellular component morphogenesis;cellular component organization;cellular component organization at cellular level;cellular component organization or biogenesis;cellular component organization or biogenesis at cellular level;cellular developmental process;cel…	binding;enzyme regulator activity;kinase regulator activity;PDZ domain binding;protein binding;protein domain specific binding;protein kinase regulator activity	cell part;intracellular organelle part;intracellular part;membrane;nuclear part;nucleoplasm;organelle part	ANKrepeat;Completeproteome;Proteomicsidentification;Referenceproteome;Repeat		1.11395	1	0.327496	1.2916	0.767612	0.674146	0.197128	0.882802	0.279701	1	0.211519	0.523263	0.786258	0.583025	0.373926	1.17057	0.394116	0.797518	-0.182207	-0.617136
A0A1Y7VNR5	A0A1Y7VNR5	A0A1Y7VNR5_MOUSE	Ptprf	Receptor-type tyrosine-protein phosphatase F (Fragment)	-3.28169	-5.07245	-4.08058	-3.76395	-4.94956	-4.66614	-2.82207	-2.96832	-2.86162	-3.41673	-2.95155	-2.94579	-2.85819	-3.05218	-3.04271	-2.79161	-2.47954	-3.31009	-2.62097	-2.48526						0.108904	0.974822	-0.198144	-0.256486	0.520165	0.633376	0.774889	1.00195	0.276567	1	-0.124578	-0.443444	0.368392	0.768423	-0.27119	-0.664867	0.0382744	0.971945	0.0341573	0.084783
A0A1Y7VNZ0;Q99LF7	A0A1Y7VNZ0;Q99LF7	A0A1Y7VNZ0_MOUSE;Q99LF7_MOUSE	Dcaf4	DDB1 and CUL4-associated factor 4	-2.39493	-2.99311	-2.65244	-2.68071	-2.37403	-1.98306	-2.67575	-2.40975	-2.0646	-4.28732	-3.37636	-2.7669	-2.91327	-2.49836	-2.9692	-3.02745	-2.90833	-3.4715	-4.62029	-2.00327			cell part;CUL4 RING ubiquitin ligase complex;cullin-RING ubiquitin ligase complex;intracellular part;macromolecular complex;protein complex;ubiquitin ligase complex	Completeproteome;Proteomicsidentification;Referenceproteome;WDrepeat		0.853442	1	-0.319648	-1.10956	0.745783	0.579768	-0.882108	-1.3254	0.323002	1	-0.516578	-0.682895	0.0418576	0.9646	0.122262	0.11167	0.201734	0.84885	0.396692	0.46228
A0A1Y7VP67;E9Q2I4	E9Q2I4;A0A1Y7VP67	A0A1Y7VP67_MOUSE;E9Q2I4_MOUSE	Mideas	Mitotic deacetylase-associated SANT domain protein (Fragment)	-0.198734	-0.350047	-0.51697	-0.508948	-0.190797	-0.039752	-0.519427	-0.25191	-0.512882	-1.32606	-0.184399	0.33316	-0.0472255	-0.658593	-0.327473	0.372805	0.278347	-0.227684	0.124125	0.362556		binding;cation binding;chromatin binding;DNA binding;ion binding;metal ion binding;nucleic acid binding	cell part;intracellular organelle part;intracellular part;nuclear part;nucleoplasm;organelle part	Completeproteome;Nucleus;Proteomicsidentification;Referenceproteome		0.527276	0.974162	-0.143203	-0.635332	0.644706	0.619673	-0.423975	-1.04011	0.545901	1	-0.550227	-1.00842	0.935675	0.477845	-0.760779	-1.58439	0.025952	0.981959	0.0215605	0.0569749
A0A286YCB8	A0A286YCB8	A0A286YCB8_MOUSE	Camk2g	Calcium/calmodulin-dependent protein kinase type II subunit gamma (Fragment)	-1.00715	0.423151	0.57453	0.272423	-0.0751629	-0.627737	0.670847	-0.0839434	0.0773201	0.243739	0.333645	-0.732608	0.637145	-0.646318	-0.132531	-0.274061	-0.208342	-0.398315	0.347696	-0.477919						0.0755414	0.98807	0.0947378	0.172139	0.321545	0.771732	0.247234	0.586233	0.445354	1	0.465496	0.847553	0.652338	0.621129	0.394414	1.05612	0.0366702	0.973487	-0.0287986	-0.0786622
A0A286YCR9;A0A498WGM0	A0A494B9N4;A0A494B991;A0A286YCR9;A0A498WGM0;A0A494BB44	A0A286YCR9_MOUSE;A0A498WGM0_MOUSE	Syt7	Synaptotagmin-7	-0.211625	0.135338	0.0890188	0.140198	-0.634139	-0.276033	0.554516	0.572175	-0.286431	0.826988	0.581938	-0.297324	0.549574	-1.18394	0.133243	-0.201025	-0.626861	0.311676	-0.0338707	-0.381055					customCytoskeleton	0.0171332	1	-0.015897	-0.0383598	0.288594	0.777552	0.320035	0.575104	0.49467	1	0.684727	0.972909	0.447676	0.701569	0.408582	0.829533	0.264796	0.836966	-0.197131	-0.496215
A0A286YCS4;A0A286YCX2;A0A286YCX8;A0A286YD46;A0A286YDJ7;A0A286YDK8;D3Y272;D3Y273;E3UVT8;E3UVT9;F8VQC9;H6WZ45;H6WZF5;I1VGT4;I1VGT5;I1VGT6;J9RDH0;J9RV59	A0A286YDK8;A0A286YD46;E3UVT8;I1VGT4;A0A286YDJ7;D3Y272;F8VQC9;A0A286YCX2;A0A286YCS4;A0A286YCX8;J9RDH0;H6WZ45;I1VGT6;I1VGT5;D3Y273;J9RV59;H6WZF5;E3UVT9	A0A286YCS4_MOUSE;A0A286YCX2_MOUSE;A0A286YCX8_MOUSE;A0A286YD46_MOUSE;A0A286YDJ7_MOUSE;A0A286YDK8_MOUSE;D3Y272_MOUSE;D3Y273_MOUSE;E3UVT8_MOUSE;E3UVT9_MOUSE;F8VQC9_MOUSE;H6WZ45_MOUSE;H6WZF5_MOUSE;I1VGT4_MOUSE;I1VGT5_MOUSE;I1VGT6_MOUSE;J9RDH0_MOUSE;J9RV59_MOUSE	Slc4a7	Anion exchange protein	-4.6743	-3.95475	-3.98295	-3.35346	-1.87536	-2.80449	-3.82072	-1.84434	-3.14559	-4.71867	-3.04452	-4.70175	-3.27225	-2.8626	-4.25869	-3.28473	-2.80381	-1.40973	-3.72733	-3.8628	anatomical structure development;anatomical structure morphogenesis;anion transport;auditory receptor cell development;bicarbonate transport;biological regulation;camera-type eye photoreceptor cell differentiation;cation homeostasis;cation transport;cell death;cell development;cell differentiation;cellular cation homeostasis;cellular chemical homeostasis;cellular developmental process;cellular ho…	active transmembrane transporter activity;anion transmembrane transporter activity;anion:anion antiporter activity;anion:cation symporter activity;antiporter activity;bicarbonate transmembrane transporter activity;cation transmembrane transporter activity;inorganic anion exchanger activity;inorganic anion transmembrane transporter activity;inorganic cation transmembrane transporter activity;ion t…	apical plasma membrane;cell part;integral to membrane;integral to plasma membrane;intrinsic to membrane;intrinsic to plasma membrane;membrane;membrane part;plasma membrane;plasma membrane part	Completeproteome;Iontransport;Membrane;Proteomicsidentification;Referenceproteome;Transmembrane;Transmembranehelix;Transport		1.39141	0.865288	-1.40514	-2.19476	0.694158	0.587639	-1.05003	-1.28736	0.0101957	1	-0.0240588	-0.0274173	0.263676	0.789214	-0.636305	-0.59856	0.190229	0.857095	-0.449124	-0.44742
A0A286YCV9;E9Q4K7	A0A286YCV9;E9Q4K7	A0A286YCV9_MOUSE;E9Q4K7_MOUSE	Kif13b	Kinesin family member 13B	1.39667	1.36543	1.42176	1.0128	1.39512	1.57093	1.5284	1.16218	-3.00861	0.931418	1.30559	0.982728	1.28509	1.417	1.41475	1.26833	1.28383	0.630219	0.874039	1.12733	biological regulation;cellular component movement;cellular process;metabolic process;microtubule-based movement;microtubule-based process;regulation of anatomical structure morphogenesis;regulation of axonogenesis;regulation of biological process;regulation of cell development;regulation of cell differentiation;regulation of cell morphogenesis;regulation of cell morphogenesis involved in differen…	14-3-3 protein binding;adenyl nucleotide binding;adenyl ribonucleotide binding;ATP binding;ATPase activity;binding;catalytic activity;enzyme binding;hydrolase activity;hydrolase activity, acting on acid anhydrides;hydrolase activity, acting on acid anhydrides, in phosphorus-containing anhydrides;kinase binding;microtubule motor activity;motor activity;nucleoside-triphosphatase activity;nucleotide…	axon;cell part;cell projection;cytoplasm;cytoskeletal part;intracellular organelle part;intracellular part;kinesin complex;macromolecular complex;microtubule;microtubule associated complex;neuron projection;organelle part;protein complex	ATP-binding;Completeproteome;Microtubule;Motorprotein;Nucleotide-binding;Proteomicsidentification;Referenceproteome		0.376117	0.967143	-0.114995	-0.493444	0.679694	0.58043	-1.67136	-1.32684	0.463244	1	-1.48547	-0.999703	0.337751	0.730644	-1.1344	-0.76268	1.37746	0.489211	0.445111	1.77449
A0A286YCX6	A0A286YCE0;E9PY51;A0A286YCX6	A0A286YCX6_MOUSE	Trappc8	Trafficking protein particle complex 8	0.631001	0.950228	0.212307	0.577081	0.487171	0.945518	0.365561	0.512929	0.041625	0.288909	0.770771	0.193349	-0.136987	0.874946	0.606649	0.477148	0.461224	0.62059	0.0648708	0.592136						0.0257645	0.996887	0.0148594	0.0499886	0.388905	0.753578	-0.210693	-0.631599	0.0531893	1	0.0566656	0.121373	0.0736054	0.952906	-0.0587643	-0.154585	0.182068	0.907109	0.0891411	0.311181
A0A286YCY3	A0A286YCY3	A0A286YCY3_MOUSE	Kif20b	Kinesin-like protein KIF20B (Fragment)	-3.37523	-5.15305	-4.30577	-4.04885	-4.63827	-5.03309	-3.45715	-4.6417	-3.93568	-5.03251	-4.29961	-5.08121	-4.04959	-3.05703	-3.09178	-2.95199	-3.50205	-4.46682	-2.42412	-2.59871						0.171485	0.971033	0.22183	0.368767	0.0137569	0.98546	0.0199533	0.0340681	0.208819	1	-0.359992	-0.469062	0.798244	0.491992	-1.25938	-1.51919	0.00913805	0.992537	-0.0187217	-0.0241801
A0A286YD34	A0A286YD34	A0A286YD34_MOUSE	Sorbs1	Sorbin and SH3 domain-containing protein 1 (Fragment)	-2.47572	-3.30673	-2.67104	-2.7597	-3.17046	-2.78066	-2.73266	-3.21179	-3.42572	-2.95885	-3.33925	-2.95467	-2.23471	-3.26254	-2.60839	-3.085	-2.86921	-3.03785	-3.29704	-2.64932						0.333592	0.967968	0.170595	0.536262	0.654922	0.665386	-0.26738	-0.917431	0.558547	1	-0.423964	-0.971004	0.448196	0.742301	-0.246534	-0.732378	0.237061	0.867681	0.140535	0.421693
A0A286YDA2	A0A286YDA2	A0A286YDA2_MOUSE	Nolc1	Nucleolar and coiled-body phosphoprotein 1	-6.27443	-4.09682	-4.79054	-3.6265	-4.06978	-4.97346	-3.71014	-5.45458	-3.10229	-4.58641	-4.07505	-4.47215	-4.48367	-3.92888	-4.51671	-3.6568	-3.05912	-3.76043	-4.39337	-4.17549						0.073964	0.985703	-0.145081	-0.18059	0.468285	0.670125	0.630742	0.90299	0.325095	1	0.373648	0.653007	0.148313	0.893875	0.188517	0.328877	0.32509	0.78876	0.365556	0.650482
A0A286YDI8	A0A286YDI8;G3X972	A0A286YDI8_MOUSE	Sec24c	Sec24-related gene family, member C (S. cerevisiae)	1.39548	1.58061	1.39539	1.3754	1.50269	1.76343	1.31282	1.37345	1.06172	1.01276	1.45314	1.26192	0.94102	1.53421	1.2464	1.71234	1.59905	2.10187	1.78822	2.07088						0.18067	0.975588	-0.0513785	-0.243539	0.924932	0.591001	-0.312224	-1.17346	0.114809	1	-0.0698444	-0.217636	2.04156	0.317006	-0.811119	-2.98872	1.27438	0.500424	-0.46773	-1.71855
A0A286YDK9;A0A286YDL6;A0A2I3BQP6	A0A2I3BQP6;A0A286YDL6;A0A286YDK9	A0A286YDK9_MOUSE;A0A286YDL6_MOUSE;A0A2I3BQP6_MOUSE	Camk2g	Calcium/calmodulin-dependent protein kinase type II subunit gamma (Fragment)	0.0937924	0.678536	1.29656	1.47388	-0.29125	0.596953	1.21404	0.818501	0.787475	0.886182	0.864265	0.510712	0.627274	-0.376779	0.57487	1.39428	1.33613	0.553596	1.17558	0.953465						0.278979	0.969691	0.301132	0.550023	0.284159	0.788694	0.261414	0.5471	0.865039	1	0.592238	1.41529	0.0933608	0.947305	-0.0482411	-0.16961	0.257505	0.838444	0.207545	0.493417
A0A286YDS9;E9QAE4	E9QAE4;A0A286YDS9	A0A286YDS9_MOUSE;E9QAE4_MOUSE	Nsd1	Histone-lysine N-methyltransferase, H3 lysine-36-specific	0.652864	0.228239	0.440887	0.323742	0.00497818	0.258748	0.542466	0.798851	0.571348	0.379395	0.809591	1.11433	0.893131	0.67732	0.899596	1.21915	1.23789	1.10386	1.06587	1.33692	biological regulation;positive regulation of biological process;positive regulation of biosynthetic process;positive regulation of cellular biosynthetic process;positive regulation of cellular metabolic process;positive regulation of cellular process;positive regulation of gene expression;positive regulation of macromolecule biosynthetic process;positive regulation of macromolecule metabolic proc…	binding;catalytic activity;cation binding;histone methyltransferase activity;histone-lysine N-methyltransferase activity;ion binding;lysine N-methyltransferase activity;metal ion binding;methyltransferase activity;N-methyltransferase activity;protein binding transcription factor activity;protein methyltransferase activity;protein-lysine N-methyltransferase activity;S-adenosylmethionine-dependent …	cell part;intracellular non-membrane-bounded organelle;intracellular organelle;intracellular organelle part;intracellular part;non-membrane-bounded organelle;nuclear part;nucleolus;organelle;organelle part	Completeproteome;Metal-binding;Methyltransferase;Nucleus;Proteomicsidentification;Referenceproteome;S-adenosyl-L-methionine;Transferase;Zinc;Zinc-finger		0.0176981	1	0.0101721	0.034495	0.342849	0.78064	0.185517	0.564423	0.804068	1	-0.308148	-1.11167	1.74373	0.36764	-0.582103	-2.32343	0.132743	0.938772	-0.0500032	-0.209507
A0A286YDU3	A0A286YDU3	A0A286YDU3_MOUSE	Ap3s1	AP complex subunit sigma	-0.343806	-0.738154	-0.422808	-0.489287	-0.458283	-0.372152	-0.362667	-0.17667	-0.699088	-1.41624	1.74975	-4.03301	-3.37809	-0.937374	1.11722	1.60201	1.86297	0.83357	-2.06035	-3.86472						0.736369	0.966449	-0.15607	-0.765687	0.0996247	0.911651	0.220587	0.243757	0.92528	1	2.66097	1.84305	0.398913	0.675039	1.57531	0.88968	1.09412	0.475618	3.22456	2.17038
A0A2I3BPN6	A0A2I3BPN6	A0A2I3BPN6_MOUSE	Taf4	TATA-box-binding protein-associated factor 4	-4.06739	-4.3407	-4.36787	-3.33343	-3.32679	-2.81957	-3.20018	-2.69468	-2.83156	-1.94855	-3.60315	-2.84294	-3.69517	-3.99323	-2.84444	-2.02691	-2.4027	-2.60291	-2.33284	-2.3752						1.93297	0.760882	-1.01704	-2.64692	0.191888	0.851063	0.215882	0.401393	0.535854	1	0.716021	1.03876	0.299062	0.786011	-0.357439	-0.610691	0.0162718	0.990163	0.0122984	0.0350684
A0A2I3BPQ5	A0A2I3BPQ5	A0A2I3BPQ5_MOUSE	Zc3h13	Zinc finger CCCH domain-containing protein 13	-4.07637	-2.42137	-2.30607	-1.7328	-5.74725	-2.31198	-1.77678	-2.04219	-2.17228	-1.98352	-2.05831	-1.39948	-2.17545	-2.4812	-2.2976	-1.36274	-1.6529	-2.68707	-1.47772	-1.86981						0.117845	0.969152	0.335393	0.289202	0.343984	0.712446	0.898181	0.745939	0.0556533	1	-0.0526586	-0.123439	0.0573944	0.958226	-0.0598337	-0.129952	0.206197	0.862482	0.240456	0.436557
A0A2I3BQ50;A0A2I3BQH8;A0A2I3BRB9;Z4YM84	Z4YM84;A0A2I3BRB9;A0A2I3BQ50;A0A2I3BQH8	A0A2I3BQ50_MOUSE;A0A2I3BQH8_MOUSE;A0A2I3BRB9_MOUSE;Z4YM84_MOUSE	Acbd5	Acyl-CoA-binding domain-containing protein 5	-3.56685	-2.47222	-2.39911	-2.07158	-3.21582	-2.84099	-2.43079	-2.55401	-2.06691	-2.83097	-1.0852	-2.41015	-2.15123	-2.52071	-2.59627	-2.79012	-2.2472	-2.19001	-1.8282	-1.99003	autophagy;catabolic process;cellular catabolic process;cellular component organization;cellular component organization at cellular level;cellular component organization or biogenesis;cellular component organization or biogenesis at cellular level;cellular metabolic process;cellular process;metabolic process;organelle organization;peroxisome degradation;peroxisome organization	binding;carboxylic acid binding;coenzyme binding;cofactor binding;fatty acid binding;fatty-acyl-CoA binding;lipid binding;monocarboxylic acid binding	cell part;cytoplasmic part;intracellular membrane-bounded organelle;intracellular organelle;intracellular organelle part;intracellular part;membrane;membrane-bounded organelle;microbody;nuclear part;nucleoplasm;nucleus;organelle;organelle part;peroxisome	Completeproteome;Proteomicsidentification;Referenceproteome		0.13616	0.970306	0.132957	0.283564	0.784165	0.579931	0.766036	1.34291	0.285929	1	0.366334	0.593742	0.00532463	0.995992	0.00838391	0.0136105	1.33275	0.492673	-0.541782	-1.86682
A0A2I3BQI8	A0A2I3BQI8	A0A2I3BQI8_MOUSE	Zfp219	Zinc finger protein 219 (Fragment)	0.570987	0.544302	0.968977	0.784963	-0.181629	-0.0848417	0.83889	-0.0176306	0.495796	1.18428	0.423596	-0.00632715	1.05401	-0.574874	-0.406219	-0.295427	-0.718028	-0.190357	0.54448	-0.212226						1.19014	0.980437	0.57861	1.62523	0.7855	0.586775	0.562526	1.26425	0.434964	1	0.543622	0.855635	0.876717	0.509023	0.653924	1.46199	0.868031	0.55584	-0.520524	-1.37341
A0A2I3BQS6	A0A2I3BQS6	A0A2I3BQS6_MOUSE	Ubr5	E3 ubiquitin-protein ligase UBR5	-0.171532	-0.637982	-0.107663	-0.712473	-0.377284	0.131491	-0.51136	-0.648474	-0.564809	-0.58278	-0.0998683	-0.652177	-0.640324	-0.216436	-0.872856	-0.576421	-0.746842	-1.22464	-1.03416	-0.834122						0.088109	0.988007	-0.0560057	-0.169287	0.0969714	0.931532	-0.0644122	-0.188925	0.15254	1	0.0871603	0.278149	1.46969	0.410311	0.615153	2.09129	0.988879	0.587336	0.298932	1.23662
A0A2I3BR72;Q19AB2	Q19AB2;A0A2I3BR72	A0A2I3BR72_MOUSE;Q19AB2_MOUSE	Robo2	Roundabout homolog 2	0.0245557	0.113294	-0.70268	-0.684677	-0.441911	-1.03412	-0.177402	-0.247534	0.0917244	-0.374849	-0.521513	0.134464	-0.270696	0.0174313	-0.238214	-0.0843067	-0.50961	0.263785	0.0889359	-0.015749	anatomical structure development;apoptosis;apoptosis involved in luteolysis;axon guidance;biological adhesion;biological regulation;brain development;cell adhesion;cell death;cell-cell adhesion;cellular process;cellular process involved in reproduction;cellular response to chemical stimulus;cellular response to endogenous stimulus;cellular response to hormone stimulus;cellular response to organic…	binding;identical protein binding;protein binding	axolemma;axon part;cell part;cell projection membrane;cell projection part;cell surface;extracellular membrane-bounded organelle;extracellular organelle;extracellular region part;extracellular vesicular exosome;leading edge membrane;membrane part;membrane-bounded organelle;membrane-bounded vesicle;neuron projection membrane;organelle;plasma membrane part;vesicle	Completeproteome;Proteomicsidentification;Referenceproteome;Repeat		0.221815	0.96807	0.162864	0.412998	0.310772	0.78878	0.207028	0.54871	0.445352	1	-0.228612	-0.713029	0.876865	0.565926	-0.380537	-1.25979	1.23113	0.516188	-0.389701	-1.56709
A0A2I3BR81	A0A2I3BPH8;A0A2I3BR81;A0A2I3BRL0	A0A2I3BR81_MOUSE	Nt5dc2	5'-nucleotidase domain-containing 2	4.43393	4.45419	4.47026	4.62006	4.6862	4.50686	4.42963	4.46497	4.33513	4.2194	4.25297	4.53492	4.09249	4.31214	4.36417	4.09937	3.99576	3.81835	4.02705	3.82989						0.146243	0.990388	-0.0273061	-0.159612	1.73793	0.565617	-0.252752	-1.45837	0.121488	1	-0.0440211	-0.189528	2.11598	0.39817	0.377401	2.14494	0.948592	0.61576	0.261338	1.14165
A0A2R8VHF1;A0A2R8VKG2;D3YZ21;F6ZGR6	F6ZGR6;A0A2R8VHF1;A0A2R8VKG2;D3YZ21	A0A2R8VHF1_MOUSE;A0A2R8VKG2_MOUSE;D3YZ21_MOUSE;F6ZGR6_MOUSE	D430041D05Rik	RIKEN cDNA D430041D05 gene	-0.426509	-0.175339	0.0437002	0.0124149	-0.758692	-0.262552	0.668798	0.202786	0.112811	0.473945	-0.0050931	-0.191534	0.255359	-1.11511	-0.0406823	-0.387348	-0.0794954	0.0703182	0.5752	0.0235863				Completeproteome;Referenceproteome		0.112992	0.978261	-0.0990186	-0.232976	0.243021	0.820134	0.231302	0.479701	0.564116	1	0.544316	1.02997	0.0436308	0.97183	-0.0291473	-0.0888819	0.878618	0.573268	-0.39221	-1.27392
A0A2R8VHN2;A0A2R8VI07;A0A2R8VK72;H3BJI7;Q5I0W6;Q76I24;Q76I26;Q8C6B0;Q9D7S5	A0A2R8VK72;Q76I26;Q8C6B0;Q76I24;A0A2R8VHN2;Q5I0W6;Q9D7S5;A0A2R8VI07;H3BJI7	A0A2R8VHN2_MOUSE;A0A2R8VI07_MOUSE;A0A2R8VK72_MOUSE;H3BJI7_MOUSE;Q5I0W6_MOUSE;Q76I24_MOUSE;Q76I26_MOUSE;Q8C6B0_MOUSE;Q9D7S5_MOUSE	Methig1;Mettl7a1;Mettl7a2	Methyltransferase-like 7A1 (Fragment)	-4.85648	-3.72021	-3.44955	-3.4324	-3.21696	-4.19361	-3.45107	-4.09339	-3.43226	-3.77619	-3.38536	-3.54328	-3.26987	-3.89495	-2.77557	-3.96451	-2.36186	-3.51964	-3.70247	-4.28441	cellular metabolic process;cellular process;metabolic process;methylation;one-carbon metabolic process;small molecule metabolic process	catalytic activity;methyltransferase activity;S-adenosylmethionine-dependent methyltransferase activity;transferase activity;transferase activity, transferring one-carbon groups	cell part;cytoplasm;extracellular membrane-bounded organelle;extracellular organelle;extracellular region part;extracellular vesicular exosome;integral to membrane;intracellular part;intrinsic to membrane;membrane part;membrane-bounded organelle;membrane-bounded vesicle;organelle;vesicle	Completeproteome;Membrane;Methyltransferase;Proteomicsidentification;Referenceproteome;Transferase;Transmembrane;Transmembranehelix		0.112928	0.975528	-0.125901	-0.245198	0.282448	0.803867	0.207488	0.516878	0.0603383	1	0.038095	0.119464	0.509741	0.695815	0.304235	0.841756	0.684144	0.574726	0.801526	1.26659
A0A2R8VHP3	Q6IFZ8;A0A2R8VHP3	A0A2R8VHP3_MOUSE	Gm5478	Predicted pseudogene 5478	-3.21228	-0.290063	-3.32896	-1.51707	-3.11944	1.39654	-0.19031	-3.93689	-2.34143	-3.13117	-4.65186	-2.98223	4.00753	-3.09033	-2.76077	0.479763	-1.2516	-1.85502	0.06668	-3.1652						0.167182	0.968039	-0.624564	-0.404499	0.552134	0.598704	-1.91229	-1.13774	0.477034	1	-2.68648	-1.05598	0.676149	0.529127	-1.72364	-1.37036	0.131403	0.901215	0.473648	0.33224
A0A2R8VHV1	A0A2R8VHV1	A0A2R8VHV1_MOUSE	Phf20l1	PHD finger protein 20-like protein 1	0.757562	-0.407865	0.668922	1.05333	0.178303	0.207118	0.781661	0.884734	0.526623	-0.191911	-0.143262	1.20279	0.799132	0.71273	-0.0580068	0.706766	0.824323	0.234823	0.485729	0.986677						0.00454918	0.99984	0.00503254	0.0107149	0.729281	0.597962	-0.449137	-1.14136	1.41557	1	-0.841068	-2.23282	0.72166	0.575711	-0.50526	-1.20216	0.0776275	0.9476	-0.0780492	-0.171894
A0A2R8VHW4	A0A2R8VHW4	A0A2R8VHW4_MOUSE	Brd4	Bromodomain-containing protein 4 (Fragment)	-2.70329	-1.3092	-2.82297	-2.45545	-2.16683	-2.81083	-2.45246	-1.69975	-1.28229	-1.79838	-1.96133	-1.56316	-1.04109	-2.26201	-1.87055	-2.33529	-2.60711	-0.965485	-1.74982	-2.1902						0.0331674	0.995185	-0.0402641	-0.0776668	0.905152	0.564566	0.6018	1.41185	0.0491756	1	-0.0585774	-0.115167	0.0373985	0.971688	-0.0454968	-0.0887717	0.6932	0.588552	-0.635815	-1.22801
A0A2R8VI15;A0A2R8VI25	A0A2R8VI15;A0A2R8VI25	A0A2R8VI15_MOUSE;A0A2R8VI25_MOUSE	Pcbp2	Poly(rC)-binding protein 2 (Fragment)	-1.44684	-2.27942	-3.15319	-3.96579	-1.93106	-1.78115	-2.90533	-2.24059	-3.78945	-3.5251	-2.05213	-3.88765	-2.56864	-1.47464	-2.11862	-2.41103	-1.92441	-3.58162	-2.91733	-2.36662						0.358138	0.972228	-0.496776	-0.711062	0.813722	0.565292	-0.907693	-1.41845	0.210144	1	-0.478583	-0.48713	0.0924204	0.930003	-0.167039	-0.224341	0.99562	0.505689	0.803832	1.67937
A0A338P6I9	A0A338P6I9	A0A338P6I9_MOUSE		Uncharacterized protein	-2.45929	-2.61091	-2.22028	-2.41821	-2.91378	-2.10027	-2.6013	-2.81846	-2.52821	-2.39617	-2.44635	-3.09783	-3.22608	-1.16887	-1.55676	-2.12548	-2.71351	-1.5947	-2.43394	-2.35702						0.401708	0.977455	0.18128	0.607103	0.286899	0.820765	0.151542	0.477691	0.0203357	1	0.0406842	0.0530776	0.535045	0.677003	-0.328356	-0.886014	0.00256523	0.997745	-0.00336154	-0.00636548
A0A338P6J6;A0A338P6W3;F6ZS17;G5E8T2	G5E8T2;F6ZS17;A0A338P6W3;A0A338P6J6	A0A338P6J6_MOUSE;A0A338P6W3_MOUSE;F6ZS17_MOUSE;G5E8T2_MOUSE	Ttc3	E3 ubiquitin-protein ligase TTC3 (Fragment)	-1.61627	-2.06285	-1.96145	-2.70822	-1.99074	-1.56779	-1.80266	-1.43606	-1.78725	-2.28794	-1.50928	-2.36093	-1.91705	-1.76007	-1.87226	-2.04757	-1.78547	-2.35092	-2.15222	-2.08896	biological regulation;catabolic process;cellular catabolic process;cellular macromolecule catabolic process;cellular macromolecule metabolic process;cellular metabolic process;cellular process;cellular protein metabolic process;macromolecule catabolic process;macromolecule metabolic process;macromolecule modification;metabolic process;modification-dependent macromolecule catabolic process;modific…	acid-amino acid ligase activity;binding;catalytic activity;cation binding;ion binding;ligase activity;ligase activity, forming carbon-nitrogen bonds;metal ion binding;small conjugating protein ligase activity;transition metal ion binding;ubiquitin-protein ligase activity;zinc ion binding	cell part;cytoplasmic part;intracellular membrane-bounded organelle;intracellular organelle;intracellular organelle part;intracellular part;membrane-bounded organelle;mitochondrion;nuclear part;nucleoplasm;nucleus;organelle;organelle part;vacuole	Completeproteome;Metal-binding;Proteomicsidentification;Referenceproteome;Repeat;TPRrepeat;Zinc;Zinc-finger		0.732515	1	-0.387883	-1.07993	0.276414	0.821296	-0.162177	-0.477021	0.200658	1	0.151192	0.387371	0.627041	0.636976	0.335876	0.984671	1.2576	0.544814	0.295597	1.40547
A0A338P6K9;A2BIE1	A2BIE1;A0A338P6K9	A0A338P6K9_MOUSE;A2BIE1_MOUSE	Qser1	Glutamine and serine-rich 1	-3.57182	-5.3243	-4.61769	-3.15941	-3.82758	-0.310905	-0.660454	-0.527463	-3.05127	-2.53356	-0.737751	-0.0334897	-0.235593	-0.764518	-1.02793	0.100377	0.127979	0.531556	0.15264	0.0784845				Completeproteome;Proteomicsidentification;Referenceproteome		1.57785	0.763164	-2.83671	-2.6522	0.276161	0.757471	-0.775927	-0.621207	1.12942	1	-1.76299	-2.11364	1.5253	0.316659	-2.36175	-2.89819	0.570711	0.640783	-0.520752	-1.02953
A0A338P6Q3	A0A338P6Q3	A0A338P6Q3_MOUSE	A630089N07Rik	RIKEN cDNA A630089N07 gene (Fragment)	-2.26628	-2.46817	-2.19418	-1.61732	-4.61109	-1.86847	-1.90764	-1.31654	-2.62556	-2.35859	-2.38692	-1.72696	-1.50041	-2.37033	-3.36126	-1.86651	-3.19956	-2.7977	-2.64035	-1.91157						0.1442	0.96661	0.289447	0.335423	0.0118135	0.986704	-0.0310895	-0.0317447	1.01258	1	-0.591123	-1.58069	0.00822196	0.99496	-0.00714699	-0.0185258	0.262046	0.820246	-0.359235	-0.555546
A0A338P6R3;E9Q6A0	E9Q6A0;A0A338P6R3	A0A338P6R3_MOUSE;E9Q6A0_MOUSE	Robo2	Roundabout homolog 2 (Fragment)	-4.35041	-3.35114	-2.96535	-3.82618	-4.29522	-4.19081	-2.85436	-2.48193	-2.09292	-2.90195	-2.56079	-2.08789	-2.3697	-2.88978	-2.09685	-2.4933	-2.03504	-1.94567	-1.66235	-1.89715	anatomical structure development;axon guidance;biological adhesion;biological regulation;cell adhesion;cell-cell adhesion;cellular process;chemotaxis;developmental process;homophilic cell adhesion;kidney development;locomotion;metanephros development;negative regulation of behavior;negative regulation of biological process;negative regulation of chemotaxis;negative regulation of locomotion;negati…	binding;identical protein binding;protein binding	axolemma;axon part;cell part;cell projection membrane;cell projection part;cell surface;extracellular membrane-bounded organelle;extracellular organelle;extracellular region part;extracellular vesicular exosome;leading edge membrane;membrane part;membrane-bounded organelle;membrane-bounded vesicle;neuron projection membrane;organelle;plasma membrane part;vesicle	Completeproteome;Proteomicsidentification;Referenceproteome;Repeat		0.113055	0.973574	-0.16769	-0.257929	0.776754	0.572488	0.937026	1.37766	0.073389	1	-0.0694283	-0.160754	1.28071	0.424447	-0.6835	-1.95127	1.04316	0.545945	-0.373344	-1.39246
A0A338P6W1	A0A338P6W1	A0A338P6W1_MOUSE	Rbbp6	E3 ubiquitin-protein ligase RBBP6 (Fragment)	-0.151423	-0.505968	-0.516093	-0.7737	-0.725167	-0.646353	-0.230016	0.0849056	-0.0512629	-0.706274	-0.169549	0.978375	0.41784	-0.107289	0.237504	0.390339	0.499063	0.889644	0.928802	1.27715						0.184574	0.965625	-0.107638	-0.327998	0.0903084	0.933112	0.0701291	0.184508	0.926254	1	-0.73867	-1.5628	2.32326	0.292	-1.34089	-3.9885	1.97782	0.588037	-0.656229	-2.68231
A0A338P7C9	A0A338P7C9;Q3U3W2	A0A338P7C9_MOUSE	Tmem181a	Transmembrane protein 181A	-2.8995	-0.0157676	-4.66159	-0.917167	-1.46642	-0.738071	-1.50388	-1.38095	-1.348	-1.2997	-1.24461	-1.43411	-1.14772	-0.932069	-0.691201	-1.25851	-1.65923	-0.924271	-1.65981	-1.40391						0.346642	0.968397	-0.851175	-0.737602	0.0403237	0.967535	-0.0251041	-0.0798571	0.353251	1	-0.126134	-0.507697	0.050329	0.969641	0.0318955	0.100414	0.131236	0.918992	0.126351	0.278288
A0A3B2W7J8	A0A3B2W7J8	A0A3B2W7J8_MOUSE	Plec	Plectin (Fragment)	-3.7589	-3.7781	-2.63431	-3.34306	-4.29846	-2.57559	-4.90987	-4.42303	-3.31299	-4.32244	-3.9891	-4.68837	-5.1735	-3.28603	-4.75264	-2.62254	-2.86298	-3.25035	-3.701	-3.68822						0.542959	0.979349	0.673147	0.996603	0.098552	0.914239	0.176896	0.235249	0.32666	1	0.507793	0.687059	0.421945	0.731133	-0.328319	-0.760266	0.0677203	0.947843	0.133802	0.169446
A0A3B2WBC6	A0A3B2WBC6	A0A3B2WBC6_MOUSE	Polr2m	DNA-directed RNA polymerase II subunit GRINL1A	-3.46998	-2.60739	-2.85327	-3.90757	-3.85575	-4.64518	-4.24384	-3.4934	-3.14209	-3.01481	-1.47984	-3.57229	-2.87654	-4.42812	-1.37334	-1.5929	-1.66773	-2.50622	-0.492002	-1.15647						1.1571	0.926206	0.849986	1.75065	1.4363	0.590498	1.51396	2.38523	0.706699	1	1.08007	1.35416	0.658796	0.55896	-1.16069	-1.29286	0.0953315	0.932111	-0.15976	-0.228518
A0A3B2WCD2	A0A3B2WCD2	A0A3B2WCD2_MOUSE	Lmtk3	Serine/threonine-protein kinase LMTK3	0.915212	0.806057	1.73401	1.66691	0.441803	0.0548944	1.42588	1.00011	1.01806	1.25676	0.617243	1.01856	1.28006	-0.22554	0.466893	0.0530844	0.0092907	0.839637	0.631539	0.429508						0.685025	1	0.549875	1.12605	0.239686	0.821771	0.233351	0.476053	0.211505	1	0.272995	0.454587	0.67961	0.625504	0.330461	1.02955	1.1447	0.50899	-0.457139	-1.58836
A0A3B2WCN9	A0A3B2WCN9	A0A3B2WCN9_MOUSE	Tjp2	Tight junction protein ZO-2	-3.23575	-1.6601	-1.3237	-1.13322	-2.32546	-2.74824	-2.70546	-2.02154	-0.531015	-1.08406	-1.12761	-1.46781	-1.22112	-3.35818	-1.95271	-1.53177	-1.55267	-1.6267	-0.833971	-1.63974						0.562411	0.976633	0.611983	1.00613	2.71182	0.442933	1.53595	4.27962	0.717585	1	1.10147	1.37378	0.619311	0.621537	0.452575	1.05637	0.448384	0.738051	-0.312246	-0.781429
A0A3Q4EH62;A0A3Q4EI31;A0A3Q4EI43;A0A3Q4L2W7;A0A3Q4L2X7;A0A3Q4L309	Q99KU6;A0A3Q4EI31;A0A3Q4L2X7;A0A3Q4L2W7;A0A3Q4EH62;A0A3Q4L309;A0A3Q4EI43	A0A3Q4EH62_MOUSE;A0A3Q4EI31_MOUSE;A0A3Q4EI43_MOUSE;A0A3Q4L2W7_MOUSE;A0A3Q4L2X7_MOUSE;A0A3Q4L309_MOUSE	BC004004	cDNA sequence BC004004	-3.61124	-0.962037	-3.83353	-1.42568	-3.85781	-0.795105	-1.16072	-1.5905	-1.19225	-4.09928	-1.66072	-3.4213	-3.89148	-0.925936	-1.44468	-4.02567	-1.81592	-2.71952	-4.14771	-1.13614						0.24463	0.969753	-0.60709	-0.547518	0.16003	0.856424	-0.466383	-0.385474	0.121539	1	0.428824	0.308959	0.100436	0.919879	0.350374	0.259075	0.0705568	0.943481	0.239034	0.185942
A0A3Q4L2W4	A0A3Q4L2W4	A0A3Q4L2W4_MOUSE	Gata6	Transcription factor GATA-6 (Fragment)	-0.667359	-0.596366	-0.490845	-0.282228	-0.856045	-0.555015	-0.981866	-0.877789	-3.04567	-0.848824	-0.217535	-0.914654	-4.68935	-0.52149	-0.348681	-0.184018	0.175113	0.409187	-0.166677	-3.68502						1.32117	0.993795	0.308479	1.3751	0.318594	0.740602	-0.552997	-0.670081	0.159239	1	0.671155	0.399239	0.0497359	0.958015	-0.223174	-0.136071	0.328215	0.75175	1.02831	0.740368
A0A494B991;A0A494B9N4;A0A494BB44	A0A494B9N4;A0A494B991;A0A494BB44	A0A494B991_MOUSE;A0A494B9N4_MOUSE;A0A494BB44_MOUSE	Syt7	Synaptotagmin-7	-2.46171	-2.23966	-2.17064	-5.34075	-2.47523	-2.66122	-1.70083	-1.69038	-1.33829	-1.33212	-0.991026	-2.39288	-1.43479	-2.61788	-3.6188	-2.6653	-2.82716	-2.20106	-3.57643	-4.71308					customCytoskeleton	0.527583	0.980225	-0.921274	-1.01647	1.46163	0.5367	0.911438	2.18911	1.14718	1	0.928038	1.93164	1.43937	0.336687	2.27638	2.72537	0.229921	0.829794	0.459768	0.520265
A0A494B9V8	A0A494BBC8;E9QAB6;A0A494B9V8	A0A494B9V8_MOUSE	Ptar1	Protein prenyltransferase alpha subunit repeat-containing 1	-0.817798	-1.30078	-1.43604	-1.11721	-1.32162	-0.780826	-0.775037	-0.802707	-1.07693	-1.49777	-0.819229	-1.09876	-1.39299	-0.802309	-0.908552	-1.14818	-0.982168	-1.24257	-0.879216	-1.321						0.622891	0.969943	-0.247911	-0.856855	0.399181	0.749512	-0.211264	-0.641848	0.0434944	1	-0.033291	-0.0921886	0.0226606	0.986438	0.0162883	0.0478987	0.366754	0.82797	0.134632	0.531232
A0A494B9X9;G3UW94	G3UW94;A0A494B9X9	A0A494B9X9_MOUSE;G3UW94_MOUSE	U2af1	Splicing factor U2AF 35 kDa subunit	-3.79019	-2.97001	-3.1265	-3.02544	-3.35997	-3.93938	-3.56928	-2.78897	-2.66148	-1.69898	-3.35574	-2.01183	-2.53465	-4.4368	-2.7046	-2.8517	-4.12121	-3.91298	-3.86213	-2.99978		binding;cation binding;ion binding;metal ion binding;nucleic acid binding;nucleotide binding;protein binding;protein domain specific binding;RNA binding;RS domain binding	cell part;intracellular membrane-bounded organelle;intracellular organelle;intracellular part;membrane-bounded organelle;nucleus;organelle	Completeproteome;Metal-binding;Proteomicsidentification;Referenceproteome;Zinc;Zinc-finger		0.247555	0.968919	0.186362	0.4584	0.830254	0.565572	0.842332	1.42192	0.182986	1	0.422362	0.431176	0.838234	0.487767	1.01956	1.53461	0.272249	0.815406	0.365789	0.572863
A0A494BB10	A0A494BB10	A0A494BB10_MOUSE	Gm50478	Predicted gene, 50478	-2.27278	-1.67556	-2.0051	-1.81891	-2.7827	-1.85888	-2.94466	-1.82888	-3.31906	-3.28913	-2.30666	-4.55347	-3.66287	-2.9537	-2.72372	-2.7078	-3.54864	-4.85367	-3.22227	-3.69515						0.60066	0.982227	0.410694	0.970569	0.645873	0.601542	-0.617833	-1.12825	0.589047	1	0.751731	1.12213	0.74333	0.522622	0.952081	1.38432	0.766723	0.541987	0.930306	1.41272
A0A494BBE3;G3X8R0	A0A494BBE3;G3X8R0	A0A494BBE3_MOUSE;G3X8R0_MOUSE	Reep5	Receptor expression-enhancing protein 5 (Fragment)	-2.10848	-2.35247	-1.1544	-1.89011	-4.16078	-2.33642	-1.08756	-1.02549	-1.97643	-0.505813	-1.52199	-2.87636	-1.84982	-0.962081	-0.993414	-2.19136	-1.71565	-0.520636	-2.32182	-1.64727			cell part;extracellular membrane-bounded organelle;extracellular organelle;extracellular region part;extracellular vesicular exosome;integral to membrane;intrinsic to membrane;membrane part;membrane-bounded organelle;membrane-bounded vesicle;organelle;vesicle	Completeproteome;Membrane;Proteomicsidentification;Receptor;Referenceproteome;Transmembrane;Transmembranehelix		0.133773	0.964653	0.2762	0.31439	0.371635	0.69937	0.817822	0.784894	0.328279	1	0.561345	0.698634	0.0840365	0.9338	0.161834	0.206968	0.0763975	0.942957	-0.136898	-0.187447
A0A494BBJ3	A0A494BBJ3	A0A494BBJ3_MOUSE	Tmem132a	Transmembrane protein 132A (Fragment)	-3.8489	-3.77495	-3.21041	-3.62192	-4.07546	-4.19781	-2.93694	-4.18098	-4.10927	-3.60492	-3.45338	-4.62532	-2.41063	-3.44683	-3.77714	-3.71668	-3.06511	-2.42898	-3.71243	-4.19969						0.289637	0.967119	0.233754	0.535481	0.116292	0.90771	0.125273	0.252065	0.124709	1	-0.228266	-0.296534	0.186522	0.859786	-0.275491	-0.414837	0.0430455	0.96492	-0.0726091	-0.107538
A0A571BDG6	A0A571BDG6;B1AQX7	A0A571BDG6_MOUSE	Srcin1	SRC kinase-signaling inhibitor 1	3.20081	3.25253	3.66722	3.64321	2.88288	2.78373	3.80686	3.79654	3.81142	3.84163	3.91876	3.5977	4.05693	3.32349	3.95523	3.90382	3.92772	4.00361	4.32646	4.06219						0.154165	0.966418	0.123439	0.303589	0.780757	0.587625	0.539768	1.24738	0.385038	1	0.197896	0.625598	1.23135	0.544306	-0.273484	-1.33851	0.940085	0.648495	-0.201828	-1.00708
A0A571BE38	A0A571BE38	A0A571BE38_MOUSE	Gnas	Guanine nucleotide-binding protein G(s) subunit alpha isoforms short	-3.33526	-5.09816	-3.63963	-4.63503	-3.58249	-2.71144	-4.31676	-4.22256	-3.56334	-4.12583	-4.04428	-4.18711	-2.96159	-5.9372	-4.52076	-3.89609	-4.42269	-5.87451	-3.8018	-3.97847						0.365556	0.971374	-0.46871	-0.715297	0.168186	0.867285	-0.202839	-0.360964	0.196655	1	0.450819	0.459514	0.394139	0.707538	0.640444	0.814564	0.146144	0.896701	0.271746	0.343464
A0A571BE75	A0A571BE75	A0A571BE75_MOUSE	Cacna1a	Voltage-dependent P/Q-type calcium channel subunit alpha-1A (Fragment)	-3.70534	-4.13532	-1.83258	-1.78865	-3.16622	-2.89455	-0.657118	-1.60296	-1.87284	-1.70937	-2.03491	-1.49738	-1.07533	-1.98397	-1.79463	-1.6608	-1.48786	-0.884999	-0.911047	-1.23064						0.40845	0.972337	-0.785262	-0.827881	0.109495	0.906103	0.207839	0.261203	0.56276	1	-0.35348	-0.933066	2.39306	0.304289	-0.863478	-3.51672	1.96279	0.536504	-0.63887	-2.63729
A0A571BE87	Q505G8;Q505G8-2;G5E8U2;A0A571BE87	A0A571BE87_MOUSE	Zfp827	Zinc finger protein 827	-0.387061	-0.0902343	-0.556222	-0.788419	-0.815931	-0.682178	-0.163474	-0.445196	-0.00873947	-0.469586	-0.298729	0.199605	0.116301	-0.413283	-0.21767	0.0354319	0.0711756	-0.216192	-0.0970392	-0.128777						0.130496	0.978577	0.0712111	0.233295	0.609996	0.673819	0.267677	0.881968	0.410674	1	-0.226559	-0.677578	0.330524	0.834844	-0.111682	-0.467004	0.492509	0.819279	0.110315	0.558153
A0A571BE94;A0A571BF12	F6RGI3;A0A571BF12;A0A571BE94	A0A571BE94_MOUSE;A0A571BF12_MOUSE	Lcor	Ligand-dependent corepressor	-0.904146	-0.997005	-1.01895	-1.1501	-0.793897	-0.658136	-0.763936	-0.884979	-0.339231	-0.543339	-0.92067	0.300089	-0.28823	-1.14623	-0.936077	-0.665197	-0.644463	-0.964437	-0.513471	-0.577889						1.89888	0.999988	-0.242313	-1.43404	0.514028	0.734294	0.174157	0.688762	0.188097	1	-0.222956	-0.403065	0.141096	0.918833	0.0841854	0.262269	0.138245	0.929805	-0.0633133	-0.235124
A0A571BEI2	Q6PIU9;A0A571BEI2	A0A571BEI2_MOUSE	Aak1	AP2-associated protein kinase 1 (Fragment)	-2.02035	-1.64708	-1.82689	-1.6855	-2.69449	-3.30214	-1.45571	-1.68998	-1.94678	-1.69877	-0.567348	-1.90499	-1.683	-2.13475	-2.20361	-1.94924	-1.60787	-1.45945	-1.58048	-1.69016						0.51131	0.989009	0.490627	0.907538	0.665026	0.589922	0.881281	1.21913	0.494231	1	0.503283	0.924923	0.149469	0.895809	0.172397	0.32543	0.86367	0.596093	-0.343545	-1.20542
A0A571BG95	A0A571BG95	A0A571BG95_MOUSE	Abr	Active breakpoint cluster region-related protein	-3.473	-2.9812	-3.55659	-2.41831	-4.34806	-3.8211	-3.3808	-3.51566	-4.58359	-3.82035	-2.75838	-4.1193	-2.50124	-2.68171	-2.4531	-2.66301	-2.0902	-2.66198	-2.70835	-2.53168						1.00068	0.997652	0.659128	1.50142	0.0304711	0.969124	0.0456299	0.0747467	0.349538	1	-0.620024	-0.741368	0.956514	0.447903	-1.08677	-1.71991	0.59036	0.715715	0.231899	0.841828
A0A5F8MPC7;B1AS46	B1AS46;A0A5F8MPC7	A0A5F8MPC7_MOUSE;B1AS46_MOUSE	Casz1	Zinc finger protein castor homolog 1 (Fragment)	-3.03759	-3.23909	-3.1661	-3.07637	-3.84591	-3.61158	-1.81463	-2.82623	-2.54987	-2.34233	-2.25245	-2.30558	-1.60943	-1.56612	-2.13903	-1.85846	-1.89026	-1.07556	-1.40364	-2.40701		binding;cation binding;ion binding;metal ion binding	cell part;cytoplasm;intracellular membrane-bounded organelle;intracellular organelle;intracellular organelle part;intracellular part;membrane-bounded organelle;nuclear part;nucleoplasm;organelle;organelle part	Completeproteome;Proteomicsidentification;Referenceproteome		0.0825143	0.983424	-0.105201	-0.18762	0.533055	0.639084	0.64304	0.993167	1.01968	1	-0.554507	-1.56081	0.853026	0.505983	-0.752812	-1.47592	0.335928	0.787511	-0.333847	-0.654347
A0A5F8MPE3	A0A5F8MPE3	A0A5F8MPE3_MOUSE	Prdm11	PR domain-containing protein 11	-2.96054	-2.43111	-2.19143	-2.63386	-2.49838	-2.14257	-2.07788	-2.23713	-1.9158	-2.48018	-2.12116	-2.138	-3.75229	-3.00701	-3.81035	-2.32096	-2.16286	-2.924	-2.00429	-2.31162						0.843887	1	-0.315245	-1.09746	0.142226	0.912214	0.0666111	0.241277	0.735023	1	0.793393	1.33398	0.31057	0.798362	0.240927	0.578233	0.233816	0.833822	-0.35142	-0.509059
A0A5F8MPJ2	A0A668KL65;A0A5F8MPJ2	A0A5F8MPJ2_MOUSE	Sorbs1	Sorbin and SH3 domain-containing protein 1	-3.94048	-3.0356	-2.82437	-2.82489	-2.38287	-3.80615	-3.06227	-3.14698	-2.84019	-4.23743	-2.67154	-2.34986	-2.56788	-2.6127	-2.38962	-1.89182	-2.47206	-1.90636	-3.31137	-2.30083						0.0504867	0.996416	-0.0567658	-0.114831	0.101337	0.914339	-0.150151	-0.234821	0.666936	1	-0.739571	-1.2268	0.500488	0.634914	-0.743536	-0.992594	0.217679	0.850408	0.255017	0.458701
A0A5F8MPP0;F6S200	A0A5F8MPP0;Q3UX37;F6S200	A0A5F8MPP0_MOUSE;F6S200_MOUSE	Plekhg1	Pleckstrin homology domain-containing, family G (with RhoGef domain) member 1	-0.726754	-0.511308	-0.587804	-0.946009	-1.24674	-0.611656	-0.443815	-0.518183	-1.09972	-1.30409	-1.29626	-0.374285	-0.584458	-1.47041	-0.721877	-0.438413	-0.135978	-0.80582	-0.409432	-0.373759		enzyme regulator activity;GTPase regulator activity;guanyl-nucleotide exchange factor activity;nucleoside-triphosphatase regulator activity;Ras guanyl-nucleotide exchange factor activity;Rho guanyl-nucleotide exchange factor activity;small GTPase regulator activity		Completeproteome;Referenceproteome		0.0199103	0.999994	0.01213	0.0395022	1.18481	0.545462	-0.528259	-1.62775	0.547092	1	-0.423639	-0.957462	1.99101	0.324432	-0.703687	-2.7731	0.168503	0.907732	0.0975817	0.30628
A0A5F8MPP1;E9Q3Y7;E9Q5L4	E9Q3Y7;A0A5F8MPP1;E9Q5L4	A0A5F8MPP1_MOUSE;E9Q3Y7_MOUSE;E9Q5L4_MOUSE	Cracd	Capping protein inhibiting regulator of actin	-3.73301	-2.06588	-1.50325	-2.39884	-1.69871	-1.94787	-1.45338	-0.958668	-1.79705	-1.18301	-0.744018	-1.65004	-1.28147	-1.91068	-2.01353	-1.0849	-1.64003	-1.92285	-1.59248	-1.62776				Completeproteome;Proteomicsidentification;Referenceproteome		0.887726	1	-0.910588	-1.47254	0.31984	0.766621	0.273297	0.597692	0.451055	1	0.372703	0.81774	0.66404	0.597892	0.473007	1.11864	0.176909	0.895034	0.13488	0.346381
A0A5F8MPP7	A0A5F8MPP7	A0A5F8MPP7_MOUSE	Sh3pxd2b	SH3 and PX domain-containing protein 2B	-1.79967	-1.38066	-2.05443	-2.07644	-1.781	-1.46247	-1.24584	-2.09842	-1.98315	-2.14583	-1.31655	-1.68856	-1.35362	-1.06405	-0.368053	-1.27401	-1.506	-1.65499	-0.64305	-1.12842						0.308747	0.970502	-0.180867	-0.521606	0.217407	0.845504	-0.168243	-0.414334	0.648052	1	-0.446434	-1.08536	0.80415	0.523497	-0.673024	-1.38206	0.0716325	0.948431	0.0927981	0.167574
A0A5F8MPT3;B2RUJ6;Q5NCJ0;Q5NCJ1;Q5NCJ4;Q5NCJ5	A0A5F8MPT3;Q5NCJ0;Q5NCJ4;B2RUJ6;Q5NCJ1;Q5NCJ2;Q5NCJ5;A0A1W2P734	A0A5F8MPT3_MOUSE;B2RUJ6_MOUSE;Q5NCJ0_MOUSE;Q5NCJ1_MOUSE;Q5NCJ4_MOUSE;Q5NCJ5_MOUSE	Rapgef6	Rap guanine nucleotide exchange factor (GEF) 6	-2.65024	-2.3516	-2.24396	-1.76711	-2.30735	-2.85015	-2.32704	-2.47645	-3.00345	-2.26317	-1.74524	-2.45203	-3.63347	-2.39343	-2.43571	-2.45755	-2.35194	-1.96665	-2.12792	-2.88582	biological regulation;cell projection assembly;cell projection organization;cellular component assembly;cellular component assembly at cellular level;cellular component organization;cellular component organization at cellular level;cellular component organization or biogenesis;cellular component organization or biogenesis at cellular level;cellular localization;cellular macromolecule localization…	binding;enzyme binding;enzyme regulator activity;GTPase binding;GTPase regulator activity;GTP-dependent protein binding;guanyl-nucleotide exchange factor activity;lipid binding;nucleoside-triphosphatase regulator activity;phosphatidic acid binding;phospholipid binding;protein binding;Ras GTPase binding;small GTPase binding	apical plasma membrane;cell part;cytoplasmic membrane-bounded vesicle;cytoplasmic part;cytoplasmic vesicle;cytosol;endocytic vesicle;intracellular membrane-bounded organelle;intracellular organelle;intracellular part;membrane;membrane part;membrane-bounded organelle;membrane-bounded vesicle;organelle;plasma membrane;plasma membrane part;vesicle	Completeproteome;Proteomicsidentification;Referenceproteome		0.484763	0.966837	0.237021	0.735196	0.173001	0.87257	0.152964	0.347817	0.376871	1	0.489026	0.758787	0.00745296	0.994967	-0.0104858	-0.0186527	0.112163	0.932149	-0.0882659	-0.229152
A0A5F8MPU3	A0A5F8MPU3	A0A5F8MPU3_MOUSE	C2cd6	C2 calcium-dependent domain-containing 6	-4.10473	-2.04601	-2.48248	-2.65774	-4.88577	-3.69597	-2.76958	-2.01722	-1.11755	-2.33405	-2.0878	-4.59502	-3.34506	-3.32244	-3.58102	-2.207	-2.44935	-3.65117	-2.57766	-4.7379						0.282921	0.976989	0.519394	0.602038	0.925537	0.549082	1.49567	1.67097	1.5645	1	1.90771	2.88624	1.172	0.387182	1.80911	2.19075	0.531743	0.629756	0.90979	1.0656
A0A5F8MPZ2;E9Q7C9;F6UYN4;Q5UE59;Q7TNF4;Q8CD76	Q5UE59;E9Q7C9;Q8CD76;Q7TNF4;F6UYN4;A0A5F8MPZ2	A0A5F8MPZ2_MOUSE;E9Q7C9_MOUSE;F6UYN4_MOUSE;Q5UE59_MOUSE;Q7TNF4_MOUSE;Q8CD76_MOUSE	Klc1	Kinesin light chain	-0.747155	-0.249715	-0.380846	0.103946	-2.69323	0.129017	-0.489406	-0.525527	-0.829367	0.222865	-0.78024	-0.959152	-0.675632	0.0235434	-0.165512	-0.712976	-0.955033	-0.158009	-0.459076	-0.951048	axon cargo transport;cellular component movement;cellular process;cytoskeleton-dependent intracellular transport;establishment of localization;establishment of localization in cell;establishment of protein localization;intracellular protein transport;intracellular transport;localization;macromolecule localization;microtubule-based movement;microtubule-based process;microtubule-based transport;pro…	catalytic activity;hydrolase activity;hydrolase activity, acting on acid anhydrides;hydrolase activity, acting on acid anhydrides, in phosphorus-containing anhydrides;microtubule motor activity;motor activity;nucleoside-triphosphatase activity;pyrophosphatase activity	axon;cell body;cell part;cell projection;cell projection part;ciliary rootlet;cilium part;cytoplasm;cytoplasmic part;cytoplasmic vesicle;cytoskeletal part;growth cone;intracellular organelle;intracellular organelle part;intracellular part;kinesin complex;macromolecular complex;membrane;membrane-bounded organelle;microtubule associated complex;neuron projection;neuronal cell body;organelle;organel…	Completeproteome;Proteomicsidentification;Referenceproteome;Repeat;TPRrepeat		0.393325	0.970509	0.576343	0.776193	0.21784	0.818091	0.432538	0.488474	0.0574522	1	0.0748331	0.135973	0.0502135	0.96268	0.0604637	0.117752	0.0963319	0.940434	-0.0884627	-0.206414
A0A5F8MQ13;M0QWJ9	A0A5F8MQ13;M0QWJ9	A0A5F8MQ13_MOUSE;M0QWJ9_MOUSE	Tmem178b	Transmembrane protein 178B	-3.81809	-2.12301	-2.89411	-3.51252	-3.0546	-3.87662	-2.6087	-2.41769	-1.74732	-2.25554	-1.79958	-2.47998	-3.03142	-2.68573	-2.74007	-2.2699	-2.07031	-2.30594	-1.8675	-2.1114				Completeproteome;Referenceproteome		0.0703622	0.989179	-0.0975327	-0.163806	1.31287	0.550356	1.05525	2.08157	1.60491	1	0.798229	2.43442	0.321288	0.816418	0.160799	0.526736	0.490319	0.734256	-0.265144	-0.790086
A0A5F8MQ25;G3X9K4	A0A5F8MQ25;G3X9K4	A0A5F8MQ25_MOUSE;G3X9K4_MOUSE	Ppp6r2	Serine/threonine-protein phosphatase 6 regulatory subunit 2	-1.4777	-3.85574	-1.38566	-1.03772	-1.19414	-3.59737	-1.46218	-1.47175	-2.42542	-2.13414	-2.26823	-1.94401	-2.07169	-1.25277	-3.13167	-1.19935	-1.75873	-2.10387	-3.88603	-3.89071	biological regulation;regulation of biological process;regulation of catalytic activity;regulation of cellular metabolic process;regulation of cellular process;regulation of dephosphorylation;regulation of hydrolase activity;regulation of metabolic process;regulation of molecular function;regulation of phosphatase activity;regulation of phosphate metabolic process;regulation of phosphoprotein pho…	binding;enzyme binding;phosphatase binding;protein binding;protein phosphatase binding	cell part;cytoplasm;intracellular membrane-bounded organelle;intracellular organelle;intracellular part;membrane-bounded organelle;organelle	Completeproteome;Proteomicsidentification;Referenceproteome		0.00306438	0.999891	-0.00784624	-0.00822296	0.203034	0.832925	-0.344572	-0.450294	0.905194	1	-0.519777	-1.41265	0.781089	0.512257	1.0176	1.45214	0.696599	0.559135	1.26362	1.36363
A0A5F8MQ65	A0A5F8MQ65	A0A5F8MQ65_MOUSE	Zfp536	Zinc finger protein 536 (Fragment)	-4.44961	0.464558	-4.25078	0.553032	-3.33896	0.0691051	0.130616	0.480705	0.693955	0.696904	0.846035	0.744689	0.650197	0.342349	0.338545	0.476803	0.509107	0.873166	0.878352	0.514742						0.319508	0.971799	-1.25607	-0.711639	0.617584	0.590275	1.41026	1.21466	0.562502	1	0.166553	0.719654	0.0251344	0.98806	-0.00978835	-0.0424838	1.12508	0.562018	-0.313935	-1.35771
A0A5H1ZRL1	A0A5H1ZRL1	A0A5H1ZRL1_MOUSE	Spire1	Protein spire homolog 1	-0.667674	-1.49442	-0.573269	-0.487516	-1.47281	-1.33308	-0.290759	-0.642908	-1.19774	-1.23313	-1.63857	-0.591061	-0.639336	-1.2394	-1.22072	-1.2668	-1.23836	-1.27499	-1.76753	-1.15388						0.133493	0.971897	0.129169	0.277917	0.543762	0.660858	-0.421591	-0.930671	0.992381	1	-0.533213	-1.51498	0.0625747	0.959038	0.0423223	0.126348	0.345498	0.824101	0.156843	0.544353
A0A668KL68	A0A668KL68	A0A668KL68_MOUSE	Nkrf	NF-kappa-B-repressing factor	-3.21142	-2.39449	-2.5845	-4.73885	-2.15592	-1.98976	-2.41432	-1.8295	-2.77125	-1.87559	-2.55885	-2.53491	-2.56478	-2.84844	-2.58588	-2.64803	-1.73624	-2.89021	-1.44766	-2.1387						1.08123	0.928904	-1.13494	-1.75655	0.507632	0.6925	-0.30452	-0.822829	0.357794	1	0.247479	0.637701	0.187006	0.862576	-0.24304	-0.407436	0.117407	0.919304	-0.164527	-0.269752
A0A6I8MWW1;F6QB26	B1ATI9;F6QB26;Q3U432;A0A6I8MWW1	A0A6I8MWW1_MOUSE;F6QB26_MOUSE	Gas7	Growth arrest-specific protein 7	-4.51015	-3.37905	-5.97507	-2.62722	-5.25003	-5.19053	-3.82679	-3.24729	-3.4535	-3.36943	-2.482	-3.78999	-4.48191	-2.25584	-3.44342	-2.10613	-2.27535	-2.64685	-3.99974	-3.12276						0.106787	0.973178	0.255785	0.25999	0.97795	0.540779	1.27702	1.71069	0.218117	1	0.407601	0.492578	0.111338	0.920569	0.154808	0.256492	0.488551	0.661765	0.648155	0.956406
A0A6I8MWZ7	A0A6I8MWZ7	A0A6I8MWZ7_MOUSE	Trim9	E3 ubiquitin-protein ligase TRIM9	0.588848	0.349015	0.257806	0.344839	0.148324	0.495239	0.0839148	0.424407	-0.364609	0.174078	0.692367	-0.215691	-1.14043	0.302329	0.396756	0.392319	0.380158	0.148881	0.276025	0.794284						0.335564	0.965536	0.0971556	0.434485	0.163413	0.885275	-0.120692	-0.315992	0.425141	1	0.518543	0.835364	0.262411	0.820049	-0.239118	-0.515987	0.0283343	0.982136	-0.0166523	-0.0559837
A0A6I8MX38	A0A6I8MX38	A0A6I8MX38_MOUSE	Tug1	Taurine upregulated gene 1	-1.43875	-1.08402	-1.57045	-2.00876	-1.2761	-1.13763	-1.53966	-1.4221	-1.83811	-2.057	-1.36495	-1.5809	-1.40397	-1.247	-0.761537	-0.877528	-0.34167	-1.12766	-1.29615	-0.789255						0.376244	0.976124	-0.181623	-0.585743	1.01963	0.572854	-0.409482	-1.36632	0.690923	1	-0.342731	-1.05181	1.26633	0.424099	-0.682334	-1.93392	0.865821	0.572203	0.410776	1.28089
A0A7N9VR94	A0A7N9VR94	A0A7N9VR94_MOUSE	Ahnak2	AHNAK nucleoprotein 2	-4.31545	-1.12724	-4.14153	-1.91011	-4.06766	-3.53839	-0.969895	-1.22183	-4.09108	-4.08071	-0.608928	-2.02743	-4.3573	0.509267	-0.24197	0.288823	0.420005	-0.727517	0.342463	0.926639						0.143305	0.96712	-0.424137	-0.346468	0.132229	0.879734	-0.477462	-0.329887	0.205424	1	-0.96842	-0.503977	1.16327	0.371221	-3.10743	-2.29141	0.0157309	0.988686	-0.0249089	-0.03986
A0A7N9VSG0	A0A7N9VSG0	A0A7N9VSG0_MOUSE	Spata5l1	Spermatosis associated 5-like 1	-0.410754	-0.288558	0.0418892	-0.163409	0.297516	-0.521648	0.089282	-0.101089	0.0646286	-0.733552	-0.499121	-0.309206	-0.321216	-0.847621	-0.81215	-0.817194	-0.709332	-0.974679	-0.641818	-1.14858						0.308991	0.965802	-0.146223	-0.488462	0.522341	0.683379	-0.330363	-0.855674	0.12807	1	0.103333	0.260947	0.887055	0.522636	0.532343	1.40218	0.392725	0.819192	0.142133	0.56231
A0AUP1	A0AUP1;A0A494BBM3;D3Z1J2	CC112_MOUSE	Ccdc112	Coiled-coil domain-containing protein 112	-0.550468	-0.859062	-1.05324	-1.17888	-1.69353	-1.35419	-1.1509	-1.92638	-1.28109	-0.697713	-2.79557	-0.117198	-0.957592	-2.15515	-1.63168	-0.956712	-0.463719	-1.43326	-0.574446	-0.825506				Coiledcoil;Completeproteome;Referenceproteome		1.51566	0.886469	0.620836	1.93742	0.0367821	0.965391	-0.0602085	-0.0910032	0.235157	1	-0.514811	-0.535976	0.406557	0.698933	-0.647054	-0.834746	0.0596553	0.95632	-0.0729683	-0.139309
A1A5B6	A1A5B6;S4R2S6;E9PWX7;A0A6I8MX15	TBC25_MOUSE	Tbc1d25	TBC1 domain family member 25	-1.33568	-1.46081	-1.31049	-0.911449	-1.46421	-1.26456	-1.40837	-1.1812	-1.66003	-1.1984	-1.20131	-1.39939	-1.37147	-0.850871	-1.3422	-1.55292	-1.9654	-1.4794	-1.15913	-2.14856	autophagy;biological regulation;catabolic process;cellular catabolic process;cellular metabolic process;cellular process;metabolic process;positive regulation of catalytic activity;positive regulation of GTPase activity;positive regulation of hydrolase activity;positive regulation of molecular function;regulation of biological process;regulation of catabolic process;regulation of catalytic activi…	enzyme activator activity;enzyme regulator activity;GTPase activator activity;GTPase regulator activity;nucleoside-triphosphatase regulator activity	autophagic vacuole;cell part;cytoplasmic part;cytoplasmic vesicle;intracellular membrane-bounded organelle;intracellular organelle;intracellular part;membrane-bounded organelle;organelle;vacuole;vesicle	Autophagy;Completeproteome;Cytoplasm;Cytoplasmicvesicle;GTPaseactivation;Phosphoprotein;Referenceproteome		0.221692	0.963098	0.0749762	0.318275	0.0552744	0.964752	-0.0236619	-0.0948098	0.245289	1	-0.146001	-0.435488	0.298845	0.804117	0.242448	0.564643	0.0237833	0.982371	-0.024481	-0.0551153
A1L314	A1L314;E9QN37	MPEG1_MOUSE	Mpeg1	Macrophage-expressed gene 1 protein	-2.8611	-3.97665	-3.27031	-3.95676	-2.43707	-2.36405	-3.17838	-2.50628	-2.46263	-4.53801	-4.23957	-3.28399	-3.85476	-2.88744	-3.58831	-2.62843	-3.11428	-4.24998	-3.54713	-3.80534			cell part;integral to membrane;intrinsic to membrane;membrane part	Completeproteome;Glycoprotein;Membrane;Referenceproteome;Signal;Transmembrane;Transmembranehelix		1.44792	0.906704	-0.89476	-2.07318	0.947677	0.547623	-1.12529	-1.64078	0.22387	1	-0.404672	-0.502058	0.061678	0.953016	0.120747	0.154893	1.03102	0.499586	0.757141	1.70204
A1L338;Q3UHC1	Q3UGX8;A0A5F8MPI9;Q3UHC1;F6ZDE5;A1L338;Q91ZZ2	A1L338_MOUSE;Q3UHC1_MOUSE	Rapgef1	Rap guanine nucleotide exchange factor (GEF) 1	0.68609	0.454411	0.697021	0.703389	0.709016	0.780169	0.848478	0.75362	0.207523	0.328132	0.603301	0.410452	0.67753	0.686235	0.550625	0.74509	0.500345	0.178273	0.254122	0.396275	anatomical structure development;biological adhesion;biological regulation;blood vessel development;cell adhesion;cell development;cell surface receptor linked signaling pathway;cell-cell adhesion;cellular developmental process;cellular process;cellular response to cAMP;cellular response to chemical stimulus;cellular response to organic substance;cellular response to stimulus;developmental proces…	binding;binding, bridging;enzyme regulator activity;GTPase regulator activity;guanyl-nucleotide exchange factor activity;molecular transducer activity;nucleoside-triphosphatase regulator activity;protein binding;protein binding, bridging;Rap guanyl-nucleotide exchange factor activity;Ras guanyl-nucleotide exchange factor activity;SH3/SH2 adaptor activity;signal transducer activity;signaling adapt…	cell part;cytoplasmic part;early endosome;endosome;intracellular membrane-bounded organelle;intracellular organelle;intracellular part;membrane-bounded organelle;organelle	Completeproteome;Guanine-nucleotidereleasingfactor;Proteomicsidentification;Referenceproteome		1.06536	0.970925	-0.137593	-0.823615	1.89168	0.54276	-0.393169	-1.9283	0.646309	1	-0.211754	-0.853786	0.317426	0.847065	0.103429	0.443112	1.51663	0.510204	0.322464	1.62661
A1L3P4	Q8BLV3;Q8BLV3-2;A1L3P4;A0A286YD31;B0QZV3	A1L3P4_MOUSE	Slc9a6	Sodium/hydrogen exchanger	-0.8524	-1.25418	-0.611069	-0.282143	-1.47406	-0.379962	-0.621049	-0.942136	-1.20776	-0.14093	-0.529847	-0.891971	-0.0794177	-1.0221	-0.785181	-0.726749	-0.391983	-0.174704	-0.371085	-0.793132	anatomical structure development;anatomical structure morphogenesis;axon extension;biological regulation;brain-derived neurotrophic factor receptor signaling pathway;cation homeostasis;cation transport;cell growth;cell part morphogenesis;cell projection morphogenesis;cell projection organization;cell surface receptor linked signaling pathway;cellular component morphogenesis;cellular component org…	active transmembrane transporter activity;antiporter activity;cation transmembrane transporter activity;cation:cation antiporter activity;hydrogen ion transmembrane transporter activity;inorganic cation transmembrane transporter activity;ion transmembrane transporter activity;metal ion transmembrane transporter activity;monovalent cation:hydrogen antiporter activity;monovalent inorganic cation tr…	axon part;axon terminus;axonal spine;cell part;cell projection;cell projection part;cytoplasmic part;cytoplasmic vesicle;dendrite;early endosome;early endosome membrane;endoplasmic reticulum membrane;endoplasmic reticulum part;endosomal part;endosome;endosome membrane;integral to membrane;intracellular membrane-bounded organelle;intracellular organelle;intracellular organelle part;intracellular p…	Antiport;Completeproteome;Iontransport;Membrane;Proteomicsidentification;Referenceproteome;Sodium;Sodiumtransport;Transmembrane;Transport		0.124927	0.974369	0.104354	0.252797	0.238898	0.823295	0.228124	0.472774	0.0300524	1	0.0383182	0.0724171	0.190702	0.868672	-0.179871	-0.390026	0.356799	0.810039	-0.188331	-0.588992
A2A3V1	A2A3V1	AK17B_MOUSE	Akap17b	A-kinase anchor protein 17B	-1.22335	-1.76051	-1.16066	-1.2882	-1.8061	-1.519	-1.28182	-1.23429	-1.1355	-1.82206	-1.42719	-0.680994	-1.11269	-1.55337	-1.161	-0.562133	-0.513353	-1.00529	-0.573829	-0.3384	biological regulation;cellular macromolecule metabolic process;cellular metabolic process;cellular nitrogen compound metabolic process;cellular process;macromolecule metabolic process;metabolic process;mRNA metabolic process;mRNA processing;nitrogen compound metabolic process;nucleic acid metabolic process;nucleobase-containing compound metabolic process;primary metabolic process;regulation of bi…	binding;nucleotide binding	cell part;cytoplasm;intracellular organelle part;intracellular part;macromolecular complex;nuclear body;nuclear part;nuclear speck;nucleoplasm part;organelle part;ribonucleoprotein complex;spliceosomal complex	Coiledcoil;Completeproteome;mRNAprocessing;mRNAsplicing;Nucleus;Referenceproteome;RNA-binding;Spliceosome		0.215425	0.969237	0.102123	0.353025	0.00185848	0.998145	-0.00127927	-0.00390682	0.466234	1	-0.345895	-0.82173	1.37718	0.390054	-0.822408	-2.17133	0.137602	0.918872	-0.106322	-0.27583
A2A432	A2A432;A2A432-2;E9PXY1;J3QJX0	CUL4B_MOUSE	Cul4b	Cullin-4B	1.60623	1.44154	1.6735	1.50349	1.30209	1.37366	1.96639	1.89003	2.05498	1.86057	1.45362	2.29997	2.13582	1.53864	1.90507	2.07018	2.18892	2.14151	2.44887	2.24272	biological regulation;cell cycle;cellular component organization;cellular component organization at cellular level;cellular component organization or biogenesis;cellular component organization or biogenesis at cellular level;cellular macromolecule metabolic process;cellular metabolic process;cellular nitrogen compound metabolic process;cellular process;cellular protein metabolic process;cellular …	binding;damaged DNA binding;DNA binding;nucleic acid binding	cell part;CUL4 RING ubiquitin ligase complex;Cul4B-RING ubiquitin ligase complex;cullin-RING ubiquitin ligase complex;cytoplasm;extracellular membrane-bounded organelle;extracellular organelle;extracellular region part;extracellular vesicular exosome;intracellular organelle part;intracellular part;macromolecular complex;membrane;membrane-bounded organelle;membrane-bounded vesicle;nuclear part;nuc…	Alternativesplicing;Cellcycle;Completeproteome;DNAdamage;DNArepair;Isopeptidebond;Nucleus;Phosphoprotein;Referenceproteome;Ublconjugation;Ublconjugationpathway		0.165383	0.973178	-0.0768504	-0.275067	0.251305	0.835088	0.156683	0.445709	0.278374	1	-0.201753	-0.515495	1.15361	0.4648	-0.487978	-1.63247	0.8468	0.648958	-0.222975	-1.00313
A2A472;A2A473;E9Q0B9	E9Q0B9;A2A472;A2A473	A2A472_MOUSE;A2A473_MOUSE;E9Q0B9_MOUSE	Tox2	TOX high mobility group box family member 2	-2.73636	-2.81617	-3.30852	-3.69965	-2.8004	-2.50553	-2.84152	-2.8656	-2.63028	-2.98542	-2.30204	-2.37465	-4.5443	-3.19579	-2.86903	-1.57936	-2.30115	-3.15089	-2.75665	-1.89707	anatomical structure development;biological regulation;cellular component organization;cellular component organization at cellular level;cellular component organization or biogenesis;cellular component organization or biogenesis at cellular level;cellular process;chromatin modification;chromatin organization;chromatin remodeling;chromosome organization;developmental process;developmental process …	binding;chromatin binding	cell part;intracellular membrane-bounded organelle;intracellular organelle;intracellular organelle part;intracellular part;membrane-bounded organelle;nuclear part;nucleoplasm;nucleus;organelle;organelle part	Completeproteome;Proteomicsidentification;Referenceproteome		0.799658	1	-0.386913	-1.13671	0.237005	0.855279	0.114017	0.389801	0.480154	1	0.732335	0.9604	0.0302623	0.975859	-0.0377092	-0.0725912	0.267546	0.818982	0.351691	0.562142
A2A483;E9Q8D1	E9Q8D1;A2A485;Q3U1M7;Q3UH28;A2A483	A2A483_MOUSE;E9Q8D1_MOUSE	Zmynd8	Zinc finger, MYND-type-containing 8	3.06364	3.28077	3.24251	3.09138	3.13951	3.05929	3.52466	3.52863	3.71562	3.51838	3.54999	3.84637	3.67948	3.05005	3.38317	3.75346	3.71966	3.45683	3.77763	3.66181		binding;cation binding;ion binding;metal ion binding;transition metal ion binding;zinc ion binding		Completeproteome;Metal-binding;Proteomicsidentification;Referenceproteome;Zinc;Zinc-finger		0.480218	0.977798	-0.143449	-0.60876	0.884142	0.604601	0.281634	1.10075	0.0995019	1	0.0693583	0.198135	0.12207	0.944732	-0.037429	-0.176574	0.0297117	0.983431	-0.0133255	-0.0531124
A2A485	A2A485;A2A480;Q3U1M7;A2A486	A2A485_MOUSE	Zmynd8	Zinc finger, MYND-type-containing 8	0.174309	0.95032	0.684163	0.350134	-0.350334	-0.797655	1.17481	1.32232	0.469614	0.882308	1.20131	0.488027	1.65791	1.18293	1.13035	1.65275	1.68419	1.37935	1.78479	1.72285		binding;cation binding;ion binding;metal ion binding;transition metal ion binding;zinc ion binding		Completeproteome;Metal-binding;Proteomicsidentification;Referenceproteome;Zinc;Zinc-finger		0.136043	0.966024	0.202448	0.305763	0.328176	0.738116	0.513793	0.678568	0.256835	1	-0.258545	-0.516762	1.46448	0.377317	-0.777918	-2.24512	0.253011	0.862592	-0.1399	-0.437944
A2A4P0	A2A4P0;A2A4N9	DHX8_MOUSE	Dhx8	ATP-dependent RNA helicase DHX8	2.11242	2.03302	1.90644	1.82592	2.00022	1.73003	2.27936	2.00239	2.37706	2.16806	1.85082	2.63831	2.41741	1.19167	1.8896	2.19329	2.27069	1.82343	2.21551	2.13051	cellular macromolecule metabolic process;cellular metabolic process;cellular nitrogen compound metabolic process;cellular process;macromolecule metabolic process;metabolic process;mRNA metabolic process;mRNA processing;nitrogen compound metabolic process;nuclear mRNA splicing, via spliceosome;nucleic acid metabolic process;nucleobase-containing compound metabolic process;primary metabolic process…	adenyl nucleotide binding;adenyl ribonucleotide binding;ATP binding;ATPase activity;ATPase activity, coupled;ATP-dependent helicase activity;ATP-dependent RNA helicase activity;binding;catalytic activity;helicase activity;hydrolase activity;hydrolase activity, acting on acid anhydrides;hydrolase activity, acting on acid anhydrides, in phosphorus-containing anhydrides;identical protein binding;nuc…	catalytic step 2 spliceosome;cell part;cytoplasm;intracellular organelle part;intracellular part;macromolecular complex;nuclear part;nucleoplasm;organelle part;ribonucleoprotein complex;spliceosomal complex	ATP-binding;Completeproteome;Helicase;Hydrolase;mRNAprocessing;mRNAsplicing;Nucleotide-binding;Nucleus;Phosphoprotein;Referenceproteome;Spliceosome		0.094942	0.990956	-0.0335479	-0.146444	0.287898	0.831183	0.128983	0.453601	0.0352557	1	0.0495181	0.0860833	0.144602	0.920274	0.0754972	0.256912	0.136079	0.931433	0.061377	0.230352
A2A4U6	A2A4U6	A2A4U6_MOUSE	Zfp334	Zinc finger protein 334	-0.640776	-0.432382	-0.255253	-0.330381	-0.00225544	-0.495697	-0.719954	-0.21839	-0.927971	-0.934132	0.172657	-0.218727	-0.264465	-0.785829	-0.60469	-0.194809	-0.256786	-0.556832	-0.0882244	-0.294255	biological regulation;regulation of biological process;regulation of biosynthetic process;regulation of cellular biosynthetic process;regulation of cellular macromolecule biosynthetic process;regulation of cellular metabolic process;regulation of cellular process;regulation of gene expression;regulation of macromolecule biosynthetic process;regulation of macromolecule metabolic process;regulation…	binding;cation binding;ion binding;metal ion binding;nucleic acid binding;nucleic acid binding transcription factor activity;sequence-specific DNA binding transcription factor activity	cell part;intracellular	Completeproteome;Metal-binding;Referenceproteome;Repeat;Zinc;Zinc-finger		0.116242	0.982827	-0.055624	-0.200127	0.225582	0.835982	-0.204075	-0.444065	0.124975	1	-0.140142	-0.274565	0.253099	0.822228	-0.250045	-0.508116	0.0734823	0.956219	-0.0389911	-0.136251
A2A5K6	A2A5K6	ZN335_MOUSE	Znf335	Zinc finger protein 335	-2.86032	-3.08357	-2.11741	-3.38032	-3.3294	-4.79107	-3.19892	-2.37411	-2.86672	-3.90272	-3.45309	-2.47589	-2.67565	-4.04268	-2.82857	-2.55427	-2.05326	-2.9723	-2.44656	-2.34212	anatomical structure development;anatomical structure morphogenesis;biological regulation;biosynthetic process;brain development;brain morphogenesis;cell differentiation;cell part morphogenesis;cell projection morphogenesis;cell projection organization;cellular biosynthetic process;cellular component morphogenesis;cellular component organization;cellular component organization at cellular level;c…	binding;cation binding;core promoter binding;core promoter sequence-specific DNA binding;DNA binding;ion binding;metal ion binding;nucleic acid binding;regulatory region DNA binding;regulatory region nucleic acid binding;RNA polymerase II core promoter sequence-specific DNA binding;RNA polymerase II regulatory region DNA binding;RNA polymerase II regulatory region sequence-specific DNA binding;se…	cell part;histone methyltransferase complex;intracellular membrane-bounded organelle;intracellular organelle;intracellular organelle part;intracellular part;macromolecular complex;membrane-bounded organelle;methyltransferase complex;nuclear part;nucleoplasm part;nucleus;organelle;organelle part;protein complex	Activator;Completeproteome;Developmentalprotein;DNA-binding;Metal-binding;Nucleus;Phosphoprotein;Referenceproteome;Repeat;Transcription;Transcriptionregulation;Zinc;Zinc-finger		0.441662	0.968922	0.562971	0.839877	0.00818257	0.990388	0.015869	0.0212887	0.233479	1	-0.342768	-0.506662	1.07816	0.428471	-0.820515	-1.7925	0.133276	0.918915	0.108292	0.271247
A2A5N3	A2A5N3	A2A5N3_MOUSE	Pabpc1l	Polyadenylate-binding protein	1.42205	-3.60722	-3.38115	-3.13696	-3.5653	-3.22734	-2.91716	-4.20176	1.39679	1.12416	-3.8289	1.21077	1.51455	1.86285	1.49717	1.27704	1.18957	-4.15702	1.80175	-3.62462	cell maturation;cellular developmental process;cellular macromolecule metabolic process;cellular metabolic process;cellular nitrogen compound metabolic process;cellular process;cellular process involved in reproduction;developmental maturation;developmental process;developmental process involved in reproduction;macromolecule metabolic process;metabolic process;mRNA 3'-end processing;mRNA metaboli…	binding;nucleic acid binding;nucleotide binding;RNA binding	cell part;cytoplasm;extracellular membrane-bounded organelle;extracellular organelle;extracellular region part;extracellular vesicular exosome;intracellular part;membrane-bounded organelle;membrane-bounded vesicle;organelle;vesicle	Completeproteome;Cytoplasm;Referenceproteome;Repeat;RNA-binding		0.478799	0.979778	1.30207	0.975916	1.03965	0.549509	3.04191	1.95279	0.502873	1	-1.96537	-1.08662	0.240668	0.795957	1.55731	0.587408	0.804077	0.503475	3.31456	1.65238
A2A5N8	A2A5N8	LMBL1_MOUSE	L3mbtl1	Lethal(3)malignant brain tumor-like protein 1	-2.23099	-2.05719	-4.06872	-2.60486	-1.98484	-1.94706	-1.9385	-1.42811	-3.62631	-4.37032	-2.33601	-1.25649	-1.29306	-2.81512	-2.20473	-1.34376	-0.736268	-1.43163	-0.923565	-0.431355	anatomical structure development;biological regulation;biosynthetic process;cellular biosynthetic process;cellular component organization;cellular component organization at cellular level;cellular component organization or biogenesis;cellular component organization or biogenesis at cellular level;cellular macromolecule biosynthetic process;cellular macromolecule metabolic process;cellular metabol…	binding;cation binding;chromatin binding;histone binding;identical protein binding;ion binding;metal ion binding;methylated histone residue binding;nucleic acid binding transcription factor activity;nucleosomal histone binding;nucleosome binding;protein binding;protein domain specific binding;SAM domain binding;sequence-specific DNA binding transcription factor activity;transition metal ion bindi…	cell part;chromatin;chromosomal part;chromosome;condensed chromosome;intracellular membrane-bounded organelle;intracellular non-membrane-bounded organelle;intracellular organelle;intracellular organelle part;intracellular part;membrane;membrane-bounded organelle;non-membrane-bounded organelle;nuclear part;nucleoplasm;nucleus;organelle;organelle part;plasma membrane	Chromatinregulator;Completeproteome;Metal-binding;Nucleus;Referenceproteome;Repeat;Repressor;Transcription;Transcriptionregulation;Ublconjugation;Zinc;Zinc-finger		0.988214	0.991045	-0.915808	-1.5897	1.5742	0.625242	-1.61958	-2.60654	0.988525	1	-1.65599	-1.87026	1.72151	0.303657	-2.51536	-3.30657	0.412495	0.724353	-0.499399	-0.812488
A2A5R2	A2A5R2	BIG2_MOUSE	Arfgef2	Brefeldin A-inhibited guanine nucleotide-exchange protein 2	-1.21084	-1.53035	-1.58992	-0.776191	-1.16932	-1.5889	-1.50527	-1.33408	-1.19061	-1.75564	-1.40751	-2.38734	-1.93126	-1.21963	-1.21915	-1.06936	-1.28869	-1.04949	-1.89236	-1.55666	biological regulation;cellular component organization;cellular component organization at cellular level;cellular component organization or biogenesis;cellular component organization or biogenesis at cellular level;cellular macromolecule metabolic process;cellular membrane organization;cellular metabolic process;cellular process;cellular response to stimulus;endomembrane system organization;endoso…	ARF guanyl-nucleotide exchange factor activity;binding;enzyme regulator activity;GABA receptor binding;GTPase regulator activity;guanyl-nucleotide exchange factor activity;nucleoside-triphosphatase regulator activity;protein binding;protein kinase A binding;protein kinase A regulatory subunit binding;receptor binding;small GTPase regulator activity	asymmetric synapse;axonemal microtubule;axoneme part;cell junction;cell part;cell projection;cell projection part;cytoplasmic membrane-bounded vesicle;cytoplasmic part;cytoplasmic vesicle;cytoskeletal part;cytosol;dendritic spine;endosome;Golgi apparatus part;Golgi membrane;intracellular membrane-bounded organelle;intracellular organelle;intracellular organelle part;intracellular part;macromolecu…	Acetylation;Celljunction;Cellprojection;Completeproteome;Cytoplasm;Cytoplasmicvesicle;Cytoskeleton;Endosome;Golgiapparatus;Guanine-nucleotidereleasingfactor;Membrane;Phosphoprotein;Proteintransport;Referenceproteome;Synapse;Transport		0.238033	0.968911	0.122567	0.397314	0.107565	0.932396	-0.0518618	-0.18761	0.450164	1	0.394822	0.826808	0.0564758	0.961339	0.0482513	0.122115	0.534301	0.702654	0.307106	0.869024
A2A5S3;V9GX87	A2A5S3;V9GX87	A2A5S3_MOUSE;V9GX87_MOUSE	Stau1	Double-stranded RNA-binding protein Staufen homolog 1	-3.56396	-3.85041	-2.58029	-2.88972	-5.19249	-3.9104	-3.75841	-4.66312	-2.81307	-3.42043	-3.24731	-2.79456	-4.40217	-4.40705	-4.18796	-2.94165	-3.35003	-3.63817	-3.98447	-3.16795	biological regulation;cellular localization;cellular macromolecule localization;cellular process;chemical homeostasis;homeostatic process;interaction with host;interspecies interaction between organisms;intracellular mRNA localization;localization;macromolecule localization;multi-organism process;positive regulation of biological process;positive regulation of reproductive process;positive regula…	binding;double-stranded RNA binding;nucleic acid binding;RNA binding	cell body;cell part;cell projection;cytoplasm;cytoplasmic part;dendrite;endoplasmic reticulum;extracellular membrane-bounded organelle;extracellular organelle;extracellular region part;extracellular vesicular exosome;intracellular membrane-bounded organelle;intracellular organelle;intracellular part;macromolecular complex;membrane;membrane-bounded organelle;membrane-bounded vesicle;neuron project…	Completeproteome;Proteomicsidentification;Referenceproteome		1.39318	0.871569	1.16001	2.12666	1.45976	0.569597	1.22083	2.32858	0.553544	1	0.707657	1.06211	0.66479	0.60627	0.436593	1.09782	0.084083	0.941711	0.103649	0.193185
A2A5Z6;A2A5Z6-2	A2A5Z6;A2A5Z6-2	SMUF2_MOUSE	Smurf2	E3 ubiquitin-protein ligase SMURF2	-1.09222	-0.479335	-0.179419	-0.509922	-0.309386	-0.769228	-0.503325	-0.702408	-0.329689	-0.49851	-0.690457	-0.308538	-0.206485	-0.835728	-0.468592	-0.769862	-0.531844	-0.193071	-0.507349	-0.166267	biological regulation;catabolic process;cell surface receptor linked signaling pathway;cellular catabolic process;cellular macromolecule catabolic process;cellular macromolecule metabolic process;cellular metabolic process;cellular process;cellular protein metabolic process;cellular response to stimulus;enzyme linked receptor protein signaling pathway;macromolecule catabolic process;macromolecule…	acid-amino acid ligase activity;binding;catalytic activity;identical protein binding;ligase activity;ligase activity, forming carbon-nitrogen bonds;protein binding;SMAD binding;small conjugating protein ligase activity;ubiquitin-protein ligase activity	cell part;cytoplasm;cytoplasmic part;cytosol;intracellular membrane-bounded organelle;intracellular organelle;intracellular part;macromolecular complex;membrane;membrane part;membrane raft;membrane-bounded organelle;nucleus;organelle;plasma membrane;protein complex;ubiquitin ligase complex	Alternativesplicing;Cellmembrane;Completeproteome;Cytoplasm;Ligase;Membrane;Nucleus;Referenceproteome;Repeat;Ublconjugation;Ublconjugationpathway		0.00906395	0.999685	0.0058639	0.0184811	0.164398	0.906383	0.0648681	0.258713	0.0901098	1	-0.0559684	-0.174312	0.649924	0.687031	-0.217323	-0.865254	0.988692	0.584776	-0.301204	-1.24035
A2A654	A2A655;E9Q6A7;A2A654	A2A654_MOUSE	Bptf	Bromodomain PHD finger transcription factor	2.2015	2.11231	2.05895	2.00214	1.84068	1.93405	2.44585	2.51563	2.53856	2.29555	2.3536	2.87707	2.64119	1.986	2.26911	2.3516	2.43038	2.40711	2.50452	2.55974	anatomical structure development;anterior/posterior pattern specification;biological regulation;biosynthetic process;brain development;cellular biosynthetic process;cellular component organization;cellular component organization at cellular level;cellular component organization or biogenesis;cellular component organization or biogenesis at cellular level;cellular macromolecule biosynthetic proces…	binding;cation binding;DNA binding;ion binding;metal ion binding;nucleic acid binding;protein binding;sequence-specific DNA binding;transcription factor binding;transition metal ion binding;zinc ion binding	cell part;chromatin remodeling complex;extracellular membrane-bounded organelle;extracellular organelle;extracellular region part;extracellular vesicular exosome;intracellular membrane-bounded organelle;intracellular organelle;intracellular organelle part;intracellular part;ISWI complex;macromolecular complex;membrane-bounded organelle;membrane-bounded vesicle;nuclear part;nucleoplasm;nucleus;NUR…	Bromodomain;Completeproteome;Metal-binding;Proteomicsidentification;Referenceproteome;Zinc;Zinc-finger		0.20063	0.964206	-0.090328	-0.324857	0.43551	0.738623	0.211847	0.675519	0.141409	1	-0.10552	-0.280309	0.478574	0.822169	-0.0945557	-0.508951	1.01981	0.70973	-0.140093	-0.851709
A2A690;A2A690-2	A2A690;A2A690-2;F6VP19	TANC2_MOUSE	Tanc2	Protein TANC2	0.94051	1.29465	1.75307	1.57149	1.19826	0.988113	1.6346	1.4825	1.11706	1.24186	1.12966	1.16608	1.70395	0.563676	0.932621	0.551163	0.621917	0.835915	0.49747	0.568812	chordate embryonic development;developmental process;embryo development;embryo development ending in birth or egg hatching;in utero embryonic development			Alternativesplicing;ANKrepeat;Completeproteome;Glycoprotein;Phosphoprotein;Referenceproteome;Repeat;TPRrepeat		0.10317	0.983186	0.0640597	0.195056	0.406739	0.767886	-0.163007	-0.594814	0.0183306	1	0.0182916	0.0423687	2.06013	0.343759	0.528795	2.51353	0.163608	0.922406	0.0678347	0.264982
A2A699	A2A699	F1712_MOUSE	Fam171a2	Protein FAM171A2	1.81815	1.69422	1.71524	1.74366	0.796551	0.292181	1.9159	1.75697	1.18275	1.89818	1.94123	1.02532	1.49373	1.07581	1.28327	1.28428	1.24967	1.17178	1.56938	1.48382			cell part;integral to membrane;intrinsic to membrane;membrane part	Alternativesplicing;Completeproteome;Glycoprotein;Membrane;Referenceproteome;Signal;Transmembrane;Transmembranehelix		0.686906	1	0.552416	1.12914	0.419292	0.696864	0.483652	0.801519	0.761838	1	0.475769	1.22847	0.412156	0.749257	0.265727	0.710429	0.487555	0.799447	-0.13592	-0.614028
A2A6A1	A2A6A1	GPTC8_MOUSE	Gpatch8	G patch domain-containing protein 8	1.04339	1.1619	1.4441	1.33362	1.40202	1.16415	1.47007	1.52822	1.47782	1.23824	1.4886	2.03705	1.63765	1.08178	1.15422	1.60992	1.5232	1.45053	1.7796	1.67317		binding;cation binding;ion binding;metal ion binding		Acetylation;Coiledcoil;Completeproteome;Metal-binding;Phosphoprotein;Referenceproteome;Zinc;Zinc-finger		0.568743	0.972329	-0.145362	-0.661881	0.0305026	0.979542	0.010442	0.048187	0.252739	1	-0.183938	-0.473097	0.853436	0.623376	-0.232879	-1.02683	0.53197	0.74439	-0.205321	-0.760305
A2A6Q5;A2A6Q5-3	A2A6Q5;A2A6Q5-2;A2A6Q5-3	CDC27_MOUSE	Cdc27	Cell division cycle protein 27 homolog	0.0522485	0.146413	0.401072	0.222523	-0.0577316	0.101645	0.105419	0.255648	0.0183983	0.0930109	0.0598111	0.283247	0.395176	0.0475845	-0.035809	-0.507747	-0.266209	0.254485	-0.253378	-0.106196	cell cycle process;cellular macromolecule metabolic process;cellular metabolic process;cellular process;cellular protein metabolic process;macromolecule metabolic process;macromolecule modification;metabolic process;mitotic metaphase/anaphase transition;primary metabolic process;protein K11-linked ubiquitination;protein metabolic process;protein modification by small protein conjugation;protein m…	binding;enzyme binding;phosphatase binding;protein binding;protein phosphatase binding	anaphase-promoting complex;cell part;centrosome;cullin-RING ubiquitin ligase complex;cytoplasm;cytoplasmic part;cytoskeletal part;intracellular membrane-bounded organelle;intracellular non-membrane-bounded organelle;intracellular organelle;intracellular organelle part;intracellular part;macromolecular complex;membrane-bounded organelle;microtubule;microtubule organizing center;non-membrane-bounde…	Alternativesplicing;Completeproteome;Nucleus;Phosphoprotein;Referenceproteome;Repeat;TPRrepeat;Ublconjugationpathway		0.485586	0.969826	0.104319	0.527546	0.225558	0.909214	-0.0441715	-0.248387	0.817983	1	-0.184929	-0.903472	0.237912	0.8798	0.0921032	0.36491	0.505553	0.740937	-0.234892	-0.774498
A2A6T1	A2A6T1	CDR2L_MOUSE	Cdr2l	Cerebellar degeneration-related protein 2-like	0.439867	1.23721	0.924161	0.792155	0.826889	0.552436	0.549007	0.789013	1.01917	0.7098	0.307854	0.737752	0.824625	0.384959	0.318027	0.301419	0.55554	0.110256	0.3087	0.106619				Coiledcoil;Completeproteome;Phosphoprotein;Referenceproteome		0.41243	0.976688	0.169013	0.601106	0.000674397	0.999379	-0.000395695	-0.00134769	0.0412893	1	0.0298282	0.0862295	1.09417	0.476213	0.503749	1.59178	0.957852	0.632765	0.216471	1.05184
A2A716;F8VQM4	F8VQM4;A2A716	A2A716_MOUSE;F8VQM4_MOUSE	Osbpl7	Oxysterol-binding protein	-1.14776	-1.22601	-1.41737	-1.04241	-1.53993	-1.62263	-1.46877	-1.80465	-3.94398	-1.90385	-1.53417	-1.52697	-1.12163	-1.38065	-1.83603	-1.54931	-1.30825	-1.69444	-2.10943	-1.59829	cellular process;cellular response to chemical stimulus;cellular response to cholesterol;cellular response to lipid;cellular response to organic substance;cellular response to stimulus;establishment of localization;lipid transport;organic substance transport;response to chemical stimulus;response to cholesterol;response to lipid;response to organic substance;response to stimulus;transport	binding;cholesterol binding;lipid binding;steroid binding;sterol binding	autophagic vacuole;cell part;cytoplasmic part;cytosol;endoplasmic reticulum part;intracellular membrane-bounded organelle;intracellular organelle;intracellular organelle part;intracellular part;membrane;membrane-bounded organelle;organelle;organelle part;perinuclear endoplasmic reticulum;plasma membrane;vacuole	Completeproteome;Lipidtransport;Proteomicsidentification;Referenceproteome;Transport		2.01374	0.882381	0.40061	1.93269	0.626904	0.591635	-0.851673	-1.16232	0.668183	1	-1.11759	-1.30162	0.359259	0.730551	-0.659949	-0.762477	0.467132	0.751609	0.23619	0.740907
A2A791	A2A791;A2A791-2;F6VYE2	ZMYM4_MOUSE	Zmym4	Zinc finger MYM-type protein 4	2.74191	2.71033	2.7742	2.54835	2.64694	2.7126	3.27876	3.14694	3.25172	2.93274	2.87508	3.59251	3.39225	2.56077	3.06846	3.38396	3.46586	3.17717	3.63613	3.42242	biological regulation;cellular component organization;cellular component organization at cellular level;cellular component organization or biogenesis;cellular component organization or biogenesis at cellular level;cellular process;cytoskeleton organization;organelle organization;regulation of anatomical structure morphogenesis;regulation of biological process;regulation of cell morphogenesis;regu…	binding;cation binding;ion binding;metal ion binding;transition metal ion binding;zinc ion binding	cell part;cytoplasm;intracellular membrane-bounded organelle;intracellular non-membrane-bounded organelle;intracellular organelle;intracellular organelle part;intracellular part;membrane-bounded organelle;non-membrane-bounded organelle;nuclear part;nucleolus;nucleoplasm;nucleus;organelle;organelle part	Acetylation;Alternativesplicing;Completeproteome;Metal-binding;Phosphoprotein;Referenceproteome;Repeat;Zinc;Zinc-finger		0.754929	0.980823	-0.25261	-0.954588	0.130625	0.913484	0.0735406	0.23737	0.183268	1	-0.161994	-0.370789	1.0409	0.518153	-0.392057	-1.41578	0.231044	0.883624	-0.105814	-0.378439
A2A7B5	A2A7B5	A2A7B5_MOUSE	Prdm2	PR domain-containing 2, with ZNF domain	2.87603	2.61916	2.72125	2.65975	2.67641	2.53938	3.08499	3.06138	3.17618	2.9114	2.78606	3.55069	3.29686	2.48048	3.03974	3.44341	3.34647	3.08059	3.5714	3.44476	biological regulation;determination of adult lifespan;multicellular organismal process;regulation of biological process;regulation of biosynthetic process;regulation of cellular biosynthetic process;regulation of cellular macromolecule biosynthetic process;regulation of cellular metabolic process;regulation of cellular process;regulation of gene expression;regulation of macromolecule biosynthetic…	binding;cation binding;DNA binding;ion binding;metal ion binding;nucleic acid binding	cell part;cytoplasmic part;Golgi apparatus;intracellular membrane-bounded organelle;intracellular organelle;intracellular part;membrane-bounded organelle;nucleus;organelle	Completeproteome;Proteomicsidentification;Referenceproteome		0.352339	0.966852	-0.121492	-0.489083	0.250668	0.84945	0.117341	0.406323	0.16661	1	-0.15146	-0.34211	1.02514	0.518223	-0.407703	-1.42195	0.177072	0.908046	-0.0890463	-0.306105
A2A7F4	E9Q532;A2A7F4	A2A7F4_MOUSE	Rlf	Rearranged L-myc fusion sequence	0.652802	0.646989	0.773977	0.584414	0.493747	0.525988	1.06737	1.046	0.807075	0.354685	0.788105	1.3617	0.950943	0.275267	0.717359	1.13501	1.105	0.730994	1.17157	1.13216	cellular component organization;cellular component organization at cellular level;cellular component organization or biogenesis;cellular component organization or biogenesis at cellular level;cellular macromolecule metabolic process;cellular metabolic process;cellular nitrogen compound metabolic process;cellular process;chromosome organization;DNA integration;DNA metabolic process;macromolecule m…	binding;cation binding;ion binding;metal ion binding		Completeproteome;Proteomicsidentification;Referenceproteome		0.306579	0.967122	-0.118731	-0.451547	0.238145	0.846613	-0.133322	-0.411278	0.23982	1	-0.212681	-0.473171	0.820878	0.576731	-0.361621	-1.18934	0.0452693	0.970773	-0.0257881	-0.087513
A2A7S7	Q91WQ3;A2A7S7	A2A7S7_MOUSE	Yars	Tyrosine--tRNA ligase	2.70235	2.65249	2.08157	2.23135	2.6584	2.74407	2.17797	2.2578	2.25084	1.95273	2.36671	2.11452	1.76523	3.03713	2.58184	2.53395	2.52398	2.33071	1.66979	2.28314	amine metabolic process;amino acid activation;carboxylic acid metabolic process;cellular amine metabolic process;cellular amino acid metabolic process;cellular ketone metabolic process;cellular macromolecule metabolic process;cellular metabolic process;cellular nitrogen compound metabolic process;cellular process;macromolecule metabolic process;metabolic process;ncRNA metabolic process;nitrogen c…	adenyl nucleotide binding;adenyl ribonucleotide binding;aminoacyl-tRNA ligase activity;ATP binding;binding;catalytic activity;ligase activity;ligase activity, forming aminoacyl-tRNA and related compounds;ligase activity, forming carbon-oxygen bonds;nucleic acid binding;nucleotide binding;purine nucleotide binding;purine ribonucleoside triphosphate binding;purine ribonucleotide binding;ribonucleot…	cell part;cytoplasm;cytoplasmic part;cytosol;intracellular membrane-bounded organelle;intracellular organelle;intracellular part;membrane-bounded organelle;nucleus;organelle	Aminoacyl-tRNAsynthetase;ATP-binding;Completeproteome;Ligase;Nucleotide-binding;Proteinbiosynthesis;Proteomicsidentification;Referenceproteome;RNA-binding;tRNA-binding		0.0730429	0.992978	-0.0426157	-0.137899	0.640046	0.668755	-0.269469	-0.908153	0.104303	1	-0.11554	-0.231575	0.144193	0.913251	0.0955421	0.276165	0.992552	0.531247	0.452042	1.4416
A2A891	A2A891;A2A891-2;A2A891-3;A2A891-4;A2A891-5;Z4YMK8	CMTA1_MOUSE	Camta1	Calmodulin-binding transcription activator 1	0.854491	1.31554	1.23928	1.12742	1.00535	1.02189	1.44065	1.34951	1.23777	1.03398	1.50511	1.48599	1.13057	0.737702	1.17049	1.27946	1.31402	0.88436	1.40979	1.55839	biological regulation;biosynthetic process;cellular biosynthetic process;cellular macromolecule biosynthetic process;cellular macromolecule metabolic process;cellular metabolic process;cellular nitrogen compound metabolic process;cellular process;macromolecule biosynthetic process;macromolecule metabolic process;metabolic process;nitrogen compound metabolic process;nucleic acid metabolic process;…	binding;DNA binding;nucleic acid binding	cell part;cytoplasm;intracellular membrane-bounded organelle;intracellular organelle;intracellular part;membrane-bounded organelle;nucleus;organelle	Activator;Alternativesplicing;ANKrepeat;Completeproteome;Cytoplasm;Nucleus;Referenceproteome;Repeat;Transcription;Transcriptionregulation		0.182036	0.971532	-0.0701699	-0.280057	0.115109	0.92924	0.0546039	0.198812	0.214083	1	0.140868	0.396189	0.0347073	0.975765	-0.0252264	-0.0729527	0.0484332	0.969204	-0.0295272	-0.0955618
A2A8L1	A2A8L1;E9PYL1;E9PYU4	CHD5_MOUSE	Chd5	Chromodomain-helicase-DNA-binding protein 5	2.07373	1.99263	2.24151	2.11706	2.04588	1.8873	2.3307	2.45773	2.54725	2.33011	2.57338	2.95888	2.66404	1.87057	2.17654	2.8366	2.70323	2.48923	2.62588	2.61819	ATP-dependent chromatin remodeling;biological regulation;biosynthetic process;cell differentiation;cellular biosynthetic process;cellular component organization;cellular component organization at cellular level;cellular component organization or biogenesis;cellular component organization or biogenesis at cellular level;cellular developmental process;cellular macromolecular complex subunit organiz…	adenyl nucleotide binding;adenyl ribonucleotide binding;ATP binding;ATPase activity;ATPase activity, coupled;ATP-dependent helicase activity;binding;catalytic activity;cation binding;DNA binding;enzyme binding;helicase activity;histone deacetylase binding;hydrolase activity;hydrolase activity, acting on acid anhydrides;hydrolase activity, acting on acid anhydrides, in phosphorus-containing anhydr…	cell part;chromatin;chromatin remodeling complex;chromosomal part;heterochromatin;histone deacetylase complex;intracellular membrane-bounded organelle;intracellular organelle;intracellular organelle part;intracellular part;macromolecular complex;membrane;membrane-bounded organelle;nuclear part;nucleoplasm part;nucleus;NuRD complex;organelle;organelle part;protein complex;transcriptional repressor…	ATP-binding;Chromatinregulator;Completeproteome;Differentiation;DNA-binding;Helicase;Hydrolase;Metal-binding;Neurogenesis;Nucleotide-binding;Nucleus;Referenceproteome;Repeat;Spermatogenesis;Transcription;Transcriptionregulation;Tumorsuppressor;Zinc;Zinc-finger		0.210575	0.965688	-0.0741715	-0.308785	0.888568	0.599369	0.303173	1.13529	0.0141213	1	-0.0142525	-0.0328402	0.456841	0.824982	-0.094192	-0.498541	0.00900452	0.995151	-0.00564591	-0.0184313
A2A8L5	A2A8L5;F6Y3V0	PTPRF_MOUSE	Ptprf	Receptor-type tyrosine-protein phosphatase F	0.612584	0.783917	0.904092	0.693051	0.646624	0.464341	0.86051	0.914536	0.56754	0.50758	0.964247	1.02815	0.786373	0.970116	1.21957	1.23665	1.26225	1.15126	1.32612	1.28901	anatomical structure morphogenesis;biological adhesion;biological regulation;cell adhesion;cell migration;cell motility;cell part morphogenesis;cell projection morphogenesis;cell projection organization;cellular component morphogenesis;cellular component movement;cellular component organization;cellular component organization at cellular level;cellular component organization or biogenesis;cellula…	binding;carbohydrate binding;catalytic activity;chondroitin sulfate proteoglycan binding;glycoprotein binding;glycosaminoglycan binding;heparin binding;hydrolase activity;hydrolase activity, acting on ester bonds;pattern binding;phosphatase activity;phosphoprotein phosphatase activity;phosphoric ester hydrolase activity;polysaccharide binding;protein binding;protein complex binding;protein tyrosi…	cell body;cell part;cell projection;extracellular membrane-bounded organelle;extracellular organelle;extracellular region part;extracellular vesicular exosome;integral to membrane;intrinsic to membrane;membrane part;membrane-bounded organelle;membrane-bounded vesicle;neuron projection;neuronal cell body;organelle;vesicle	3D-structure;Celladhesion;Completeproteome;Disulfidebond;Glycoprotein;Heparin-binding;Hydrolase;Immunoglobulindomain;Membrane;Phosphoprotein;Proteinphosphatase;Receptor;Referenceproteome;Repeat;Signal;Transmembrane;Transmembranehelix		0.0802813	0.994224	0.0269082	0.121824	0.0876311	0.942253	-0.0417137	-0.153759	0.705248	1	-0.248424	-0.952747	1.70639	0.371414	-0.575673	-2.27688	0.105398	0.965084	-0.0159707	-0.103291
A2A8R0;A8Y5G5	A8Y5G5;A0S860;A2A8R0	A2A8R0_MOUSE;A8Y5G5_MOUSE	Zfyve9	Zinc finger FYVE domain-containing protein	-3.73453	-3.99699	-3.80171	-3.63822	-3.89103	-3.61584	-4.03791	-4.84163	-4.73009	-4.27622	-3.03408	-4.26747	-3.46411	-3.33882	-2.91235	-2.90069	-2.48274	-4.83608	-3.50614	-3.03957	biological regulation;cell surface receptor linked signaling pathway;cellular component assembly;cellular component assembly at cellular level;cellular component organization;cellular component organization at cellular level;cellular component organization or biogenesis;cellular component organization or biogenesis at cellular level;cellular macromolecular complex assembly;cellular macromolecular…	1-phosphatidylinositol binding;binding;cation binding;ion binding;lipid binding;metal ion binding;phosphatidylinositol binding;phospholipid binding;protein binding;SMAD binding	cell part;cytoplasm;cytoplasmic part;early endosome membrane;endosomal part;endosome membrane;intracellular organelle part;intracellular part;membrane;organelle membrane;organelle part	Completeproteome;Metal-binding;Proteomicsidentification;Referenceproteome;Zinc;Zinc-finger		0.508513	0.970745	0.303739	0.812118	0.0551963	0.950494	0.0831383	0.132758	0.214966	1	-0.323332	-0.472384	0.107184	0.918857	-0.219537	-0.261559	0.859481	0.515796	1.02867	1.56704
A2A8U2;A2A8U2-3	A2A8U2;A2A8U2-2;A2A8U2-3	TM201_MOUSE	Tmem201	Transmembrane protein 201	1.64429	1.51093	1.57681	1.23393	1.96909	1.57033	1.97848	1.96893	1.71488	2.19032	1.84087	2.21684	2.33396	1.65479	1.89177	2.12733	2.05692	2.11266	2.21962	2.09895	ameboidal cell migration;cell migration;cell motility;cellular component movement;cellular process;establishment of localization;establishment of localization in cell;establishment of nucleus localization;establishment of organelle localization;fibroblast migration;locomotion;nuclear migration	actin binding;actin filament binding;binding;cytoskeletal protein binding;lamin binding;protein binding	cell part;integral to membrane;intracellular organelle part;intracellular part;intrinsic to membrane;membrane;membrane part;nuclear inner membrane;nuclear membrane;nuclear part;organelle inner membrane;organelle membrane;organelle part	Acetylation;Alternativesplicing;Completeproteome;Membrane;Nucleus;Phosphoprotein;Referenceproteome;Transmembrane;Transmembranehelix		1.51646	0.992618	-0.380218	-1.61836	0.0938867	0.939303	0.0436503	0.162751	0.238068	1	-0.153171	-0.433541	0.708163	0.66033	-0.228387	-0.923752	0.67599	0.785716	-0.118405	-0.659449
A2A8Z1	A2A8Z1;A2A8Z1-2;E9Q6C1;F6UHR6;A0A0A6YXH3;E9PXZ2;Q5FWX7	OSBL9_MOUSE	Osbpl9	Oxysterol-binding protein-related protein 9	0.268239	-0.00803423	-0.197493	-0.289495	0.119412	0.264268	-0.348976	-0.0751171	-0.407968	-0.485641	-0.0149646	-0.391349	-0.757278	0.557144	0.353879	-0.064826	0.0488548	-0.161147	-0.251814	0.00534534	establishment of localization;lipid transport;organic substance transport;transport	binding;lipid binding	cell part;cytoplasm;cytoplasmic part;endosomal part;endosome membrane;Golgi apparatus;intracellular membrane-bounded organelle;intracellular organelle;intracellular organelle part;intracellular part;late endosome membrane;membrane;membrane-bounded organelle;organelle;organelle membrane;organelle part	Acetylation;Alternativesplicing;Completeproteome;Endosome;Golgiapparatus;Lipid-binding;Lipidtransport;Membrane;Phosphoprotein;Referenceproteome;Transport		0.0939639	0.988759	-0.0465927	-0.165817	0.697508	0.643228	-0.292755	-0.980056	0.0900237	1	-0.105697	-0.204094	0.436354	0.780154	-0.166986	-0.632537	0.785674	0.647865	0.248508	1.01046
A2A9C3	A2A9C3;A2A9C3-2	SZT2_MOUSE	Szt2	KICSTOR complex protein SZT2	0.33888	0.305058	0.40225	0.449238	0.130602	0.39335	0.156002	0.298532	-0.357645	-0.0776653	-0.216548	0.165996	-0.0790792	-0.0128069	-0.558434	-0.332143	-0.293945	-0.891566	-0.404121	-0.363177	anatomical structure development;anatomical structure morphogenesis;axonogenesis;cell part morphogenesis;cell projection morphogenesis;cell projection organization;cellular component morphogenesis;cellular component organization;cellular component organization at cellular level;cellular component organization or biogenesis;cellular component organization or biogenesis at cellular level;cellular d…		cell part;cytoplasmic part;extracellular membrane-bounded organelle;extracellular organelle;extracellular region part;extracellular vesicular exosome;intracellular membrane-bounded organelle;intracellular organelle;intracellular part;membrane-bounded organelle;membrane-bounded vesicle;microbody;organelle;peroxisome;vesicle	Alternativesplicing;Completeproteome;Peroxisome;Phosphoprotein;Referenceproteome		0.946132	0.967774	0.129235	0.761475	2.24787	0.563907	-0.461908	-2.31386	1.04248	1	-0.24199	-1.15763	0.827687	0.584348	0.335669	1.1656	0.347484	0.822846	0.158114	0.547633
A2A9V9;F6SH71;Q4VBE7	F6SH71;Q4VBE7;A2A9V9	A2A9V9_MOUSE;F6SH71_MOUSE;Q4VBE7_MOUSE	Kctd2	BTB/POZ domain-containing protein KCTD2	-2.72329	-2.94926	-3.84246	-1.54945	-2.86147	-4.80378	-3.04945	-3.27822	-3.50538	-2.79108	-3.0757	-2.25757	-3.48331	-2.51299	-2.56133	-2.20192	-4.03795	-2.65243	-2.618	-2.69629	cellular component assembly;cellular component organization;cellular component organization or biogenesis;macromolecular complex assembly;macromolecular complex subunit organization;protein complex assembly;protein complex subunit organization;protein homooligomerization;protein oligomerization	binding;protein binding;protein complex binding		Completeproteome;Ionchannel;Iontransport;Referenceproteome;Transport		0.52075	0.98186	0.732116	0.979182	0.276993	0.777908	0.374177	0.573279	0.364367	1	-0.372762	-0.707057	1.05399	0.491609	-0.468478	-1.51687	0.189282	0.86874	-0.278159	-0.420035
A2AA28	A2AA28	MET23_MOUSE	Mettl23	Methyltransferase-like protein 23	-2.33749	-3.29113	-3.33068	-2.71706	-2.25197	-1.45503	-3.34664	-2.29394	-3.72041	-3.82469	-3.26419	-1.97915	-2.22856	-1.53177	-1.85971	-1.6939	-2.18201	-1.9603	-1.14597	-1.34589		catalytic activity;methyltransferase activity;transferase activity;transferase activity, transferring one-carbon groups	cell part;cytoplasm;integral to membrane;intracellular part;intrinsic to membrane;membrane part	Completeproteome;Cytoplasm;Membrane;Methyltransferase;Referenceproteome;S-adenosyl-L-methionine;Transferase;Transmembrane;Transmembranehelix		0.604309	0.987882	-0.582194	-1.04746	1.33318	0.533333	-1.2662	-2.17891	2.49766	1	-1.68994	-4.60755	2.67698	0.385846	-2.11904	-5.30528	0.685654	0.617472	-0.42782	-1.11457
A2AAE1;A2AAE1-2;A2AAE1-3;A2AAE1-6	A2AAE1;A2AAE1-2;A2AAE1-3;A2AAE1-4;A2AAE1-6;A0A1D5RMC4	K1109_MOUSE	Kiaa1109	Transmembrane protein KIAA1109	0.157501	0.348917	0.537598	0.317416	-0.0493793	-0.0850124	0.451411	0.18926	-0.0898027	0.370975	0.0710769	0.209486	0.387832	-0.323496	-0.189152	-0.128761	-0.20318	-0.0879021	-0.0392551	-0.246477	adipose tissue development;anatomical structure development;biological regulation;cell differentiation;cellular developmental process;cellular localization;cellular process;developmental process;fat cell differentiation;gamete generation;lipid localization;lipid metabolic process;lipid storage;localization;macromolecule localization;male gamete generation;metabolic process;multicellular organisma…		cell part;integral to membrane;intracellular membrane-bounded organelle;intracellular organelle;intracellular part;intrinsic to membrane;membrane part;membrane-bounded organelle;nucleus;organelle	Alternativesplicing;Completeproteome;Membrane;Phosphoprotein;Referenceproteome;Transmembrane;Transmembranehelix		0.709532	0.976853	0.213788	0.866725	0.0165857	0.986671	-0.00915353	-0.0320751	0.0349853	1	0.0261423	0.0741073	0.746472	0.642127	0.241961	0.97248	0.299783	0.912606	-0.0491532	-0.29504
A2AAX3	A2AAX3	KLH15_MOUSE	Klhl15	Kelch-like protein 15	-1.21641	-0.435071	-0.502472	-0.850729	-0.799062	-1.20471	-0.136256	-0.7321	-0.541137	-0.48055	-0.794192	-0.417174	-0.394838	-1.9995	-1.11127	-0.412982	-0.218731	-0.605993	-0.238423	-0.434348	cellular macromolecule metabolic process;cellular metabolic process;cellular process;cellular protein metabolic process;macromolecule metabolic process;macromolecule modification;metabolic process;primary metabolic process;protein metabolic process;protein modification by small protein conjugation;protein modification by small protein conjugation or removal;protein modification process;protein ub…		cell part;Cul3-RING ubiquitin ligase complex;cullin-RING ubiquitin ligase complex;intracellular part;macromolecular complex;protein complex;ubiquitin ligase complex	Completeproteome;Kelchrepeat;Referenceproteome;Repeat		0.0404703	0.997033	-0.0331388	-0.0862217	0.157117	0.889814	0.112739	0.302489	0.242648	1	0.331876	0.518705	0.553914	0.741927	-0.179038	-0.736221	0.20542	0.878316	-0.15474	-0.395691
A2AAY5	A2AAY5;A0A5F8MPP7	SPD2B_MOUSE	Sh3pxd2b	SH3 and PX domain-containing protein 2B	1.45377	1.09583	1.01605	1.00243	1.26693	1.28531	1.00525	1.37682	0.852858	0.396786	1.27453	1.02683	0.835601	1.32884	1.15607	1.02775	0.990378	0.991872	1.01685	1.08168	adipose tissue development;anatomical structure development;biological regulation;bone development;cell differentiation;cellular component assembly;cellular component disassembly;cellular component disassembly at cellular level;cellular component organization;cellular component organization at cellular level;cellular component organization or biogenesis;cellular component organization or biogenes…	binding;lipid binding;phosphatidylinositol binding;phosphatidylinositol-3,5-bisphosphate binding;phosphatidylinositol-3-phosphate binding;phosphatidylinositol-4-phosphate binding;phosphatidylinositol-5-phosphate binding;phospholipid binding;protein binding;protein domain specific binding;SH2 domain binding	cell junction;cell part;cell projection;cytoplasm;cytoskeletal part;intracellular non-membrane-bounded organelle;intracellular organelle;intracellular organelle part;intracellular part;macromolecular complex;non-membrane-bounded organelle;organelle;organelle part;podosome;protein complex	Celljunction;Cellprojection;Completeproteome;Cytoplasm;Differentiation;Phosphoprotein;Referenceproteome;Repeat;SH3domain		0.287497	0.970809	-0.0915556	-0.393554	0.818412	0.589652	-0.392187	-1.18084	0.311785	1	-0.222369	-0.568298	0.300982	0.81437	-0.188745	-0.531892	0.187735	0.944744	0.0279317	0.17806
A2ABG4;Q6PFC0	Q6PFC0;A2ABG4	A2ABG4_MOUSE;Q6PFC0_MOUSE	Tbc1d16	TBC1 domain family, member 16	0.217083	-0.108273	-1.00194	-0.34994	0.358979	0.294139	-0.643795	-0.71658	-0.622838	-0.729999	-0.38323	-0.957874	-1.07948	-0.120001	-0.109563	0.0319147	-0.624639	-0.790174	-0.175439	-0.184252				Completeproteome;Proteomicsidentification;Referenceproteome		0.129351	0.972314	-0.133954	-0.273854	0.509769	0.674441	-0.401874	-0.882882	0.166145	1	0.140429	0.335511	0.357123	0.790329	-0.195401	-0.596055	0.201876	0.880586	0.149192	0.387567
A2ABV5	A2ABV5;A2ABV5-2;A2ABV5-3;A2ABV5-4;A2BDN7	MED14_MOUSE	Med14	Mediator of RNA polymerase II transcription subunit 14	0.902839	1.17638	1.11531	0.881394	0.932237	1.05478	1.39204	1.38045	1.26747	1.17873	1.57242	1.8281	1.36787	1.0495	1.38981	1.76064	1.8642	1.821	1.71877	1.64468	androgen receptor signaling pathway;biological regulation;biosynthetic process;cellular biosynthetic process;cellular macromolecule metabolic process;cellular metabolic process;cellular nitrogen compound metabolic process;cellular process;cellular response to stimulus;developmental process;intracellular receptor mediated signaling pathway;macromolecule metabolic process;metabolic process;negative…	binding;hormone receptor binding;nuclear hormone receptor binding;protein binding;protein binding transcription factor activity;receptor activity;receptor binding;RNA polymerase II transcription cofactor activity;RNA polymerase II transcription factor binding transcription factor activity;thyroid hormone receptor binding;transcription coactivator activity;transcription cofactor activity;transcrip…	cell part;intracellular membrane-bounded organelle;intracellular organelle;intracellular organelle part;intracellular part;macromolecular complex;mediator complex;membrane;membrane-bounded organelle;nuclear part;nucleoplasm;nucleoplasm part;nucleus;organelle;organelle part;protein complex	Activator;Alternativesplicing;Completeproteome;Nucleus;Phosphoprotein;Referenceproteome;Repeat;Transcription;Transcriptionregulation		0.582359	0.971596	-0.170897	-0.718272	0.378383	0.785276	0.149662	0.554734	0.106793	1	-0.0756205	-0.212702	1.39678	0.456873	-0.388615	-1.6917	0.136768	0.933325	-0.0566042	-0.223902
A2ACC6;E9Q0J2	A2ACC6;A2ACC7;E9Q0J2	A2ACC6_MOUSE;E9Q0J2_MOUSE	Ralgapb	Ral GTPase-activating protein subunit beta	-4.48063	-4.12909	-4.21694	-4.19073	-4.63659	-4.05697	-3.62898	-4.26202	-2.92288	-3.39609	-3.81064	-3.53266	-4.2406	-2.82516	-3.49646	-3.3302	-3.66543	-4.94	-3.98262	-3.61999	biological regulation;cellular process;cellular response to stimulus;intracellular signal transduction;Ral protein signal transduction;Ras protein signal transduction;regulation of biological process;regulation of cellular localization;regulation of cellular process;regulation of exocyst localization;regulation of localization;regulation of protein localization;response to stimulus;signal transdu…	binding;enzyme activator activity;enzyme regulator activity;GTPase activator activity;GTPase regulator activity;nucleoside-triphosphatase regulator activity;protein binding;protein dimerization activity;protein heterodimerization activity		Completeproteome;Proteomicsidentification;Referenceproteome		0.18973	0.96647	-0.108209	-0.334055	1.18011	0.546376	0.769598	1.79674	0.117915	1	0.156265	0.268303	0.790185	0.51884	0.804331	1.41137	0.776978	0.563848	0.683508	1.35226
A2ACD2	A2ACD2	A2ACD2_MOUSE	Vstm2l	V-set and transmembrane domain-containing protein 2-like protein	-1.22346	0.195243	-1.10102	-1.50966	-1.21325	-1.22348	-1.79335	-1.54348	-0.968578	-1.24504	-0.410372	-1.52108	-1.54205	-1.06853	-0.368427	0.295869	0.0835543	-0.608722	-0.89951	-0.22283				Completeproteome;Referenceproteome		0.631305	0.997512	0.533666	1.06079	1.07879	0.560535	0.568725	1.56434	0.800859	1	0.502556	1.28848	0.401196	0.745699	-0.297644	-0.718741	0.982288	0.51682	0.580686	1.53991
A2ACJ2	A2ACJ2	FP100_MOUSE	Faap100	Fanconi anemia core complex-associated protein 100	-1.47756	-0.847064	-1.70565	-2.06857	-1.18116	-1.51211	-1.08733	-1.6946	-1.45299	-1.99163	-1.75098	-1.60774	-2.4421	-1.47159	-1.70904	-1.15258	-1.39612	-1.87359	-1.88936	-1.42762	cellular macromolecule metabolic process;cellular metabolic process;cellular nitrogen compound metabolic process;cellular process;cellular response to stimulus;cellular response to stress;DNA metabolic process;DNA repair;macromolecule metabolic process;metabolic process;nitrogen compound metabolic process;nucleic acid metabolic process;nucleobase-containing compound metabolic process;primary meta…	binding;DNA binding;nucleic acid binding	cell part;cytoplasm;cytoskeleton;Fanconi anaemia nuclear complex;intermediate filament cytoskeleton;intracellular non-membrane-bounded organelle;intracellular organelle;intracellular organelle part;intracellular part;macromolecular complex;non-membrane-bounded organelle;nuclear part;nucleoplasm;nucleoplasm part;organelle;organelle part;protein complex	Completeproteome;DNA-binding;DNAdamage;DNArepair;Nucleus;Referenceproteome		0.211897	0.96949	-0.155912	-0.396596	0.829452	0.591321	-0.363067	-1.16214	0.115738	1	0.10861	0.246265	0.00251597	0.998593	-0.0016729	-0.00527395	0.634153	0.657122	0.310945	0.968645
A2ACM0	A2ACM0	A2ACM0_MOUSE	Rptor	Regulatory-associated protein of mTOR	0.0536313	-0.892004	-0.539111	-1.05713	-0.401303	-1.05959	-0.604626	-0.759341	-1.44087	-3.98372	-1.17778	-1.40664	-1.27101	-0.673477	-1.42125	-0.888837	-0.913744	-1.17102	-2.249	-0.431176	biological regulation;cell communication;cell growth;cellular component organization;cellular component organization or biogenesis;cellular process;cellular response to acid;cellular response to amine stimulus;cellular response to amino acid stimulus;cellular response to chemical stimulus;cellular response to endogenous stimulus;cellular response to external stimulus;cellular response to extracel…	14-3-3 protein binding;5S rDNA binding;binding;DNA binding;enzyme binding;kinase binding;nucleic acid binding;protein binding;protein complex binding;protein kinase binding;rDNA binding;regulatory region DNA binding;regulatory region nucleic acid binding;RNA polymerase III regulatory region DNA binding;RNA polymerase III transcription factor binding;RNA polymerase III type 1 promoter DNA binding;…	cell body;cell part;cell projection;cytoplasm;cytoplasmic part;dendrite;intracellular membrane-bounded organelle;intracellular organelle;intracellular organelle part;intracellular part;lysosomal membrane;lysosome;lytic vacuole;macromolecular complex;membrane;membrane-bounded organelle;neuron projection;neuronal cell body;nuclear part;nucleoplasm;organelle;organelle membrane;organelle part;protein…	Completeproteome;Proteomicsidentification;Referenceproteome;Repeat;WDrepeat		0.129955	0.974296	0.0975602	0.255238	0.964042	0.538189	-1.49458	-1.72516	0.515297	1	-1.08375	-1.0598	0.369382	0.710804	-0.91706	-0.805314	0.139233	0.905454	0.209124	0.319004
A2ACQ1	Q8K1G9;A2ACQ1	A2ACQ1_MOUSE	Dhx35	RNA helicase	1.90509	1.88034	1.79546	1.7166	1.87802	1.76924	2.03705	1.95204	2.05967	1.70936	1.71683	2.37	2.09961	1.38411	1.84846	2.14562	2.09808	1.82235	2.36048	2.11333	cellular macromolecule metabolic process;cellular metabolic process;cellular nitrogen compound metabolic process;cellular process;macromolecule metabolic process;metabolic process;nitrogen compound metabolic process;nucleic acid metabolic process;nucleobase-containing compound metabolic process;primary metabolic process;RNA metabolic process;RNA processing	adenyl nucleotide binding;adenyl ribonucleotide binding;ATP binding;ATPase activity;ATPase activity, coupled;ATP-dependent helicase activity;ATP-dependent RNA helicase activity;binding;catalytic activity;helicase activity;hydrolase activity;hydrolase activity, acting on acid anhydrides;hydrolase activity, acting on acid anhydrides, in phosphorus-containing anhydrides;nucleoside-triphosphatase act…	catalytic step 2 spliceosome;cell part;cytoplasm;intracellular organelle part;intracellular part;macromolecular complex;nuclear part;organelle part;ribonucleoprotein complex;spliceosomal complex	ATP-binding;Completeproteome;Hydrolase;Nucleotide-binding;Proteomicsidentification;Referenceproteome		0.554251	0.967605	-0.0847139	-0.494811	0.280039	0.86429	-0.0804647	-0.369527	0.144022	1	-0.122616	-0.294754	0.627573	0.662232	-0.270099	-0.919507	0.13913	0.9285	-0.0680022	-0.242197
A2ACV6	A2ACV6	A2ACV6_MOUSE	Soga1	Protein SOGA1	1.04556	0.877122	1.32409	1.36183	0.601631	0.615861	1.09073	0.700024	1.00675	0.804972	0.344606	1.05159	0.990311	-0.249055	0.464733	0.603846	0.614219	0.556305	1.17084	0.711338	biological regulation;regulation of autophagy;regulation of biological process;regulation of catabolic process;regulation of cellular catabolic process;regulation of cellular metabolic process;regulation of cellular process;regulation of metabolic process		extracellular membrane-bounded organelle;extracellular organelle;extracellular region part;extracellular space;extracellular vesicular exosome;membrane-bounded organelle;membrane-bounded vesicle;organelle;vesicle	Completeproteome;Proteomicsidentification;Referenceproteome		1.30487	1	0.40009	1.52082	0.0545585	0.96162	-0.0332855	-0.106337	0.0925756	1	0.121161	0.213757	0.128205	0.921487	-0.0940506	-0.254778	0.589989	0.702931	-0.251895	-0.866496
A2ADA5	A2ADA5;A2ADA5-2	PUSL1_MOUSE	Pusl1	tRNA pseudouridine synthase-like 1	-0.0389743	-1.44075	-0.89224	-0.86875	-0.999721	-0.602764	-1.20764	-0.83645	-1.07222	-1.34107	-0.489669	-0.480286	-0.692503	0.00713825	-0.848071	-0.651589	-1.07068	-0.433853	-0.481963	-0.314461	cellular macromolecule metabolic process;cellular metabolic process;cellular nitrogen compound metabolic process;cellular process;macromolecule metabolic process;macromolecule modification;metabolic process;ncRNA metabolic process;ncRNA processing;nitrogen compound metabolic process;nucleic acid metabolic process;nucleobase-containing compound metabolic process;primary metabolic process;pseudouri…	binding;catalytic activity;intramolecular transferase activity;isomerase activity;nucleic acid binding;pseudouridine synthase activity;RNA binding	cell part;intracellular membrane-bounded organelle;intracellular organelle;intracellular part;membrane-bounded organelle;organelle	Alternativesplicing;Completeproteome;Isomerase;Phosphoprotein;Referenceproteome;tRNAprocessing		0.119703	0.975554	0.101465	0.243854	0.0770758	0.941307	-0.0560072	-0.155981	0.824011	1	-0.5791	-1.36057	1.02179	0.484061	-0.557558	-1.56546	1.56918	0.487056	-0.446687	-1.93456
A2ADB0;A2ADB1	A2ADB0;A2ADB1	A2ADB0_MOUSE;A2ADB1_MOUSE	Spen	Msx2-interacting protein	1.58993	1.31906	1.38487	1.33422	1.36716	1.0951	2.22623	2.32496	2.47206	1.86276	2.1385	2.59525	2.42707	1.4549	2.00763	2.20212	2.07325	2.37997	2.23867	2.21698	biological regulation;negative regulation of biological process;negative regulation of biosynthetic process;negative regulation of cellular biosynthetic process;negative regulation of cellular macromolecule biosynthetic process;negative regulation of cellular metabolic process;negative regulation of cellular process;negative regulation of gene expression;negative regulation of macromolecule biosy…	binding;DNA binding;nucleic acid binding;nucleic acid binding transcription factor activity;nucleotide binding;protein binding;protein binding transcription factor activity;RNA polymerase II transcription factor binding;RNA polymerase II transcription factor binding transcription factor activity;RNA polymerase II transcription factor binding transcription factor activity involved in negative regu…	cell part;extracellular membrane-bounded organelle;extracellular organelle;extracellular region part;extracellular vesicular exosome;intracellular membrane-bounded organelle;intracellular organelle;intracellular organelle part;intracellular part;macromolecular complex;membrane-bounded organelle;membrane-bounded vesicle;nuclear part;nucleoplasm;nucleoplasm part;nucleus;organelle;organelle part;pro…	Completeproteome;Proteomicsidentification;Referenceproteome		0.506326	0.968859	-0.346344	-0.837488	0.456133	0.692429	0.404409	0.821508	0.00106984	1	-0.00130129	-0.00262	0.26263	0.854492	-0.12077	-0.426121	1.13029	0.636654	-0.184212	-1.04283
A2ADY9	A2ADY9	DDI2_MOUSE	Ddi2	Protein DDI1 homolog 2	-1.77597	-1.07232	-3.96482	-2.37565	-1.70806	-2.30916	-2.18942	-1.65582	-0.977153	-2.27209	-1.13177	-3.74984	-3.77619	-1.44772	-2.08596	-1.35901	-2.70077	-1.5693	-1.71476	-3.67175		aspartic-type endopeptidase activity;aspartic-type peptidase activity;catalytic activity;endopeptidase activity;hydrolase activity;peptidase activity;peptidase activity, acting on L-amino acid peptides		Completeproteome;Phosphoprotein;Referenceproteome		0.206173	0.966775	-0.331573	-0.449086	0.59183	0.62389	0.505278	1.02277	0.811298	1	1.53091	1.57314	0.469649	0.646059	0.858262	0.962873	0.126711	0.907882	0.270018	0.306507
A2AE27	A2AE27	A2AE27_MOUSE	Ampd2	AMP deaminase	-0.398184	-1.39843	-0.816596	-1.2328	-0.77645	-1.45716	-0.28323	-0.650731	-1.05302	-1.20349	-3.99943	-0.699228	-1.32017	-3.79279	-2.61481	-4.87548	-2.65842	-2.37292	-2.77135	-2.42873	biological regulation;biosynthetic process;cellular biosynthetic process;cellular metabolic compound salvage;cellular metabolic process;cellular nitrogen compound biosynthetic process;cellular nitrogen compound metabolic process;cellular process;cyclic nucleotide metabolic process;cyclic purine nucleotide metabolic process;energy homeostasis;heterocycle biosynthetic process;heterocycle metabolic …	AMP deaminase activity;catalytic activity;deaminase activity;hydrolase activity;hydrolase activity, acting on carbon-nitrogen (but not peptide) bonds;hydrolase activity, acting on carbon-nitrogen (but not peptide) bonds, in cyclic amidines		Completeproteome;Proteomicsidentification;Referenceproteome		0.202112	0.971855	-0.169608	-0.392426	0.722069	0.575152	-1.29342	-1.358	0.0372701	1	-0.147916	-0.102323	0.171924	0.861333	0.439017	0.411795	0.494955	0.649179	-0.858572	-1.00217
A2AEK3	A2AEK3	A2AEK3_MOUSE	Cstf2	Cleavage stimulation factor subunit 2 (Fragment)	-2.10831	-3.92581	-2.24082	-3.20263	-1.75056	-2.65102	-1.63276	-1.91539	-3.72879	-3.94307	-1.56857	-4.76935	-2.44232	-2.17834	-3.18346	-1.30666	-1.63596	-1.66798	-1.74125	-0.433844			cell part;cleavage body;intracellular organelle part;intracellular part;macromolecular complex;mRNA cleavage and polyadenylation specificity factor complex;mRNA cleavage factor complex;nuclear body;nuclear part;nucleoplasm;nucleoplasm part;organelle part;protein complex	Completeproteome;Proteomicsidentification;Referenceproteome		0.923733	1	-0.881961	-1.50626	0.759481	0.570278	-1.09271	-1.38365	0.0147527	1	0.0498625	0.0408962	0.970012	0.432631	-1.79912	-1.85695	0.457696	0.670145	-0.761002	-0.931028
A2AEV7	A2AEV7	CC120_MOUSE	Ccdc120	Coiled-coil domain-containing protein 120	0.526811	0.61696	1.33182	0.809795	0.449397	0.456265	0.573317	1.0269	0.439325	0.0469313	0.945584	0.123579	0.502995	0.446069	0.300194	0.476315	0.339021	0.49645	0.581971	0.408432				Completeproteome;Proteomicsidentification;Referenceproteome		0.375114	0.97775	0.194878	0.597845	0.217783	0.850722	-0.149189	-0.402139	0.156978	1	0.119733	0.310445	0.0231314	0.985948	-0.0183377	-0.0502552	0.779121	0.762836	-0.123774	-0.714469
A2AEW8;A2AEW9	A2AEW8;A2AEW9	A2AEW8_MOUSE;A2AEW9_MOUSE	Gripap1	GRIP1-associated protein 1	-1.19046	-1.57554	-1.09168	-0.932338	-1.62152	-2.19799	-1.92989	-1.26304	-2.54558	-2.10658	-1.86001	-2.43683	-1.9595	-0.975227	-1.37172	-1.46703	-2.33081	-0.72491	-1.54689	-1.56615			blood microparticle;extracellular region part	Completeproteome;Proteomicsidentification;Referenceproteome		1.20344	0.991029	0.555604	1.61778	0.675171	0.615002	-0.417612	-1.06697	0.329697	1	-0.380202	-0.661545	1.22391	0.416285	-0.891404	-2.01605	0.465726	0.703076	-0.44387	-0.866551
A2AEY2	A2AEY2	A2AEY2_MOUSE	Fhl1	Four and a half LIM domains protein 1	-1.39095	-1.74553	-1.49076	-2.01403	-1.39572	-2.2237	-1.38192	-1.90413	-1.99087	-1.66463	-1.06435	-1.20384	-1.32931	-1.5639	-1.57095	-1.69724	-1.34807	-2.8448	-1.4831	-1.807	biological regulation;negative regulation of biological process;negative regulation of cell cycle;negative regulation of cell cycle process;negative regulation of cell growth;negative regulation of cellular process;negative regulation of G1/S transition of mitotic cell cycle;negative regulation of G2/M transition of mitotic cell cycle;negative regulation of growth;negative regulation of mitotic c…	binding;cation binding;ion binding;ion channel binding;metal ion binding;protein binding;transition metal ion binding;zinc ion binding	adherens junction;anchoring junction;cell junction;cell part;cell-substrate adherens junction;cell-substrate junction;cytoplasm;focal adhesion;intracellular membrane-bounded organelle;intracellular organelle;intracellular part;membrane;membrane-bounded organelle;nucleus;organelle;plasma membrane	Completeproteome;LIMdomain;Metal-binding;Proteomicsidentification;Referenceproteome;Zinc		0.0973247	0.98284	0.0660505	0.189567	0.177365	0.86908	0.153089	0.353816	0.288034	1	-0.2076	-0.530768	0.406491	0.713255	0.471687	0.796449	0.526242	0.657501	0.506213	0.967542
A2AF28;E9PZF7	A2AF35;A2AF34;A2AF28;E9PZF7	A2AF28_MOUSE;E9PZF7_MOUSE	Slc25a53	Solute carrier family 25, member 53	-2.24399	-3.62453	-1.9941	-2.83706	-1.77981	-1.7037	-1.45757	-1.33843	-3.7299	-2.48934	-2.36628	-2.59439	-4.51528	-1.72895	-1.83036	-2.34662	-2.05733	-3.30884	-2.05952	-1.58246	establishment of localization;transport		cell part;integral to membrane;intrinsic to membrane;membrane part	Completeproteome;Membrane;Proteomicsidentification;Referenceproteome;Transmembrane;Transmembranehelix;Transport		1.58096	0.876107	-1.10504	-2.31671	1.69742	0.628138	-1.29196	-2.66757	0.0305002	1	0.0843697	0.081799	0.333196	0.751609	-0.544899	-0.7038	0.168177	0.884676	0.238834	0.37555
A2AF47	A2AF47	DOC11_MOUSE	Dock11	Dedicator of cytokinesis protein 11	0.767703	0.924816	0.413469	0.612915	0.615469	0.448216	0.187809	0.336849	0.419577	0.158985	-0.0671067	0.311538	-0.0100493	0.282372	0.225356	-0.316551	-0.169247	-0.156986	-0.427963	-0.354115	biological regulation;cellular process;cellular response to stimulus;intracellular signal transduction;positive regulation of catalytic activity;positive regulation of GTPase activity;positive regulation of hydrolase activity;positive regulation of molecular function;regulation of biological process;regulation of catabolic process;regulation of catalytic activity;regulation of cellular catabolic …	binding;enzyme binding;enzyme regulator activity;GTPase binding;GTPase regulator activity;guanyl-nucleotide exchange factor activity;nucleoside-triphosphatase regulator activity;protein binding;Ras GTPase binding;Ras guanyl-nucleotide exchange factor activity;Rho GTPase binding;Rho guanyl-nucleotide exchange factor activity;small GTPase binding;small GTPase regulator activity		Completeproteome;Guanine-nucleotidereleasingfactor;Phosphoprotein;Referenceproteome		1.0311	1	0.28264	1.16945	0.671361	0.676167	-0.226601	-0.875322	0.0474746	1	-0.0241354	-0.0880497	1.3903	0.432953	0.483507	1.84395	0.554071	0.727577	0.226208	0.805398
A2AF65	A2AF65	A2AF65_MOUSE	Dock11	Dedicator of cytokinesis protein 11	-2.12229	-1.58369	-1.19988	-1.72546	-4.07531	-2.6915	-4.42145	-1.16707	-1.4872	-3.9556	-4.49206	-1.64178	-4.64508	-3.67291	-2.59283	-3.61282	-4.20053	-3.9994	-5.29234	-3.87104	biological regulation;cellular process;cellular response to stimulus;intracellular signal transduction;positive regulation of catalytic activity;positive regulation of GTPase activity;positive regulation of hydrolase activity;positive regulation of molecular function;regulation of biological process;regulation of catabolic process;regulation of catalytic activity;regulation of cellular catabolic …	binding;enzyme binding;enzyme regulator activity;GTPase binding;GTPase regulator activity;guanyl-nucleotide exchange factor activity;nucleoside-triphosphatase regulator activity;protein binding;Ras GTPase binding;Ras guanyl-nucleotide exchange factor activity;Rho GTPase binding;Rho guanyl-nucleotide exchange factor activity;small GTPase binding;small GTPase regulator activity		Completeproteome;Proteomicsidentification;Referenceproteome		0.955259	0.970365	1.431	1.653	0.0672768	0.935863	-0.222788	-0.175401	0.00211791	1	0.00830396	0.0060165	0.44927	0.648472	1.07597	0.951689	0.634108	0.591291	0.918866	1.22004
A2AF67	A2AF67	A2AF67_MOUSE	Dock11	Dedicator of cytokinesis protein 11	-2.71622	-2.82886	-4.60896	-3.44105	-3.33664	-2.06268	-3.0849	-2.65354	-4.41547	-3.33226	-3.45851	-3.50506	-3.52256	-3.41168	-3.24217	-2.68993	-3.4211	-2.99613	-3.02518	-3.63977	biological regulation;cellular process;cellular response to stimulus;intracellular signal transduction;positive regulation of catalytic activity;positive regulation of GTPase activity;positive regulation of hydrolase activity;positive regulation of molecular function;regulation of biological process;regulation of catabolic process;regulation of catalytic activity;regulation of cellular catabolic …	binding;enzyme binding;enzyme regulator activity;GTPase binding;GTPase regulator activity;guanyl-nucleotide exchange factor activity;nucleoside-triphosphatase regulator activity;protein binding;Ras GTPase binding;Ras guanyl-nucleotide exchange factor activity;Rho GTPase binding;Rho guanyl-nucleotide exchange factor activity;small GTPase binding;small GTPase regulator activity		Completeproteome;Proteomicsidentification;Referenceproteome		0.555237	0.979586	-0.614334	-0.997921	1.0895	0.547542	-0.950976	-1.77175	0.302499	1	-0.255649	-0.57617	0.57093	0.623519	-0.515057	-1.02756	0.123368	0.925379	0.102625	0.253968
A2AFK4	I6L986;A2AFK4	A2AFK4_MOUSE	Mtg2	Mitochondrial ribosome-associated GTPase 2	-1.12807	-2.04565	-0.873876	-1.5902	-1.52707	-1.60243	-1.81776	-1.82766	-1.12668	-1.22366	-1.65562	-1.47036	-1.34167	-1.37784	-1.35138	-1.80825	-1.60294	-1.0935	-0.833591	-2.31991	biological regulation;metabolic process;posttranscriptional regulation of gene expression;regulation of biological process;regulation of biosynthetic process;regulation of cellular biosynthetic process;regulation of cellular component organization;regulation of cellular macromolecule biosynthetic process;regulation of cellular metabolic process;regulation of cellular process;regulation of cellula…	binding;catalytic activity;cation binding;GTP binding;GTPase activity;guanyl nucleotide binding;guanyl ribonucleotide binding;hydrolase activity;hydrolase activity, acting on acid anhydrides;hydrolase activity, acting on acid anhydrides, in phosphorus-containing anhydrides;ion binding;magnesium ion binding;metal ion binding;nucleoside-triphosphatase activity;nucleotide binding;purine nucleotide b…	cell part;cytoplasmic part;intracellular membrane-bounded organelle;intracellular non-membrane-bounded organelle;intracellular organelle;intracellular organelle lumen;intracellular organelle part;intracellular part;macromolecular complex;membrane;membrane-bounded organelle;membrane-enclosed lumen;mitochondrial inner membrane;mitochondrial matrix;mitochondrial membrane;mitochondrial part;mitochond…	Completeproteome;GTP-binding;Nucleotide-binding;Proteomicsidentification;Referenceproteome		0.478286	0.967967	0.284281	0.768947	1.10045	0.575022	0.35841	1.36224	0.135371	1	0.0613043	0.229575	0.0571083	0.957768	0.0803459	0.137042	0.132629	0.911361	-0.171855	-0.29786
A2AFQ2;Q99N15	A2AFQ2;Q99N15	A2AFQ2_MOUSE;Q99N15_MOUSE	Hsd17b10	3-hydroxyacyl-CoA dehydrogenase type-2	3.78386	3.7073	3.07524	3.23806	3.54009	3.52937	3.02793	3.21668	3.59515	3.35685	3.16558	3.48704	3.25436	3.64992	4.05632	3.53417	3.79544	3.76644	3.50525	3.12877	metabolic process;oxidation-reduction process	3-hydroxyacyl-CoA dehydrogenase activity;catalytic activity;oxidoreductase activity;oxidoreductase activity, acting on CH-OH group of donors;oxidoreductase activity, acting on the CH-OH group of donors, NAD or NADP as acceptor	cell part;cytoplasmic part;endoplasmic reticulum;intracellular membrane-bounded organelle;intracellular organelle;intracellular organelle part;intracellular part;membrane;membrane-bounded organelle;mitochondrial inner membrane;mitochondrial membrane;mitochondrial part;mitochondrion;organelle;organelle inner membrane;organelle membrane;organelle part	Completeproteome;Proteomicsidentification;Referenceproteome		0.230621	0.972532	0.122599	0.390096	0.0875218	0.941258	0.0440104	0.156658	0.208852	1	-0.0912433	-0.339001	0.158607	0.907601	-0.0942928	-0.292001	0.618383	0.656346	0.32849	0.969877
A2AFQ9	A2AFQ9	A2AFQ9_MOUSE	Gemin5	Gem-associated protein 5	-3.60327	-1.14858	-3.29581	-2.17974	-1.34009	-4.121	-2.76017	-2.44352	-3.24525	-2.08198	-2.97119	-2.01682	-1.69132	-1.7269	-1.2594	-1.06052	-1.42932	-1.49392	-1.17297	-2.74861	cellular component assembly;cellular component assembly at cellular level;cellular component organization;cellular component organization at cellular level;cellular component organization or biogenesis;cellular component organization or biogenesis at cellular level;cellular macromolecular complex assembly;cellular macromolecular complex subunit organization;cellular process;macromolecular complex…	binding;nucleic acid binding;RNA binding;snRNA binding	cell part;cytoplasm;cytoplasmic part;cytosol;intracellular membrane-bounded organelle;intracellular organelle;intracellular organelle part;intracellular part;macromolecular complex;membrane;membrane-bounded organelle;nuclear body;nuclear part;nucleoplasm;nucleoplasm part;nucleus;organelle;organelle part;protein complex;SMN complex;SMN-Sm protein complex	Completeproteome;Proteomicsidentification;Referenceproteome;Repeat;WDrepeat		0.0477465	0.994325	0.109345	0.121355	0.0469133	0.955898	-0.0999459	-0.119214	1.22531	1	-0.954461	-2.04852	0.740477	0.523654	-0.960973	-1.3821	0.491595	0.668096	0.555421	0.937567
A2AFR3;A2AFR3-2;A2AFR3-3	A2AFR3;A2AFR3-2;A2AFR3-3;A0A589MR22;A0A571BG68	FRPD4_MOUSE	Frmpd4	FERM and PDZ domain-containing protein 4	-3.37413	-3.84766	-4.00401	-3.0044	-3.49471	-3.69469	-4.13008	-3.03417	-4.21481	-3.24701	-3.16487	-3.6412	-3.26216	-3.65962	-3.64565	-3.76267	-2.83171	-2.80892	-4.92786	-3.07176	biological regulation;positive regulation of biological process;positive regulation of cellular component organization;positive regulation of cellular process;positive regulation of synapse structural plasticity;regulation of biological process;regulation of cellular component organization;regulation of cellular process;regulation of synapse organization;regulation of synapse structural plasticity	binding;lipid binding;phosphatidylinositol binding;phosphatidylinositol-4,5-bisphosphate binding;phospholipid binding	cell part;cell projection;cell projection part;cytoskeleton;dendritic spine;intracellular non-membrane-bounded organelle;intracellular organelle;intracellular part;neuron projection;neuron spine;non-membrane-bounded organelle;organelle	Alternativesplicing;Cellprojection;Completeproteome;Lipid-binding;Referenceproteome		0.0330374	0.994933	0.030863	0.0731446	0.0408106	0.964662	0.046182	0.0942813	0.0195783	1	-0.0212412	-0.0460612	0.0272216	0.976202	0.0606132	0.0715443	0.0928291	0.932324	0.189499	0.228788
A2AG30	A2AG30	A2AG30_MOUSE	Dnajb5	DnaJ homolog subfamily B member 5	-1.94203	-1.70077	-1.52898	-1.69111	-1.76415	-1.24872	-1.47977	-1.59606	-1.49683	-1.68023	-1.70173	-1.66337	-2.0077	-1.01709	-1.16691	-1.05948	-1.10109	-1.1244	-1.68123	-1.21076	biological regulation;cellular macromolecule metabolic process;cellular metabolic process;cellular process;cellular protein metabolic process;macromolecule metabolic process;metabolic process;negative regulation of biological process;negative regulation of biosynthetic process;negative regulation of cellular biosynthetic process;negative regulation of cellular macromolecule biosynthetic process;n…	binding;chaperone binding;protein binding;unfolded protein binding	cell part;cytoplasmic part;cytosol;intracellular membrane-bounded organelle;intracellular organelle;intracellular part;membrane-bounded organelle;nucleus;organelle	Chaperone;Completeproteome;Proteomicsidentification;Referenceproteome		0.678975	0.970432	-0.193552	-0.814303	0.311509	0.83824	-0.10409	-0.435264	0.0750283	1	-0.0635422	-0.159834	0.710285	0.631329	-0.287467	-1.00925	0.582404	0.717832	0.229638	0.832549
A2AG50	A2AG50;A2AG50-2;A2AG50-3;A2AG51	MA7D2_MOUSE	Map7d2	MAP7 domain-containing protein 2	-0.0980449	-0.262105	-0.168069	-0.463604	-1.04164	-1.42546	-0.128003	0.13343	-0.123252	0.0308123	0.354233	-0.288566	-0.0587955	-1.06826	-0.400262	-0.33548	-0.101623	-0.140429	1.38147	0.7757	cellular component organization;cellular component organization at cellular level;cellular component organization or biogenesis;cellular component organization or biogenesis at cellular level;cellular process;cytoskeleton organization;microtubule cytoskeleton organization;microtubule-based process;organelle organization	structural molecule activity	cell part;cytoplasm;cytoskeletal part;cytoskeleton;intracellular non-membrane-bounded organelle;intracellular organelle;intracellular organelle part;intracellular part;macromolecular complex;microtubule;microtubule cytoskeleton;non-membrane-bounded organelle;organelle;organelle part;protein complex	Alternativesplicing;Coiledcoil;Completeproteome;Referenceproteome		0.433966	0.968826	0.367465	0.769262	0.741969	0.586858	0.702685	1.27185	0.765106	1	0.55914	1.28147	0.558917	0.62465	-0.584982	-1.03683	0.987748	0.501342	-0.951368	-1.72483
A2AG58	A2AG58;A2AG58-2	BCLA3_MOUSE	Bclaf3	BCLAF1 and THRAP3 family member 3	-0.124101	-0.0848966	0.0997314	-0.00213242	-0.404673	-0.303045	0.030529	-0.0933504	0.251453	-0.280631	-0.0626922	0.720352	0.332717	-0.310884	-0.188925	0.342647	0.467329	-0.118834	0.119553	0.52499			cell part;cytoplasmic part;intracellular membrane-bounded organelle;intracellular organelle;intracellular part;membrane-bounded organelle;mitochondrion;organelle	Alternativesplicing;Completeproteome;Mitochondrion;Phosphoprotein;Referenceproteome		0.730126	0.97109	0.164785	0.783187	0.403538	0.769503	0.162012	0.590993	0.340026	1	-0.278018	-0.634646	0.351601	0.788816	-0.20586	-0.599748	0.0392111	0.971503	0.0317804	0.0846736
A2AGH6;A2AGH6-2	A2AGH6;A2AGH6-2;A2AGH8;A2AGH9	MED12_MOUSE	Med12	Mediator of RNA polymerase II transcription subunit 12	0.199185	0.451479	0.309047	0.163782	0.295561	0.306184	0.564754	0.602828	0.556436	0.226091	0.663065	1.134	0.550576	0.489234	0.585563	0.945827	1.03642	0.949283	1.03686	1.09881	anatomical structure development;anatomical structure formation involved in morphogenesis;androgen receptor signaling pathway;axis elongation;axis elongation involved in somitogenesis;biological regulation;biosynthetic process;canonical Wnt receptor signaling pathway;cell development;cell surface receptor linked signaling pathway;cellular biosynthetic process;cellular developmental process;cellul…	binding;chromatin binding;DNA binding;enhancer binding;enhancer sequence-specific DNA binding;hormone receptor binding;nuclear hormone receptor binding;nucleic acid binding;protein binding;protein binding transcription factor activity;protein C-terminus binding;protein domain specific binding;receptor activity;receptor binding;regulatory region DNA binding;regulatory region nucleic acid binding;R…	cell part;centrosome;cytoplasmic part;cytoskeletal part;intracellular membrane-bounded organelle;intracellular non-membrane-bounded organelle;intracellular organelle;intracellular organelle part;intracellular part;macromolecular complex;mediator complex;membrane;membrane-bounded organelle;microtubule organizing center;non-membrane-bounded organelle;nuclear part;nucleolus;nucleoplasm;nucleoplasm p…	Acetylation;Activator;Alternativesplicing;Completeproteome;Nucleus;Phosphoprotein;Referenceproteome;Repressor;Transcription;Transcriptionregulation		0.761009	0.969705	-0.161458	-0.789427	0.0977682	0.940369	0.0395326	0.160201	0.424745	1	-0.242739	-0.705714	1.77253	0.370427	-0.546453	-2.29115	0.525178	0.765618	-0.172381	-0.705431
A2AGL3;A2AGL3-2	A2AGL3;A2AGL3-2;A0A140LJF7;A0A140LJK7;E9PW34	RYR3_MOUSE	Ryr3	Ryanodine receptor 3	-0.74463	-0.99613	-0.439427	-0.334912	-1.604	-1.39937	-0.249391	-0.346025	-1.70237	-1.15571	-0.791257	-0.762656	-0.670083	-1.7864	-1.24785	-0.527945	-0.959426	-1.01644	-0.727911	-0.781404	biological regulation;calcium ion homeostasis;calcium ion transmembrane transport;calcium ion transport;cation homeostasis;cation transport;cellular calcium ion homeostasis;cellular cation homeostasis;cellular chemical homeostasis;cellular component assembly;cellular component organization;cellular component organization or biogenesis;cellular divalent inorganic cation homeostasis;cellular homeos…	binding;calcium channel activity;calcium ion binding;calcium-release channel activity;cation binding;cation channel activity;cation transmembrane transporter activity;channel activity;gated channel activity;intracellular ligand-gated calcium channel activity;intracellular ligand-gated ion channel activity;ion binding;ion channel activity;ion transmembrane transporter activity;ligand-gated channel…	cell part;cytoplasmic part;endoplasmic reticulum membrane;endoplasmic reticulum part;integral to membrane;intracellular organelle part;intracellular part;intrinsic to membrane;junctional membrane complex;macromolecular complex;membrane;membrane part;organelle membrane;organelle part;protein complex;sarcoplasmic reticulum membrane	Alternativesplicing;Calcium;Calciumchannel;Calciumtransport;Calmodulin-binding;Completeproteome;Endoplasmicreticulum;Ionchannel;Iontransport;Ligand-gatedionchannel;Membrane;Microsome;Receptor;Referenceproteome;Repeat;Sarcoplasmicreticulum;Transmembrane;Transmembranehelix;Transport		0.29742	0.972702	0.270923	0.562761	0.275322	0.785313	-0.316749	-0.555417	0.117243	1	-0.1434	-0.263115	0.600546	0.636344	-0.37453	-0.987689	0.111309	0.937863	-0.0698244	-0.213413
A2AGT5;A2AGT5-3	A2AGT5;A2AGT5-2;A2AGT5-3;K3W4R5;A0A0R4J0K2;Z4YL78	CKAP5_MOUSE	Ckap5	Cytoskeleton-associated protein 5	2.1174	2.0944	2.17275	2.14069	2.01718	2.08104	2.27449	2.34021	2.11233	1.96434	3.3453	2.2873	2.2815	2.74653	2.47613	2.85602	2.75093	2.93329	2.84915	2.67052	cell cycle phase;cell cycle process;cell division;cellular component organization;cellular component organization at cellular level;cellular component organization or biogenesis;cellular component organization or biogenesis at cellular level;cellular process;centrosome organization;cytoskeleton organization;establishment of localization;establishment of RNA localization;establishment or maintenan…	binding;cytoskeletal protein binding;microtubule binding;protein binding;ribonucleoprotein binding;tubulin binding	cell part;centrosome;cytoplasm;cytoplasmic part;cytoskeletal part;intracellular non-membrane-bounded organelle;intracellular organelle;intracellular organelle part;intracellular part;macromolecular complex;membrane;microtubule organizing center;non-membrane-bounded organelle;organelle;organelle part;protein complex;spindle pole	Acetylation;Alternativesplicing;Cellcycle;Celldivision;Completeproteome;Cytoplasm;Cytoskeleton;Mitosis;Phosphoprotein;Referenceproteome;Repeat		0.242142	0.973718	-0.0469244	-0.262648	0.329131	0.757576	0.295758	0.619564	0.0256629	1	0.0355465	0.0630189	0.316388	0.780196	-0.343664	-0.6311	0.37707	0.830134	-0.123294	-0.519758
A2AGX3	A2AGX3;A0A0A0MQD9;A0A5F8MPE3	PRD11_MOUSE	Prdm11	PR domain-containing protein 11	-3.44453	-2.08913	-2.50085	-2.40558	-1.5098	-3.82166	-2.15995	-2.42052	-2.49523	-3.48578	-3.79074	-1.67792	-1.93988	-2.29061	-2.59825	-2.15122	-1.86678	-2.4073	-4.16274	-1.52826		catalytic activity;methyltransferase activity;transferase activity;transferase activity, transferring one-carbon groups		Completeproteome;Methyltransferase;Phosphoprotein;Referenceproteome;S-adenosyl-L-methionine;Transferase		0.0841578	0.983656	-0.132043	-0.197728	0.533732	0.624391	-0.779272	-1.02167	1.39803	1	-1.28778	-2.43234	0.255524	0.798302	-0.557822	-0.576536	0.242791	0.822781	0.494016	0.547001
A2AH22-2	A2AH22;A2AH22-2;A2AH22-5;A2AH22-6;A2AH22-7	AMRA1_MOUSE	Ambra1	Isoform 2 of Activating molecule in BECN1-regulated autophagy protein 1	-0.555681	-0.375876	-0.193277	-0.530145	-0.511684	-0.335119	-0.222579	-0.333217	-0.580476	-0.950542	-0.497105	-0.491711	-0.509828	-0.0146656	-0.0742154	-0.471189	-0.236779	-0.828844	-0.893063	-0.487348	anatomical structure development;autophagy;biological regulation;catabolic process;cell differentiation;cellular catabolic process;cellular developmental process;cellular metabolic process;cellular process;developmental process;metabolic process;negative regulation of apoptosis;negative regulation of biological process;negative regulation of cell death;negative regulation of cell proliferation;ne…	binding;enzyme binding;protein binding;ubiquitin protein ligase binding	autophagic vacuole;axoneme;cell part;cell projection part;cytoplasm;cytoplasmic membrane-bounded vesicle;cytoplasmic part;cytoplasmic vesicle;cytosol;endocytic vesicle;intracellular membrane-bounded organelle;intracellular organelle;intracellular part;membrane-bounded organelle;membrane-bounded vesicle;mitochondrion;organelle;organelle part;phagocytic vesicle;vacuole;vesicle	Alternativesplicing;Autophagy;Completeproteome;Cytoplasmicvesicle;Developmentalprotein;Differentiation;Neurogenesis;Phosphoprotein;Referenceproteome;Repeat;WDrepeat		0.25057	0.965148	-0.0630949	-0.311243	1.20288	0.571615	-0.325391	-1.37667	0.721851	1	-0.337306	-1.075	0.116943	0.933572	0.060377	0.209786	1.3058	0.494501	0.47569	1.75745
A2AHC3	A2AHC3;A2AHC3-2;A0A0A0MQE5;A2AHC4	CAMP1_MOUSE	Camsap1	Calmodulin-regulated spectrin-associated protein 1	0.695777	1.08112	1.19505	0.990894	0.777515	0.487825	1.39576	1.27004	1.3627	1.01093	1.376	1.45678	1.40501	1.04826	1.70859	2.25654	1.96946	1.94382	2.58436	2.0539	biological regulation;cell projection organization;cellular component organization;cellular component organization at cellular level;cellular component organization or biogenesis;cellular component organization or biogenesis at cellular level;cellular process;cytoskeleton organization;neuron projection development;organelle organization;regulation of anatomical structure morphogenesis;regulation …	binding;calmodulin binding;cytoskeletal protein binding;microtubule binding;protein binding;spectrin binding;tubulin binding	cell part;cytoplasm;cytoskeletal part;intracellular organelle part;intracellular part;macromolecular complex;microtubule;organelle part;protein complex	Alternativesplicing;Completeproteome;Cytoplasm;Cytoskeleton;Microtubule;Phosphoprotein;Referenceproteome		0.0112337	1	0.00792575	0.0234809	0.433744	0.721498	0.267094	0.721427	0.110279	1	-0.0534676	-0.194116	1.82327	0.317212	-0.944144	-2.8519	0.354462	0.800892	-0.215828	-0.610965
A2AHG0	A2AHG0;A2AHG0-3	LZTS3_MOUSE	Lzts3	Leucine zipper putative tumor suppressor 3	2.25672	2.72031	3.08427	2.85524	2.34817	2.08292	2.94433	2.53673	2.19135	2.2086	2.36138	2.39928	2.88613	1.49998	2.44823	2.50406	2.4569	2.67153	2.70613	2.55872			cell junction;cell part;cytoplasm;cytoskeletal part;cytoskeleton;intracellular non-membrane-bounded organelle;intracellular organelle;intracellular organelle part;intracellular part;membrane;non-membrane-bounded organelle;organelle;organelle part;postsynaptic density;postsynaptic membrane;synapse part;synaptic membrane	Alternativesplicing;Celljunction;Cellmembrane;Coiledcoil;Completeproteome;Cytoplasm;Cytoskeleton;Membrane;Postsynapticcellmembrane;Referenceproteome;Synapse		0.447734	0.971379	0.251096	0.714316	0.452304	0.730314	-0.224262	-0.702852	0.00642352	1	-0.00801865	-0.0157356	2.30041	0.373184	-0.391683	-2.304	1.67313	0.598176	-0.175729	-1.18922
A2AHJ4	A2AHJ4	BRWD3_MOUSE	Brwd3	Bromodomain and WD repeat-containing protein 3	0.542176	0.473578	0.696736	0.290191	0.26058	0.430436	0.939434	0.771016	0.826422	0.786198	0.405237	1.14477	0.902027	-0.133661	0.225607	0.407594	0.566884	0.492512	0.428974	0.389798	biological regulation;cellular component organization;cellular component organization at cellular level;cellular component organization or biogenesis;cellular component organization or biogenesis at cellular level;cellular process;cytoskeleton organization;organelle organization;regulation of anatomical structure morphogenesis;regulation of biological process;regulation of biological quality;regu…		cell part;intracellular membrane-bounded organelle;intracellular organelle;intracellular part;membrane-bounded organelle;nucleus;organelle	Alternativesplicing;Bromodomain;Completeproteome;Phosphoprotein;Referenceproteome;Repeat;WDrepeat		0.227276	0.97069	-0.0996964	-0.36063	0.124621	0.916993	0.0722521	0.229322	0.0283023	1	0.0349056	0.0678655	0.790838	0.635415	0.235524	0.991718	0.132402	0.944107	-0.0370663	-0.182563
A2AI08	A2AI08	TPRN_MOUSE	Tprn	Taperin	-2.35569	-1.5446	-2.32565	-2.2699	-1.91931	-2.70668	-1.9117	-1.96686	-1.3606	-2.35908	-2.81188	-1.75391	-1.64197	-2.64912	-2.72821	-2.44011	-2.5584	-2.34927	-1.84692	-2.20057	multicellular organismal process;neurological system process;sensory perception;sensory perception of mechanical stimulus;sensory perception of sound;system process		cell part;cell projection;intracellular part;microvillus;organelle part;stereocilium	Cellprojection;Completeproteome;Hearing;Phosphoprotein;Referenceproteome		0.00264641	0.999942	0.00217652	0.00581583	0.0413266	0.964107	-0.0510519	-0.0970977	0.109822	1	-0.162184	-0.255733	0.0334372	0.975115	-0.0449341	-0.0811296	1.21918	0.508	-0.443319	-1.63683
A2AI14;A2AI16;A2AI20;A2AI21	A2AI21;A2AI16;A2AI14;A2AI20	A2AI14_MOUSE;A2AI16_MOUSE;A2AI20_MOUSE;A2AI21_MOUSE	Grin1	Glutamate receptor	-2.28682	-2.00844	-0.6574	-0.966728	-2.46491	-3.05116	-1.53147	-1.75874	-1.99868	-1.55988	-1.03944	-2.18774	-1.13738	-1.55337	-1.87704	-1.40335	-1.40503	-1.73995	-1.20013	-1.60759	adult behavior;adult locomotory behavior;anatomical structure development;anatomical structure maturation;associative learning;behavior;behavioral interaction between organisms;biological regulation;calcium ion homeostasis;calcium ion transmembrane transport;calcium ion transport;cation homeostasis;cation transport;cell communication;cell surface receptor linked signaling pathway;cell-cell signal…	amine binding;amino acid binding;binding;calcium channel activity;calcium ion binding;calmodulin binding;carboxylic acid binding;cation binding;cation channel activity;cation transmembrane transporter activity;channel activity;excitatory extracellular ligand-gated ion channel activity;extracellular ligand-gated ion channel activity;extracellular-glutamate-gated ion channel activity;gated channel …	cell junction;cell part;cell projection;cell projection part;clathrin-coated vesicle;coated vesicle;cytoplasm;cytoplasmic membrane-bounded vesicle;cytoplasmic part;cytoplasmic vesicle;cytoskeletal part;dendrite;dendritic spine;endoplasmic reticulum;integral to membrane;integral to plasma membrane;intracellular membrane-bounded organelle;intracellular organelle;intracellular organelle part;intrace…	Celljunction;Cellmembrane;Completeproteome;Ionchannel;Iontransport;Ligand-gatedionchannel;Membrane;Postsynapticcellmembrane;Proteomicsidentification;Receptor;Referenceproteome;Synapse;Transmembrane;Transmembranehelix;Transport		0.66095	1	0.721721	1.15489	0.668817	0.590894	0.668902	1.17248	0.0799899	1	0.0934984	0.182449	0.0173367	0.989117	-0.0167753	-0.0398156	0.0710158	0.955793	-0.0459142	-0.140694
A2AIG8;A2AIG8-2	A2AIG8;A2AIG8-2;A2AIG9	1A1L1_MOUSE	Accs	1-aminocyclopropane-1-carboxylate synthase-like protein 1	-4.94684	-3.80423	-3.16685	-4.29583	-3.57116	-3.22753	-3.48058	-4.304	-4.8437	-3.09803	-4.92278	-4.11986	-3.57738	-3.82193	-3.96132	-3.83917	-3.48705	-4.32886	-3.8625	-4.60878	biosynthetic process;metabolic process	binding;catalytic activity;cofactor binding;pyridoxal phosphate binding;vitamin B6 binding;vitamin binding		Alternativesplicing;Completeproteome;Pyridoxalphosphate;Referenceproteome		0.406543	0.970989	-0.40762	-0.751839	0.509093	0.649637	-0.642354	-0.961095	0.295146	1	-0.44845	-0.626487	0.0111642	0.992899	-0.02146	-0.0292355	0.904945	0.545428	0.504196	1.40063
A2AII6	Q8BHR8;Q8BHR8-2;A2AII6	A2AII6_MOUSE	1110051M20Rik	RIKEN cDNA 1110051M20 gene	-3.36531	-2.14144	-1.243	-2.40599	-3.1118	-3.31271	-1.82325	-2.69103	-2.74315	-3.63009	-3.8744	-2.34713	-2.04329	-4.18713	-3.85158	-3.34234	-2.53522	-3.50729	-2.63031	-2.29185			cell part;intracellular organelle part;intracellular part;nuclear part;nucleoplasm;organelle part	Completeproteome;Proteomicsidentification;Referenceproteome		0.350041	0.967865	0.44576	0.68844	0.659002	0.590847	-0.681184	-1.16407	0.300476	1	-0.556696	-0.652805	0.535264	0.630759	-0.60606	-1.01132	0.339665	0.772546	-0.433229	-0.690642
A2AIL4	A2AIL4	NDUF6_MOUSE	Ndufaf6	NADH dehydrogenase (ubiquinone) complex I, assembly factor 6	-0.890072	-0.67016	-0.530872	-0.691818	-1.18627	-0.484601	-0.642637	-0.437172	-3.82231	-0.81243	-0.218578	-1.04102	-1.79409	-0.816459	-0.285429	-0.783443	-0.236111	-0.483963	-0.934529	-0.0452127	biosynthetic process;cellular component assembly;cellular component assembly at cellular level;cellular component biogenesis;cellular component organization;cellular component organization at cellular level;cellular component organization or biogenesis;cellular component organization or biogenesis at cellular level;cellular macromolecular complex assembly;cellular macromolecular complex subunit o…	catalytic activity;transferase activity	cell part;cytoplasm;cytoplasmic part;intracellular membrane-bounded organelle;intracellular organelle;intracellular organelle part;intracellular part;membrane;membrane-bounded organelle;mitochondrial inner membrane;mitochondrial membrane;mitochondrial part;mitochondrion;nucleus;organelle;organelle inner membrane;organelle membrane;organelle part	Completeproteome;Membrane;Mitochondrion;Mitochondrioninnermembrane;Referenceproteome;Transitpeptide		0.0145569	0.999921	-0.00806141	-0.0280754	0.42606	0.6744	-0.930103	-0.881433	0.127263	1	-0.400583	-0.319436	0.420798	0.66628	-1.12987	-0.907759	0.058981	0.958427	0.0529071	0.128856
A2AIR5;A2AIR5-2	A2AIR5;A2AIR5-2	NMD3A_MOUSE	Grin3a	Glutamate receptor ionotropic, NMDA 3A	-2.14614	-2.50428	-1.84338	-2.82739	-2.82096	-2.75018	-1.91133	-2.39922	-2.67743	-1.89294	-2.29925	-3.172	-2.3843	-2.18988	-1.89983	-2.90239	-2.24986	-1.87617	-3.53756	-2.89394	anatomical structure development;biological regulation;calcium ion transmembrane transport;calcium ion transport;cation transport;cell communication;cell projection organization;cell-cell signaling;cellular component organization;cellular component organization at cellular level;cellular component organization or biogenesis;cellular component organization or biogenesis at cellular level;cellular …	amine binding;amino acid binding;binding;calcium channel activity;carboxylic acid binding;cation channel activity;cation transmembrane transporter activity;channel activity;excitatory extracellular ligand-gated ion channel activity;extracellular ligand-gated ion channel activity;extracellular-glutamate-gated ion channel activity;gated channel activity;glutamate receptor activity;glycine binding;i…	cell body;cell junction;cell part;cell projection;dendrite;ionotropic glutamate receptor complex;macromolecular complex;membrane;membrane part;neuron projection;neuronal cell body;N-methyl-D-aspartate selective glutamate receptor complex;plasma membrane part;postsynaptic membrane;protein complex;receptor complex;synapse;synapse part;synaptic membrane	Celljunction;Cellmembrane;Completeproteome;Ionchannel;Iontransport;Ligand-gatedionchannel;Membrane;Postsynapticcellmembrane;Proteomicsidentification;Receptor;Referenceproteome;Synapse;Transmembrane;Transmembranehelix;Transport		0.183744	0.968662	0.140129	0.351895	0.231954	0.836731	0.180551	0.439778	0.318189	1	0.292186	0.613683	0.37659	0.731938	0.479351	0.756011	0.300522	0.794021	0.418529	0.628545
A2AIV2	A2AIV2;E9PZY8	VIR_MOUSE	Virma	Protein virilizer homolog	1.85341	2.0544	2.10144	1.86468	1.84904	1.68794	2.33043	2.22967	2.44307	2.39167	2.25279	2.77037	2.57224	1.37445	2.29901	2.54468	2.64183	2.4169	2.83111	2.71833	cellular macromolecule metabolic process;cellular metabolic process;cellular nitrogen compound metabolic process;cellular process;macromolecule metabolic process;macromolecule methylation;macromolecule modification;metabolic process;methylation;mRNA metabolic process;mRNA methylation;mRNA modification;mRNA processing;nitrogen compound metabolic process;nucleic acid metabolic process;nucleobase-co…		cell part;intracellular organelle part;intracellular part;nuclear body;nuclear part;nuclear speck;nucleoplasm part;organelle part	Acetylation;Alternativesplicing;Completeproteome;mRNAprocessing;mRNAsplicing;Nucleus;Phosphoprotein;Referenceproteome		0.126346	0.983501	-0.0557895	-0.210102	0.886151	0.590306	0.338238	1.17931	0.100851	1	0.123489	0.228794	1.0102	0.572867	-0.292936	-1.24086	0.427187	0.797886	-0.160272	-0.615745
A2AJ15	A2AJ15	MA1B1_MOUSE	Man1b1	Endoplasmic reticulum mannosyl-oligosaccharide 1,2-alpha-mannosidase	-0.514121	-0.522483	-0.779573	-0.845452	-0.514723	-0.299294	-0.321411	-0.580107	-1.01484	-0.984711	-0.223591	-0.576205	-0.458292	0.473324	0.204206	-0.376965	-0.25855	0.102172	0.0912304	-0.442128	carbohydrate metabolic process;catabolic process;cellular carbohydrate metabolic process;cellular catabolic process;cellular macromolecule catabolic process;cellular macromolecule metabolic process;cellular metabolic process;cellular process;cellular protein metabolic process;ER-associated protein catabolic process;glycosylation;macromolecule catabolic process;macromolecule glycosylation;macromol…	binding;calcium ion binding;catalytic activity;cation binding;hydrolase activity;hydrolase activity, acting on glycosyl bonds;hydrolase activity, hydrolyzing O-glycosyl compounds;ion binding;mannosidase activity;mannosyl-oligosaccharide 1,2-alpha-mannosidase activity;mannosyl-oligosaccharide mannosidase activity;metal ion binding	cell part;cytoplasmic part;endoplasmic reticulum;endoplasmic reticulum membrane;endoplasmic reticulum part;integral to membrane;intracellular membrane-bounded organelle;intracellular organelle;intracellular organelle part;intracellular part;intrinsic to membrane;membrane;membrane part;membrane-bounded organelle;organelle;organelle membrane;organelle part;vesicle	Calcium;Completeproteome;Disulfidebond;Endoplasmicreticulum;Glycosidase;Hydrolase;Membrane;Referenceproteome;Signal-anchor;Transmembrane;Transmembranehelix		1.11503	1	-0.236524	-1.12198	0.627176	0.656761	-0.312164	-0.940732	0.58752	1	-0.55399	-1.06342	0.97887	0.47705	-0.658139	-1.58551	0.0854892	0.947252	-0.0608608	-0.1727
A2AJ72;Q3TIX6	Q3TIX6;A2AJ72;F7AM43;A0A0A6YVV5	A2AJ72_MOUSE;Q3TIX6_MOUSE	Fubp3	Far upstream element (FUSE)-binding protein 3	1.22926	1.02058	0.809716	0.757053	1.41416	1.39321	0.884084	0.923931	1.08632	0.583864	1.49386	1.01248	0.756308	1.66887	1.46909	1.40313	1.30833	1.32085	1.08908	1.84699	biological regulation;biosynthetic process;cellular biosynthetic process;cellular macromolecule biosynthetic process;cellular macromolecule metabolic process;cellular metabolic process;cellular nitrogen compound metabolic process;cellular process;macromolecule biosynthetic process;macromolecule metabolic process;metabolic process;nitrogen compound metabolic process;nucleic acid metabolic process;…	binding;core promoter proximal region DNA binding;core promoter proximal region sequence-specific DNA binding;DNA binding;nucleic acid binding;nucleic acid binding transcription factor activity;regulatory region DNA binding;regulatory region nucleic acid binding;RNA polymerase II core promoter proximal region sequence-specific DNA binding;RNA polymerase II core promoter proximal region sequence-s…	cell part;cytoplasm;intracellular membrane-bounded organelle;intracellular organelle;intracellular part;membrane;membrane-bounded organelle;nucleus;organelle	Completeproteome;Proteomicsidentification;Referenceproteome		0.507676	0.971354	-0.199695	-0.712199	0.13278	0.90607	-0.0991679	-0.261797	0.0854832	1	-0.091208	-0.190695	0.454113	0.708146	-0.364294	-0.817287	0.0377019	0.974183	-0.0254566	-0.0773699
A2AJA9	A2AJA9;A2AJA9-2	AJM1_MOUSE	Ajm1	Apical junction component 1 homolog	0.543681	0.616488	1.36156	1.22279	0.198076	-0.0137196	1.281	0.856191	0.530593	0.680984	0.623703	0.245245	1.08128	-0.41643	0.433808	0.486004	0.365364	0.690963	0.784533	0.457				Alternativesplicing;Completeproteome;Phosphoprotein;Referenceproteome		0.437094	0.96773	0.355743	0.767551	0.0301534	0.971212	0.0313743	0.0690205	0.285688	1	0.308394	0.575857	0.10974	0.953132	-0.0324051	-0.156692	0.977169	0.630299	-0.215773	-1.06043
A2AJI0	A2AJI0;A2AJI0-2;F6WF36;A8Y5P4	MA7D1_MOUSE	Map7d1	MAP7 domain-containing protein 1	3.33082	3.27683	3.95566	3.72108	2.8979	2.79421	3.37603	3.291	3.34573	3.0796	2.93339	3.41484	3.31363	2.61675	2.85624	3.08107	2.91035	2.68523	3.47647	3.20835	cellular component organization;cellular component organization at cellular level;cellular component organization or biogenesis;cellular component organization or biogenesis at cellular level;cellular process;cytoskeleton organization;microtubule cytoskeleton organization;microtubule-based process;organelle organization	structural molecule activity	cell part;cytoplasm;cytoskeletal part;cytoskeleton;intracellular non-membrane-bounded organelle;intracellular organelle;intracellular organelle part;intracellular part;macromolecular complex;microtubule;microtubule cytoskeleton;non-membrane-bounded organelle;organelle;organelle part;protein complex;spindle	Alternativesplicing;Coiledcoil;Completeproteome;Cytoplasm;Cytoskeleton;Isopeptidebond;Phosphoprotein;Referenceproteome;Ublconjugation		1.16947	1	0.481313	1.5218	0.0525851	0.963239	0.0297863	0.100154	0.00529713	1	0.00450023	0.0118929	0.00472319	0.996571	-0.00377607	-0.0104365	0.291048	0.83391	-0.174126	-0.509129
A2AJK6	A2AJK6;A2AJK6-3	CHD7_MOUSE	Chd7	Chromodomain-helicase-DNA-binding protein 7	-1.93811	-1.74045	-1.72306	-1.74067	-1.79679	-1.53187	-1.69296	-1.38533	-1.3596	-2.01381	-2.07159	-1.42976	-0.982426	-1.8086	-1.84076	-1.76565	-1.85964	-2.14244	-1.93891	-1.44161	adult behavior;adult heart development;adult locomotory behavior;adult walking behavior;anatomical structure development;anatomical structure morphogenesis;appendage development;appendage morphogenesis;artery morphogenesis;behavior;biological regulation;biosynthetic process;blood circulation;blood vessel development;blood vessel morphogenesis;camera-type eye development;cell activation;cell diffe…	adenyl nucleotide binding;adenyl ribonucleotide binding;ATP binding;binding;catalytic activity;chromatin binding;core promoter proximal region DNA binding;core promoter proximal region sequence-specific DNA binding;DNA binding;helicase activity;hydrolase activity;hydrolase activity, acting on acid anhydrides;hydrolase activity, acting on acid anhydrides, in phosphorus-containing anhydrides;nuclei…	cell part;intracellular membrane-bounded organelle;intracellular organelle;intracellular organelle part;intracellular part;membrane-bounded organelle;nuclear part;nucleoplasm;nucleus;organelle;organelle part	Alternativesplicing;ATP-binding;Chromatinregulator;Coiledcoil;Completeproteome;DNA-binding;Helicase;Hydrolase;Nucleotide-binding;Nucleus;Phosphoprotein;Referenceproteome;Repeat;rRNAprocessing;Transcription;Transcriptionregulation		0.89632	0.98835	-0.183834	-0.901998	0.426265	0.741418	-0.213261	-0.668674	0.546172	1	-0.408072	-0.948216	0.0282561	0.979887	0.0259865	0.063544	0.0303986	0.981367	0.0189716	0.0611748
A2AJT4	A2AJT4;A2AJT5	PNISR_MOUSE	Pnisr	Arginine/serine-rich protein PNISR	2.48559	2.74657	2.81314	2.66536	2.54061	2.54106	2.87866	2.70012	3.23459	2.93545	2.87247	3.3806	2.92904	2.34693	2.46968	3.18114	3.09946	2.65978	3.23496	2.81349			cell part;cytoplasm;intracellular membrane-bounded organelle;intracellular organelle;intracellular organelle part;intracellular part;membrane-bounded organelle;nuclear body;nuclear part;nuclear speck;nucleoplasm;nucleoplasm part;nucleus;organelle;organelle part	Coiledcoil;Completeproteome;Nucleus;Phosphoprotein;Referenceproteome		0.0406799	0.996426	0.0125537	0.0605923	1.32505	0.562951	0.349061	1.49543	0.150173	1	0.128652	0.306783	0.210653	0.879842	0.111432	0.365311	0.016434	0.98958	0.0140189	0.0366029
A2AJW4	A2AJW4	A2AJW4_MOUSE	Ppp1r3d	Protein phosphatase 1, regulatory subunit 3D	-2.31978	-2.89536	-3.49426	-2.84908	-3.52315	-2.81379	-3.4866	-3.21154	-3.79843	-5.26387	-2.62115	-3.40334	-3.4486	-3.43635	-3.96397	-3.65961	-2.9469	-3.68598	-3.67314	-4.29646	biological regulation;carbohydrate metabolic process;cellular carbohydrate metabolic process;cellular glucan metabolic process;cellular macromolecule metabolic process;cellular metabolic process;cellular polysaccharide metabolic process;cellular process;energy derivation by oxidation of organic compounds;energy reserve metabolic process;generation of precursor metabolites and energy;glucan metabo…	catalytic activity;hydrolase activity;hydrolase activity, acting on ester bonds;phosphatase activity;phosphoprotein phosphatase activity;phosphoric ester hydrolase activity	cell part;cytoplasmic part;glycogen granule;intracellular membrane-bounded organelle;intracellular organelle;intracellular part;membrane-bounded organelle;organelle	Carbohydratemetabolism;Completeproteome;Glycogenmetabolism;Proteomicsidentification;Referenceproteome		0.600075	0.98494	0.369151	0.944862	0.414375	0.691758	-0.635713	-0.827461	0.239698	1	-0.465052	-0.537933	0.00383867	0.99647	-0.00928807	-0.0104175	0.422907	0.739104	0.361702	0.77806
A2AJW5	A2AJW5	A2AJW5_MOUSE	Fam217b	Family with sequence similarity 217, member B	-2.14649	-1.77759	-2.34727	-3.05905	-2.99893	-2.94098	-2.57895	-2.23831	-3.37866	-3.21991	-1.6182	-2.18039	-3.0523	-2.90822	-2.9958	-1.4001	-2.10894	-2.62817	-1.62858	-2.06847				Completeproteome;Referenceproteome		0.507791	0.970522	0.356691	0.844934	0.0329469	0.966837	-0.0496278	-0.0807245	0.0134054	1	-0.025283	-0.0349387	0.425857	0.688256	-0.630515	-0.861038	0.0372659	0.969504	-0.0598744	-0.092867
A2AKB9;A2AKB9-2	A2AKB9;A2AKB9-2;A2AKB9-3;Z4YN28	DCA10_MOUSE	Dcaf10	DDB1- and CUL4-associated factor 10	-0.492885	-0.412619	-0.329203	-1.17789	-0.909119	-0.822781	-0.372794	-0.754999	-0.854537	-1.42263	-0.718601	-0.565166	-0.931063	-0.658373	-0.721883	-0.628638	-0.720236	-1.31247	-1.48631	-1.18739	cellular macromolecule metabolic process;cellular metabolic process;cellular process;cellular protein metabolic process;macromolecule metabolic process;macromolecule modification;metabolic process;primary metabolic process;protein metabolic process;protein modification by small protein conjugation;protein modification by small protein conjugation or removal;protein modification process;protein ub…		cell part;CUL4 RING ubiquitin ligase complex;cullin-RING ubiquitin ligase complex;intracellular part;macromolecular complex;protein complex;ubiquitin ligase complex	Alternativesplicing;Completeproteome;Phosphoprotein;Referenceproteome;Repeat;Ublconjugationpathway;WDrepeat		0.193236	0.965886	0.111773	0.341146	0.569862	0.68085	-0.283665	-0.863904	0.507246	1	-0.280388	-0.819948	0.641184	0.634765	0.330136	0.993221	2.64533	0.5876	0.638471	3.32559
A2AKG8	A2AKG8;A2AKG8-3;E9PYJ6	FOCAD_MOUSE	Focad	Focadhesin	-0.808129	-1.06378	-0.935819	-0.936542	-0.964195	-0.861001	-1.21586	-1.12629	-1.21166	-1.63275	-1.60942	-1.48718	-1.42921	-1.52212	-1.48942	-1.91485	-1.51205	-1.7502	-1.7313	-1.63125			adherens junction;anchoring junction;cell junction;cell part;cell-substrate adherens junction;cell-substrate junction;focal adhesion;integral to membrane;intrinsic to membrane;membrane part	Acetylation;Alternativesplicing;Celljunction;Completeproteome;Membrane;Referenceproteome;Transmembrane;Transmembranehelix		0.509726	0.969196	0.105769	0.541768	1.51563	0.545542	-0.442774	-1.78419	0.0121093	1	-0.00510867	-0.0213483	0.708504	0.665416	0.219639	0.909335	0.173343	0.91951	0.065474	0.2694
A2AKX3	A2AKX3;A2AKX3-2;F6R186	SETX_MOUSE	Setx	Probable helicase senataxin	-0.0875659	-0.0186963	0.0456896	0.211611	0.00145912	0.184488	0.0707779	0.14307	-0.0787306	-0.143501	0.0141454	-0.0506396	0.105729	-0.172092	-0.462235	-0.00768948	0.0555515	-0.24979	-0.515428	-0.126986	biological regulation;biosynthetic process;cell communication;cell surface receptor linked signaling pathway;cellular biosynthetic process;cellular component assembly;cellular component assembly at cellular level;cellular component organization;cellular component organization at cellular level;cellular component organization or biogenesis;cellular component organization or biogenesis at cellular …	adenyl nucleotide binding;adenyl ribonucleotide binding;ATP binding;binding;catalytic activity;DNA binding;helicase activity;hydrolase activity;hydrolase activity, acting on acid anhydrides;hydrolase activity, acting on acid anhydrides, in phosphorus-containing anhydrides;identical protein binding;nucleic acid binding;nucleoside-triphosphatase activity;nucleotide binding;protein binding;purine nu…	axon;cell part;cell projection;cell projection part;chromosomal part;chromosome;chromosome, telomeric region;cytoplasm;growth cone;intracellular membrane-bounded organelle;intracellular non-membrane-bounded organelle;intracellular organelle;intracellular organelle part;intracellular part;membrane-bounded organelle;neuron projection;non-membrane-bounded organelle;nuclear chromosome;nuclear part;nu…	Alternativesplicing;ATP-binding;Biologicalrhythms;Cellprojection;Chromosome;Coiledcoil;Completeproteome;Cytoplasm;Differentiation;DNAdamage;DNArecombination;DNArepair;Helicase;Hydrolase;Neurogenesis;Nucleotide-binding;Nucleus;Phosphoprotein;Referenceproteome;Spermatogenesis;Telomere;Ublconjugation		0.353916	0.969254	-0.0621893	-0.353982	1.40284	0.618785	-0.169311	-1.05024	0.119622	1	-0.030361	-0.157708	0.858945	0.625321	0.228039	1.02065	0.328798	0.828628	0.159277	0.532096
A2AL36	A2AL36;E9Q9E7;R4GML3	CNTRL_MOUSE	Cntrl	Centriolin	-2.27254	-3.01357	-1.97553	-2.65321	-2.4534	-2.73916	-1.89235	-3.50936	-2.79785	-4.07275	-3.22603	-1.72704	-2.26112	-4.18505	-2.51395	-2.66434	-2.36676	-3.03055	-3.72525	-1.88182	cell cycle;cell division;cellular process;mitotic cell cycle		cell part;centrosome;cytoplasm;cytoplasmic part;cytoskeletal part;intracellular non-membrane-bounded organelle;intracellular organelle;intracellular organelle part;intracellular part;membrane;microtubule organizing center;non-membrane-bounded organelle;organelle;organelle part	Alternativesplicing;Cellcycle;Celldivision;Coiledcoil;Completeproteome;Cytoplasm;Cytoskeleton;Leucine-richrepeat;Referenceproteome;Repeat		0.161305	0.966636	0.169854	0.336135	0.665041	0.59016	-0.716977	-1.18169	0.313836	1	-0.641142	-0.685612	0.301801	0.775836	-0.486338	-0.644027	0.267535	0.817752	0.364189	0.565225
A2ALI5	A2ALI5	AJAP1_MOUSE	Ajap1	Adherens junction-associated protein 1	-3.06169	-2.64078	-2.24133	-2.32547	-4.30524	-3.09001	-2.28587	-3.13956	-4.11942	-2.8228	-2.72515	-2.46592	-3.07597	-3.00578	-2.27283	-2.53762	-2.21314	-2.57172	-1.4436	-2.7513	biological adhesion;cell adhesion;cellular process		adherens junction;anchoring junction;apical plasma membrane;basolateral plasma membrane;cell junction;cell part;integral to membrane;intrinsic to membrane;membrane part;plasma membrane part	Celladhesion;Celljunction;Cellmembrane;Completeproteome;Membrane;Referenceproteome;Transmembrane;Transmembranehelix		0.676224	1	0.637856	1.1487	0.00930596	0.989297	-0.0172877	-0.0240436	0.311761	1	-0.373235	-0.633731	0.728492	0.531854	-0.966917	-1.36608	0.0711987	0.950053	-0.0856557	-0.164332
A2ALK6	A2ALK6	A2ALK6_MOUSE	Epb41l4b	Band 4.1-like protein 4B	-0.289072	0.0865207	0.30719	0.0474625	-0.566781	-1.16614	-0.0211239	-0.0650244	-0.237208	-0.0114183	-0.115541	-0.598174	0.0820928	-0.852942	0.341992	0.702848	0.433777	0.362973	0.529046	0.229539	actin cytoskeleton organization;actin filament-based process;actomyosin structure organization;cellular component organization;cellular component organization at cellular level;cellular component organization or biogenesis;cellular component organization or biogenesis at cellular level;cellular process;cytoskeleton organization;organelle organization		apical part of cell;cell part;cytoplasm;cytoskeleton;extrinsic to membrane;intracellular non-membrane-bounded organelle;intracellular organelle;intracellular part;membrane part;non-membrane-bounded organelle;organelle	Completeproteome;Proteomicsidentification;Referenceproteome		0.837924	1	0.492793	1.24931	0.459898	0.698315	0.333378	0.791572	0.512252	1	0.334952	0.866388	1.98765	0.355961	-0.495242	-2.3758	0.357418	0.836032	0.11902	0.498678
A2ALK8	A2ALK8	PTN3_MOUSE	Ptpn3	Tyrosine-protein phosphatase non-receptor type 3	-2.16176	-1.97442	-2.10717	-2.55511	-3.157	-0.697989	-2.19098	-2.21099	-3.09318	-4.36022	-3.39007	-1.90469	-3.557	-2.2073	-4.33397	-2.12578	-4.80873	-3.34382	-3.55147	-2.09597	biological regulation;cellular macromolecule metabolic process;cellular metabolic process;cellular process;cellular protein metabolic process;dephosphorylation;macromolecule metabolic process;macromolecule modification;metabolic process;negative regulation of biological process;negative regulation of catabolic process;negative regulation of cell cycle;negative regulation of cellular catabolic pro…	ATPase binding;binding;catalytic activity;channel regulator activity;enzyme binding;hydrolase activity;hydrolase activity, acting on ester bonds;phosphatase activity;phosphoprotein binding;phosphoprotein phosphatase activity;phosphoric ester hydrolase activity;phosphotyrosine binding;protein binding;protein phosphorylated amino acid binding;protein tyrosine phosphatase activity;sodium channel reg…	cell part;cytoplasm;cytoskeleton;internal side of plasma membrane;intracellular non-membrane-bounded organelle;intracellular organelle;intracellular part;membrane part;non-membrane-bounded organelle;organelle;plasma membrane part	Cellmembrane;Completeproteome;Cytoplasm;Cytoskeleton;Hydrolase;Membrane;Phosphoprotein;Proteinphosphatase;Referenceproteome		0.0944763	0.983589	-0.135376	-0.217211	1.14329	0.547187	-1.55025	-1.98462	0.76592	1	-1.05816	-1.43795	0.446845	0.675052	-0.617403	-0.889483	0.3315	0.75744	-0.759076	-0.727534
A2ALL9	Q8C048;Q0VF55;A2ALL9	A2ALL9_MOUSE	Atp2b3	Calcium-transporting ATPase	-0.719284	-1.19884	-1.27595	-1.24615	-1.68573	-1.94108	-1.99497	-1.56264	-2.03416	-1.75285	-1.27776	-2.16703	-1.41454	-1.71786	-1.59635	-1.0914	-1.49808	-1.11406	-1.96385	-1.24263		active transmembrane transporter activity;adenyl nucleotide binding;adenyl ribonucleotide binding;ATP binding;ATPase activity;ATPase activity, coupled;ATPase activity, coupled to movement of substances;ATPase activity, coupled to transmembrane movement of ions;ATPase activity, coupled to transmembrane movement of ions, phosphorylative mechanism;ATPase activity, coupled to transmembrane movement o…	cell part;cytoplasmic part;Golgi apparatus;integral to membrane;intracellular membrane-bounded organelle;intracellular organelle;intracellular part;intrinsic to membrane;membrane;membrane part;membrane-bounded organelle;organelle;plasma membrane;vesicle	ATP-binding;Calcium;Calciumtransport;Completeproteome;Hydrolase;Iontransport;Membrane;Nucleotide-binding;Proteomicsidentification;Referenceproteome;Transmembrane;Transmembranehelix;Transport		2.20302	0.759443	0.68605	2.57137	0.189401	0.876882	0.107852	0.335728	0.0895922	1	0.0782237	0.190491	0.291363	0.805495	-0.248073	-0.558142	0.0503457	0.964598	0.0449036	0.110517
A2ALS5;A2ALS5-2;A2ALS5-3;A2ALS5-4	A2ALS5;A2ALS5-2;A2ALS5-3;A2ALS5-4;A2ALS4;A2ALS3	RPGP1_MOUSE	Rap1gap	Rap1 GTPase-activating protein 1	0.775785	0.654357	0.390459	0.255674	0.868197	0.975654	0.802091	0.822165	0.284148	0.291156	0.796878	0.147631	0.508749	0.595912	0.703375	0.75505	0.734591	0.66314	0.276985	0.548768	biological regulation;positive regulation of catalytic activity;positive regulation of GTPase activity;positive regulation of hydrolase activity;positive regulation of molecular function;regulation of biological process;regulation of catabolic process;regulation of catalytic activity;regulation of cellular catabolic process;regulation of cellular metabolic process;regulation of cellular process;r…	binding;enzyme activator activity;enzyme binding;enzyme regulator activity;GTPase activator activity;GTPase binding;GTPase regulator activity;identical protein binding;nucleoside-triphosphatase regulator activity;protein binding;protein dimerization activity;protein homodimerization activity;Ras GTPase binding;small GTPase binding	cell part;cytoplasmic part;cytosol;Golgi apparatus part;Golgi membrane;intracellular organelle part;intracellular part;membrane;organelle membrane;organelle part	Alternativesplicing;Completeproteome;Golgiapparatus;GTPaseactivation;Membrane;Phosphoprotein;Referenceproteome		1.49421	1	-0.347958	-1.54498	1.39182	0.54902	-0.409632	-1.64347	0.0636669	1	0.0399632	0.125559	0.0662236	0.958589	-0.0389037	-0.127649	0.950992	0.623748	0.234707	1.08913
A2ALU4	A2ALU4;A7TU71	SHRM2_MOUSE	Shroom2	Protein Shroom2	1.22143	1.45505	1.4762	1.30886	1.03505	1.10324	1.70926	1.69146	1.13976	1.10104	1.69804	1.35941	1.63789	1.39182	1.65993	1.66371	1.66105	1.66262	1.74351	1.78635	anatomical structure development;anatomical structure morphogenesis;apical protein localization;asymmetric protein localization;biological regulation;brain development;camera-type eye development;camera-type eye morphogenesis;cell junction maintenance;cell junction organization;cell migration;cell motility;cell-cell junction maintenance;cell-cell junction organization;cellular component maintenan…	actin binding;actin filament binding;beta-catenin binding;binding;cytoskeletal protein binding;protein binding;protein domain specific binding	adherens junction;anchoring junction;apical junction complex;apical plasma membrane;cell body;cell cortex;cell junction;cell part;cell-cell adherens junction;cell-cell junction;cytoplasm;cytoplasmic part;cytoskeletal part;cytoskeleton;extracellular membrane-bounded organelle;extracellular organelle;extracellular region part;extracellular vesicular exosome;intracellular non-membrane-bounded organe…	Actin-binding;Alternativesplicing;Celljunction;Cellmembrane;Completeproteome;Cytoplasm;Cytoskeleton;Developmentalprotein;Membrane;Microtubule;Phosphoprotein;Referenceproteome;Tightjunction		0.0347137	0.995367	-0.0193672	-0.0661892	0.0964859	0.930168	-0.0718058	-0.194155	0.285705	1	-0.150095	-0.481127	0.998763	0.518833	-0.41788	-1.41056	0.889492	0.833984	-0.0692643	-0.5082
A2ALW2	A2ALW2	A2ALW2_MOUSE	Zkscan16	Zinc finger with KRAB and SCAN domains 16	-3.15723	-2.51883	-2.26539	-2.63105	-3.95646	-4.20849	-3.3189	-3.1583	-3.26229	-2.00014	-1.92217	-3.38238	-2.79064	-3.20323	-2.89354	-3.88712	-2.70474	-2.30302	-2.19825	-3.74331	biological regulation;biosynthetic process;cellular biosynthetic process;cellular macromolecule biosynthetic process;cellular macromolecule metabolic process;cellular metabolic process;cellular nitrogen compound metabolic process;cellular process;macromolecule biosynthetic process;macromolecule metabolic process;metabolic process;nitrogen compound metabolic process;nucleic acid metabolic process;…	binding;cation binding;DNA binding;ion binding;metal ion binding;nucleic acid binding;nucleic acid binding transcription factor activity;sequence-specific DNA binding transcription factor activity	cell part;intracellular membrane-bounded organelle;intracellular organelle;intracellular part;membrane-bounded organelle;nucleus;organelle	Completeproteome;DNA-binding;Metal-binding;Nucleus;Proteomicsidentification;Referenceproteome;Repeat;Transcription;Transcriptionregulation;Zinc;Zinc-finger		1.75527	0.818889	1.01741	2.46051	1.36688	0.537171	1.26567	2.22289	0.712705	1	0.730547	1.2855	0.206653	0.835728	0.353328	0.464217	0.267202	0.814897	-0.413603	-0.57537
A2ALW5;A2ALW5-2	A2ALW5;A2ALW5-2	DJC25_MOUSE	Dnajc25	DnaJ homolog subfamily C member 25	-2.22735	-1.80919	-1.59612	-1.41175	-3.27744	-4.36741	-1.85445	-1.58557	-3.4708	-3.44166	-1.48298	-0.783524	-4.43914	-1.02808	-0.94057	-1.5099	-1.09959	-1.30538	-2.01421	-1.32596			cell part;integral to membrane;intrinsic to membrane;membrane part	Alternativesplicing;Chaperone;Completeproteome;Membrane;Referenceproteome;Transmembrane;Transmembranehelix		0.73636	1	1.01012	1.30841	0.00962142	0.988262	-0.0272626	-0.0261009	0.204352	1	-0.714897	-0.492736	0.830505	0.483225	-1.24997	-1.56672	0.562581	0.66782	0.365159	0.940818
A2AM05;A2AM05-4	A2AM05;A2AM05-4	CNTLN_MOUSE	Cntln	Centlein	0.268087	0.78977	-0.460404	0.415067	0.0117483	0.228093	0.187119	-0.679909	1.31174	0.536121	0.907046	0.850477	0.384509	0.229751	0.605309	1.18052	0.574039	0.567159	0.98295	0.525378	cellular component organization;cellular component organization at cellular level;cellular component organization or biogenesis;cellular component organization or biogenesis at cellular level;cellular localization;cellular macromolecule localization;cellular process;cellular protein localization;centriole-centriole cohesion;centrosome organization;localization;macromolecule localization;microtubu…	binding;binding, bridging;enzyme binding;kinase binding;protein binding;protein binding, bridging;protein domain specific binding;protein kinase binding	cell part;centriole;cytoplasm;cytoplasmic part;cytoskeletal part;extracellular membrane-bounded organelle;extracellular organelle;extracellular region part;extracellular vesicular exosome;intracellular non-membrane-bounded organelle;intracellular organelle;intracellular organelle part;intracellular part;membrane-bounded organelle;membrane-bounded vesicle;microtubule organizing center part;non-mem…	Acetylation;Alternativesplicing;Coiledcoil;Completeproteome;Cytoplasm;Cytoskeleton;Phosphoprotein;Referenceproteome		0.416651	0.969782	0.316367	0.725145	1.59349	0.588577	0.981539	2.38231	0.669316	1	0.430056	1.09853	0.351925	0.785161	0.226472	0.616438	0.143322	0.919083	0.0947944	0.274476
A2AM29	A2AM29;E9Q3B8	AF9_MOUSE	Mllt3	Protein AF-9	-0.344581	-0.209341	-0.585782	-0.621862	-0.623272	-0.976313	-0.128069	0.0372	0.496165	-0.400899	0.0963683	0.219553	-0.0626664	0.0844345	0.119011	0.298805	0.385901	0.178283	0.234719	0.0441561	anterior/posterior pattern specification;biological regulation;biosynthetic process;cellular biosynthetic process;cellular macromolecule biosynthetic process;cellular macromolecule metabolic process;cellular metabolic process;cellular nitrogen compound metabolic process;cellular process;developmental process;macromolecule biosynthetic process;macromolecule metabolic process;metabolic process;nega…		cell part;extracellular membrane-bounded organelle;extracellular organelle;extracellular region part;extracellular vesicular exosome;intracellular organelle part;intracellular part;macromolecular complex;membrane-bounded organelle;membrane-bounded vesicle;nuclear part;nucleoplasm part;organelle;organelle part;protein complex;transcription elongation factor complex;vesicle	Activator;Completeproteome;Nucleus;Phosphoprotein;Referenceproteome;Transcription;Transcriptionregulation		0.0240921	0.996488	-0.0177782	-0.0505152	0.651599	0.611289	0.486492	1.0815	0.0202871	1	-0.0165623	-0.0445264	0.12168	0.923582	-0.0885078	-0.242121	0.524884	0.810777	0.11552	0.58702
A2AN08;A2AN08-3	A2AN08;A2AN08-2;A2AN08-3;A2AN08-5;Z4YMA7	UBR4_MOUSE	Ubr4	E3 ubiquitin-protein ligase UBR4	2.04216	2.1239	2.05537	2.1007	2.08398	2.29207	2.05708	1.97782	1.80982	2.0457	1.99023	1.78858	1.92678	2.33845	2.22185	1.94016	1.85681	1.84649	1.70752	1.69255	cellular macromolecule metabolic process;cellular metabolic process;cellular process;cellular protein metabolic process;macromolecule metabolic process;macromolecule modification;metabolic process;primary metabolic process;protein metabolic process;protein modification by small protein conjugation;protein modification by small protein conjugation or removal;protein modification process;protein ub…	acid-amino acid ligase activity;binding;catalytic activity;cation binding;ion binding;ligase activity;ligase activity, forming carbon-nitrogen bonds;metal ion binding;small conjugating protein ligase activity;transition metal ion binding;ubiquitin-protein ligase activity;zinc ion binding	cell part;centrosome;cytoplasm;cytoplasmic part;cytoskeletal part;integral to membrane;intracellular non-membrane-bounded organelle;intracellular organelle;intracellular organelle part;intracellular part;intrinsic to membrane;membrane;membrane part;microtubule organizing center;non-membrane-bounded organelle;nuclear part;nucleoplasm;organelle;organelle part	Acetylation;Alternativesplicing;Calmodulin-binding;Completeproteome;Cytoplasm;Cytoskeleton;Ligase;Membrane;Metal-binding;Nucleus;Phosphoprotein;Referenceproteome;Transmembrane;Transmembranehelix;Ublconjugationpathway;Zinc;Zinc-finger		0.11871	0.994446	-0.022203	-0.130843	0.742768	0.702026	-0.154158	-0.773974	0.143033	1	-0.0693558	-0.247836	1.08625	0.616048	0.199724	1.07124	0.999313	0.604081	0.257414	1.16568
A2AN61	A2AN61;F6XWQ4;Q3UUV0;Q8VEH2	A2AN61_MOUSE	Ciz1	CDKN1A-interacting zinc finger protein 1	1.84981	1.75708	1.60918	1.53436	1.63392	1.73299	2.11299	1.83837	1.87963	2.01831	1.79984	2.44922	1.93126	1.21847	2.03796	2.73057	2.76311	1.95277	1.97208	2.30303	biological regulation;cellular process;maintenance of location;maintenance of location in cell;maintenance of protein localization to organelle;maintenance of protein location;maintenance of protein location in cell;maintenance of protein location in nucleus;positive regulation of biological process;positive regulation of biosynthetic process;positive regulation of cellular biosynthetic process;p…	binding;cation binding;cyclin binding;ion binding;metal ion binding;nucleic acid binding;protein binding;transition metal ion binding;zinc ion binding	cell part;intracellular membrane-bounded organelle;intracellular organelle;intracellular part;membrane-bounded organelle;nucleus;organelle	Completeproteome;Metal-binding;Nucleus;Proteomicsidentification;Referenceproteome;Zinc;Zinc-finger		0.521571	0.976019	-0.141961	-0.629745	0.205099	0.890764	0.0696927	0.298642	0.0306101	1	0.0329442	0.071241	0.607724	0.728697	-0.176701	-0.767049	0.761959	0.593627	0.434587	1.19926
A2ANU3	A2ANU3;B1AYD4;B1AYD3;B1AYD5;B1AYD6	SYNG1_MOUSE	Syndig1	Synapse differentiation-inducing gene protein 1	0.123311	-0.460586	0.53262	0.382975	-0.317182	-0.161036	0.367235	0.230962	-1.38459	-0.572497	-0.148295	-0.00392008	0.085876	-0.263368	-0.11868	-0.249133	-0.416375	-0.180877	-0.514857	-0.56406	biological regulation;cellular component organization;cellular component organization or biogenesis;cellular membrane organization;cellular process;establishment of localization;establishment of localization in cell;establishment of protein localization;intracellular protein transport;intracellular transport;membrane organization;positive regulation of biological process;positive regulation of ce…	binding;glutamate receptor binding;identical protein binding;protein binding;protein dimerization activity;protein homodimerization activity;receptor binding	cell body;cell junction;cell part;cell projection;cell projection part;cytoplasmic part;cytoskeletal part;dendritic shaft;dendritic spine;early endosome membrane;endosomal part;endosome membrane;excitatory synapse;integral to membrane;integral to plasma membrane;intracellular organelle part;intracellular part;intrinsic to membrane;intrinsic to plasma membrane;membrane;membrane part;neuron project…	Celljunction;Cellmembrane;Cellprojection;Completeproteome;Endosome;Membrane;Postsynapticcellmembrane;Referenceproteome;Signal-anchor;Synapse;Transmembrane;Transmembranehelix		0.162532	0.965403	0.114585	0.308352	1.01512	0.54983	-0.73179	-1.59672	0.783624	1	-0.641325	-1.34306	0.299556	0.797265	-0.281864	-0.584599	0.462826	0.790196	0.158535	0.639191
A2ANY6;J3QMC5	A2ANY6;J3QMC5	A2ANY6_MOUSE;J3QMC5_MOUSE	Mdn1	Midasin	1.27111	1.27815	1.19158	0.982289	1.21134	1.26709	1.5951	1.446	1.43086	1.17646	1.08521	1.87026	1.72588	1.28213	1.13566	1.12308	1.1537	1.02077	1.45969	1.46023		adenyl nucleotide binding;adenyl ribonucleotide binding;ATP binding;ATPase activity;binding;catalytic activity;hydrolase activity;hydrolase activity, acting on acid anhydrides;hydrolase activity, acting on acid anhydrides, in phosphorus-containing anhydrides;nucleoside-triphosphatase activity;nucleotide binding;purine nucleotide binding;purine ribonucleoside triphosphate binding;purine ribonucleo…	cell part;cytoplasm;cytoskeleton;intermediate filament cytoskeleton;intracellular membrane-bounded organelle;intracellular non-membrane-bounded organelle;intracellular organelle;intracellular organelle part;intracellular part;membrane;membrane-bounded organelle;non-membrane-bounded organelle;nuclear part;nucleolus;nucleus;organelle;organelle part	ATP-binding;Completeproteome;Nucleotide-binding;Proteomicsidentification;Referenceproteome		0.905952	0.985797	-0.199101	-0.94173	0.495449	0.752478	-0.14904	-0.634472	0.89945	1	-0.395245	-1.29604	0.174953	0.906545	-0.0827209	-0.296235	0.528495	0.763143	-0.176086	-0.713865
A2ANZ2	Q6DFW0;Q6DFW0-2;A2ANZ2	A2ANZ2_MOUSE	C9orf72	C9orf72, member of C9orf72-SMCR8 complex	-0.826918	-1.0262	-0.673615	-1.54581	-0.610453	-0.608122	-1.04257	-1.17478	-1.66214	-1.18854	-1.10987	-0.927007	-1.12444	-0.791037	-1.18673	-1.37971	-0.974216	-0.869047	-1.16958	-1.61425	autophagy;catabolic process;cellular catabolic process;cellular component organization;cellular component organization or biogenesis;cellular membrane organization;cellular metabolic process;cellular process;endocytosis;establishment of localization;membrane invagination;membrane organization;metabolic process;transport;vesicle-mediated transport	binding;enzyme binding;GTPase binding;protein binding;Rab GTPase binding;Ras GTPase binding;small GTPase binding	actin cytoskeleton;autophagic vacuole;cell part;cytoplasm;cytoplasmic part;cytoskeleton;endosome;extracellular region part;extracellular space;intercellular bridge;intracellular membrane-bounded organelle;intracellular non-membrane-bounded organelle;intracellular organelle;intracellular organelle part;intracellular part;lysosome;lytic vacuole;membrane-bounded organelle;non-membrane-bounded organe…	Completeproteome;Proteomicsidentification;Referenceproteome		0.274029	0.966348	-0.159154	-0.467935	1.01573	0.566048	-0.461206	-1.41605	0.877425	1	-0.372694	-1.25157	0.136821	0.914496	-0.10256	-0.272205	0.052303	0.964451	0.0374106	0.10809
A2AP18;A2AP18-4	A2AP18;A2AP18-2;A2AP18-3;A2AP18-4;A2AP18-5;H3BK11;H3BIW6;F7C3A0	PLCH2_MOUSE	Plch2	1-phosphatidylinositol 4,5-bisphosphate phosphodiesterase eta-2	-0.300857	-0.135087	0.179993	0.0454149	0.0337248	-0.153647	0.0373573	-0.130942	-0.338604	-0.380433	-0.0720525	-0.444214	-0.330087	0.246672	-0.167817	-0.601001	-0.490231	-0.514956	-0.644647	-0.626566	biological regulation;catabolic process;cellular lipid metabolic process;cellular metabolic process;cellular process;cellular response to stimulus;glycerolipid metabolic process;glycerophospholipid metabolic process;intracellular signal transduction;lipid catabolic process;lipid metabolic process;metabolic process;organophosphate metabolic process;phosphatidylinositol metabolic process;phospholip…	binding;calcium ion binding;catalytic activity;cation binding;hydrolase activity;hydrolase activity, acting on ester bonds;ion binding;lipase activity;metal ion binding;molecular transducer activity;phosphatidylinositol phospholipase C activity;phospholipase activity;phospholipase C activity;phosphoric diester hydrolase activity;phosphoric ester hydrolase activity;signal transducer activity	cell part;cytoplasm;intracellular part;membrane;plasma membrane	Alternativesplicing;Calcium;Cellmembrane;Completeproteome;Cytoplasm;Hydrolase;Lipiddegradation;Lipidmetabolism;Membrane;Metal-binding;Phosphoprotein;Referenceproteome;Repeat;Transducer		0.00211753	0.999264	0.000742912	0.00342489	1.03449	0.62116	-0.21032	-1.04511	0.138357	1	-0.0878199	-0.262441	1.46891	0.466977	0.331693	1.62	0.574642	0.751407	0.175707	0.744171
A2AP88	A2AP88	A2AP88_MOUSE	Zc3h6	Zinc finger CCCH domain-containing protein 6	-3.91297	-3.05433	-3.04091	-3.80927	-3.58273	-3.76021	-3.55572	-3.65555	-2.59492	-3.30741	-1.71252	-2.72263	-3.89084	-3.32535	-3.46166	-1.75258	-1.26688	-2.55229	-1.97317	-1.66009		binding;cation binding;ion binding;metal ion binding		Completeproteome;Metal-binding;Referenceproteome		0.325807	0.968505	0.184184	0.541411	1.43225	0.546046	1.10027	2.24682	0.607823	1	0.774653	1.15373	0.377123	0.732024	-0.476437	-0.756052	0.0471756	0.960447	-0.0985252	-0.120882
A2APB8	A2APB8	TPX2_MOUSE	Tpx2	Targeting protein for Xklp2	-0.247058	-0.572452	-0.318555	-0.456083	-0.469767	-0.352596	0.346573	-0.247844	0.107675	-0.0998211	-0.943014	0.314394	0.79068	0.00304413	0.164043	0.697618	0.750796	0.293198	0.596074	0.643574	activation of protein kinase activity;apoptosis;biological regulation;cell cycle phase;cell cycle process;cell death;cell division;cellular component assembly;cellular component assembly at cellular level;cellular component organization;cellular component organization at cellular level;cellular component organization or biogenesis;cellular component organization or biogenesis at cellular level;ce…	binding;enzyme binding;kinase binding;protein binding;protein kinase binding	aster;axon hillock;axon part;cell part;cell projection part;cytoplasm;cytoskeletal part;cytoskeleton;intracellular membrane-bounded organelle;intracellular non-membrane-bounded organelle;intracellular organelle;intracellular organelle part;intracellular part;macromolecular complex;membrane-bounded organelle;microtubule;microtubule cytoskeleton;non-membrane-bounded organelle;nuclear part;nucleopla…	Acetylation;Apoptosis;Cellcycle;Celldivision;Completeproteome;Cytoplasm;Cytoskeleton;Microtubule;Mitosis;Nucleus;Phosphoprotein;Referenceproteome		0.511206	0.968544	-0.217629	-0.736534	0.142999	0.891926	-0.130812	-0.294548	0.797555	1	-0.681093	-1.37718	1.13957	0.430132	-0.822669	-1.87181	0.0416191	0.97187	0.0265374	0.0836818
A2APV2-3	A2APV2;A2APV2-2;A2APV2-3;F8VPR2;A2AQW2;E9PXE6	FMNL2_MOUSE	Fmnl2	Isoform 3 of Formin-like protein 2	2.41617	2.28551	2.17457	2.47018	1.9735	1.91431	2.51699	2.09364	2.00808	2.44985	1.97025	2.17181	2.41817	1.65431	1.91987	1.88272	1.96238	1.94497	2.03386	1.89489	actin cytoskeleton organization;actin filament-based process;biological regulation;cellular component organization;cellular component organization at cellular level;cellular component organization or biogenesis;cellular component organization or biogenesis at cellular level;cellular process;cortical actin cytoskeleton organization;cortical cytoskeleton organization;cytoskeleton organization;organ…		cell part;cytoplasm;intracellular part	Alternativesplicing;Completeproteome;Cytoplasm;Lipoprotein;Myristate;Referenceproteome		0.675837	0.969152	0.211997	0.843303	0.0299441	0.975007	0.0181169	0.0591809	0.0792687	1	0.0612982	0.16447	0.50823	0.748176	0.18482	0.712978	0.317902	0.925599	-0.0362506	-0.247107
A2APY7;A2APY7-2	A2APY7;A2APY7-2	NDUF5_MOUSE	Ndufaf5	Arginine-hydroxylase NDUFAF5, mitochondrial	1.49209	1.40428	0.821872	1.20349	1.88775	1.56528	1.27626	1.17813	1.32013	0.989649	1.08644	1.7235	1.19587	1.6905	1.57845	1.17232	1.43288	1.54942	1.51194	1.34973	cellular component assembly;cellular component assembly at cellular level;cellular component biogenesis;cellular component organization;cellular component organization at cellular level;cellular component organization or biogenesis;cellular component organization or biogenesis at cellular level;cellular macromolecular complex assembly;cellular macromolecular complex subunit organization;cellular …	catalytic activity;methyltransferase activity;transferase activity;transferase activity, transferring one-carbon groups	cell part;cytoplasmic part;extrinsic to membrane;extrinsic to mitochondrial inner membrane;extrinsic to organelle membrane;intracellular membrane-bounded organelle;intracellular organelle;intracellular organelle part;intracellular part;membrane part;membrane-bounded organelle;mitochondrial membrane part;mitochondrial part;mitochondrion;organelle;organelle part	Alternativesplicing;Completeproteome;Membrane;Methyltransferase;Mitochondrion;Mitochondrioninnermembrane;Referenceproteome;Transferase;Transitpeptide		0.519562	0.969744	-0.246426	-0.773914	0.809381	0.602249	-0.344782	-1.12661	0.962473	1	-0.404551	-1.36292	1.36619	0.483684	-0.338291	-1.56863	0.221197	0.904348	-0.075816	-0.324458
A2AQ19	A2AQ19	RTF1_MOUSE	Rtf1	RNA polymerase-associated protein RTF1 homolog	1.15298	1.13788	0.824457	0.660881	1.00737	1.38655	1.15364	1.169	0.87429	0.831721	2.52555	1.17122	0.900111	2.80397	2.67339	3.16266	3.18085	2.99043	2.18448	2.21802	biological regulation;biosynthetic process;blastocyst growth;cell fate commitment;cell fate commitment involved in formation of primary germ layers;cell surface receptor linked signaling pathway;cellular biosynthetic process;cellular component organization;cellular component organization at cellular level;cellular component organization or biogenesis;cellular component organization or biogenesis …	binding;DNA binding;nucleic acid binding;single-stranded DNA binding;structure-specific DNA binding	Cdc73/Paf1 complex;cell part;intracellular non-membrane-bounded organelle;intracellular organelle;intracellular organelle part;intracellular part;macromolecular complex;non-membrane-bounded organelle;nuclear part;nucleolus;nucleoplasm part;organelle;organelle part;protein complex;transcription elongation factor complex	Activator;Coiledcoil;Completeproteome;DNA-binding;Nucleus;Phosphoprotein;Referenceproteome;Transcription;Transcriptionregulation;Wntsignalingpathway		0.813075	0.983337	-0.23509	-0.963303	0.188956	0.850833	0.231382	0.401958	0.0939985	1	-0.214577	-0.234462	0.788727	0.508017	-1.05379	-1.47042	0.803951	0.569258	0.541324	1.31608
A2AQ25	A2AQ25;A2AQ25-2;A2AQ25-3;A2AQ25-4;A2AQ25-5;A2AQ25-6;A2AQ25-9;D3Z781;E9QAU4	SKT_MOUSE	Skt	Sickle tail protein	-1.0957	-1.07128	-0.591991	-0.54115	-1.29904	-1.25587	-0.531318	-0.71914	-1.15321	-1.18165	-0.832135	-1.01747	-0.425356	-1.37027	-0.574069	-0.293091	-0.492832	0.0175114	-0.344968	-0.372744	anatomical structure development;developmental process;embryonic skeletal system development;skeletal system development;system development		cell part;cytoplasm;intracellular part	Alternativesplicing;Coiledcoil;Completeproteome;Cytoplasm;Developmentalprotein;Glycoprotein;Phosphoprotein;Referenceproteome		0.205637	0.971621	0.12631	0.367485	0.161585	0.889863	-0.104322	-0.301381	0.147498	1	-0.117966	-0.29671	2.08906	0.307162	-0.822264	-3.06346	0.660071	0.700818	-0.21993	-0.876546
A2AQH4	A2AQH4;F8WJL9	BCORL_MOUSE	Bcorl1	BCL-6 corepressor-like protein 1	0.401054	0.1458	0.308812	0.0660248	0.0478764	0.0319071	0.422453	0.687578	0.562874	-0.0474434	0.700633	1.11119	0.524836	-0.0384302	0.218009	0.626734	0.651235	0.147101	0.394865	0.868308	biological regulation;biosynthetic process;cellular biosynthetic process;cellular component organization;cellular component organization at cellular level;cellular component organization or biogenesis;cellular component organization or biogenesis at cellular level;cellular macromolecule biosynthetic process;cellular macromolecule metabolic process;cellular metabolic process;cellular nitrogen comp…		cell part;cytoplasm;intracellular organelle part;intracellular part;membrane;nuclear part;nucleoplasm;organelle part;plasma membrane	ANKrepeat;Chromatinregulator;Completeproteome;Nucleus;Phosphoprotein;Referenceproteome;Repeat;Repressor;Transcription;Transcriptionregulation		0.145186	0.975313	-0.0670309	-0.243208	0.152228	0.892697	0.107901	0.292859	0.114357	1	-0.127178	-0.252478	0.0726507	0.953036	-0.0647372	-0.156974	0.0381719	0.973471	0.0285678	0.0807068
A2AQM9;A2AQN0;Q5XJV5	Q5XJV5;A2AQM9;A2AQN0	A2AQM9_MOUSE;A2AQN0_MOUSE;Q5XJV5_MOUSE	Ncoa6	Nuclear receptor coactivator 6 (Fragment)	-3.83908	-4.35346	-3.37516	-2.60588	-5.52062	-4.89073	-3.54505	-3.46933	-3.50176	-3.58414	-3.00567	-3.17567	-2.98562	-3.69582	-2.73941	-4.42934	-3.24711	-5.29532	-2.65929	-3.55976	anatomical structure development;biological regulation;biosynthetic process;blood vessel development;brain development;cell differentiation;cellular biosynthetic process;cellular developmental process;cellular macromolecule metabolic process;cellular metabolic process;cellular nitrogen compound metabolic process;cellular process;cellular response to stimulus;cellular response to stress;developmen…	binding;chromatin binding;ligand-dependent nuclear receptor transcription coactivator activity;protein binding transcription factor activity;transcription coactivator activity;transcription cofactor activity;transcription factor binding transcription factor activity	cell part;histone methyltransferase complex;intracellular membrane-bounded organelle;intracellular organelle;intracellular organelle part;intracellular part;macromolecular complex;membrane-bounded organelle;methyltransferase complex;nuclear part;nucleoplasm part;nucleus;organelle;organelle part;protein complex;transcription factor complex	Completeproteome;Proteomicsidentification;Receptor;Referenceproteome		0.613996	1	0.813038	1.11637	0.770567	0.571473	0.992573	1.38091	0.100685	1	-0.0781596	-0.206365	0.234593	0.814552	0.474265	0.530263	0.147903	0.890607	0.366172	0.358486
A2AQR4	A2AQR4	A2AQR4_MOUSE	Zfp64	Zinc finger protein 64	-4.32206	-3.98396	-2.98161	-4.02088	-3.66565	-2.77291	-3.83673	-2.23943	-3.96729	-4.02177	-2.68633	-3.39905	-4.66189	-4.05441	-3.15177	-1.65382	-2.22424	-3.84037	-1.82178	-2.98155	biological regulation;positive regulation of biological process;positive regulation of cellular metabolic process;positive regulation of cellular process;positive regulation of macromolecule metabolic process;positive regulation of metabolic process;positive regulation of mRNA processing;positive regulation of nitrogen compound metabolic process;positive regulation of nuclear mRNA splicing, via s…	binding;cation binding;ion binding;metal ion binding;nucleic acid binding		Completeproteome;Proteomicsidentification;Referenceproteome		0.713607	1	-0.698444	-1.21072	0.310196	0.752282	-0.429782	-0.635238	0.350522	1	0.479987	0.717847	0.391586	0.707707	-0.677233	-0.81623	0.299346	0.788704	0.537955	0.648297
A2AQW2	Q9JL26-2;A2AB60;A2AQW2	A2AQW2_MOUSE	Fmnl2	Formin-like protein 2	-1.45561	-1.60399	-1.89528	-1.72462	-2.81371	-1.518	-1.79172	-2.79443	-2.727	-4.64079	-1.85788	-2.22793	-2.12522	-2.2812	-2.13537	-2.94318	-2.20573	-2.40439	-2.49062	-2.85314	actin cytoskeleton organization;actin filament-based process;biological regulation;cellular component organization;cellular component organization at cellular level;cellular component organization or biogenesis;cellular component organization or biogenesis at cellular level;cellular process;cortical actin cytoskeleton organization;cortical cytoskeleton organization;cytoskeleton organization;organ…			Completeproteome;Proteomicsidentification;Referenceproteome		0.795724	1	0.559591	1.24605	0.473844	0.656509	-0.845759	-0.945357	0.451856	1	-0.863774	-0.935548	0.231853	0.816213	-0.492504	-0.52763	0.203979	0.878129	0.154625	0.3938
A2AR02	A2AR02	PPIG_MOUSE	Ppig	Peptidyl-prolyl cis-trans isomerase G	4.22001	4.67473	4.54784	4.39713	4.27763	4.27134	4.85306	4.70729	4.94299	4.95543	4.69608	5.08127	4.82013	4.0862	4.38395	5.00757	5.01042	4.72358	5.2199	4.92759	cellular macromolecule metabolic process;cellular metabolic process;cellular process;cellular protein metabolic process;macromolecule metabolic process;macromolecule modification;metabolic process;peptidyl-amino acid modification;peptidyl-proline modification;primary metabolic process;protein folding;protein metabolic process;protein modification process;protein peptidyl-prolyl isomerization	catalytic activity;cis-trans isomerase activity;isomerase activity;peptidyl-prolyl cis-trans isomerase activity	cell part;cytoplasm;intracellular organelle part;intracellular part;nuclear body;nuclear matrix;nuclear part;nuclear speck;nucleoplasm;nucleoplasm part;organelle part	Completeproteome;Isomerase;Nucleus;Phosphoprotein;Referenceproteome;Rotamase		0.143561	0.975726	-0.0674	-0.242133	0.867422	0.591048	0.337505	1.16414	0.260313	1	0.202301	0.493892	0.2145	0.888606	-0.0921903	-0.345329	0.243829	0.859778	-0.156378	-0.442636
A2AR50;A2AR50-3	A2AR50;A2AR50-3;A2AR50-4;A0A0A0MQE4	RGPS1_MOUSE	Ralgps1	Ras-specific guanine nucleotide-releasing factor RalGPS1	0.200741	0.492592	0.470242	0.557836	0.315564	0.308349	0.26576	0.432945	-0.0201178	-0.014432	0.324241	0.474216	0.123256	0.206966	0.0185475	0.118091	0.0461836	-0.350912	-0.807266	0.0541182	biological regulation;cellular process;cellular response to stimulus;intracellular signal transduction;positive regulation of catalytic activity;positive regulation of GTPase activity;positive regulation of hydrolase activity;positive regulation of molecular function;regulation of biological process;regulation of catabolic process;regulation of catalytic activity;regulation of cellular catabolic …	enzyme regulator activity;GTPase regulator activity;guanyl-nucleotide exchange factor activity;nucleoside-triphosphatase regulator activity;Ral guanyl-nucleotide exchange factor activity;Ras guanyl-nucleotide exchange factor activity;small GTPase regulator activity	cell part;cytoplasm;intracellular part;membrane;plasma membrane	3D-structure;Alternativesplicing;Cellmembrane;Completeproteome;Cytoplasm;Guanine-nucleotidereleasingfactor;Membrane;Referenceproteome		0.533057	0.968037	0.0996981	0.534504	1.12657	0.596492	-0.234091	-1.14605	0.479386	1	-0.171582	-0.671709	0.783162	0.572682	0.464584	1.24347	0.790292	0.589794	0.428961	1.22361
A2ARI4	A2ARI4;A2ARI4-2	LGR4_MOUSE	Lgr4	Leucine-rich repeat-containing G-protein coupled receptor 4	-1.15187	-0.641324	-0.704133	-0.599132	-3.05831	-1.66716	-0.678134	-1.1305	-0.611366	-0.901032	-0.728841	-0.995967	-0.450235	-0.628882	-0.889832	-0.927588	-1.07587	-1.43359	-1.23973	-1.5424	anatomical structure development;anatomical structure morphogenesis;biological regulation;biomineral tissue development;bone mineralization;bone remodeling;canonical Wnt receptor signaling pathway;canonical Wnt receptor signaling pathway involved in metanephric kidney development;cell communication;cell differentiation;cell differentiation involved in kidney development;cell differentiation invol…	molecular transducer activity;receptor activity;signal transducer activity;signaling receptor activity;transmembrane signaling receptor activity	cell part;integral to membrane;integral to plasma membrane;intrinsic to membrane;intrinsic to plasma membrane;membrane part;plasma membrane part	Alternativesplicing;Biologicalrhythms;Cellmembrane;Completeproteome;Developmentalprotein;Differentiation;Disulfidebond;Glycoprotein;G-proteincoupledreceptor;Immunity;Innateimmunity;Leucine-richrepeat;Membrane;Phosphoprotein;Receptor;Referenceproteome;Repeat;Signal;Spermatogenesis;Transducer;Transmembrane;Transmembranehelix;Wntsignalingpathway		0.803646	0.995767	0.85941	1.36042	0.680074	0.585644	0.886445	1.2402	0.110549	1	-0.0553851	-0.196869	2.24181	0.319103	0.658159	2.96323	1.86055	0.474979	0.440809	2.14861
A2ART4;A2BE23;F7CEW8	A2ARX1;A2AW66;D3YYR3;A2BFU4;A2BFG4;J3KMS2;A2BFG5;A2ARW1;A2ARW8;A2ARL4;A2ARW5;F7CEW8;A2BG91;Q8BHI0;G3UZB7;A2ART0;E9Q9K2;F6QHQ5;A2ARR6;E9Q3Y3;A2ARR7;A2AHM2;A2ARR5;A2ARV7;A2BE23;A2ART4;A2BG90;Q8CFP2;A2ARV8;A2ARL5;Q8C1K5;A2ARX2;L7N246;A2AHM3	A2ART4_MOUSE;A2BE23_MOUSE;F7CEW8_MOUSE	Gm14305;Gm2007;Gm2026	Novel KRAB box and zinc finger, C2H2 type domain containing protein	-2.81429	-2.81069	-2.42149	-2.08964	-3.28549	-3.95831	-3.16904	-3.13297	-3.01845	-4.53349	-2.81705	-3.13756	-3.84089	-3.33724	-3.9319	-2.5894	-3.30054	-2.87432	-2.88611	-4.51447	biological regulation;regulation of biological process;regulation of biosynthetic process;regulation of cellular biosynthetic process;regulation of cellular macromolecule biosynthetic process;regulation of cellular metabolic process;regulation of cellular process;regulation of gene expression;regulation of macromolecule biosynthetic process;regulation of macromolecule metabolic process;regulation…	binding;cation binding;ion binding;metal ion binding;nucleic acid binding	cell part;intracellular	Completeproteome;Metal-binding;Referenceproteome;Repeat;Zinc;Zinc-finger		1.77029	0.849219	0.852425	2.36493	0.0477385	0.958032	-0.0698755	-0.114982	0.0100775	1	-0.0177637	-0.0260953	0.013498	0.990838	-0.0313581	-0.0361162	0.0796753	0.940642	0.151024	0.196472
A2ARV4	A2ARV4	LRP2_MOUSE	Lrp2	Low-density lipoprotein receptor-related protein 2	-0.663113	-0.801308	-0.458839	-0.647569	-0.907287	-0.759169	-0.0747719	-0.865099	-0.663802	0.199808	-0.967858	-0.502357	0.361698	-0.478645	-0.651678	-0.872667	-0.384825	-0.658706	-0.288346	-0.934764	anatomical structure development;cell proliferation;cellular component organization;cellular component organization or biogenesis;cellular membrane organization;cellular process;developmental process;endocytosis;establishment of localization;forebrain development;membrane invagination;membrane organization;metabolic process;receptor-mediated endocytosis;small molecule metabolic process;transport;…	binding;calcium ion binding;cation binding;ion binding;metal ion binding;receptor activity	apical part of cell;apical plasma membrane;brush border;brush border membrane;cell part;cell projection;cell projection membrane;cell projection part;coated pit;cytoplasmic membrane-bounded vesicle;cytoplasmic part;cytoplasmic vesicle;endocytic vesicle;endoplasmic reticulum;endosome;extracellular membrane-bounded organelle;extracellular organelle;extracellular region part;extracellular vesicular …	Calcium;Coatedpit;Completeproteome;Disulfidebond;EGF-likedomain;Endocytosis;Glycoprotein;Membrane;Metal-binding;Receptor;Referenceproteome;Repeat;SH3-binding;Signal;Transmembrane;Transmembranehelix		0.0144788	1	0.00887418	0.0288972	0.180779	0.864546	0.174298	0.368905	0.236422	1	-0.270849	-0.491899	0.13991	0.904598	0.149988	0.301958	0.0128527	0.99161	-0.00911792	-0.0272637
A2ARW8;A2BFG5	A2BFG5;A2ARW8	A2ARW8_MOUSE;A2BFG5_MOUSE	Gm14326;Gm14399	Predicted gene 14399	-0.863875	-1.17475	-4.53208	-0.736057	-0.100851	-3.44361	-0.756241	-4.17399	-4.47035	-0.44589	-1.38025	-3.54264	-3.45645	-4.10557	-3.73059	-3.97306	-0.534893	-4.47128	-3.65664	-1.72965	biological regulation;regulation of biological process;regulation of biosynthetic process;regulation of cellular biosynthetic process;regulation of cellular macromolecule biosynthetic process;regulation of cellular metabolic process;regulation of cellular process;regulation of gene expression;regulation of macromolecule biosynthetic process;regulation of macromolecule metabolic process;regulation…	binding;cation binding;ion binding;metal ion binding;nucleic acid binding	cell part;intracellular	Completeproteome;Metal-binding;Referenceproteome;Repeat;Zinc;Zinc-finger		0.0780234	0.982822	0.29198	0.201803	0.00422163	0.994891	0.0198398	0.011973	0.579243	1	1.60272	1.20237	0.3348	0.731378	1.18702	0.759593	0.145977	0.888193	0.539674	0.366109
A2ASI5;A2ASI5-2;A2ASI5-3	A2ASI5;A2ASI5-2;A2ASI5-3;Q9JJV9;Q9JJV9-2;K3W4N7;A0A0R4J1M7	SCN3A_MOUSE	Scn3a	Sodium channel protein type 3 subunit alpha	-3.38094	-3.02681	-3.06073	-3.20579	-3.86897	-3.73408	-2.62766	-3.05417	-3.99666	-2.80598	-2.80511	-2.11553	-2.35371	-2.79581	-3.07861	-2.84469	-2.98521	-3.23962	-2.86942	-2.13515	biological regulation;cation transport;cellular chemical homeostasis;cellular homeostasis;cellular ion homeostasis;cellular process;chemical homeostasis;establishment of localization;homeostatic process;ion homeostasis;ion transmembrane transport;ion transport;metal ion transport;monovalent inorganic cation transport;regulation of action potential;regulation of action potential in neuron;regulati…	cation channel activity;cation transmembrane transporter activity;channel activity;gated channel activity;ion channel activity;ion transmembrane transporter activity;passive transmembrane transporter activity;sodium channel activity;substrate-specific channel activity;substrate-specific transmembrane transporter activity;substrate-specific transporter activity;transmembrane transporter activity;t…	cation channel complex;cell part;cytoplasm;intracellular part;ion channel complex;macromolecular complex;membrane;membrane part;plasma membrane;plasma membrane part;protein complex;sodium channel complex;voltage-gated sodium channel complex	Completeproteome;Ionchannel;Iontransport;Membrane;Proteomicsidentification;Referenceproteome;Sodium;Sodiumchannel;Sodiumtransport;Transmembrane;Transmembranehelix;Transport;Voltage-gatedchannel		0.199104	0.970672	0.152652	0.378874	0.0892018	0.927151	0.118638	0.204815	0.813575	1	-0.780902	-1.43482	0.371085	0.738675	-0.454518	-0.741693	0.266948	0.833469	-0.221441	-0.513071
A2ASQ1	A2ASQ1;A2ASQ1-2;A2ASQ1-3;M0QWP1;Z4YK85	AGRIN_MOUSE	Agrn	Agrin	1.13636	1.09318	1.38374	0.870123	0.939904	0.592105	1.29871	0.85381	1.07963	0.619511	1.18596	0.927382	1.23625	1.22832	1.31602	1.52864	1.46947	0.836117	0.976013	1.18645	biological regulation;cell communication;cell differentiation;cell-cell signaling;cellular component organization;cellular component organization or biogenesis;cellular developmental process;cellular localization;cellular macromolecule localization;cellular macromolecule metabolic process;cellular membrane organization;cellular metabolic process;cellular process;cellular protein localization;deve…	acetylcholine receptor regulator activity;ATPase inhibitor activity;ATPase regulator activity;binding;calcium ion binding;carbohydrate binding;cation binding;chondroitin sulfate binding;dystroglycan binding;enzyme inhibitor activity;enzyme regulator activity;glycoprotein binding;glycosaminoglycan binding;heparan sulfate proteoglycan binding;ion binding;ion channel binding;metal ion binding;monosa…	basal lamina;basement membrane;cell junction;cell part;cell surface;cytoplasm;cytoplasmic part;extracellular matrix;extracellular matrix part;extracellular membrane-bounded organelle;extracellular organelle;extracellular region;extracellular region part;extracellular space;extracellular vesicular exosome;Golgi apparatus part;Golgi lumen;integral to membrane;intracellular organelle lumen;intracell…	3D-structure;Alternativesplicing;Calcium;Celljunction;Cellmembrane;Completeproteome;Developmentalprotein;Differentiation;Disulfidebond;EGF-likedomain;Glycoprotein;Heparansulfate;LamininEGF-likedomain;Membrane;Polymorphism;Proteoglycan;Referenceproteome;Repeat;Signal-anchor;Synapse;Transmembrane;Transmembranehelix		0.509179	0.970631	0.199718	0.713341	0.0632481	0.952919	0.0405664	0.124515	0.348066	1	-0.168953	-0.560615	0.0654012	0.959749	-0.0378254	-0.125479	1.66473	0.493755	0.438518	1.99401
A2ASS6	A2ASS6;A0A5K1VVQ9;E9Q8N1;F7CR78;E9Q8K5;F6RSJ3;A2AT68	TITIN_MOUSE	Ttn	Titin	-0.625429	0.0761619	0.365902	-0.0323505	0.267383	-0.766065	0.24824	-0.287493	-0.353731	-0.509087	-0.854243	0.0355515	-0.946014	-0.716473	-0.959918	-0.564329	-0.647402	-1.12049	-1.09021	-0.342128	anatomical structure development;anatomical structure formation involved in morphogenesis;anterior/posterior pattern specification;developmental process;heart development;organ development;pattern specification process;regionalization;segmentation;somitogenesis	adenyl nucleotide binding;adenyl ribonucleotide binding;ankyrin binding;ATP binding;binding;catalytic activity;cation binding;cytoskeletal protein binding;ion binding;kinase activity;metal ion binding;nucleotide binding;phosphotransferase activity, alcohol group as acceptor;protein binding;protein kinase activity;protein serine/threonine kinase activity;purine nucleotide binding;purine ribonucleo…	cell part;cytoplasm;intracellular membrane-bounded organelle;intracellular organelle;intracellular part;membrane-bounded organelle;nucleus;organelle	Alternativesplicing;ATP-binding;Calcium;Calmodulin-binding;Coiledcoil;Completeproteome;Cytoplasm;Directproteinsequencing;Disulfidebond;Immunoglobulindomain;Isopeptidebond;Kelchrepeat;Kinase;Magnesium;Metal-binding;Nucleotide-binding;Nucleus;Phosphoprotein;Referenceproteome;Repeat;Serine/threonine-proteinkinase;TPRrepeat;Transferase;Ublconjugation;WDrepeat		0.0908351	0.982597	0.080555	0.190519	0.646321	0.618977	-0.43787	-1.04995	0.0305357	1	-0.0300419	-0.0696568	0.40056	0.751139	0.278588	0.706345	0.170548	0.901022	0.127059	0.332957
A2ASZ8-5	A2ASZ8;A2ASZ8-2;A2ASZ8-3;A2ASZ8-4;A2ASZ8-5	SCMC2_MOUSE	Slc25a25	Isoform 5 of Calcium-binding mitochondrial carrier protein SCaMC-2	0.371684	0.650821	0.512549	0.607388	0.603729	0.721319	0.778845	0.563613	0.577462	0.546194	0.769104	0.432868	0.413135	0.909427	1.0888	0.889021	0.926574	0.879103	0.73104	0.720102	adipose tissue development;anatomical structure development;ATP metabolic process;calcium ion transmembrane transport;calcium ion transport;camera-type eye development;cation transport;cellular metabolic process;cellular nitrogen compound metabolic process;cellular process;cellular respiration;developmental process;divalent inorganic cation transport;divalent metal ion transport;energy derivation…	binding;calcium ion binding;cation binding;ion binding;metal ion binding	cell part;cytoplasmic part;extracellular membrane-bounded organelle;extracellular organelle;extracellular region part;extracellular vesicular exosome;integral to membrane;intracellular membrane-bounded organelle;intracellular organelle;intracellular organelle part;intracellular part;intrinsic to membrane;membrane;membrane part;membrane-bounded organelle;membrane-bounded vesicle;mitochondrial inne…	Alternativesplicing;Calcium;Completeproteome;Membrane;Metal-binding;Mitochondrion;Mitochondrioninnermembrane;Referenceproteome;Repeat;Transmembrane;Transmembranehelix;Transport		0.823592	0.967883	-0.131266	-0.730993	0.165265	0.930273	-0.0359566	-0.196308	0.0924616	1	0.0457765	0.165514	0.776913	0.722312	-0.145828	-0.781874	1.12622	0.62981	0.191382	1.06373
A2AT37	A2AT37	RENT2_MOUSE	Upf2	Regulator of nonsense transcripts 2	1.07595	0.904238	1.05506	0.887012	0.867765	0.878657	0.717152	1.04943	0.754941	0.498365	2.17125	0.757123	0.84664	1.39691	0.934116	1.22593	1.3473	1.27681	1.01896	1.10501	anatomical structure development;anatomical structure morphogenesis;catabolic process;cellular catabolic process;cellular macromolecule catabolic process;cellular macromolecule metabolic process;cellular metabolic process;cellular nitrogen compound metabolic process;cellular process;developmental process;liver development;macromolecule catabolic process;macromolecule metabolic process;metabolic p…	binding;nucleic acid binding;RNA binding	cell part;cytoplasm;cytoplasmic part;exon-exon junction complex;intracellular membrane-bounded organelle;intracellular organelle;intracellular organelle part;intracellular part;macromolecular complex;membrane-bounded organelle;nuclear part;nucleus;organelle;organelle part;perinuclear region of cytoplasm;protein complex	Completeproteome;Proteomicsidentification;Referenceproteome		0.570707	0.969619	0.102317	0.556191	0.238206	0.818515	0.26327	0.485236	0.0902556	1	0.141295	0.214963	0.00493911	0.996276	0.00792615	0.0126684	0.0875257	0.955537	0.0355233	0.145499
A2ATK9	A2ATL0;A2ATL1;A2ATK9	A2ATK9_MOUSE	Fam171a1	Family with sequence similarity 171, member A1	-0.0561318	-0.0772157	-0.726209	-0.561836	-1.35142	-1.63211	-0.371582	-0.740274	-0.634288	-0.561598	-0.752318	-0.769347	-0.832123	-1.19234	-0.566677	-0.590787	-0.676262	-1.13244	-0.546194	-0.613205			extracellular membrane-bounded organelle;extracellular organelle;extracellular region part;extracellular vesicular exosome;membrane-bounded organelle;membrane-bounded vesicle;organelle;vesicle	Completeproteome;Proteomicsidentification;Referenceproteome		1.03892	1	0.668498	1.54408	0.490393	0.686594	0.374445	0.847445	0.920588	1	0.281869	1.15984	0.232431	0.868951	0.114544	0.390384	0.334699	0.828452	0.152703	0.529819
A2ATY4	A2ATY4	A2ATY4_MOUSE	Zbtb34	Zinc finger and BTB domain-containing 34	0.509716	0.700777	0.301297	0.31054	0.613878	0.333333	0.809701	0.645406	0.813684	0.413905	0.794744	1.25819	0.486357	0.311946	0.48972	0.402905	0.459961	-0.102817	0.243963	0.607156		binding;cation binding;ion binding;metal ion binding;nucleic acid binding	cell part;intracellular organelle part;intracellular part;nuclear part;nucleoplasm;organelle part	Completeproteome;Metal-binding;Nucleus;Proteomicsidentification;Referenceproteome;Repeat;Zinc;Zinc-finger		0.480665	0.97726	-0.144997	-0.6118	0.177265	0.897106	0.0735317	0.282953	0.0117971	1	-0.0113858	-0.0272017	0.809026	0.573829	0.424677	1.23872	0.414909	0.786656	0.201428	0.657087
A2AU72;A2AU72-2	A2AU72;A2AU72-2;A2AU71	ARMC3_MOUSE	Armc3	Armadillo repeat-containing protein 3	0.804948	-4.28381	-5.50934	0.294916	-3.50851	-2.6612	-3.91175	-3.52403	-2.92117	-3.65384	-0.353574	-4.96232	-0.21543	-3.43834	-3.80272	-2.31169	-0.815804	0.0123091	-3.5138	0.187813			cell part;cytoplasm;extracellular membrane-bounded organelle;extracellular organelle;extracellular region part;extracellular vesicular exosome;intracellular membrane-bounded organelle;intracellular organelle;intracellular part;membrane-bounded organelle;membrane-bounded vesicle;nucleus;organelle;vesicle	Alternativesplicing;Completeproteome;Referenceproteome;Repeat		0.322053	0.97087	1.22805	0.715186	0.558865	0.604854	1.09184	1.09906	0.119148	1	0.5625	0.309032	0.314483	0.744244	-1.20497	-0.722926	0.335647	0.743734	-1.20551	-0.761884
A2AUK5;A2AUK8;E9PV14	E9PV14;A2AUK5;A2AUK8	A2AUK5_MOUSE;A2AUK8_MOUSE;E9PV14_MOUSE	Epb41l1	Band 4.1-like protein 1	0.208836	-0.119543	-0.151471	0.384446	-1.42909	-0.23076	0.393753	-0.535901	-0.125563	0.425425	0.127376	-0.370711	0.324622	0.0527916	-0.185498	-0.566695	-0.618545	0.579265	0.160263	-0.703837	actin cytoskeleton organization;actin filament-based process;cellular component organization;cellular component organization at cellular level;cellular component organization or biogenesis;cellular component organization or biogenesis at cellular level;cellular process;cortical actin cytoskeleton organization;cortical cytoskeleton organization;cytoskeleton organization;organelle organization	structural molecule activity	cell part;cytoplasm;cytoskeleton;extrinsic to membrane;intracellular non-membrane-bounded organelle;intracellular organelle;intracellular part;membrane part;non-membrane-bounded organelle;organelle	Completeproteome;Proteomicsidentification;Referenceproteome		0.631725	0.998027	0.531065	1.06022	0.583228	0.620573	0.592911	1.04368	0.21109	1	0.140179	0.392153	0.115697	0.921194	0.130516	0.255941	0.511473	0.668187	-0.468809	-0.934496
A2AUM9	A2AUM9	CE152_MOUSE	Cep152	Centrosomal protein of 152 kDa	-0.979678	-1.1172	-0.932785	-1.13932	-1.64578	-1.43255	-1.5326	-1.44292	-1.8964	-1.01606	-1.5188	-1.49784	-1.9668	-1.64262	-1.67315	-1.4002	-1.54988	-1.25615	-4.91148	-2.3838	cell cycle process;cell projection organization;cellular component organization;cellular component organization at cellular level;cellular component organization or biogenesis;cellular component organization or biogenesis at cellular level;cellular process;centriole replication;centrosome duplication;centrosome organization;microtubule organizing center organization;microtubule-based process;orga…	binding;enzyme binding;kinase binding;protein binding;protein kinase binding	cell part;centrosome;cytoplasm;cytoplasmic part;cytoskeletal part;intracellular membrane-bounded organelle;intracellular non-membrane-bounded organelle;intracellular organelle;intracellular organelle part;intracellular part;membrane-bounded organelle;microtubule organizing center;non-membrane-bounded organelle;nuclear part;nucleoplasm;nucleus;organelle;organelle part	Acetylation;Ciliumbiogenesis/degradation;Coiledcoil;Completeproteome;Cytoplasm;Cytoskeleton;Referenceproteome		3.25135	0.695864	0.47122	2.75717	0.0575771	0.95887	0.0363757	0.113239	0.317964	1	0.225334	0.577425	0.547007	0.595178	1.37339	1.13469	0.53248	0.620769	1.3094	1.10631
A2AUP1;A2AUP3;A2AUP4;A2AUP5;A7UAK5;A7UAK8;Q3U3S6;Q7TS91	A2AUP5;Q3U3S6;A0A0A6YY64;A2AUP3;Q7TS91;A7UAK5;A7UAK4;A7UAK8;A2AUP1;A2AUP4	A2AUP1_MOUSE;A2AUP3_MOUSE;A2AUP4_MOUSE;A2AUP5_MOUSE;A7UAK5_MOUSE;A7UAK8_MOUSE;Q3U3S6_MOUSE;Q7TS91_MOUSE	Pfkfb3	6-phosphofructo-2-kinase	-2.10111	-2.10957	-2.11393	-2.33347	-2.05656	-1.86211	-2.35527	-2.21006	-3.3297	-4.06846	-1.83535	-4.06897	-5.3632	-2.12513	-2.07393	-2.01077	-2.74779	-3.87865	-4.05249	-1.93654	alcohol metabolic process;anatomical structure development;brain development;carbohydrate metabolic process;cellular carbohydrate metabolic process;cellular metabolic process;cellular process;developmental process;fructose 2,6-bisphosphate metabolic process;fructose metabolic process;hexose metabolic process;metabolic process;monosaccharide metabolic process;organ development;primary metabolic pr…	6-phosphofructo-2-kinase activity;adenyl nucleotide binding;adenyl ribonucleotide binding;ATP binding;binding;carbohydrate kinase activity;carbohydrate phosphatase activity;catalytic activity;fructose-2,6-bisphosphate 2-phosphatase activity;hydrolase activity;hydrolase activity, acting on ester bonds;kinase activity;nucleotide binding;phosphatase activity;phosphofructokinase activity;phosphoric e…	cell part;intracellular organelle part;intracellular part;nuclear part;nucleoplasm;organelle part	Completeproteome;Hydrolase;Kinase;Proteomicsidentification;Referenceproteome;Transferase		0.137392	0.98339	-0.0435185	-0.19802	0.823017	0.566864	-0.956836	-1.44192	0.27028	1	0.774597	0.620889	0.0789354	0.936554	0.211392	0.202457	0.635227	0.587372	1.01173	1.23677
A2AUQ7	A2AUQ7	GTA1L_MOUSE	Ggta1l1	N-acetyllactosaminide alpha-1,3-galactosyltransferase-like 1	-3.66369	-3.62416	-4.33682	-4.2409	-2.55469	-4.24408	-3.24765	-4.4843	-4.24401	-2.83722	-4.69325	-3.92068	-4.32941	-2.29626	-3.4967	-4.17676	-4.70116	-3.80321	-3.06842	-3.97485	carbohydrate metabolic process;cellular carbohydrate metabolic process;cellular macromolecule metabolic process;cellular metabolic process;cellular process;cellular protein metabolic process;glycosylation;macromolecule glycosylation;macromolecule metabolic process;macromolecule modification;metabolic process;primary metabolic process;protein glycosylation;protein metabolic process;protein modific…	binding;catalytic activity;cation binding;galactosyltransferase activity;ion binding;metal ion binding;N-acetyllactosaminide 3-alpha-galactosyltransferase activity;transferase activity;transferase activity, transferring glycosyl groups;transferase activity, transferring hexosyl groups;UDP-galactosyltransferase activity;UDP-glycosyltransferase activity	cell part;cytoplasmic part;Golgi apparatus part;Golgi cisterna membrane;Golgi membrane;integral to membrane;intracellular organelle part;intracellular part;intrinsic to membrane;membrane;membrane part;organelle membrane;organelle part	Completeproteome;Glycoprotein;Glycosyltransferase;Golgiapparatus;Manganese;Membrane;Metal-binding;Referenceproteome;Signal-anchor;Transferase;Transmembrane;Transmembranehelix		0.285935	0.974321	-0.333713	-0.569781	0.157031	0.867508	-0.292147	-0.362008	0.187216	1	-0.409381	-0.437604	0.189586	0.853709	-0.309333	-0.427047	0.498861	0.668665	-0.509378	-0.933064
A2AUY4;A2AUY4-2	A2AUY4;A2AUY4-2;F6R4Y5	BAZ2B_MOUSE	Baz2b	Bromodomain adjacent to zinc finger domain protein 2B	0.433002	0.214132	0.625113	0.475085	0.308995	0.137812	0.594821	0.807054	0.739568	0.593498	0.843237	1.10917	0.706051	0.198717	0.36068	0.52351	0.565693	0.293468	0.832347	0.426306		binding;cation binding;DNA binding;ion binding;metal ion binding;nucleic acid binding;transition metal ion binding;zinc ion binding	cell part;intracellular membrane-bounded organelle;intracellular organelle;intracellular part;membrane-bounded organelle;nucleus;organelle	Bromodomain;Completeproteome;Metal-binding;Proteomicsidentification;Referenceproteome;Zinc;Zinc-finger		0.0519808	0.995125	-0.0253375	-0.0934254	0.665115	0.665348	0.263264	0.920343	0.0692495	1	0.0541228	0.145032	0.513899	0.735888	0.208061	0.749664	0.0685224	0.958998	-0.0340794	-0.124504
A2AWA9	A2AWA9;A2AWA9-2;A2AWA7	RBGP1_MOUSE	Rabgap1	Rab GTPase-activating protein 1	1.75701	1.71071	1.19523	1.47088	1.73811	1.91028	1.08822	1.40752	0.947862	1.04965	1.4666	0.9144	0.812516	1.74282	1.44522	1.49104	1.48753	1.24598	0.988834	1.36272	biological regulation;cell cycle;cellular process;positive regulation of catalytic activity;positive regulation of GTPase activity;positive regulation of hydrolase activity;positive regulation of molecular function;regulation of biological process;regulation of catabolic process;regulation of catalytic activity;regulation of cellular catabolic process;regulation of cellular metabolic process;regu…	binding;enzyme activator activity;enzyme binding;enzyme regulator activity;GTPase activator activity;GTPase binding;GTPase regulator activity;nucleoside-triphosphatase regulator activity;protein binding;Rab GTPase binding;Ras GTPase binding;small GTPase binding	cell part;cytoplasmic part;cytoskeletal part;cytosol;intracellular organelle part;intracellular part;microtubule organizing center;organelle part	Alternativesplicing;Cellcycle;Coiledcoil;Completeproteome;Cytoplasm;Cytoskeleton;GTPaseactivation;Phosphoprotein;Referenceproteome		0.00385042	0.999611	-0.00257349	-0.00796326	0.716138	0.611193	-0.381328	-1.07997	0.00182908	1	-0.00187508	-0.00431435	0.0812601	0.953911	-0.0444732	-0.151611	1.16242	0.568675	0.275418	1.30273
A2AWL7	A2AWL7;A2AWL7-2;A2AWL7-3;A2AWL7-4;E9QLG3;H7BX50	MGAP_MOUSE	Mga	MAX gene-associated protein	1.59075	1.43906	1.69734	1.59413	1.61959	1.31477	1.95108	1.95145	1.95921	1.72896	1.90667	2.4015	2.27276	1.59054	1.88404	2.12568	2.23862	2.01357	2.27591	2.25708	biosynthetic process;cellular biosynthetic process;cellular macromolecule biosynthetic process;cellular macromolecule metabolic process;cellular metabolic process;cellular nitrogen compound metabolic process;cellular process;macromolecule biosynthetic process;macromolecule metabolic process;metabolic process;nitrogen compound metabolic process;nucleic acid metabolic process;nucleobase-containing …	binding;DNA binding;nucleic acid binding;nucleic acid binding transcription factor activity;sequence-specific DNA binding transcription factor activity	cell part;cytoplasm;histone methyltransferase complex;intracellular organelle part;intracellular part;macromolecular complex;methyltransferase complex;MLL1 complex;nuclear part;nucleoplasm;nucleoplasm part;organelle part;protein complex;transcription factor complex	Alternativesplicing;Coiledcoil;Completeproteome;DNA-binding;Nucleus;Phosphoprotein;Referenceproteome;Repressor;Transcription;Transcriptionregulation		0.340653	0.966145	-0.128902	-0.492083	0.346727	0.795709	0.155725	0.536708	0.355989	1	-0.223322	-0.618469	1.35412	0.491289	-0.317238	-1.51425	0.300397	0.866906	-0.0994026	-0.423992
A2AWP8;A2AWP8-2;A2AWP8-3;A2AWP8-4	A2AWP8;A2AWP8-2;A2AWP8-3;A2AWP8-4;A2AWP8-5;F6S3V7;F6ZH54;A2AWP6	ARGAL_MOUSE	Arhgef10l	Rho guanine nucleotide exchange factor 10-like protein	-0.162366	-0.358351	0.12371	-0.0324545	-0.439703	-0.236092	-0.234212	-0.459832	-0.674251	-0.962494	-0.752824	-0.693941	-0.484367	-0.331019	-0.775835	-1.39169	-1.29772	-0.972946	-0.912508	-1.12257		enzyme regulator activity;GTPase regulator activity;guanyl-nucleotide exchange factor activity;nucleoside-triphosphatase regulator activity;Ras guanyl-nucleotide exchange factor activity;Rho guanyl-nucleotide exchange factor activity;small GTPase regulator activity	cell part;cytoplasm;intracellular part	Alternativesplicing;Completeproteome;Cytoplasm;Guanine-nucleotidereleasingfactor;Phosphoprotein;Referenceproteome		1.01478	1	0.235094	1.07117	2.15954	0.544338	-0.454063	-2.23841	1.01337	1	-0.293414	-1.24388	0.904951	0.633513	0.206151	0.999291	0.308496	0.833899	-0.152407	-0.505543
A2AWT3-2	A2AWT3;A2AWT3-2;F6RCN9;Z4YN62	AT7L3_MOUSE	Atxn7l3	Isoform 2 of Ataxin-7-like protein 3	-2.12218	-1.40085	-1.46564	-2.00078	-2.32136	-1.85871	-1.05933	-1.04391	-1.23231	-1.2828	-0.978415	-1.06489	-0.936078	-1.1344	-1.33934	-1.01867	-1.0344	-1.43059	-1.06903	-0.690034	biological regulation;biosynthetic process;cellular biosynthetic process;cellular component organization;cellular component organization at cellular level;cellular component organization or biogenesis;cellular component organization or biogenesis at cellular level;cellular macromolecule biosynthetic process;cellular macromolecule metabolic process;cellular metabolic process;cellular nitrogen comp…	binding;cation binding;ion binding;ligand-dependent nuclear receptor transcription coactivator activity;metal ion binding;protein binding transcription factor activity;transcription coactivator activity;transcription cofactor activity;transcription factor binding transcription factor activity;transition metal ion binding;zinc ion binding	cell part;DUBm complex;histone acetyltransferase complex;intracellular organelle part;intracellular part;macromolecular complex;nuclear part;nucleoplasm part;organelle part;protein complex;SAGA complex;SAGA-type complex	Activator;Alternativesplicing;Chromatinregulator;Completeproteome;Metal-binding;Nucleus;Phosphoprotein;Referenceproteome;Transcription;Transcriptionregulation;Zinc;Zinc-finger		0.190545	0.970559	-0.176538	-0.380501	0.476248	0.686847	0.406317	0.846234	0.466798	1	-0.119389	-0.566742	0.163066	0.904534	-0.101291	-0.303608	0.102127	0.940466	-0.0675867	-0.200012
A2AWT5;A2AWT6;A2AWT7	A2AWT6;A2AWT5;A2AWT7	A2AWT5_MOUSE;A2AWT6_MOUSE;A2AWT7_MOUSE	Ubtf	Nucleolar transcription factor 1	-0.741905	-2.79072	-0.672042	-3.09106	-1.947	-1.24294	-0.670165	-0.0229454	-0.220508	0.270679	0.0158648	-0.748518	-0.304991	0.58995	-0.418449	0.867748	0.897435	-1.49866	-1.15042	0.537519	biological regulation;biosynthetic process;cellular biosynthetic process;cellular component organization;cellular component organization at cellular level;cellular component organization or biogenesis;cellular component organization or biogenesis at cellular level;cellular macromolecule metabolic process;cellular metabolic process;cellular nitrogen compound metabolic process;cellular process;chro…	binding;chromatin binding	cell part;fibrillar center;intracellular non-membrane-bounded organelle;intracellular organelle;intracellular organelle part;intracellular part;non-membrane-bounded organelle;nuclear part;nucleolar part;nucleolus;organelle;organelle part	Completeproteome;Proteomicsidentification;Referenceproteome		0.510912	0.97939	-0.85317	-0.984401	0.985271	0.548762	0.992774	1.65666	0.158154	1	0.176532	0.340527	0.490658	0.641454	0.725866	0.974878	0.686604	0.563845	1.15277	1.33441
A2BDX3	A2BDX3	MOCS3_MOUSE	Mocs3	Adenylyltransferase and sulfurtransferase MOCS3	-0.432498	0.0706306	-0.598155	-0.109654	-0.609976	-0.208668	-0.0102587	0.316022	-0.763284	-0.930419	-0.586913	-0.572686	-0.855908	0.692402	-0.0621057	-0.193419	-0.149781	-0.652682	-0.99598	-0.201396	aromatic compound biosynthetic process;biosynthetic process;cellular aromatic compound metabolic process;cellular biosynthetic process;cellular macromolecule metabolic process;cellular metabolic process;cellular nitrogen compound biosynthetic process;cellular nitrogen compound metabolic process;cellular process;cellular protein metabolic process;coenzyme biosynthetic process;coenzyme metabolic pr…	adenyl nucleotide binding;adenyl ribonucleotide binding;adenylyltransferase activity;ATP binding;binding;catalytic activity;cation binding;ion binding;metal ion binding;nucleotide binding;nucleotidyltransferase activity;protein adenylyltransferase activity;purine nucleotide binding;purine ribonucleoside triphosphate binding;purine ribonucleotide binding;ribonucleotide binding;small protein activa…	cell part;cytoplasmic part;cytosol;intracellular part	ATP-binding;Completeproteome;Cytoplasm;Disulfidebond;Metal-binding;Molybdenumcofactorbiosynthesis;Multifunctionalenzyme;Nucleotide-binding;Referenceproteome;Transferase;tRNAprocessing;Zinc		0.227772	0.968771	-0.139199	-0.402421	1.31327	0.548988	-0.631985	-1.83905	0.45671	1	-0.514808	-0.878218	0.223717	0.861667	-0.143519	-0.409416	0.966847	0.529413	0.481584	1.4449
A2BE28	A2BE28;A2BE28-2	LAS1L_MOUSE	Las1l	Ribosomal biogenesis protein LAS1L	2.62354	2.65832	2.71602	2.69267	2.7667	2.81713	3.06754	2.92409	2.98901	2.64539	2.59711	3.35134	3.06268	2.47439	2.59831	2.71342	2.70648	2.62554	2.97838	2.89881	cellular macromolecule metabolic process;cellular metabolic process;cellular nitrogen compound metabolic process;cellular process;macromolecule metabolic process;metabolic process;ncRNA metabolic process;ncRNA processing;nitrogen compound metabolic process;nucleic acid metabolic process;nucleobase-containing compound metabolic process;primary metabolic process;RNA metabolic process;RNA processing…		cell part;cytoplasm;cytoplasmic part;cytoskeletal part;histone methyltransferase complex;intracellular non-membrane-bounded organelle;intracellular organelle;intracellular organelle part;intracellular part;macromolecular complex;membrane;methyltransferase complex;microtubule organizing center;MLL1 complex;non-membrane-bounded organelle;nuclear part;nucleolus;nucleoplasm;nucleoplasm part;organelle…	Alternativesplicing;Completeproteome;Cytoplasm;Nucleus;Phosphoprotein;Referenceproteome;rRNAprocessing		1.72016	1	-0.221228	-1.30485	0.522799	0.745621	-0.150029	-0.652794	0.312827	1	-0.218967	-0.567253	0.215273	0.889393	-0.090404	-0.343462	0.644567	0.745289	-0.161506	-0.757666
A2BFF5	A2BFF9;A2BFF5;Q3TPJ8	A2BFF5_MOUSE	Dync1i2	Cytoplasmic dynein 1 intermediate chain 2	-1.82945	-1.71874	-3.16679	-2.58582	-2.15422	-2.37961	-1.24134	-1.42322	-1.52183	-1.28817	-1.47051	-1.63585	-2.26258	-2.41062	-1.73219	-1.42883	-2.11523	-2.10948	-0.842706	-2.23517	cellular component movement;cellular process;microtubule-based movement;microtubule-based process		cell part;cytoplasmic dynein complex;cytoplasmic part;cytoskeletal part;dynein complex;intracellular organelle part;intracellular part;macromolecular complex;microtubule associated complex;organelle part;protein complex	Completeproteome;Proteomicsidentification;Referenceproteome;Repeat;WDrepeat		0.559636	0.981025	-0.525605	-0.976426	0.504828	0.6813	0.372762	0.862572	1.27965	1	0.676184	1.94405	0.268561	0.808087	0.302282	0.549299	0.0202693	0.984335	-0.029633	-0.0504808
A2BFG8	A2BFG8	A2BFG8_MOUSE	Zfp971	Zinc finger protein 971	-0.36767	-0.304427	-0.792159	-0.698188	-0.729048	-1.04977	-0.152239	-0.630555	-4.51044	-0.566833	-1.28773	-0.61225	-0.236884	-1.09899	-0.435993	-0.170315	0.0281858	-0.0585546	-0.816036	-0.114896	biological regulation;regulation of biological process;regulation of biosynthetic process;regulation of cellular biosynthetic process;regulation of cellular macromolecule biosynthetic process;regulation of cellular metabolic process;regulation of cellular process;regulation of gene expression;regulation of macromolecule biosynthetic process;regulation of macromolecule metabolic process;regulation…	binding;cation binding;ion binding;metal ion binding;nucleic acid binding	cell part;intracellular	Completeproteome;Metal-binding;Referenceproteome;Repeat;Zinc;Zinc-finger		0.175314	0.96531	0.0997927	0.310598	0.671884	0.584089	-1.48127	-1.30178	0.522816	1	-1.47229	-1.10053	0.655747	0.543569	-1.79184	-1.34057	0.188409	0.889183	0.137122	0.362479
A2BH40	A2BH40;A2BH40-2;A2BH40-3;A2BH40-4;E9QAQ7	ARI1A_MOUSE	Arid1a	AT-rich interactive domain-containing protein 1A	2.01368	2.01497	2.18128	2.05388	2.07652	1.87649	2.24299	2.60577	2.31964	2.61156	2.989	2.67291	2.91731	2.20223	2.01491	1.94008	1.81854	2.27375	1.82777	2.15006	anatomical structure development;anatomical structure formation involved in morphogenesis;androgen receptor signaling pathway;ATP-dependent chromatin remodeling;biological regulation;biosynthetic process;blood vessel development;cardiac cell differentiation;cardiac chamber development;cardiac muscle cell differentiation;cell differentiation;cellular biosynthetic process;cellular component disasse…	binding;DNA binding;ligand-dependent nuclear receptor binding;nucleic acid binding;protein binding;receptor binding	cell part;chromatin;chromatin remodeling complex;chromosomal part;intracellular organelle part;intracellular part;macromolecular complex;nBAF complex;npBAF complex;nuclear chromatin;nuclear chromosome part;nuclear part;nucleoplasm;organelle part;protein complex;SWI/SNF complex;SWI/SNF-type complex	Acetylation;Alternativesplicing;Chromatinregulator;Completeproteome;DNA-binding;Neurogenesis;Nucleus;Phosphoprotein;Referenceproteome;Transcription;Transcriptionregulation		0.36515	0.970823	-0.134489	-0.518317	0.879893	0.586089	0.439626	1.27681	0.0512508	1	0.0425852	0.110436	1.11319	0.464369	0.55621	1.66049	0.477982	0.788595	-0.159348	-0.651138
A2BI12	A2BI12	A2BI12_MOUSE	Psip1	PC4 and SFRS1-interacting protein	2.07571	2.06243	2.12254	1.36941	1.45922	1.73766	2.19403	2.33228	2.57184	2.2528	2.41658	2.8445	2.77184	1.96587	2.13435	2.2556	2.1219	2.46932	1.99575	2.45618	biological regulation;cellular component assembly;cellular component assembly at cellular level;cellular component organization;cellular component organization at cellular level;cellular component organization or biogenesis;cellular component organization or biogenesis at cellular level;cellular macromolecular complex assembly;cellular macromolecular complex subunit organization;cellular process;…	activating transcription factor binding;binding;chromatin binding;protein binding;protein binding transcription factor activity;RNA polymerase II transcription coactivator activity;RNA polymerase II transcription cofactor activity;RNA polymerase II transcription factor binding transcription factor activity;RNA polymerase II transcription factor binding transcription factor activity involved in po…	cell part;chromatin;chromosomal part;heterochromatin;intracellular membrane-bounded organelle;intracellular organelle;intracellular organelle part;intracellular part;membrane-bounded organelle;nuclear chromatin;nuclear chromosome part;nuclear heterochromatin;nuclear part;nuclear periphery;nucleoplasm;nucleus;organelle;organelle part	Completeproteome;Proteomicsidentification;Referenceproteome		0.0295479	0.99606	-0.0232792	-0.0628266	0.948411	0.569442	0.48294	1.37494	0.142236	1	-0.113668	-0.286872	0.231214	0.873705	0.106655	0.379666	0.351097	0.83035	-0.136467	-0.521966
A2CG49	A2CG49;A2CG49-3;A2CG49-7;D3Z4R2	KALRN_MOUSE	Kalrn	Kalirin	1.39963	1.65906	2.08233	1.9944	1.36974	1.32609	1.71402	1.41145	1.56222	1.64279	0.807945	1.50279	1.79926	0.570166	0.67905	0.724801	0.658361	0.564266	0.767558	0.663058	biological regulation;positive regulation of catalytic activity;positive regulation of GTPase activity;positive regulation of hydrolase activity;positive regulation of molecular function;regulation of biological process;regulation of catabolic process;regulation of catalytic activity;regulation of cellular catabolic process;regulation of cellular metabolic process;regulation of cellular process;r…	adenyl nucleotide binding;adenyl ribonucleotide binding;ATP binding;binding;catalytic activity;cation binding;enzyme regulator activity;GTPase regulator activity;guanyl-nucleotide exchange factor activity;ion binding;kinase activity;metal ion binding;nucleoside-triphosphatase regulator activity;nucleotide binding;phosphotransferase activity, alcohol group as acceptor;protein kinase activity;prote…	cell part;cytoplasm;cytoskeleton;extracellular membrane-bounded organelle;extracellular organelle;extracellular region part;extracellular vesicular exosome;intracellular non-membrane-bounded organelle;intracellular organelle;intracellular part;membrane-bounded organelle;membrane-bounded vesicle;non-membrane-bounded organelle;organelle;vesicle	3D-structure;Alternativeinitiation;Alternativesplicing;ATP-binding;Completeproteome;Cytoplasm;Cytoskeleton;Directproteinsequencing;Disulfidebond;Guanine-nucleotidereleasingfactor;Immunoglobulindomain;Kinase;Magnesium;Metal-binding;Nucleotide-binding;Phosphoprotein;Referenceproteome;Repeat;Serine/threonine-proteinkinase;SH3domain;Transferase		0.927958	1	0.328527	1.17264	0.185707	0.874661	-0.117672	-0.340491	0.0348061	1	0.0469162	0.0844011	1.16178	0.426128	0.672692	1.80698	0.133581	0.955742	0.0224433	0.138634
A2CG63-2	A2CG63;A2CG63-2	ARI4B_MOUSE	Arid4b	Isoform 2 of AT-rich interactive domain-containing protein 4B	0.291991	0.721303	0.493484	0.598406	0.583701	0.324887	0.805135	1.21676	1.12286	0.808929	1.22857	1.43247	1.20391	0.798124	0.972764	1.13746	1.02736	1.2094	1.29213	1.38419	biological regulation;biosynthetic process;cellular biosynthetic process;cellular component organization;cellular component organization at cellular level;cellular component organization or biogenesis;cellular component organization or biogenesis at cellular level;cellular macromolecule biosynthetic process;cellular macromolecule metabolic process;cellular metabolic process;cellular nitrogen comp…	binding;DNA binding;nucleic acid binding;regulatory region DNA binding;regulatory region nucleic acid binding;transcription regulatory region DNA binding	cell part;intracellular membrane-bounded organelle;intracellular organelle;intracellular part;membrane-bounded organelle;nucleus;organelle	Alternativesplicing;Coiledcoil;Completeproteome;DNA-binding;Nucleus;Phosphoprotein;Referenceproteome;Transcription;Transcriptionregulation		0.440113	0.972056	-0.206325	-0.666385	0.600664	0.663342	0.320834	0.924335	0.152118	1	-0.0913806	-0.281827	0.825378	0.62368	-0.241783	-1.02559	1.62907	0.527148	-0.249376	-1.46724
A2RSJ4	A2RSJ4;Q8C318	UH1BL_MOUSE	Uhrf1bp1l	UHRF1-binding protein 1-like	-1.48131	-1.57971	-1.80036	-1.65818	-1.83208	-1.42599	-1.93075	-1.74795	-1.94019	-2.16698	-1.93417	-3.29543	-2.68915	-1.43335	-1.33064	-1.45066	-1.89874	-2.898	-2.26966	-2.04059				Coiledcoil;Completeproteome;Phosphoprotein;Referenceproteome		0.349066	0.968066	0.104302	0.456655	0.956525	0.596797	-0.279588	-1.14417	0.343122	1	0.458863	0.701995	0.658342	0.62099	0.38897	1.05839	1.2785	0.485149	0.842738	2.05971
A2RSQ0	A2RSQ0	DEN5B_MOUSE	Dennd5b	DENN domain-containing protein 5B	-0.43272	-0.488084	-1.69363	-0.948554	-0.657384	-0.312894	-1.35239	-1.11961	-1.12003	-1.64717	-0.63986	-0.966165	-1.69922	-0.375707	-0.942011	-1.1948	-1.01842	-1.13103	-1.49431	-1.20001	biological regulation;positive regulation of catalytic activity;positive regulation of GTPase activity;positive regulation of hydrolase activity;positive regulation of molecular function;regulation of biological process;regulation of catabolic process;regulation of catalytic activity;regulation of cellular catabolic process;regulation of cellular metabolic process;regulation of cellular process;r…	enzyme regulator activity;GTPase regulator activity;guanyl-nucleotide exchange factor activity;nucleoside-triphosphatase regulator activity;Rab guanyl-nucleotide exchange factor activity;Ras guanyl-nucleotide exchange factor activity;small GTPase regulator activity	cell part;integral to membrane;intrinsic to membrane;membrane;membrane part	Acetylation;Completeproteome;Guanine-nucleotidereleasingfactor;Membrane;Phosphoprotein;Referenceproteome;Repeat;Transmembrane;Transmembranehelix		0.0277256	0.995706	-0.0301797	-0.0637965	0.311727	0.771015	-0.27512	-0.588434	0.0903323	1	-0.121992	-0.210047	0.169025	0.889645	0.139427	0.338835	0.766089	0.662273	0.22337	0.953746
A2RSX9	E9QAY5;A2RSX9;E9Q3G5;G5E8V9	A2RSX9_MOUSE	Arfip1	ADP-ribosylation factor interacting protein 1	-2.31462	-2.22304	-2.26913	-2.83856	-2.46342	-2.05252	-2.13255	-2.38105	-3.37039	-3.77076	-2.12054	-2.21699	-2.27008	-1.98837	-1.44786	-1.60519	-2.35316	-1.62952	-2.50638	-2.37038				Completeproteome;Proteomicsidentification;Referenceproteome		0.387163	0.972559	-0.153951	-0.56209	0.948539	0.559174	-0.829846	-1.56083	0.855716	1	-0.928749	-1.53657	0.743697	0.523832	-0.91847	-1.37751	0.397391	0.750464	0.366692	0.748108
A2RSY1;A2RSY1-2	A2RSY1;A2RSY1-2;A2RSY1-3	KANL3_MOUSE	Kansl3	KAT8 regulatory NSL complex subunit 3	-0.476719	-0.669985	-0.59871	-0.870309	-0.442292	-0.656138	-0.32545	-0.281096	-0.726933	-0.843689	-0.490516	0.252598	0.0728316	-0.678577	-0.491037	-0.0875626	-0.00516605	0.121749	0.0248127	0.0684786	cellular component organization;cellular component organization at cellular level;cellular component organization or biogenesis;cellular component organization or biogenesis at cellular level;cellular macromolecule metabolic process;cellular metabolic process;cellular process;cellular protein metabolic process;chromatin modification;chromatin organization;chromosome organization;covalent chromati…	acetyltransferase activity;catalytic activity;H4 histone acetyltransferase activity;histone acetyltransferase activity;histone acetyltransferase activity (H4-K16 specific);histone acetyltransferase activity (H4-K5 specific);histone acetyltransferase activity (H4-K8 specific);lysine N-acetyltransferase activity;N-acetyltransferase activity;N-acyltransferase activity;transferase activity;transferas…	cell part;histone acetyltransferase complex;intracellular membrane-bounded organelle;intracellular non-membrane-bounded organelle;intracellular organelle;intracellular organelle part;intracellular part;macromolecular complex;membrane-bounded organelle;non-membrane-bounded organelle;nuclear part;nucleolus;nucleoplasm;nucleoplasm part;nucleus;organelle;organelle part;protein complex	Alternativesplicing;Chromatinregulator;Completeproteome;Nucleus;Phosphoprotein;Referenceproteome		0.996061	0.98881	-0.227687	-1.04651	0.979169	0.60266	-0.260802	-1.1247	0.873092	1	-0.56933	-1.4109	2.67105	0.302592	-0.758726	-3.65476	0.80636	0.632412	-0.266269	-1.05363
A2RSY6	A2RSY6;A0A0R4J0U8	TRM1L_MOUSE	Trmt1l	TRMT1-like protein	0.780214	1.38865	1.04054	1.04441	1.03238	1.17558	0.731162	0.711596	1.11376	0.779329	0.325222	1.18789	1.28831	0.589769	0.8816	0.56566	0.654222	0.784572	1.10848	1.01048	adult behavior;adult locomotory behavior;behavior;cellular macromolecule metabolic process;cellular metabolic process;cellular nitrogen compound metabolic process;cellular process;locomotory behavior;macromolecule metabolic process;metabolic process;multicellular organismal process;ncRNA metabolic process;ncRNA processing;nitrogen compound metabolic process;nucleic acid metabolic process;nucleoba…	binding;catalytic activity;cation binding;ion binding;metal ion binding;methyltransferase activity;nucleic acid binding;RNA binding;transferase activity;transferase activity, transferring one-carbon groups;tRNA binding		Alternativesplicing;Behavior;Completeproteome;Metal-binding;Methyltransferase;Phosphoprotein;Referenceproteome;RNA-binding;S-adenosyl-L-methionine;Transferase;tRNA-binding;tRNAprocessing;Zinc;Zinc-finger		0.390102	0.971893	0.150774	0.560003	0.307419	0.803137	-0.173244	-0.518397	0.375135	1	-0.282554	-0.679472	0.388439	0.77139	-0.228408	-0.656698	0.93009	0.614542	-0.26735	-1.14079
A2RT62	A2RT62	FXL16_MOUSE	Fbxl16	F-box/LRR-repeat protein 16	0.267567	0.19212	-0.242768	-0.275738	0.0346127	0.217009	-0.433572	-0.124168	-1.03768	-0.989544	0.0476441	-0.592812	-0.74259	0.388899	0.261719	-0.0521326	0.10623	-0.19232	-0.301857	-0.0791664			cell part;cytoplasm;intracellular part	Completeproteome;Leucine-richrepeat;Referenceproteome;Repeat;Ublconjugationpathway		0.116043	0.983997	0.061825	0.207405	0.838217	0.580872	-0.583331	-1.33126	0.275858	1	-0.34436	-0.572743	0.580704	0.626291	-0.468747	-1.01942	1.25237	0.545126	0.296387	1.40405
A2RT91	A2RT91;B7ZNI2;A0A1D5RM61	ANKAR_MOUSE	Ankar	Ankyrin and armadillo repeat-containing protein	-2.10261	-2.15629	-1.78678	-3.96826	-3.31543	-2.11893	-2.16322	-2.25985	-2.85386	-4.12521	-1.63826	-4.09326	-0.716781	-4.01056	-2.35174	-5.05821	-2.24545	-2.08048	-1.49304	-4.17113	biological regulation;positive regulation of biological process;positive regulation of biosynthetic process;positive regulation of cellular biosynthetic process;positive regulation of cellular metabolic process;positive regulation of cellular process;positive regulation of gene expression;positive regulation of macromolecule biosynthetic process;positive regulation of macromolecule metabolic proc…	binding;hormone receptor binding;nuclear hormone receptor binding;protein binding;protein binding transcription factor activity;receptor binding;transcription coactivator activity;transcription cofactor activity;transcription factor binding transcription factor activity	adherens junction;anchoring junction;cell junction;cell part;cell-cell adherens junction;cell-cell junction;cytoplasm;integral to membrane;intracellular membrane-bounded organelle;intracellular organelle;intracellular part;intrinsic to membrane;membrane part;membrane-bounded organelle;nucleus;organelle	ANKrepeat;Completeproteome;Membrane;Referenceproteome;Repeat;Transmembrane;Transmembranehelix		0.0233656	0.997338	-0.0391288	-0.0582882	0.237001	0.803665	-0.408089	-0.517218	0.0169932	1	0.067758	0.0475956	0.0959491	0.923566	-0.290894	-0.245602	0.199749	0.842075	-0.636916	-0.479669
A2RTL5	A2RTL5;S4R2L4;S4R265;S4R1M5	RSRC2_MOUSE	Rsrc2	Arginine/serine-rich coiled-coil protein 2	0.331231	0.574118	0.176198	0.446367	0.255861	0.283656	-0.021697	0.409649	0.971189	0.612033	0.28228	0.996008	0.733097	-0.0573578	0.0263801	0.642705	0.805491	0.117306	-0.461003	0.600087				Coiledcoil;Completeproteome;Phosphoprotein;Referenceproteome		0.564929	0.971358	0.150111	0.669506	0.973823	0.582841	0.389967	1.30788	0.0598649	1	0.0645849	0.136296	0.665078	0.587444	0.536371	1.15203	0.450824	0.717836	0.406062	0.83246
A2TJV2	A2TJV2	PALM3_MOUSE	Palm3	Paralemmin-3	-3.15815	-2.57411	-2.57912	-2.55081	-3.89694	-2.67291	-1.81385	-2.77119	-3.57769	-1.20899	-1.97279	-2.25627	-1.86101	-2.79585	-1.80192	-3.79623	-2.79229	-2.71327	-2.42619	-3.13316	biological regulation;cell surface receptor linked signaling pathway;cellular process;cellular response to stimulus;negative regulation of biological process;negative regulation of cell communication;negative regulation of cellular process;negative regulation of cytokine-mediated signaling pathway;negative regulation of response to cytokine stimulus;negative regulation of response to stimulus;neg…	adenyl nucleotide binding;adenyl ribonucleotide binding;ATP binding;binding;nucleotide binding;purine nucleotide binding;purine ribonucleoside triphosphate binding;purine ribonucleotide binding;ribonucleotide binding	cell part;cytoplasm;intracellular part;membrane;plasma membrane	ATP-binding;Cellmembrane;Coiledcoil;Completeproteome;Cytoplasm;Lipoprotein;Membrane;Methylation;Nucleotide-binding;Palmitate;Phosphoprotein;Prenylation;Referenceproteome;Repeat		0.0571172	0.994501	0.0731731	0.13251	0.284808	0.760118	0.535561	0.613799	0.0228494	1	0.0512166	0.060344	0.278762	0.785854	0.50438	0.609475	0.0214305	0.982299	-0.039272	-0.0552182
A3KFM7;A3KFM7-2	A3KFM7;A3KFM7-2	CHD6_MOUSE	Chd6	Chromodomain-helicase-DNA-binding protein 6	0.083344	0.136804	0.415131	0.319983	-0.000912666	0.135028	0.333053	0.591713	0.0302153	-0.154994	0.589289	0.572958	0.0967669	-0.17019	-0.166159	-0.00320148	0.0458279	-0.159359	-0.447042	0.0181398	biosynthetic process;cellular biosynthetic process;cellular component organization;cellular component organization at cellular level;cellular component organization or biogenesis;cellular component organization or biogenesis at cellular level;cellular macromolecule biosynthetic process;cellular macromolecule metabolic process;cellular metabolic process;cellular nitrogen compound metabolic process…	adenyl nucleotide binding;adenyl ribonucleotide binding;ATP binding;ATPase activity;ATPase activity, coupled;ATP-dependent helicase activity;binding;catalytic activity;chromatin binding;DNA binding;DNA-dependent ATPase activity;helicase activity;hydrolase activity;hydrolase activity, acting on acid anhydrides;hydrolase activity, acting on acid anhydrides, in phosphorus-containing anhydrides;nucle…	cell part;DNA-directed RNA polymerase complex;DNA-directed RNA polymerase II, core complex;intracellular organelle part;intracellular part;macromolecular complex;nuclear DNA-directed RNA polymerase complex;nuclear part;nucleoplasm;nucleoplasm part;organelle part;protein complex;RNA polymerase complex	Alternativesplicing;ATP-binding;Chromatinregulator;Completeproteome;DNA-binding;Helicase;Hydrolase;Nucleotide-binding;Nucleus;Referenceproteome;Repeat;Transcription;Transcriptionregulation		0.06105	0.999664	-0.0259049	-0.103479	0.175236	0.882906	-0.109883	-0.321916	0.0123626	1	-0.0116747	-0.0283433	0.600643	0.643731	0.350924	0.970572	0.443885	0.795937	0.15491	0.619841
A3KFU5;Q6PHQ9	A3KFU5;Q6PHQ9;A3KFU8;Q91YZ8	A3KFU5_MOUSE;Q6PHQ9_MOUSE	Pabpc4	Polyadenylate-binding protein	3.08234	3.0968	3.00389	2.9726	2.98765	3.27977	2.81187	2.92751	2.8852	2.57577	2.99702	2.65852	2.46748	3.26374	2.83313	2.79353	2.7101	2.50749	2.48833	3.07337		binding;mRNA binding;nucleic acid binding;nucleotide binding;poly(A) RNA binding;poly(U) RNA binding;poly-purine tract binding;poly-pyrimidine tract binding;RNA binding;single-stranded RNA binding	cell part;cytoplasm;cytoplasmic part;intracellular membrane-bounded organelle;intracellular non-membrane-bounded organelle;intracellular organelle;intracellular part;macromolecular complex;membrane-bounded organelle;non-membrane-bounded organelle;nucleus;organelle;ribonucleoprotein complex;RNA granule;stress granule	Completeproteome;Cytoplasm;Proteomicsidentification;Referenceproteome;Repeat;RNA-binding		0.134945	0.985393	0.0372047	0.182329	0.521582	0.728906	-0.182369	-0.706531	0.0281939	1	0.0227504	0.0613121	0.220022	0.86776	0.129602	0.393254	0.172897	0.909875	0.0891919	0.302041
A3KG57	A3KG57	A3KG57_MOUSE	Srsf12	Serine/arginine-rich-splicing factor 12 (Fragment)	2.78524	2.4992	2.77423	2.71904	2.49694	2.10869	2.75216	2.69218	2.44664	2.58835	2.9979	2.84979	2.63814	2.05495	2.29921	2.78953	2.80524	2.48787	3.42461	2.99777		binding;nucleic acid binding;nucleotide binding		Completeproteome;Proteomicsidentification;Referenceproteome		0.5254	0.972648	0.181934	0.700336	0.311842	0.805312	0.165139	0.515175	0.219877	1	0.163336	0.419367	0.388538	0.752504	-0.292449	-0.700939	0.460506	0.72553	-0.338756	-0.811072
A3KGS3	A3KGS3;A3KGS3-2;A0A0A0MQD7;A0A2I3BPN8	RGPA2_MOUSE	Ralgapa2	Ral GTPase-activating protein subunit alpha-2	-3.18511	-2.58676	-3.39665	-2.84791	-3.42408	-2.06621	-3.17409	-3.71777	-3.40391	-3.86016	-2.22114	-2.76369	-3.77538	-2.7179	-2.60381	-2.21431	-2.18829	-2.34109	-2.47992	-2.16636	biological regulation;cellular process;cellular response to stimulus;intracellular signal transduction;Ral protein signal transduction;Ras protein signal transduction;regulation of biological process;regulation of cellular localization;regulation of cellular process;regulation of exocyst localization;regulation of localization;regulation of protein localization;response to stimulus;signal transdu…	binding;enzyme activator activity;enzyme regulator activity;GTPase activator activity;GTPase regulator activity;nucleoside-triphosphatase regulator activity;protein binding;protein dimerization activity;protein heterodimerization activity	cell part;cytoplasm;cytoplasmic part;cytosol;extracellular region part;extracellular space;intracellular part;membrane;plasma membrane	Alternativesplicing;Completeproteome;Cytoplasm;GTPaseactivation;Phosphoprotein;Referenceproteome		0.0820027	0.9857	0.0914309	0.181871	0.0385116	0.96462	-0.0662018	-0.0958314	0.0433993	1	-0.0760846	-0.109	0.772069	0.522687	-0.832617	-1.39527	0.0129474	0.992596	-0.00635163	-0.0242307
A3KGU9;E9Q447	A3KGU9;E9Q447	A3KGU9_MOUSE;E9Q447_MOUSE	Sptan1	Spectrin alpha chain, non-erythrocytic 1	1.84385	1.09984	2.13001	1.88195	0.730135	1.25882	2.10637	1.8819	1.47407	1.25248	0.753523	2.57887	3.03403	0.699806	1.075	1.46602	1.57298	1.41159	3.24485	2.90328		binding;calcium ion binding;cation binding;cytoskeletal protein binding;ion binding;metal ion binding;protein binding;protein dimerization activity;protein heterodimerization activity;spectrin binding	adherens junction;anchoring junction;cell cortex part;cell junction;cell part;cell-cell adherens junction;cell-cell junction;contractile fiber part;cortical cytoskeleton;cuticular plate;cytoplasmic part;cytoskeletal part;cytoskeleton;extracellular membrane-bounded organelle;extracellular organelle;extracellular region part;extracellular vesicular exosome;fascia adherens;intracellular membrane-bou…	Calcium;Completeproteome;Proteomicsidentification;Referenceproteome;Repeat;SH3domain		0.262578	0.969958	0.244604	0.506788	0.345494	0.745251	-0.334283	-0.656222	0.562172	1	-0.944209	-1.11675	1.06185	0.425257	-1.35988	-1.93758	0.920501	0.504973	-1.14857	-1.68201
A3KGV1;A3KGV1-3;A3KGV1-4	A3KGV1;A3KGV1-2;A3KGV1-3;A3KGV1-4;A3KGV1-5;A3KGV1-6;A3KGV1-7;V9GXZ0;A3KGW0;A3KGV9	ODFP2_MOUSE	Odf2	Outer dense fiber protein 2	0.940632	1.36532	1.5941	1.75157	0.844058	1.06959	1.24793	1.02575	0.636344	0.717121	0.705478	0.854735	1.11962	0.222076	0.551976	0.908246	0.741858	0.337453	0.456193	0.696619	anatomical structure development;cell development;cellular developmental process;cellular process;cellular process involved in reproduction;developmental process;developmental process involved in reproduction;germ cell development;multicellular organismal development;multicellular organismal process;reproductive process;spermatid development	binding;enzyme binding;GTPase binding;protein binding;Rab GTPase binding;Ras GTPase binding;small GTPase binding;structural constituent of cytoskeleton;structural molecule activity	axoneme part;cell part;cell projection;cell projection part;centriole;centrosome;cilium;cytoplasmic part;cytoskeletal part;intracellular membrane-bounded organelle;intracellular non-membrane-bounded organelle;intracellular organelle;intracellular organelle part;intracellular part;macromolecular complex;membrane-bounded organelle;microtubule;microtubule organizing center;microtubule organizing cen…	Alternativesplicing;Cellprojection;Cilium;Coiledcoil;Completeproteome;Cytoplasm;Cytoskeleton;Developmentalprotein;Differentiation;Microtubule;Phosphoprotein;Referenceproteome;Spermatogenesis		0.961507	1	0.366074	1.24178	1.80489	0.547258	-0.360517	-1.79934	0.0593544	1	-0.045829	-0.124725	0.807221	0.665602	0.189559	0.908663	0.737633	0.66089	0.237271	0.958701
A3QM89;Q7M6W1	A3QM89;Q7M6W1	A3QM89_MOUSE;Q7M6W1_MOUSE	Rtn1	Reticulon (Fragment)	3.59424	2.85684	3.76567	3.8013	3.78215	4.11136	3.87189	3.16674	3.13326	4.11674	3.86718	3.45345	3.10426	4.11816	4.11134	4.14749	3.60281	4.2861	4.33246	4.02573			cell part;cytoplasmic part;endoplasmic reticulum;endoplasmic reticulum membrane;endoplasmic reticulum part;integral to membrane;intracellular membrane-bounded organelle;intracellular organelle;intracellular organelle part;intracellular part;intrinsic to membrane;membrane;membrane part;membrane-bounded organelle;organelle;organelle membrane;organelle part;smooth endoplasmic reticulum	Completeproteome;Endoplasmicreticulum;Membrane;Proteomicsidentification;Referenceproteome;Transmembrane;Transmembranehelix		0.325158	0.974644	-0.228524	-0.573441	0.0270455	0.97438	-0.0273085	-0.0616489	0.128876	1	0.147103	0.283442	0.754104	0.573116	-0.509039	-1.24091	0.581287	0.70255	-0.260884	-0.869373
A4Q9E5;A4Q9E5-3	A4Q9E5;A4Q9E5-3;F8VQA1;H7BX03	TTLL3_MOUSE	Ttll3	Tubulin monoglycylase TTLL3	-1.47112	-1.42842	-1.85086	-1.33701	-3.19798	-4.36307	-0.812073	-0.928962	-4.73579	-2.77784	-1.40914	-4.66429	-3.67141	-1.18554	-1.19236	-3.29818	-0.227905	-0.829009	-0.418424	-0.54118	anatomical structure formation involved in morphogenesis;axoneme assembly;cell projection assembly;cell projection organization;cellular component assembly;cellular component assembly at cellular level;cellular component assembly involved in morphogenesis;cellular component organization;cellular component organization at cellular level;cellular component organization or biogenesis;cellular compon…	acid-amino acid ligase activity;catalytic activity;ligase activity;ligase activity, forming carbon-nitrogen bonds;protein-glycine ligase activity;protein-glycine ligase activity, initiating	axoneme;cell part;cell projection;cell projection part;cilium;cytoskeletal part;cytoskeleton;intracellular non-membrane-bounded organelle;intracellular organelle;intracellular organelle part;intracellular part;macromolecular complex;microtubule;microtubule cytoskeleton;non-membrane-bounded organelle;organelle;organelle part;protein complex	Alternativesplicing;Cellprojection;Cilium;Completeproteome;Cytoplasm;Cytoskeleton;Ligase;Microtubule;Referenceproteome		0.401572	0.969524	0.803667	0.81949	0.19258	0.828188	-0.648737	-0.459583	0.0483222	1	0.199488	0.131674	1.1494	0.387506	-2.37805	-2.21633	0.461199	0.658821	-0.976613	-0.962534
A4Q9F0	A4Q9F0;A4Q9F0-2;E9Q6C6;A0A0G2LB90;E9PWB8	TTLL7_MOUSE	Ttll7	Tubulin polyglutamylase TTLL7	-1.45081	-1.71424	-0.877725	-0.413761	-0.990395	-1.2888	-1.24745	-1.06719	-1.81756	-2.05416	-0.733264	-1.57609	-1.31443	-1.83225	-1.87157	-1.75655	-1.70116	-1.97385	-2.12811	-1.62356	anatomical structure development;cell differentiation;cellular developmental process;cellular macromolecule metabolic process;cellular metabolic process;cellular process;cellular protein metabolic process;developmental process;macromolecule metabolic process;macromolecule modification;metabolic process;nervous system development;peptidyl-amino acid modification;peptidyl-glutamic acid modification…	catalytic activity;ligase activity	cell part;cell projection;cilium;cytoplasm;cytoskeleton;dendrite;intracellular non-membrane-bounded organelle;intracellular organelle;intracellular part;neuron projection;non-membrane-bounded organelle;organelle;perikaryon	Alternativesplicing;Cellprojection;Cilium;Completeproteome;Cytoplasm;Cytoskeleton;Developmentalprotein;Differentiation;Ligase;Neurogenesis;Referenceproteome		0.0396848	0.996901	0.0343275	0.0857899	0.494324	0.682099	-0.386533	-0.857938	0.0305164	1	0.0392642	0.0736323	0.359357	0.752514	0.373516	0.700553	0.347924	0.833357	0.132083	0.512981
[truncated: 8,640 more rows]

## Sheet: Supplementary Data 10
Supplementary Data 10. Protein interactome data of Ogt and for RL2 antibody from the axonal compartment.
[truncated: 4,307 more rows]
