# Supplementary material for: hnRNP R promotes O-GlcNAcylation of eIF4G and facilitates axonal protein synthesis
Source: Nat Commun. 2024 Aug 28;15:7430. doi: 10.1038/s41467-024-51678-y (PMC11358521; doi:10.1038/s41467-024-51678-y)
Supplement: Supplementary file 10 — Supplementary Data 11 and 12 [file 41467_2024_51678_MOESM10_ESM.xlsx]

## Sheet: Supplementary Data 11
Supplementary Data 11. List of antibodies.
Antibody	Provider	Cat. No.	Species	IP	Western Blot	ICH	IF	PLA
Chicken polyclonal anti-Neurofilament H (NF-H)	EMD Millipore	Cat# AB5539	Chicken			1:1000
		RRID: AB_11212161
Goat polyclonal anti-Choline Acetyltransferase (ChAT)	EMD Millipore	Cat# AB144P	Goat			1:200
		RRID: AB_90661
Guinea pig monoclonal anti-Iba1	Synaptic Systems	Cat# 234 308	Guinea pig			1:1000
		RRID: AB_2924932
Guinea pig polyclonal anti-Synaptophysin1	Synaptic Systems	Cat# 101004	Guinea pig			1:500
		RRID: AB_1210382
Mouse monoclonal anti-Puromycin	Sigma-Aldrich	Cat# MABE343	Mouse				1:5000	1:100
		RRID: AB_2566826
Mouse monoclonal anti-GAPDH	EMD Millipore	Cat# CB1001	Mouse		1:4000
		RRID: AB_2107426
Mouse monoclonal anti-α-Tubulin	Sigma-Aldrich	Cat# T5168	Mouse				1:500
		RRID: AB_477579
Mouse monoclonal anti-Ribosomal Protein S5	Santa Cruz Biotechnology	Cat# sc-390935	Mouse		1:1000
		RRID: AB_2713966
Mouse polyclonal anti-RPL24	Thermo Fisher Scientific	Cat# PA5-30157	Mouse					1:100
		RRID: AB_2547631
Mouse monoclonal anti-Ribosomal RNA (Y10b)	Santa Cruz Biotechnology	Cat# sc-33678	Mouse	1µg			1:200
		RRID: AB_628226
Mouse monoclonal anti-O-Linked N-Acetylglucosamine antibody (RL2)	Abcam	Cat# ab2739	Mouse	1µg				1:100
		RRID: AB_303264
Mouse monoclonal anti-PABP	Santa Cruz Biotechnology	Cat# sc-32318	Mouse		1:500			1:100
		RRID: AB_628097
Mouse monoclonal anti-OGT	Proteintech	Cat# 66823-1-Ig	Mouse					1:100
		RRID: AB_2882166
Mouse monoclonal anti-RPS6 (C.896.4)	Thermo Fisher Scientific	Cat# MA5-15123	Mouse					1:100
		RRID: AB_10999800
Rabbit polyclonal anti-hnRNP R	Sigma-Aldrich	Cat# HPA026092	Rabbit		1:2000
		RRID: AB_1850885
Rabbit polyclonal anti-hnRNP R	Abcepta	Cat# AP17239a	Rabbit		1:2000
		RRID: AB_11136203
Rabbit polyclonal anti-hnRNP R	Abcam	Cat# ab30930	Rabbit	1µg	1:2000		1:500	1:100
		PRID: AB_2295539
Rabbit monoclonal anti-Eif2α	Cell Signaling Technology	Cat# 5324	Rabbit		1:2000			1:100
		RRID: AB_10692650
Rabbit polyclonal anti-eIF4G	Cell Signaling Technology	Cat# 2498	Rabbit		1:2000			1:100
		RRID: AB_2096025
Rabbit polyclonal anti-eEF2	Cell Signaling Technology	Cat# 2332	Rabbit		1:2000
		RRID: AB_10693546
Rabbit monoclonal anti-eIF4A (C32B4)	Cell Signaling Technology	Cat# 2013	Rabbit		1:2000
		RRID:AB_2097363
Rabbit polyclonal anti-Tau	Sigma-Aldrich	Cat# T6402	Rabbit				1:500
		RRID: AB_261728
Rabbit polyclonal anti-Histone-H3	Abcam	Cat# ab1791	Rabbit		1:10000
		PRID: AB_302613
Rabbit polyclonal anti-Macf1	Abcam	Cat# ab117418	Rabbit					1:100
		RRID: AB_10898474
Rabbit polyclonal anti-OGT	Proteintech	Cat# 11576-2-AP	Rabbit	1µg	1:6000		1:500
		RRID: AB_2156943
Mouse monoclonal anti-beta-III Tubulin (TuJ-1)	R&D Systems	Cat# MAB1195	Mouse		1:4000
		RRID: AB_357520
Anti-hnRNP R Anti-serum	Rossoll et al. 2002	DOI: https://doi.org/10.1093/hmg/11.1.93	Rabbit		1:1000
Mouse monoclonal anti-beta Actin (AC-15)	GeneTex	Cat# GTX26276	Mouse		1:10000
		RRID:AB_367161
Rabbit IgG Control	PeproTech	Cat# 500-P00	Rabbit	1µg
		RRID: AB_2722620
Mouse IgG Control	Santa Cruz Biotechnology	Cat# sc-2025	Mouse	1µg
		RRID: AB_737182
Donkey Anti-Rabbit IgG (HRP)	Jackson ImmunoResearch	Cat# 711-035-152	Donkey		1:10000
		RRID: AB_10015282
Mouse Anti-Rabbit IgG Antibody (HRP)	Jackson ImmunoResearch	Cat# 211-032-171	Mouse		1:10000
		RRID: AB_2339149
Donkey Anti-Chicken-Alexa Fluor® 488	Jackson ImmunoResearch	Cat# 703-545-155	Donkey				1:500
		RRID: AB_2340375
Donkey anti-Rabbit-Alexa Fluor 647	Thermo Fisher Scientific	Cat# A31573	Donkey				1:500
		RRID: AB_2536183
Donkey anti-Mouse-Cy3	Jackson ImmunoResearch	Cat# 715-165-150	Donkey				1:500
		RRID: AB_2340813
Donkey anti-Rabbit-Cy3	Jackson ImmunoResearch	Cat# 711-166-152	Donkey				1:500
		RRID: AB_2313568
Anti- β-Tubulin 3, REAfinity™	Miltenyi Biotec	Cat# 130-131-158	Mouse				1:100
		RRID: AB_2928186	Human

## Sheet: Supplementary Data 12
Supplementary Data 12. List of qPCR primers.
Hnrnpr-Fwd	GCAGTTTGCTGCCATTTGTA
Hnrnpr-Rev	GCCCCAGAATAAGGGAACTC
Gapdh-Fwd	GCAAATTCAACGGCACA
Gapdh-Rev	CACCAGTAGACTCCACGAC
18S-Fwd	CGCGGTTCTATTTTGTTGGT
18S-Rev	AGTCGGCATCGTTTATGGTC
Macf1-Fwd	TTCACTCCAGCCGAACATCC
Macf1-Rev	GGCTGGCAGACTTCTTAGGG
