# Supplementary material for: hnRNP R promotes O-GlcNAcylation of eIF4G and facilitates axonal protein synthesis
Source: Nat Commun. 2024 Aug 28;15:7430. doi: 10.1038/s41467-024-51678-y (PMC11358521; doi:10.1038/s41467-024-51678-y)
Supplement: Supplementary file 12 — Source Data [file 41467_2024_51678_MOESM12_ESM.zip › Source Data Zare et al/Source Data Zare et al .xlsx]

## Sheet: Fig. 1
	Fig. 1a				Fig. 1d						Fig. 1e
	Days elapsed	Hnrnpr+/+	Hnrnpr-/-		Hnrnpr+/+	Hnrnpr-/-		Hnrnpr+/+	Hnrnpr-/-			Hnrnpr+/+			Hnrnpr-/-
	1	1			625.417	384.313		408.121	371.313		Day 2	100	100	100	100	100	100
	1	1			322.085	369.808		436.63	366.077		Day 4	73	79	66	80	73	67
	3	1			290.663	251.396		427.732	378.551		Day 6	70	69	64	76	69	61
	18	0			261.264	428.567
	18	0			332.192	247.477
	18	0			219.843	247.979
	18	0			272.627	277.15
	18	0			454.168	261.594
	18	0			472.275	258.231
	18	0			259.978	528.565
	18	0			416.017	216.25
	18	0			225.65	257.474
	18	0			209.693	606.569
	18	0			293.729	393.524
	18	0			210.906	240.359
	18	0			212.113	247.397
	18	0			328.066	402.376
	18	0			296.461	399.289
	18	0			382.399	581.037
	1		1		237.348	949.965
	1		1		211.558	271.775
	1		1		279.156	409.821
	3		1		306.192	350.916
	18		0		341.724	304.412
	18		0		722.833	280.568
	18		0		375.775	234.071
	18		0		215.713	218.635
	18		0		323.665	243.54
	18		0		212.629	312.657
	18		0		327.931	212.881
	18		0		494.77	278.313
	18		0		207.844	338.022
	18		0		215.61	211.145
	18		0		523.625	697.271
	18		0		948.164	962.89
	18		0		232.983	224.48
	18		0		320.764	263.42
	18		0		245.926	224.42
					376.367	222.62
					354.925	438.67
					382.065	222
					671.028	349.07
					301.93	267.11
					222.438	260.73
					409.745	387.17
					560.139	325.71
					566.944	251.74
					209.239	269.08
					293.254	208.98
					430.248	310.98
					362.278	658.97
					391.611	278.07
					221.877	512.125
					397.317	325.99
					420.982	222.98
					252.273	343.82
					226.063	378.15
					366.591	439.83
					390.439	288.192
					242.814	335.794
					528.717	267.814
					264.279	344.851
					390.385	266.599
					329.626	412.054
					214.512	322.086
					259.586	429.315
					259.586	469.188
					256.276	349.253
					403.075	540.571
					301.384	582.963
					228.712	271.397
					281.75	265.243
					298.487	313.544
					206.217	254.249
					672.569	296.033
					464.806	396.736
					450.11	396.736
					394.462	287.382
					611.503	247.195
					208.481	588.196
					858.423	266.274
					354.718	362.843
					308.116	276.715
					204.501	299.228
					460.673	328.898
					270.661	254.277
					418.438	301.427
					531.914	400.219
					261.25	215.791
					480.71	259.491
					253.016	331.333
					290.617	379.928
					331.718	325.205
					293.497	367.554
					229.022	470.877
					332.585	350.072
					327.588	316.429
					282.743	987.678
					277.325	528.278
					260.857	336.708
					311.183	331.816
					283.947	247.409
					263.066	341.447
					651.173	690.031
					309.418	413.537
					512.437	378.117
					295.882	409.332
					203.838	206.288
					481.326	273.94
					355.658	807.051
					476.861	305.455
					272.89	410.43
					275.644	410.43
					524.672	410.43
					374.219	410.43
					203.918	410.43
					240.03	255.751
					238.83	335.426
					799.9	424.952
					347.03	829.928
					413.2	236.333
					694.81	201.412
					305.75	385.44
					238.24	201.189
					262.07	221.971
					222.52	357.156
					434.01	402.975
					513.18	427.756
					330.99	836.801
					315.45	525.774
					256.22	498.55
					211.58	733.985
					383.3	922.872
					566.51	702.518
					506.31	361.48
					376.9	319.576
					284.69	344.39
					577.63	266.257
					439.53	606.457
					244.4	309.549
					544.08	501.537
					253.04	538.662
					378.94	696.964
					301.07	468.942
					875.4	311.451
					370.15	312.429
					470.65	471.743
					406.74	579.112
					968.06	288.651
					419.03	543.888
					271.42	231.98
					261.08	439.211
					483.44	246.077
					692.52	243.55
					302.57	304.898
					683.31	342.661
					388.52	620.479
					485.59	215.01
					642.52	334.64
					492.44	227.376
					884.49	227.032
					658.86	202.853
					909.87	274.362
					253.66	360.322
					350.25	309.144
					491.052	305.262
					272.387	416.78
					539.456	622.761
					519.078	259.131
					515.331	362.123
					311.867	239.896
					269.557	220.043
					503.707	253.825
					495.102	332.557
					337.12	350.502
					909.459	290.87
					328.201	307.898
					349.806	200.139
					532.899	202.42
					607.838	326.969
					1054.86	680.623
					622.477	615.323
					326.268	208.216
					512.454	394.003
					360.363	230.26
					538.717	340.564
					492.792	553.572
					302.233	369.945
					1052.8	306.149
					395.113	286.044
					411.775	321.388
					676.227	244.909
					576.252	472.892
					299.489	279.706
					393.119	232.844
					533.326	275.613
					1156.79	444.136
					384.065	253.294
					333.708	346.317
					502.324	314.273
					208.25	410.609
					492.926	309.143
					396.315	842.246
					475.07	223.208
					1005.1	241.239
					349.045	534.796
					835.572	217.281
					310.017	600.968
					636.891	358.66
					415.999	253.125
					641.194	435.117
					595.697	223.439
					383.291	250.239
					349.236	337.644
					465.327	357.916
					1010.71	206.385
					698.734	273.408
					392.895	203.174
					539.441	339.435
					509.566	206.038
					298.334	307.567
					269.523	227.454
					403.663	319.077
					206.307	313.1
					200.364	344.641
					372.334	308.866
					267.13	322.264
					727.303	440.74
					333.962	294.743
					532.444	604.032
					605.851	711.636
					823.879	304.882
					382.197	317.869
					348.369	282.094
					262.912	364.922
					347.183	603.849
					485.059	398.269
					490.61	514.115
					451.101	227.061
					205.666	313.189
					1323	430.953
					239.784	635.991
					768.401	329.625
					405.29	253.892
					338.772	413.57
					274.188	484.019
					352.229	246.911
					395.004	392.532
					485.413	429.71
					278.91	460.223
					508.985	205.734
					240.529	330.338
					616.345	419.35
					735.986	270.727
					379.35	225.568
					355.227	470.899
					736.648	245.221
					881.595	261.23
					423.557	303.059
					464.915	319.961
					548.4	275.772
					413.668	414.852
					358.319	256.283
					453.168	574.494
					611.146	238.635
					341.089	405.315
					405.254	349.257
					285.918	348.28
					205.601	354.729
					355.632	241.626
					366.754	495.83
					432.416	465.296
					515.243	477.845
					359.839	283.148
					451.796	328.779
					362	245.933
					220.403	360.833
					252.116	337.716
					384.229	326.711
					297.269	326.711
					715.153	418.008
					433.406	503.383
					468.64	240.657
					268.47	277.98
					712.225	275.367
					596.38	404.805
					392.903	370.986
					312.582	201.703
					200.738	266.345
					375.952	531.334
					231.979	257.027
					463.909	283.604
					938.377	299.148
					629.262	672.463
					341.941	393.275
					545.662	286.824
					646.225	526.424
					564.281	567.076
					324.531	226.097
					214.046	290.982
					409.075	287.612
					294.025	244.167
					434.26	295.73
					373.339	206.456
					363.108	535.162
					206.233	272.541
					764.963	223.131
					411.601	478.11
					244.245	316.154
					390.02	766.424
					431.338	224.384
					448.419	221.98
					220.113	347.171
					751.966	249.351
					307.739	210.689
					680.031	344.659
					375.461	327.995
					461.007	341.554
					503.799	335.674
					466.444	455.109
					371.047	690.569
					750.111	209.3
					717.054	335.181
					379.953	240.247
					262.83	272.885
					353.389	224.778
					559.154	206.68
					470.176	729.541
					480.005	590.909
					357.2	204.473
					373.027	247.017
					445.735	222.039
					291.914	276.647
					408.19	301.785
					446.054	394.297
					228.288	647.038
					721.164	248.548
					384.231	659.688
					319.908	211.299
					330.643	261.745
					318.559	267.232
					251.063	459.041
					398.717	614.348
					529.066	456.893
					250.044	207.424
					307.492	288.83
					212.056	234.24
					414.639	222.732
					1115	303.251
					477.663	227.93
					383.583	694.283
					566.931	279.937
					206.32	242.731
					281.52	520.365
					456.617	883.357
					519.875	419.422
					379.339	347.263
					297.748	376.721
					479.319	684.948
					593.811	868.451
					493.278	251.424
					436.166	470.589
					451.863	715.601
					218.64	667.845
					533.543	384.567
					605.784	365.445
					588.276	635.2
					380.351	379.342
					603.879	218.381
					553.215	248.75
					624.373	380.102
					786.232	209.118
					285.733	226.171
					482.905	346.668
					502.732	638.95
					372.766	256.028
					421.718	555.599
					291.785	433.815
					277.052	404.168
					367.29	261.865
					261.1	377.335
					344.793	321.236
					212.821	338.456
					360.297	217.414
					684.643	235.59
					958.797	611.382
					394.814	678.143
					219.469	234.659
					206.483	231.08
					616.265	258.877
					402.289	236.522
					306.805	263.363
					380.399	805.297
					581.066	461.091
					348.703	229.157
					268.489	279.059
					616.744	700.134
					253.902	393.772
					331.998	301.796
					238.119	384.179
					264.076	259.582
					432.953	213.302
					399.031	544.76
					883.35	385.555
					381.888	307.747
					775.92	242.666
					273.703	225.614
					363.95	338.067
					219.088	277.831
					481.72	606.974
					545.661	488.322
					244.52	534.248
					261.238	221.204
					283.628	207.782
					273.386	731.623
					269.916	213.643
					289.829	247.322
					502.292	260.282
					265.664	965.587
					820.958	204.985
					284.141	887.044
					499.469	357.383
					244.319	627.321
					470.777	478.421
					388.346	394.373
					886.018	227.832
					335.042	367.553
					260.372	206.041
					485.171	285.114
					316.28	563.19
					664.696	433.23
					463.855	282.275
					825.167	633.041
					280.405	673.069
					561.514	468.183
					504.883	258.41
					201.525	233.05
					435.703	236.832
					210.635	221.166
					680.832	267.636
					226.407	535.051
					588.708	283.062
					284.497	894.497
					317.974	219.026
					526.41	286.162
					352.424	391.751
					361.903	244.001
					415.846	342.376
					368.541	212.423
					226.916	223.08
					498	803.003
					379.394	256.514
					265.86	749.128
					526.641	288.092
					310.978	411.384
					480.918	258.772
					395.362	278.092
					234.661	262.487
					331.342	358.057
					575.461	445.515
					342.267	326.198
					301.726	296.854
					694.515	211.386
					283.348	242.678
					314.628	317.65
					273.434	323.177
					297.976	339.962
					517.989	602.251
					219.923	342.147
					285.599	309.153
					343.095	365.02
					651.292	392.081
					330.53	263.53
					1176	213.947
					636.256	253.405
					331.303	300.485
					202.913	220.395
					292.074
					765.593
					437.964
					354.849
					443.826
					321.473
					698.909
					795.233
					431.758
					262.501
					213.723
					513.015
					397.444
					389.173
					341.478
					518.782
					580.83
					465.387
					649.431
					458.553
					317.735
					205.336
					247.62
					243.184
					303.407
					1008
					415.733
					258.106
					710.937
					343.225
					789.441
					274.242
					425.791
					837.625
					747.094
					339.318
					251.748
					256.901
					216.231
					230.524
					906.616
					436.404
					229.306
					222.225
					294.557
					443.067
					743.435
					321.786
					585.519
					286.15
					452.747
					233.5
					262.748
					260.987
					584.949
					256.838
					371.053
					320.033
					671.775
					624.429
					372.992
					605.218
					285.267
					242.426
					430.689
					458.678
					518.365
					385.977
					452.508
					934.7
					240.013
					254.692
					734.501
					680.922
					425.622
					405.355
					855.241
					325.031
					454.249
					331.787
					518.578
					427.231
					327.931
					352.851
					304.598
					453.013
					439.639
					287.011
					457.213
					928.165
					954.206
					411.668
					255.068
					365.553
					634.259
					268.741
					346.311
					243.01
					285.494
					342.752
					244.726
					480.808
					388.708
					269.267
					282.006
					941.602
					753.589
					375.504
					245.258
					223.864
					335.549
					363.468
					208.148
					366.27
					251.6
					306.456
					377
					228.866
					339.491
					696.913
					244.587
					317.155
					321.764
					233.529
					473.713
					412.35
					311.226
					333.094
					658.972
					521.609
					501.02
					339.129
					383.719
					745.853
					274.709
					223.388
					632.743
					402.341
					536.78
					387.312
					444.296
					277.011
					416.767
					335.166
					281.099
					321.015
					783.746
					329.349
					406.479
					497.981
					648.07
					359.698

## Sheet: Fig. 2
	Fig. 2b
	Somata			Proximal axons			Distal axons
	Hnrnpr +/+	Hnrnpr -/-		Hnrnpr +/+	Hnrnpr -/-		Hnrnpr +/+	Hnrnpr -/-
	0.492603	0.573471		0.121609	0.618415		0.234043	0.340426
	0.589364	0.658497		0.235811	0.533978		0.934163	0.066238
	0.762762	0.667377		0.916906	0.535228		1.93617	0.42232
	0.675785	0.742505		1.12351	0.633367		0.620233	-0.09715
	1.13274	0.564432		0.815341	0.477641		1	0.034926
	0.887567	0.787469		0.787566	0.295343		0.636291	0.200723
	0.704667	1.81718		1.11406	0.795621		0.425532	0.896829
	0.936292	1.35911		1.28497	0.713869		1.98434	0.23043
	1.15655	1.13068		1.23317	1.13531		0.621839	1.36772
	0.732306	0.55559		0.746875	0.467272		2.08992	0.171016
	0.544664	1.46075		1.59948	2.9875		0.937776	0.008832
	1.11188	1.06506		0.433941	0.674891		2.49619	-0.04536
	1.16868	0.686578		0.55643	0.873577		1.46849	0.363709
	1.62288	1.60972		3.68633	1.01518		0.700923	0.368125
	1.6583	1.21814		2.13337	0.825294		1.85066	0.956242
	0.915733	1.25563		0.530229	1.36691		1.87595	0.296668
	0.790994	0.832734		0.751551	0.394084		0.529105	0.828181
	0.799977	1.1374		0.774525	0.614989		3.21959	0.719791
	1.00713	1.44444		1.79594	1.43186		0.743477	0.688479
	0.792361	1.09941		0.4151	0.852328		0.821357	0.143717
	1.11499	0.980633		0.741552	0.653095		2.07788	0.55552
	1.08048	0.80979		0.78377	0.880194		1.72902	2.80644
	1.38092	1.22293		1.18933	1.74948		3.62344	0.174755
	0.992869	0.827592		2.40529	1.01711		1.26576	0.0973
	1.18102	1.13206		0.800759	1.16617		0.953834	0.700466
	1.41458	1.20719		1.13267	1.64498		0.908872	0.578017
	0.9102	1.26471		1.1405	0.891033		2.3902	0.301944
	1.12681	1.08496		1.51454	0.67033		2.55078	0.568616
	1.23621	1.03871		1.08309	1.20501		0.934163	0.179013
	1.47473	1.29031		2.36145	1.2547		0.545878	0.165354
	1.00032	1.18881		1.36968	0.439217		0.917885	0.408404
	1	1.35206		2.40713	0.399811		0.717741	0.225374
	1.20985	1.11141		1.38041	0.291853		0.831673	0.446971
	0.568867	1.57686		0.347957	0.546016		1	4.13691
	0.889283	0.449853		0.538011	0.761933		1.11634	1.56942
	0.87883	0.751024		0.58641	0.095832		0.314559	0.946489
	0.626189	1.77196		0.570935	0.119742		1.50916	0.514623
	0.665645	1.52312		0.786487	0.893158		3.59762	0.269645
	0.61734	2.12583		1.32205	1.17385		0.83561	2.34348
	1.47192	1.55518		1.37103	1.84948		0.58091	0.552065
	0.648753	1.79491		0.743711	0.379572		2.19516	0.235176
	0.926067	0.913243		0.373605	0.314238		1.75984	0.233408
	1.39632	1.25202		1	0.948425		0.536317	0.151294
	0.833769	1.62785		0.564582	0.724073		1.97357	0.13884
	1.44115	1.00979		4.23352	0.144166		1.49068	0.210594
	1.35651	0.549729		1.60234	0.6182		0.106139	0.462526
	1.11918	1.08308		0.982057	0.439584		0.160694	0.052228
	1.03198	1.03138		1.7025	0.794744		0.547887	0.699267
	0.914996	0.952565		0.995686	0.822666		1.15732	0.71298
	0.839253	0.378944		1.80201	0.188879		1.31729	0.732339
	0.441285	0.579863		0.88938	0.286965		0.602603	0.419103
	1.18493	0.559717		0.539728	1.06196		1.57159	0.06426
	1.54281	0.775966		1.43203	0.187119		1.77342	0.308328
	1.24577	0.416244		2.45087	0.070343		5.86228	0.407139
	2.22133	0.6487		3.22025	0.3507		0.512671	0.47281
	0.984249	0.692576		0.915055	0.935683		1.82086	0.093567
	0.849409	0.493919		1.0233	0.63416		1.75439	0.230019
	1.12324	0.50102		1.40097	0.20463		1	0.315588
	1.01575	0.829824		0.65191	0.159554		2.48074	1.06957
	0.688058	1.22669		1.12068	0.76712		4.69792
	0.976142			1.24059			0.647173
	0.892331			0.430828			5.68381
	1.17375			1.88991			1.51643
	0.978474			1			1.17208
	1.01618			1.2233			0.018082
	1.13049			0.770834			0.128117
	1.14011			0.582924			0.065941
	0.872501			0.590278			0.082073
	1.08015			1.93473			0.077838
				0.344794
	Hnrnpr +/+	Hnrnpr -/-		Hnrnpr +/+	Hnrnpr -/-		Hnrnpr +/+	Hnrnpr -/-
	1.0132	1.03331		1.14032	0.862133		1.4331	0.398093
	1.04289	1.24388		1.32849	0.808539		1.32089	0.762481
	0.994345	1.03111		1.00801	0.501487		1.36981	0.416688

## Sheet: Fig. 3
	Fig. 3b						Fig. 3c								Fig. 3d
	Somata			Axons				Hnrnpr+/+			Hnrnpr-/-					Hnrnpr+/+				Hnrnpr-/-
	Hnrnpr +/+	Hnrnpr -/-		Hnrnpr +/+	Hnrnpr -/-		Somata	1	1	1	1.37078	0.867539	0.976032		Somata	1	1	1	1	0.959264	1.50525	0.744839	0.97942
	1	1.72		1.99419	0.851293		Axons	1	1	1	0.021124	0.285191	0.052012		Axons	1	1	1	1	1.12117	1.18099	1.02811	0.63728
	0.68	0.32		0.758168	0.874584
	1.16	0.48		0.577107	0.048861
	0.92	0.68		1	0.189064
	1.28	0.56		2.36339	0.054746
	1.12	0.44		2.0789	0.140808
	1.32	0.44		0.861373	0.354719
	1.44	1.16		2.74526	0.317015
	0.32	0.16		1.3837	0.197162
	0.88	0.68		4.76717	0.046427
	0.8	0.64		1.88779	0.363417
	0.76	0.36		0.624378	0.291395
	1.52	0.84		0.825729	0
	1.16	0.72		0.946719	0.079894
	0.48	1.08		0.902742	0.051794
	1.16364	0.763636		1.01394	0.157639
	0.545455	1.52727		1.25732	0.354399
	1.6	0.4		0.986065	0.124211
	1.05455	0.509091		1.94291	0.415027
	0.545455	0.690909		0.556108	0.204038
	1.78182	1.56364		0.694812	0
	0.945455	1.05455		0.609458	1.02944
	0.8	2.58182		0.704825	0.619653
	1.38182	0.436364		1.20883	0.441457
	0.4	2.03636		3.04048	0.23351
	1.31707	0.609756		0.441415	0.595538
	1.51219	0.804878		1.05184	0.080511
	0.658537	0.463415		1.90307	0.919591
	1.51219	2.39024		0.913543	0.531071
	1.2439	1.14634		0.518568	0.217231
	0.97561	0.121951		2.28865	0.454285
	0.878049	0.560976		0.651163	0.793777
	0.780488	1.09756		0.991112	0.136923
	0.585366	0.414634		1.00889	0.165019
	1.02439	0.902439		1.47694	0
	1.95122	0.707317		1.80529	0.299761
	0.756098	0.829268		0.709828	0.092709
		0.780488			0.267976
	Hnrnpr +/+	Hnrnpr -/-		Hnrnpr +/+	Hnrnpr -/-
	0.989333	0.657143		1.20147	0.357937
	1.02182	1.15636		1.14669	0.350338
	1.09959	0.833021		1.58111	0.257412

## Sheet: Fig. 5
	Fig. 5d				Fig. 5f
		Distance (mm)	Absorbance MN			Somata	Axons
	3.63	3.63	0.178072		1	0.04	0.17
	3.66	3.66	0.178063		2	1.04	1.06
	3.69	3.69	0.177946		3	17.32	10.61
	3.72	3.72	0.177746		4	14.37	9.43
	3.75	3.75	0.177378		5	22.15	19.73
	3.78	3.78	0.17695		6	18.69	11.14
	3.81	3.81	0.176179		7	7.16	8.86
	3.84	3.84	0.175443		8	3.43	6.42
	3.87	3.87	0.174808		9	3.41	6.51
	3.9	3.9	0.174142		10	4.3	11.53
	3.93	3.93	0.173613		11	4.51	9.7
	3.96	3.96	0.172614		12	3.57	4.85
	3.99	3.99	0.171231
	4.02	4.02	0.169378
	4.05	4.05	0.167209
	4.08	4.08	0.164842
	4.12	4.11	0.161924
	4.14	4.14	0.159323
	4.17	4.17	0.1563
	4.2	4.2	0.153756
	4.23	4.23	0.151298
	4.26	4.26	0.148773
	4.29	4.29	0.146207
	4.32	4.32	0.143229
	4.35	4.35	0.140818
	4.38	4.38	0.138471
	4.41	4.41	0.13573
	4.44	4.44	0.133688
	4.47	4.47	0.130849
	4.5	4.5	0.128739
	4.53	4.53	0.127118
	4.56	4.56	0.125593
	4.59	4.59	0.124479
	4.62	4.62	0.123458
	4.65	4.65	0.122519
	4.68	4.68	0.121675
	4.71	4.71	0.120778
	4.74	4.74	0.120039
	4.77	4.77	0.119201
	4.8	4.8	0.118529
	4.83	4.83	0.11791
	4.86	4.86	0.117346
	4.89	4.89	0.116727
	4.92	4.92	0.115979
	4.95	4.95	0.115424
	4.98	4.98	0.114859
	5.01	5.01	0.114443
	5.04	5.04	0.114009
	5.07	5.07	0.113435
	5.1	5.1	0.113007
	5.13	5.13	0.112483
	5.16	5.16	0.112045
	5.19	5.19	0.111703
	5.22	5.22	0.111126
	5.26	5.25	0.110701
	5.28	5.28	0.110199
	5.31	5.31	0.109771
	5.34	5.34	0.109267
	5.37	5.37	0.108848
	5.4	5.4	0.108398
	5.43	5.43	0.107906
	5.46	5.46	0.107494
	5.49	5.49	0.107005
	5.52	5.52	0.106583
	5.55	5.55	0.106082
	5.58	5.58	0.105632
	5.61	5.61	0.105226
	5.64	5.64	0.104709
	5.67	5.67	0.104255
	5.7	5.7	0.103919
	5.73	5.73	0.103522
	5.76	5.76	0.103281
	5.79	5.79	0.102913
	5.82	5.82	0.102587
	5.85	5.85	0.102289
	5.88	5.88	0.102073
	5.91	5.91	0.101822
	5.94	5.94	0.101537
	5.97	5.97	0.101239
	6	6	0.100915
	6.03	6.03	0.100604
	6.06	6.06	0.100281
	6.09	6.09	0.099979
	6.12	6.12	0.099729
	6.15	6.15	0.099342
	6.18	6.18	0.099085
	6.21	6.21	0.098815
	6.24	6.24	0.098552
	6.27	6.27	0.098292
	6.3	6.3	0.097933
	6.33	6.33	0.097705
	6.36	6.36	0.097502
	6.39	6.39	0.097128
	6.42	6.42	0.096826
	6.45	6.45	0.096455
	6.48	6.48	0.096173
	6.51	6.51	0.095945
	6.54	6.54	0.095767
	6.58	6.57	0.09558
	6.6	6.6	0.095256
	6.63	6.63	0.095031
	6.66	6.66	0.09479
	6.67	6.7	0.094622
	6.69	6.72	0.094413
	6.72	6.75	0.09414
	6.75	6.78	0.09395
	6.78	6.81	0.093769
	6.81	6.84	0.093588
	6.84	6.87	0.09342
	6.87	6.9	0.093201
	6.9	6.93	0.092998
	6.93	6.96	0.092855
	6.96	6.99	0.092712
	6.99	7.02	0.092535
	7.02	7.05	0.0923
	7.05	7.08	0.092088
	7.08	7.11	0.091897
	7.11	7.14	0.09184
	7.14	7.17	0.09172
	7.17	7.2	0.091564
	7.2	7.23	0.091415
	7.23	7.25	0.091352
	7.26	7.26	0.09131
	7.29	7.29	0.091171
	7.32	7.32	0.091041
	7.35	7.35	0.090914
	7.38	7.38	0.090721
	7.41	7.41	0.090527
	7.44	7.45	0.090413
	7.47	7.47	0.090321
	7.5	7.5	0.090223
	7.53	7.53	0.090099
	7.56	7.56	0.089924
	7.59	7.59	0.089845
	7.62	7.62	0.08981
	7.65	7.65	0.08975
	7.68	7.68	0.089636
	7.71	7.71	0.089461
	7.74	7.74	0.089341
	7.77	7.77	0.089277
	7.8	7.8	0.089166
	7.83	7.83	0.089027
	7.86	7.86	0.088871
	7.89	7.89	0.08876
	7.92	7.92	0.088595
	7.95	7.95	0.088415
	7.98	7.98	0.088173
	8.01	8.02	0.087932
	8.04	8.04	0.087767
	8.07	8.07	0.08753
	8.1	8.1	0.087403
	8.13	8.13	0.087206
	8.16	8.16	0.087022
	8.19	8.19	0.086841
	8.22	8.22	0.086657
	8.25	8.25	0.08641
	8.28	8.28	0.08615
	8.31	8.31	0.085963
	8.34	8.34	0.085814
	8.37	8.37	0.085668
	8.4	8.4	0.085522
	8.43	8.43	0.08536
	8.46	8.46	0.085195
	8.49	8.49	0.084998
	8.52	8.52	0.084837
	8.55	8.55	0.08463
	8.58	8.58	0.084459
	8.61	8.61	0.084316
	8.65	8.64	0.084101
	8.67	8.67	0.083914
	8.7	8.7	0.083733
	8.73	8.73	0.083511
	8.76	8.77	0.083336
	8.79	8.79	0.083178
	8.82	8.82	0.083019
	8.85	8.85	0.082816
	8.88	8.88	0.082594
	8.91	8.91	0.082435
	8.94	8.94	0.082261
	8.97	8.97	0.082106
	9	9	0.08195
	9.03	9.03	0.081826
	9.06	9.06	0.081617
	9.09	9.09	0.081436
	9.12	9.12	0.081332
	9.15	9.15	0.081192
	9.18	9.18	0.081024
	9.21	9.21	0.0809
	9.24	9.24	0.080732
	9.27	9.27	0.080561
	9.3	9.3	0.080405
	9.33	9.33	0.080294
	9.36	9.36	0.080133
	9.4	9.39	0.079974
	9.42	9.42	0.079844
	9.45	9.45	0.079781
	9.48	9.48	0.079689
	9.51	9.51	0.079505
	9.54	9.54	0.079362
	9.57	9.57	0.079235
	9.6	9.6	0.079054
	9.63	9.63	0.078918
	9.66	9.66	0.078816
	9.69	9.69	0.078746
	9.72	9.72	0.078629
	9.75	9.75	0.078458
	9.78	9.78	0.078379
	9.81	9.81	0.078293
	9.84	9.84	0.078134
	9.87	9.87	0.077992
	9.9	9.9	0.077865
	9.93	9.93	0.077814
	9.97	9.96	0.077703
	9.99	9.99	0.077557
	10.02	10.02	0.077421
	10.02	10.05	0.077294
	10.05	10.08	0.077113
	10.08	10.11	0.076961
	10.11	10.14	0.076834
	10.14	10.17	0.076758
	10.17	10.2	0.076739
	10.2	10.23	0.076662
	10.23	10.26	0.076488
	10.26	10.29	0.076377
	10.29	10.32	0.076276
	10.32	10.35	0.076206
	10.35	10.38	0.076095
	10.38	10.41	0.075923
	10.41	10.44	0.075816
	10.44	10.47	0.075739
	10.47	10.5	0.075739
	10.5	10.53	0.075765
	10.53	10.56	0.07566
	10.56	10.59	0.07547
	10.59	10.62	0.075346
	10.62	10.65	0.075295
	10.65	10.68	0.075283
	10.68	10.71	0.075264
	10.72	10.74	0.075248
	10.74	10.77	0.075165
	10.77	10.8	0.075064
	10.8	10.84	0.074934
	10.83	10.86	0.074883
	10.86	10.89	0.074823
	10.89	10.89	0.074807
	10.92	10.92	0.074775
	10.95	10.95	0.07475
	10.98	10.98	0.074769
	11.01	11.01	0.074712
	11.04	11.04	0.074594
	11.07	11.07	0.074407
	11.1	11.1	0.074328
	11.13	11.13	0.074309
	11.16	11.16	0.074293
	11.19	11.19	0.074265
	11.22	11.22	0.074245
	11.25	11.25	0.074217
	11.28	11.28	0.074245
	11.31	11.31	0.074255
	11.34	11.34	0.074223
	11.37	11.37	0.074201
	11.4	11.4	0.074214
	11.43	11.43	0.074226
	11.46	11.46	0.074252
	11.49	11.49	0.074265
	11.52	11.52	0.074236
	11.55	11.55	0.074217
	11.58	11.58	0.074217
	11.61	11.61	0.074242
	11.64	11.64	0.074223
	11.67	11.67	0.07422
	11.7	11.7	0.074211
	11.73	11.73	0.074192
	11.76	11.76	0.074195
	11.79	11.79	0.074077
	11.82	11.82	0.073922
	11.85	11.85	0.073817
	11.88	11.88	0.073776
	11.91	11.91	0.073735
	11.94	11.94	0.07363
	11.97	11.97	0.073506
	12	12	0.073341
	12.03	12.03	0.073291
	12.06	12.06	0.073272
	12.09	12.09	0.073205
	12.12	12.12	0.07305
	12.15	12.16	0.072904
	12.18	12.18	0.072831
	12.21	12.21	0.072745
	12.24	12.24	0.072615
	12.27	12.27	0.072479
	12.3	12.3	0.072336
	12.33	12.33	0.072279
	12.36	12.36	0.072263
	12.39	12.39	0.072228
	12.42	12.42	0.072181
	12.45	12.45	0.072019
	12.48	12.48	0.071886
	12.51	12.51	0.071784
	12.54	12.54	0.071768
	12.57	12.57	0.071768
	12.6	12.6	0.071714
	12.63	12.63	0.071578
	12.66	12.66	0.071432
	12.69	12.69	0.071375
	12.72	12.72	0.071324
	12.75	12.75	0.071251
	12.78	12.78	0.07121
	12.81	12.81	0.071245
	12.84	12.84	0.071242
	12.87	12.87	0.071226
	12.9	12.91	0.071229
	12.93	12.93	0.071229
	12.96	12.96	0.071223
	12.99	12.99	0.071204
	13.02	13.02	0.071118
	13.05	13.05	0.071004
	13.08	13.08	0.070867
	13.11	13.11	0.070794
	13.14	13.14	0.070772
	13.17	13.17	0.070763
	13.2	13.2	0.070725
	13.23	13.23	0.070734
	13.26	13.26	0.070744
	13.29	13.3	0.07074
	13.32	13.32	0.070756
	13.35	13.35	0.070629
	13.36	13.38	0.070471
	13.38	13.41	0.070341
	13.41	13.44	0.0703
	13.44	13.47	0.070312
	13.47	13.5	0.070268
	13.5	13.53	0.070211
	13.53	13.56	0.070204
	13.56	13.59	0.07023
	13.59	13.62	0.070233
	13.62	13.65	0.070249
	13.65	13.68	0.070201
	13.68	13.71	0.0701
	13.71	13.74	0.069963
	13.74	13.77	0.069881
	13.77	13.8	0.069808
	13.8	13.83	0.069776
	13.83	13.86	0.069817
	13.86	13.89	0.069894
	13.89	13.92	0.070062
	13.92	13.95	0.070135
	13.95	13.98	0.070173
	13.98	14.01	0.070214
	14.01	14.04	0.070331
	14.04	14.07	0.070477
	14.07	14.1	0.070693
	14.1	14.13	0.070928
	14.13	14.16	0.071146
	14.16	14.19	0.071388
	14.19	14.22	0.071638
	14.22	14.25	0.071854
	14.25	14.28	0.072184
	14.28	14.31	0.072434
	14.31	14.34	0.072783
	14.34	14.37	0.073154
	14.37	14.4	0.073513
	14.4	14.43	0.073874
	14.43	14.46	0.074318
	14.46	14.49	0.074737
	14.49	14.51	0.074902
	14.52	14.52	0.07508
	14.55	14.55	0.075425
	14.58	14.58	0.075844
	14.61	14.61	0.076136
	14.64	14.64	0.076628
	14.67	14.67	0.077068
	14.7	14.7	0.077566
	14.73	14.73	0.078001
	14.76	14.76	0.078439
	14.79	14.79	0.078854
	14.82	14.82	0.0794
	14.86	14.85	0.080066
	14.88	14.88	0.080545
	14.91	14.91	0.080907
	14.94	14.94	0.081297
	14.97	14.97	0.081642
	15	15	0.082096
	15.03	15.03	0.082521
	15.06	15.06	0.082952
	15.09	15.09	0.083444
	15.12	15.12	0.08385
	15.15	15.15	0.084415
	15.18	15.18	0.084783
	15.21	15.21	0.085128
	15.25	15.24	0.085461
	15.27	15.27	0.085794
	15.3	15.3	0.086226
	15.33	15.33	0.08661
	15.36	15.36	0.086895
	15.39	15.39	0.087124
	15.42	15.42	0.08739
	15.45	15.45	0.08765
	15.48	15.48	0.087913
	15.51	15.51	0.088154
	15.54	15.54	0.088354
	15.57	15.57	0.088535
	15.6	15.6	0.088808
	15.63	15.63	0.08896
	15.66	15.66	0.089084
	15.69	15.69	0.089106
	15.72	15.72	0.089122
	15.75	15.75	0.089144
	15.78	15.78	0.089154
	15.81	15.81	0.089144
	15.84	15.84	0.08916
	15.87	15.87	0.089163
	15.9	15.9	0.089204
	15.93	15.93	0.089198
	15.96	15.96	0.089182
	16	15.99	0.089119
	16.02	16.02	0.088951
	16.05	16.05	0.088782
	16.08	16.08	0.08863
	16.11	16.11	0.088478
	16.14	16.14	0.088284
	16.17	16.17	0.088056
	16.2	16.2	0.087815
	16.23	16.23	0.087558
	16.26	16.26	0.087269
	16.29	16.29	0.087035
	16.32	16.32	0.086816
	16.35	16.35	0.086524
	16.38	16.38	0.086251
	16.41	16.41	0.085925
	16.44	16.44	0.085611
	16.47	16.47	0.085252
	16.5	16.5	0.085081
	16.53	16.53	0.084748
	16.56	16.56	0.08451
	16.59	16.59	0.084262
	16.62	16.62	0.083879
	16.65	16.65	0.083628
	16.68	16.69	0.083358
	16.69	16.71	0.08306
	16.71	16.74	0.082711
	16.74	16.77	0.082229
	16.77	16.8	0.081817
	16.8	16.83	0.08142
	16.83	16.86	0.081059
	16.86	16.89	0.080783
	16.89	16.92	0.080374
	16.92	16.95	0.079987
	16.95	16.98	0.079543
	16.98	17.01	0.079159
	17.01	17.04	0.078616
	17.04	17.07	0.078226
	17.07	17.1	0.077827
	17.1	17.13	0.077497
	17.13	17.16	0.077205
	17.16	17.19	0.076783
	17.19	17.22	0.076383
	17.22	17.25	0.076126
	17.25	17.28	0.075904
	17.28	17.31	0.075711
	17.32	17.34	0.075425
	17.34	17.37	0.075159
	17.37	17.4	0.074874
	17.4	17.44	0.074591
	17.43	17.46	0.074414
	17.46	17.49	0.074176
	17.49	17.52	0.073947
	17.52	17.55	0.073709
	17.55	17.58	0.073443
	17.58	17.61	0.073249
	17.61	17.64	0.07304
	17.64	17.67	0.07285
	17.67	17.7	0.072663
	17.7	17.73	0.072517
	17.73	17.76	0.072333
	17.76	17.79	0.072117
	17.79	17.82	0.071943
	17.82	17.85	0.071749
	17.85	17.88	0.071606
	17.88	17.91	0.071467
	17.91	17.94	0.071308
	17.94	17.97	0.071162
	17.97	18	0.070994
	18	18.03	0.070848
	18.03	18.06	0.070753
	18.06	18.09	0.070563
	18.09	18.12	0.070388
	18.12	18.14	0.0703
	18.15	18.15	0.070262
	18.18	18.19	0.070227
	18.21	18.21	0.070119
	18.24	18.24	0.069967
	18.27	18.27	0.069849
	18.3	18.3	0.069618
	18.33	18.33	0.06945
	18.36	18.36	0.069335
	18.39	18.39	0.0693
	18.42	18.42	0.069208
	18.45	18.45	0.069009
	18.48	18.48	0.068875
	18.51	18.51	0.068802
	18.54	18.54	0.068723
	18.57	18.57	0.068628
	18.6	18.6	0.068422
	18.63	18.63	0.068295
	18.66	18.66	0.068241
	18.69	18.69	0.06814
	18.72	18.72	0.068003
	18.75	18.76	0.06787
	18.78	18.78	0.067772
	18.81	18.81	0.06773
	18.84	18.84	0.067689
	18.87	18.87	0.06753
	18.9	18.9	0.067416
	18.93	18.93	0.067302
	18.96	18.96	0.067251
	18.99	18.99	0.067248
	19.02	19.02	0.067236
	19.05	19.05	0.067112
	19.08	19.08	0.066947
	19.11	19.11	0.066814
	19.14	19.14	0.066807
	19.17	19.17	0.066788
	19.2	19.2	0.066763
	19.23	19.23	0.066709
	19.26	19.26	0.066535
	19.29	19.29	0.066404
	19.32	19.32	0.066328
	19.35	19.35	0.066271
	19.38	19.38	0.066227
	19.41	19.41	0.066186
	19.44	19.44	0.066106
	19.47	19.47	0.066005
	19.5	19.51	0.065929
	19.53	19.53	0.065802
	19.56	19.56	0.065738
	19.59	19.59	0.065748
	19.62	19.62	0.065742
	19.65	19.65	0.06571
	19.68	19.68	0.065551
	19.71	19.71	0.065456
	19.74	19.74	0.065355
	19.77	19.77	0.065304
	19.8	19.8	0.065282
	19.83	19.83	0.065237
	19.86	19.86	0.065224
	19.89	19.89	0.065228
	19.92	19.92	0.06525
	19.95	19.95	0.065193
	19.98	19.98	0.065037
	20.01	20.01	0.06491
	20.04	20.04	0.064815
	20.04	20.07	0.064793
	20.07	20.1	0.064787
	20.1	20.13	0.064742
	20.13	20.16	0.064726
	20.16	20.19	0.064698
	20.19	20.22	0.064654
	20.22	20.25	0.06452
	20.25	20.28	0.064381
	20.28	20.31	0.064276
	20.31	20.34	0.064232
	20.34	20.37	0.064241
	20.37	20.4	0.064232
	20.4	20.43	0.064206
	20.43	20.46	0.0642
	20.46	20.49	0.064213
	20.49	20.52	0.06413
	20.52	20.55	0.063991
	20.55	20.58	0.063864
	20.58	20.61	0.063784
	20.61	20.64	0.063756
	20.64	20.67	0.063734
	20.67	20.7	0.063737
	20.71	20.73	0.063724
	20.73	20.76	0.06368
	20.76	20.79	0.063692
	20.79	20.82	0.063711
	20.82	20.85	0.06374
	20.85	20.88	0.063731
	20.88	20.91	0.063721
	20.91	20.94	0.063626
	20.94	20.97	0.063502
	20.97	21	0.063385
	21	21.03	0.063334
	21.03	21.06	0.06329
	21.06	21.09	0.063239
	21.09	21.12	0.063233
	21.12	21.15	0.063229
	21.15	21.18	0.063207
	21.18	21.21	0.063179
	21.21	21.24	0.063188
	21.24	21.27	0.063191
	21.27	21.3	0.063213
	21.3	21.33	0.063217
	21.33	21.36	0.063213
	21.36	21.39	0.063188
	21.39	21.42	0.063207
	21.42	21.45	0.063252
	21.46	21.48	0.063255
	21.48	21.51	0.063226
	21.51	21.54	0.06322
	21.54	21.57	0.063213
	21.57	21.6	0.063236
	21.6	21.63	0.063261
	21.63	21.66	0.063233
	21.66	21.69	0.06322
	21.69	21.72	0.063213
	21.72	21.75	0.063245
	21.75	21.78	0.063258
	21.78	21.78	0.063258
	21.81	21.81	0.063261
	21.85	21.84	0.06322
	21.87	21.87	0.063213
	21.9	21.9	0.06322
	21.93	21.93	0.063223
	21.96	21.96	0.063233
	21.99	21.99	0.063217
	22.02	22.02	0.063207
	22.05	22.05	0.063217
	22.08	22.08	0.063233
	22.11	22.11	0.063229
	22.14	22.14	0.063204
	22.17	22.17	0.06321
	22.2	22.2	0.06322
	22.23	22.23	0.063245
	22.26	22.26	0.063242
	22.29	22.29	0.06322
	22.32	22.32	0.063204
	22.35	22.35	0.063213
	22.38	22.38	0.063233
	22.41	22.41	0.063226
	22.44	22.44	0.063213
	22.47	22.47	0.063137
	22.5	22.5	0.063036
	22.53	22.53	0.062938
	22.56	22.56	0.062861
	22.6	22.59	0.062798
	22.62	22.62	0.062738
	22.65	22.65	0.062741
	22.68	22.68	0.062747
	22.71	22.71	0.06275
	22.74	22.74	0.062744
	22.77	22.77	0.062735
	22.8	22.8	0.062693
	22.83	22.83	0.06257
	22.86	22.86	0.062455
	22.89	22.9	0.062325
	22.92	22.92	0.062249
	22.95	22.95	0.06224
	22.98	22.98	0.062265
	23.01	23.01	0.062246
	23.04	23.04	0.062224
	23.07	23.07	0.062151
	23.1	23.1	0.062034
	23.13	23.13	0.0619
	23.16	23.16	0.061815
	23.19	23.19	0.061786
	23.22	23.22	0.061758
	23.25	23.25	0.061723
	23.28	23.28	0.061754
	23.31	23.31	0.061748
	23.34	23.34	0.061742
	23.37	23.37	0.061634
	23.38	23.4	0.061513
	23.4	23.43	0.061377
	23.43	23.46	0.061298
	23.46	23.49	0.061282
	23.49	23.52	0.061234
	23.52	23.55	0.061222
	23.55	23.58	0.061244
	23.58	23.61	0.06125
	23.61	23.64	0.061209
	23.64	23.67	0.061123
	23.67	23.7	0.060971
	23.7	23.73	0.060892
	23.73	23.76	0.060844
	23.76	23.79	0.06079
	23.79	23.82	0.060749
	23.82	23.85	0.060727
	23.85	23.88	0.06073
	23.88	23.91	0.060701
	23.91	23.94	0.060584
	23.94	23.97	0.060438
	23.97	24	0.060321
	24	24.04	0.060276
	24.03	24.06	0.060273
	24.06	24.09	0.060241
	24.09	24.12	0.060216
	24.12	24.15	0.0602
	24.15	24.18	0.060206
	24.18	24.21	0.060254
	24.21	24.24	0.060226
	24.24	24.27	0.060226
	24.27	24.3	0.060216
	24.3	24.33	0.060213
	24.33	24.36	0.060121
	24.36	24.39	0.060013
	24.39	24.42	0.059934
	24.42	24.45	0.059794
	24.45	24.48	0.059756
	24.48	24.51	0.059753
	24.51	24.54	0.059769
	24.54	24.57	0.059759
	24.57	24.6	0.059737
	24.6	24.63	0.059702
	24.63	24.66	0.059588
	24.66	24.69	0.059486
	24.69	24.72	0.059356
	24.72	24.75	0.059277
	24.75	24.79	0.059252
	24.78	24.81	0.059249
	24.81	24.84	0.059271
	24.84	24.87	0.059277
	24.87	24.9	0.059233
	24.9	24.93	0.059223
	24.93	24.96	0.059166
	24.96	24.99	0.05908
	24.99	25.02	0.058954
	25.02	25.05	0.058849
	25.05	25.08	0.058801
	25.08	25.11	0.058782
	25.11	25.14	0.058792
	25.14	25.17	0.058773
	25.17	25.2	0.05877
	25.2	25.23	0.05877
	25.23	25.26	0.058757
	25.26	25.29	0.05877
	25.29	25.32	0.058763
	25.32	25.36	0.058738
	25.35	25.38	0.058703
	25.38	25.4	0.058706
	25.41	25.41	0.058728
	25.44	25.44	0.05876
	25.47	25.47	0.058798
	25.5	25.5	0.058776
	25.53	25.53	0.058732
	25.56	25.56	0.058725
	25.59	25.59	0.058719
	25.62	25.62	0.058738
	25.65	25.65	0.058735
	25.68	25.68	0.058728
	25.71	25.71	0.058735
	25.74	25.74	0.058703
	25.77	25.77	0.058747
	25.8	25.8	0.058744
	25.83	25.83	0.058709
	25.86	25.86	0.058716
	25.89	25.89	0.058754
	25.92	25.92	0.058773
	25.95	25.95	0.058751
	25.99	25.98	0.058706
	26.01	26.01	0.0587
	26.04	26.04	0.058722
	26.07	26.07	0.058706
	26.1	26.1	0.058754
	26.13	26.13	0.058855
	26.16	26.16	0.058973
	26.19	26.19	0.059141
	26.22	26.22	0.059302
	26.25	26.25	0.059448
	26.28	26.28	0.059661
	26.31	26.31	0.059807
	26.34	26.34	0.059994
	26.37	26.37	0.06014
	26.4	26.4	0.060298
	26.43	26.43	0.060375
	26.46	26.46	0.060495
	26.49	26.49	0.060609
	26.52	26.52	0.060676
	26.55	26.55	0.060635
	26.58	26.58	0.060495
	26.61	26.61	0.060387
	26.64	26.64	0.060308
	26.67	26.67	0.060283
	26.7	26.7	0.060257
	26.71	26.73	0.060203
	26.74	26.76	0.06007
	26.76	26.79	0.059772
	26.79	26.82	0.059559
	26.82	26.85	0.059423
	26.85	26.88	0.059315
	26.88	26.91	0.059242
	26.91	26.94	0.059106
	26.94	26.97	0.05902
	26.97	27	0.058985
	27	27.03	0.05903
	27.03	27.06	0.059074
	27.06	27.09	0.059122
	27.09	27.12	0.059176
	27.12	27.15	0.059239
	27.15	27.18	0.059252
	27.18	27.21	0.059226
	27.21	27.24	0.059217
	27.24	27.27	0.059214
	27.27	27.3	0.05922
	27.31	27.33	0.059233
	27.33	27.36	0.059138
	27.36	27.39	0.058998
	27.39	27.42	0.058916
	27.42	27.45	0.058849
	27.45	27.48	0.058804
	27.48	27.51	0.058744
	27.51	27.54	0.058709
	27.54	27.57	0.058706
	27.57	27.6	0.0587
	27.6	27.63	0.058627
	27.63	27.66	0.058481
	27.66	27.69	0.058351
	27.69	27.72	0.058297
	27.72	27.75	0.058278
	27.75	27.78	0.058275
	27.78	27.81	0.058253
	27.81	27.84	0.058243
	27.84	27.87	0.058253
	27.87	27.9	0.05824
	27.9	27.93	0.058262
	27.93	27.96	0.058215
	27.96	27.99	0.058199
	27.99	28.02	0.058119
	28.02	28.05	0.057992
	28.06	28.08	0.057894
	28.08	28.11	0.057796
	28.11	28.14	0.057739
	28.14	28.18	0.057732
	28.17	28.2	0.057717
	28.2	28.23	0.057732
	28.23	28.26	0.057736
	28.26	28.29	0.057736
	28.29	28.32	0.05772
	28.32	28.35	0.057691
	28.35	28.38	0.057704
	28.38	28.41	0.057736
	28.41	28.44	0.057717
	28.44	28.47	0.057691
	28.47	28.5	0.05772
	28.5	28.53	0.057748
	28.53	28.56	0.057739
	28.56	28.59	0.057704
	28.59	28.62	0.05771
	28.62	28.65	0.057713
	28.65	28.68	0.05777
	28.68	28.71	0.057764
	28.71	28.75	0.057767
	28.74	28.77	0.057745
	28.77	28.8	0.05772
	28.8	28.83	0.057729
	28.83	28.86	0.057739
	28.86	28.89	0.057713
	28.89	28.92	0.057678
	28.92	28.95	0.057717
	28.95	28.98	0.057761
	28.98	29.01	0.057736
	29.01	29.03	0.057739
	29.04	29.04	0.057748
	29.07	29.07	0.057758
	29.1	29.1	0.057742
	29.13	29.13	0.057748
	29.16	29.16	0.057761
	29.19	29.19	0.057729
	29.22	29.22	0.057713
	29.25	29.25	0.057751
	29.28	29.28	0.057935
	29.31	29.31	0.05804
	29.34	29.34	0.058123
	29.37	29.37	0.05817
	29.4	29.4	0.058205
	29.43	29.43	0.058218
	29.46	29.46	0.058227
	29.49	29.5	0.05823
	29.52	29.52	0.058262
	29.55	29.55	0.058424
	29.58	29.58	0.058529
	29.61	29.61	0.05864
	29.64	29.64	0.058681
	29.67	29.67	0.058697
	29.7	29.7	0.058706
	29.73	29.73	0.058697
	29.76	29.76	0.058751
	29.79	29.79	0.058751
	29.82	29.82	0.058719
	29.85	29.85	0.058709
	29.88	29.88	0.058725
	29.91	29.91	0.05876
	29.94	29.94	0.058735
	29.97	29.97	0.058706
	30	30	0.058693
	30.03	30.03	0.058713
	30.06	30.06	0.058751
	30.06	30.09	0.05876
	30.09	30.12	0.058738
	30.12	30.15	0.058732
	30.15	30.18	0.058722
	30.18	30.21	0.058738
	30.21	30.25	0.058747
	30.24	30.27	0.058713
	30.27	30.3	0.058716
	30.3	30.33	0.058741
	30.33	30.36	0.058754
	30.36	30.39	0.058744
	30.39	30.42	0.058754
	30.42	30.45	0.058722
	30.45	30.48	0.058697
	30.48	30.51	0.058741
	30.51	30.54	0.058735
	30.54	30.57	0.058684
	30.57	30.6	0.058541
	30.6	30.64	0.058389
	30.63	30.66	0.058313
	30.66	30.69	0.058303
	30.69	30.72	0.058249
	30.72	30.75	0.058208
	30.75	30.78	0.058208
	30.78	30.81	0.058234
	30.81	30.84	0.058221
	30.84	30.87	0.058129
	30.87	30.9	0.058015
	30.9	30.93	0.057888
	30.93	30.96	0.057812
	30.96	30.99	0.057847
	30.99	31.02	0.057958
	31.02	31.05	0.058062
	31.05	31.08	0.058268
	31.08	31.11	0.058418
	31.11	31.14	0.058563
	31.14	31.17	0.058671
	31.17	31.2	0.05876
	31.2	31.23	0.058912
	31.23	31.26	0.059042
	31.26	31.29	0.059147
	31.29	31.32	0.059198
	31.32	31.35	0.059179
	31.35	31.38	0.059195
	31.38	31.41	0.05923
	31.41	31.44	0.059261
	31.44	31.47	0.059245
	31.47	31.5	0.059214
	31.5	31.53	0.059188
	31.53	31.56	0.059122
	31.56	31.59	0.059001
	31.59	31.62	0.058833
	31.62	31.65	0.058659
	31.65	31.68	0.058433
	31.68	31.71	0.058329
	31.71	31.74	0.058297
	31.74	31.77	0.058313
	31.77	31.8	0.058281
	31.8	31.83	0.058278
	31.83	31.86	0.058262
	31.86	31.89	0.058383
	31.89	31.92	0.058497
	31.92	31.95	0.058589
	31.95	31.98	0.058655
	31.98	32.01	0.058709
	32.01	32.04	0.058735
	32.04	32.07	0.058747
	32.07	32.1	0.058741
	32.1	32.13	0.058874
	32.13	32.16	0.058954
	32.16	32.19	0.059087
	32.19	32.22	0.059166
	32.22	32.25	0.059214
	32.25	32.28	0.059214
	32.28	32.31	0.059211
	32.31	32.34	0.059242
	32.34	32.37	0.059261
	32.37	32.4	0.059239
	32.4	32.43	0.059211
	32.43	32.46	0.059182
	32.46	32.49	0.059252
	32.49	32.52	0.059382
	32.52	32.55	0.05955
	32.55	32.58	0.059601
	32.59	32.61	0.059642
	32.61	32.64	0.059677
	32.64	32.66	0.059689
	32.67	32.67	0.059708
	32.7	32.7	0.059734
	32.73	32.73	0.059734
	32.76	32.76	0.05974
	32.79	32.79	0.059747
	32.82	32.82	0.05974
	32.85	32.85	0.059759
	32.88	32.88	0.059718
	32.91	32.91	0.059604
	32.94	32.94	0.059467
	32.97	32.97	0.059391
	33	33	0.059306
	33.03	33.03	0.059258
	33.06	33.06	0.059242
	33.09	33.09	0.059255
	33.12	33.12	0.059249
	33.15	33.15	0.059249
	33.18	33.18	0.059242
	33.21	33.21	0.059242
	33.24	33.24	0.05922
	33.27	33.27	0.059195
	33.3	33.3	0.059255
	33.34	33.33	0.059271
	33.36	33.36	0.059236
	33.39	33.39	0.059239
	33.4	33.42	0.05922
	33.42	33.45	0.059245
	33.45	33.48	0.059233
	33.48	33.51	0.059223
	33.51	33.54	0.059245
	33.54	33.57	0.059394
	33.57	33.6	0.059534
	33.6	33.63	0.059636
	33.63	33.66	0.059674
	33.66	33.69	0.059693
	33.69	33.72	0.059721
	33.72	33.75	0.05975
	33.75	33.78	0.05974
	33.78	33.81	0.059778
	33.81	33.84	0.05988
	33.84	33.87	0.060026
	33.87	33.9	0.060111
	33.91	33.93	0.060172
	33.93	33.96	0.060203
	33.96	33.99	0.060203
	33.99	34.03	0.060314
	34.02	34.05	0.060441
	34.05	34.08	0.060597
	34.08	34.11	0.060632
	34.11	34.14	0.060666
	34.14	34.17	0.060689
	34.17	34.2	0.060717
	34.2	34.23	0.060765
	34.23	34.26	0.06086
	34.26	34.29	0.060987
	34.29	34.32	0.061076
	34.32	34.35	0.061145
	34.35	34.38	0.061196
	34.38	34.41	0.061193
	34.41	34.44	0.061218
	34.44	34.47	0.061222
	34.47	34.5	0.061218
	34.5	34.53	0.061228
	34.53	34.56	0.061228
	34.56	34.59	0.061326
	34.59	34.62	0.061488
	34.62	34.65	0.061637
	34.66	34.68	0.06172
	34.68	34.71	0.061726
	34.71	34.74	0.061707
	34.74	34.78	0.0617
	34.77	34.8	0.061707
	34.8	34.83	0.061745
	34.83	34.86	0.061764
	34.86	34.89	0.061783
	34.89	34.92	0.061891
	34.92	34.95	0.062008
	34.95	34.98	0.062103
	34.98	35.01	0.06217
	35.01	35.04	0.062202
	35.04	35.07	0.062211
	35.07	35.1	0.062214
	35.1	35.13	0.062217
	35.13	35.16	0.062227
	35.16	35.19	0.062214
	35.19	35.22	0.062211
	35.22	35.25	0.062205
	35.25	35.28	0.062217
	35.28	35.31	0.062237
	35.31	35.34	0.062341
	35.34	35.37	0.062465
	35.37	35.4	0.062585
	35.4	35.43	0.062624
	35.43	35.46	0.062703
	35.46	35.49	0.062719
	35.49	35.52	0.062709
	35.52	35.55	0.06275
	35.55	35.58	0.062849
	35.58	35.61	0.062979
	35.61	35.64	0.063102
	35.64	35.67	0.063156
	35.67	35.7	0.063191
	35.7	35.73	0.063325
	35.73	35.76	0.063524
	35.76	35.79	0.063607
	35.79	35.82	0.063648
	35.82	35.85	0.063743
	35.85	35.88	0.063895
	35.88	35.91	0.06406
	35.91	35.94	0.06414
	35.94	35.97	0.064184
	35.97	36	0.064203
	36	36.03	0.064209
	36.03	36.06	0.064346
	36.06	36.1	0.064492
	36.09	36.12	0.064571
	36.12	36.15	0.064631
	36.15	36.18	0.064666
	36.18	36.21	0.064695
	36.21	36.24	0.064787
	36.24	36.27	0.064907
	36.27	36.29	0.064904
	36.3	36.3	0.064993
	36.33	36.33	0.06512
	36.36	36.36	0.065209
	36.39	36.39	0.065228
	36.42	36.42	0.065212
	36.45	36.45	0.065209
	36.48	36.48	0.065215
	36.51	36.51	0.065332
	36.54	36.54	0.065488
	36.57	36.57	0.065592
	36.6	36.6	0.065624
	36.63	36.63	0.065656
	36.66	36.66	0.0657
	36.69	36.69	0.065751
	36.73	36.72	0.065726
	36.74	36.75	0.065694
	36.75	36.78	0.065675
	36.78	36.81	0.065732
	36.81	36.85	0.065761
	36.84	36.87	0.065783
	36.87	36.9	0.065932
	36.9	36.93	0.066043
	36.93	36.96	0.066138
	36.96	36.99	0.066176
	36.99	37.02	0.066189
	37.02	37.05	0.066182
	37.05	37.08	0.066192
	37.08	37.11	0.066236
	37.11	37.14	0.066389
	37.14	37.17	0.066512
	37.17	37.2	0.066576
	37.2	37.23	0.066623
	37.23	37.26	0.06669
	37.26	37.29	0.066725
	37.29	37.32	0.066709
	37.32	37.35	0.066712
	37.35	37.38	0.06669
	37.38	37.41	0.066718
	37.41	37.44	0.06676
	37.44	37.47	0.06688
	37.47	37.5	0.066985
	37.5	37.53	0.067083
	37.53	37.56	0.067121
	37.56	37.59	0.067169
	37.59	37.62	0.067201
	37.62	37.65	0.067216
	37.65	37.68	0.067197
	37.68	37.71	0.067185
	37.71	37.74	0.067255
	37.74	37.77	0.067388
	37.77	37.8	0.067499
	37.8	37.83	0.067588
	37.83	37.86	0.067619
	37.86	37.89	0.067689
	37.89	37.92	0.067721
	37.92	37.95	0.067711
	37.95	37.98	0.06767
	37.98	38.01	0.067689
	38.01	38.04	0.067718
	38.05	38.07	0.06773
	38.07	38.1	0.067724
	38.1	38.13	0.067724
	38.13	38.16	0.067702
	38.16	38.19	0.067727
	38.19	38.22	0.067733
	38.22	38.25	0.067711
	38.25	38.28	0.067702
	38.28	38.31	0.067718
	38.31	38.34	0.067721
	38.34	38.37	0.067705
	38.37	38.4	0.067721
	38.4	38.43	0.067718
	38.43	38.46	0.067714
	38.46	38.49	0.067705
	38.49	38.52	0.067733
	38.52	38.55	0.06773
	38.55	38.58	0.067708
	38.58	38.61	0.067692
	38.61	38.64	0.067702
	38.64	38.67	0.067714
	38.67	38.7	0.067727
	38.7	38.73	0.06774
	38.73	38.76	0.067727
	38.76	38.79	0.067714
	38.8	38.82	0.06774
	38.82	38.85	0.067746
	38.85	38.88	0.067718
	38.88	38.91	0.067692
	38.91	38.94	0.067708
	38.94	38.97	0.067642
	38.97	39	0.067496
	39	39.03	0.067372
	39.03	39.06	0.067248
	39.06	39.09	0.067239
	39.09	39.12	0.067223
	39.12	39.15	0.067191
	39.15	39.18	0.067185
	39.19	39.21	0.067178
	39.21	39.24	0.067159
	39.24	39.27	0.067182
	39.27	39.3	0.067115
	39.3	39.33	0.066969
	39.33	39.36	0.066842
	39.36	39.39	0.066766
	39.39	39.42	0.066734
	39.42	39.45	0.066747
	39.45	39.48	0.066728
	39.48	39.51	0.066693
	39.51	39.54	0.066649
	39.54	39.57	0.066541
	39.57	39.6	0.066423
	39.6	39.63	0.066354
	39.63	39.66	0.066259
	39.66	39.69	0.06622
	39.69	39.72	0.066217
	39.72	39.75	0.066227
	39.75	39.78	0.066211
	39.78	39.81	0.066138
	39.81	39.84	0.065992
	39.84	39.87	0.065884
	39.87	39.9	0.065846
	39.9	39.92	0.065805
	39.93	39.93	0.065795
	39.96	39.96	0.065783
	39.99	39.99	0.065707
	40.02	40.02	0.065592
	40.05	40.05	0.065488
	40.07	40.08	0.06538
	40.08	40.11	0.065297
	40.11	40.14	0.065231
	40.14	40.17	0.065209
	40.17	40.2	0.065183
	40.2	40.24	0.065066
	40.23	40.26	0.064968
	40.26	40.29	0.064831
	40.29	40.32	0.064726
	40.32	40.35	0.064625
	40.35	40.38	0.064473
	40.38	40.41	0.06433
	40.41	40.44	0.064276
	40.44	40.47	0.064248
	40.47	40.5	0.064178
	40.5	40.53	0.064026
	40.53	40.56	0.063889
	40.56	40.59	0.063772
	40.59	40.63	0.063705
	40.62	40.65	0.063588
	40.65	40.68	0.063464
	40.68	40.71	0.063369
	40.71	40.74	0.063245
	40.74	40.77	0.063122
	40.77	40.8	0.06301
	40.8	40.83	0.062909
	40.83	40.86	0.062836
	40.86	40.89	0.062696
	40.89	40.92	0.062528
	40.92	40.95	0.062398
	40.95	40.98	0.062309
	40.98	41.01	0.062252
	41.01	41.04	0.062129
	41.04	41.07	0.06198
	41.07	41.1	0.061821
	41.1	41.13	0.061792
	41.13	41.16	0.06178
	41.16	41.19	0.061669
	41.19	41.22	0.06151
	41.22	41.25	0.061386
	41.25	41.28	0.061342
	41.28	41.31	0.061266
	41.31	41.34	0.061076
	41.34	41.38	0.060933
	41.37	41.4	0.060825
	41.4	41.43	0.06079
	41.43	41.46	0.060666
	41.46	41.49	0.060508
	41.49	41.52	0.060371
	41.52	41.55	0.060279
	41.55	41.58	0.060222
	41.58	41.61	0.060064
	41.61	41.64	0.059921
	41.64	41.67	0.059813
	41.67	41.7	0.059766
	41.7	41.73	0.059766
	41.73	41.76	0.059737
	41.76	41.79	0.059715
	41.79	41.82	0.059737
	41.82	41.85	0.059807
	41.85	41.88	0.059997
	41.88	41.91	0.060213
	41.91	41.94	0.060362
	41.94	41.97	0.060495
	41.97	42	0.06066
	42	42.03	0.060828
	42.03	42.06	0.06106
	42.06	42.09	0.061301
	42.09	42.12	0.061463
	42.12	42.15	0.061545
	42.15	42.18	0.06164
	42.18	42.21	0.061799
	42.21	42.24	0.061945
	42.24	42.27	0.062094
	42.27	42.3	0.06217
	42.3	42.33	0.062214
	42.33	42.36	0.062224
	42.36	42.39	0.062227
	42.39	42.42	0.062176
	42.42	42.45	0.062065
	42.45	42.48	0.061954
	42.48	42.51	0.06185
	42.51	42.54	0.061783
	42.54	42.57	0.061754
	42.58	42.6	0.061748
	42.6	42.63	0.061729
	42.63	42.66	0.061669
	42.66	42.7	0.061583
	42.69	42.72	0.061425
	42.72	42.75	0.061304
	42.75	42.78	0.061244
	42.78	42.81	0.061231
	42.81	42.84	0.061266
	42.84	42.87	0.061244
	42.87	42.9	0.061212
	42.9	42.93	0.061206
	42.93	42.96	0.061218
	42.96	42.99	0.061164
	42.99	43.02	0.061028
	43.02	43.05	0.060904
	43.05	43.08	0.060784
	43.08	43.11	0.060733
	43.11	43.14	0.060774
	43.14	43.17	0.060771
	43.17	43.2	0.060746
	43.2	43.23	0.060717
	43.23	43.26	0.060632
	43.26	43.29	0.060527
	43.29	43.32	0.060409
	43.33	43.35	0.060305
	43.35	43.38	0.060241
	43.38	43.41	0.060279
	43.41	43.44	0.060267
	43.42	43.47	0.060245
	43.44	43.5	0.060248
	43.47	43.53	0.060206
	43.5	43.56	0.060219

## Sheet: Fig.6
	Fig. 6b							Fig. 6d							Fig. 6f
	Somata			Axons				Somata			Somata				Somata			Proximal axons			Distal axons
	Hnrnpr +/+	Hnrnpr -/-		Hnrnpr +/+	Hnrnpr -/-			Hnrnpr+/+	Hnrnpr-/-		Hnrnpr+/+	Hnrnpr-/-			Hnrnpr+/+	Hnrnpr-/-		Hnrnpr+/+	Hnrnpr-/-		Hnrnpr+/+	Hnrnpr-/-
	1.14286	0.642857		2.79096	0.411009			2.38585	1.24524		1.12897	0.360121			0.96019	0.33447		2.24245	0.63501		0.68033	0.02291
	0.428571	1.14286		0.588725	0.464355			0.853231	0.491571		0.329341	2.527			1.00097	0.53888		5.2956	0.36794		1.24163	0.78692
	0.857143	1.07143		1.14508	0.854555			1.0168	1.25474		1.66623	1.62704			1.05279	0.7924		3.96782	0.89363		1.87636	0.00052
	0.785714	2.14286		0.472995	0.119538			0.909319	0.78318		1.02354	0.621985			1.17636	0.68997		4.68628	0.20632		1.06266	0.25607
	0.928571	1.71429		0.706312	0.159849			0.657386	0.5419		1.10644	0.246863			1.183	0.88051		1.12877	0.29903		1.16025	0.34027
	0.428571	0.428571		1.34999	0.31718			0.901286	1.054		0.200608	0.163173			0.86843	0.58915		0.88806	0.06356		0.47992	0.03033
	0.642857	1.14286		2.87841	0.485431			0.375106	0.760693		0.490958	0.211276			1.07691	0.75755		0.29641	1.89204		0.04111	0.08211
	1.64286	1.92857		0.623107	0.948989			0.9832	0.675266		0.530605	0.336891			0.92409	0.82564		0.34259	0.19857		0.34425	1.25816
	1.28571	0.5		1.06521	0.259793			0.897053	1.19117		1.51974	0.164609			0.83577	0.54004		1.10548	0.52835		2.74686	0.08849
	0.857143	1.28571		1	1.56013			1.37129	1.67505		0.532614	0.684191			0.73138	0.46384		2.01864	0.09039		0.96998	0.20544
	1	1		0.765284	0.501405			1.35661	1.32315		0.736998	0.748337			0.88493	0.78044		0.00328	1.40393		0.07615	0.94299
	1.28571	0.857143		0.639402	0.694259			1.12627	0.83777		2.49201	0.568744			1.45695	1.15074		3.12224	0.74825		0.66799	0.94498
	1.28571	1.71429		0.567625	0.329158			0.819544	0.967191		0.48425	0.87703			1.2424	0.76247		0.84882	1.43718		3.36004	0.57416
	1.64286	0.642857		1.07994	0.321917			1.16764	1.34106		1.56193	0.483996			1.08703	0.6894		0.71034	0.92851		0.22657	1.06653
	1.5	0.785714		5.5107	0.806778			1.9924	0.770597		0.976463	0.123819			0.70723	0.97773		1.19041	0.9628		0.90345	0.30868
	0.5	0.785714		1	0.195633			0.517139	0.82558		0.675576	0.443716			1.23829	0.80413		1.79036	0.13457		0.44885	0.39843
	0.857143	1		0.360605	0.526434			2.40802	0.427779		1.33276	0.199511			0.92367	0.89399		0.82402	0.52012		0.2819	0.34707
	1.78571	0.714286		1.99398	0.206561			1.23384	3.11841		2.72978	0.098632			0.7744	0.74939		0.29139	0.19215		1.03002	0.29571
	1	0.571429		0.715603	0			0.899997	0.986213		1.02826	0.6857			0.67401	0.90408		0.41703	1.08293		0.35481	1.73849
	1	0.214286		0.865898	0.70435			1.85136	2.70685		1.04312	0.34249			0.46136	1.20642		2.8737	0.74958		1.166	0.27605
	1.21429	0.428571		1.23146	3.21691			0.99923	1.08535		0.924775	1.25528			0.99903	1.15333		0.48132	1.27323		1.80983	0.35157
	0.785714	0.214286		1.60095	0.090999			1.35452	0.814967		0.787131	0.573489			1.03859	0.99483		0.89452	0.08603		1.21339	0.4932
	0.714286	0.428571		0.697967	0.231719			0.982141	2.14739		1.34876	0.456882			1.41266	1.03918		0.62516	0.34683		1.4613	0.29289
	1.5	0.285714		0.856933	0.511243			0.851711	2.03229		0.64961	0.27869			1.30593	1.23148		1.37399	0.84617		1.21987	1.89979
	0.857143	0.428571		0.263619	0.63182			1.00077	2.94867		0.814845	0.683059			0.89182	1.27916		0.81346	0.2564		0.363783	0.68033
	1.14286	1		1.03808	0.456184			1.67671	2.44875		0.553221	0.208626			0.64867	0.96064		0.54283	1.69813		0.971706	1.38588
	1.42857	1.14286		1.47981	0.331883			1.62897	2.20116		1.88185	0.44237			0.74882	0.57253		0.39747	0.58297		1.8464	0.1386
	1.71429	3.85714		1.06251	0.731808			1.97114	2.76174		1.04666	0.249401			0.77137	0.99371		0.0841	0.14354		-0.127728	0.29278
	1	2.21429		0.804613	0.176165			0.864568	2.03761		0.97174	0.585941			1.3417	0.45996		1.56749	0.36566		1.87712	0.11318
	1.57143	2.14286		1.19018	1.34006			0.844272	1.1754		1.23817	1.13352			0.61225	0.79247		0.81562	0.3637		1.02829	0.01455
	0.666667	1.28571		0.576653	0.771364			0.959997	1.14271		0.961851	0.751425			1.13909	0.49833		1.70921	1.60921		2.1439	1.79305
	0.333333	1.21429		0.926127	0.253057			1.98025	0.713469		0.772836	0.518357			1.5015	1.19723		1.17441	2.78085		1.57801	-0.29103
	3.22222	0.857143		1.3722	0.117185			0.861562	1.1857		2.56305	0.978838			1.49993	1.38176		2.58946	0.5834		5.2789	0
	2	0.857143		1.26695	0.555924			0.59427	0.379121		0.92006	0.382841			1.29273	1.07382		0.57814	0.56109		6.56912	-0.2215
	0.666667	1.33333		2.4659	0.426415			0.422168	1.64655		0.854784	0.04562			0.81142	0.68366		0.92803	1.96294		1.038	2.7114
	0.666667	1.55556		1.25192	0.576678			0.565902	0.577569		2.31573	0.473101			0.86912	0.93227		2.46708	1.02116		0.531932	0.69038
	0.777778	1.77778		0.736766	0.196872			1.11725	0.845325		0.824557	0.963882			1.06348	1.25573		0.30804	0.35245		1.70412	8.33468
	1	0.888889		0.889777	0.200607			1.0578	1.44008		3.13533	0.18152			0.94445	0.73767		0.97534	0.82216		0.831043	0.10186
	1.44444	0.666667		3.18951	0.196221			1.04	1.04535		2.1671	0.238049			1.26648	1.12587		0.56432	0.21329		0.501213	0.09378
	1.77778	1.88889		0.722591	0.300698			1.69566	1.5824		1.42399	0.335799			0.95766	0.8606		0.98881	0.43035		-0.0113177	0.65966
	1	1.33333		0.408463	0.192383			1.50831	1.00869		2.4932	0.578454			0.63667	1.26473		0.39349	0.5991		0.273242	-0.29103
	1.22222	3.55556		1.07387	0.291142			0.704118			0.631601				1.17407	1.27633		0.96058	0.53164		0.124495	-0.17785
	1.22222	1.88889		0.476794	0.221534			1.53546			0.88631				0.92805	1.45958		1.01119	0.90815		2.92482	0.57559
	0.222222	1.22222		1.61175	0.709967			0.786315			1.03815				1.4534	0.567839		2.1556	1.05755		1.15441	1.4867
		0.222222			0.589962										0.83134	0.473463		0.38062	0.47366		-0.164915	0.51933
		0.666667			1.14623			Hnrnpr+/+	Hnrnpr-/-		Hnrnpr+/+	Hnrnpr-/-			1.24402	0.536542		4.65604	1.64849		4.29426	0.42207
		0.444444			0			1.16511	0.994171		1.08438	0.649672			1.08594	1.15484		3.48851	0.37556		2.35085	0.86396
		1.88889			0			1.24378	1.89591		1.02401	0.464556			0.65554	0.327415		1.39362	0.5483		1.4034	-0.057
		2			0.184972			1.05922	1.06186		1.49918	0.548451			0.76901	0.845217		0.75686	0.28854		0.434923	0.26013
		2.55556			0										0.97834	1.66613		2.07965	1.30911		0.420372	0.00661
		2.33333			0.672556										0.58461	0.890947		1.02096	0.94637		0.323363	0.11631
															1.11075	0.911132		3.0374	0.26568		0.313662	0.09833
	Hnrnpr +/+	Hnrnpr -/-		Hnrnpr +/+	Hnrnpr -/-										1.19062	0.691136		1.38345	0.48156		0.531932	0.02474
	1.04762	1.01429		1.41225	0.548956										0.99713	0.826517		2.25568	0.21326		11.9272	0.59155
	1.1381	1.16837		1.01081	0.672594										0.272774	0.914292		0.24042	0.39945		0.10924	0.24445
	1.15873	1.42222		1.21209	0.348912										1.17089	0.564788		0.83949	0.80029		0.23616	0.16947
															0.85082	0.619496		1.15395	0.90625		2.39584	0.37844
															0.689327	0.77463		1.54815	1.4745		1.07723	4.27066
															0.7877	0.728279		1.08117	0.47214		0.24614	0.03273
															0.756444	0.764963		1.517	0.6405		5.75674	0.08036
															1	0.554497		1.77271	0.468198		0.21065	3.05823
															1.45483	0.522294		2.06124	0.37254		0.116	1.99086
															1.03501	0.432954		0.55603	1.56979		0.75902	1.46102
															0.476514	0.464345		1.02302	1.30331		0.92281	0.561116
															1.23868	0.490245		0.65864	1.12577		0.62258	1.03321
															1.0259	1.11089		1.86965	-0.0210855		1.05572	0
															1.57641	0.659579		1.54477	0.071684		1.6047	0.000288739
															0.611841	1.2092		0.48795	0.442117		1.3266	1.79115
															1.06014	1.57113		0.57542	0.177791		1.04558	0.0259865
															0.765922	1.3541		0.42197	0.696248		0.18346	0.746391
															1.53344	1.19157		0.55366	0.446959		0.46509	2.52262
															0.792453	1.88224		0.56342	0.530027		0.64394	1.39461
															1.37868	1.46901		0.53133	0.519917		0.22248	1.69442
															0.686991	1.66641		1.80021	0.0103983		1.23436	1.0486
															1.05698	1.58513		0.82793	0.194578		1.21896	1.26901
															0.548441	1.61193		1.32939	0.278326		2.18961	-0.10154
															0.624836	0.865897		2.19251	0.199098		1.0693	1.60106
															0.679495	0.375231		1.90196	0.161055		1.90664	0.000361886
															0.408801			1.61788			1.61886
															0.82261			1.72074			0.873917
															0.594329			1.18071			2.62705
															0.923929			0.95034			1.1232
															0.760054			2.73381			0.1718
															1.31926			1.34642			0.498556
															1.20142			0.13108			0.310876
															0.844943			1.65393			18.1073
															0.799866			0.41218			0.326275
															1.13043			0.37629			1.06737
															1.50206			0.54527			0.261309
															1.15444			0.99792			0.448508
															0.984582			0.49825			-0.0312801
															1.01542			0.68169			1.24013
															1.14061			0.47994			1.21415
															1.016			1.58055			0.0885467
															1.60207			0.31751			0.873436
															1.4792			1.00208			0.932628
															1.18337			0.46113			0.741578
															Hnrnpr +/+	Hnrnpr -/-		Hnrnpr +/+	Hnrnpr -/-		Hnrnpr +/+	Hnrnpr -/-
															1.00068	0.84129		1.55911	0.663148		1.03431	0.553549
															1	1		1.38258	0.87368		1.74788	0.94045
															0.972514	0.77986		1.07225	0.70273		1.09813	0.55934
															0.978339	1.02682		1.11415	0.47482		1.67138	0.92253

## Sheet: Fig. 7
	Fig. 7i
	Somata			Proximal axons			Distal axons
	Hnrnpr+/+	Hnrnpr-/-		Hnrnpr+/+	Hnrnpr-/-		Hnrnpr+/+	Hnrnpr-/-
	0.777516	1.26802		1.05016	0.712313		1.33165	0.369798
	1.08441	0.855264		0.896467	0.849187		0.776381	0.574127
	0.913333	0.737412		0.836407	1.19922		0.955258	0.848774
	1.27617	0.907407		3.53256	2.06139		0.681199	0.59094
	1.24565	0.493044		1.20769	1.05096		1.04474	0.297436
	1.25093	0.75702		0.790054	0.318842		0.940829	0.681849
	0.915595	0.923316		1.25603	0.889249		1.76585	0.472257
	1.34671	0.9917		3.30166	0.778068		0.855369	0.420671
	0.778216	1.35461		0.949839	1.14664		2.46191	0.662528
	0.914589	0.896957		0.797404	0.929974		1.20315	0.81394
	0.817107	1.34462		0.099096	0.828713		0.192512	0.446227
	0.644368	0.811088		1.12394	0.788478		0.904654	0.714553
	1.1616	1.03097		0.759808	1.2807		0.977025	0.950605
	0.979014	0.976224		0.838107	1.16254		0.968562	0.770097
	1.03914	0.701707		1.18372	0.90104		1.74314	0.456115
	1.04918	0.541026		0.876062	0.668422		2.17244	1.37056
	1.02099	1.22439		4.15747	0.217197		1.02297	0.233691
	1.15129	1.08573		1.14886	1.36573		0.943914	0.774033
	1.0592	0.450626		1.7057	1.72476		1.24614	0.486028
	0.894363	0.493507		0.862922	1.01599		1.61163	0.988291
	0.8501	0.932751		0.744441	0.134857		1.67101	0.074557
	0.548353	1.084		0.665816	0.606142		0.41533	0.540459
	0.62569	1.17907		1.35791	0.775482		0.917544	0.483977
	1.12952	0.851169		4.75774	0.570898		1.50945	0.652868
	0.208354	0.843852		1.46858	0.679277		1.02391	0.660749
	1.06411	0.991523		1	0.551968		0.626829	0.553335
	0.770216	0.948721		0.752442	0.412028		1	0.80809
	0.929148	0.95302		0.356971	0.475941		1.33113	0.206507
	1.10392	1.1629		1.66211	0.595733		0.932548	0.562921
	1.03368	1.2068		0.46888	1.22647		1.43932	0.579492
	1	0.612571		1.94251	0.812123		1.20067	0.395113
	1.05134	0.763922		0.938674	0.812123		0.459912	0.316677
	0.986238	0.982533		1.39316	0.840024		0.998532	0.560592
	1.70091	1.10674		5.3462	1.88262		1.24446	0.246263
	1.47442	1.04234		0.746806	0.604308		1	0.810866
	1	1.2882		4.79662	0.707788		1.8102	0.430936
	0.769239	0.727673		0.947352	0.578973		0.900943	0.244561
	1.31404	1.04007		0.77305	0.511786		1.01876	0.952477
	0.796114	0.795267		1.19702	0.539473		0.612342	0.386915
	1.08264			2.12892			0.852305
	0.988407			0.784061			1.23378
	0.951077			1			0.8642
	Hnrnpr+/+	Hnrnpr-/-		Hnrnpr+/+	Hnrnpr-/-		Hnrnpr+/+	Hnrnpr-/-
	1.05031	0.918475		1.46183	0.993583		1.20164	0.573232
	0.926422	0.865988		1.44869	0.995357		1.16402	0.71902
	0.905223	0.994111		1.10926	0.533592		1.00143	0.504829
	1.11965	0.956611		1.96889	0.851569		1.05967	0.492389

## Sheet: Fig. 8
		Fig. 8f																Fig. 8h																Fig. 8j
		Somata								Axons								Somata								Axons								Somata								Proximal axons
		Hnrnpr +/+			Hnrnpr -/-					Hnrnpr+/+			Hnrnpr-/-					Hnrnpr +/+			Hnrnpr -/-					Hnrnpr +/+			Hnrnpr -/-					Hnrnpr +/+			Hnrnpr -/-					Hnrnpr +/+			Hnrnpr -/-
		Ctrl	TMG		Ctrl	TMG				Ctrl	TMG		Ctrl	TMG				Ctrl	TMG		Ctrl	TMG				Ctrl	TMG		Ctrl	TMG				Ctrl	TMG		Ctrl	TMG				Ctrl	TMG		Ctrl	TMG
		1.22167	1.07718		0.99004	0.571215				0.521683	1.04569		0.282921	0.698014				1	0.888889		0.333333	0.444444				1.39799	1.61065		0	0.578707				1.70117	0.845796		1.04534	1.12711				1.24138	0.708945		0.501805	1.01182
		0.678874	1.00575		0.278949	0.852292				0.451674	0.905504		0.289286	0.766559				2.33333	0.666667		0.666667	1.66667				1.36435	0.59425		0.943662	0.75149				1.3613	1.14056		0.775672	1.02609				1.70854	1.12534		0.200026	1.3179
		1.08804	1.58316		0.624845	1.65471				1.07241	0.977182		0	0.891975				1.22222	2.55556		0.444444	1				2.44515	0.971139		0.726364	2.1649				1.96024	1.36547		0.954647	0.817651				1.62262	0.850066		1.63462	0.994537
		1	0.741898		1.69309	0.815779				1.07703	1.18918		0.462787	0.804099				0.666667	0.333333		1.11111	0.555556				0.709953	0.908606		0.360519	0.713566				0.790241	0.815352		0.906207	0.82214				0.791775	1.31234		0.493396	0.645507
		0.974512	0.602078		0.942033	0.762565				0.416956	0.453285		0.424413	1.11354				0.888889	0.666667		0.555556	0.888889				0.77378	0.878795		0.674798	0.490226				1.20677	0.525363		1.02371	0.846122				1.48129	0.618264		0.491243	1.41674
		0.977813	0.799768		0.771047	1.03454				1.45532	1.63306		0.558672	0.601676				0.777778	2.22222		1.11111	0.888889				0.737467	0.956216		1.28018	0.659591				0.842123	0.716105		0.954199	0.610518				0.898433	0.474424		0.809516	0.907506
		0.616639	1.32614		0.488561	0.635358				0.463655	1.48641		0.333616	1.2495				0.777778	1.44444		0.777778	1				1.22348	0.884884		0.180221	0.916019				0.954416	0.889258		1.12337	0.733965				1.01443	1.70484		1.41104	1.01361
		1.01377	0.587766		0.647529	0.575429				1.64242	0.536027		0.547814	1.05259				0.888889	0.333333		1.55556	0.333333				0.744368	0.885686		0.435626	0.768792				0.686572	1.10779		0.741964	0.403779				0.776494	1.17302		0.373837	0.911553
		1.17046	0.762841		0.88075	1.02563				1	0.957514		0.43353	0.785999				2.44444	2.55556		0.666667	1.55556				0.556635	1.3133		0	0.755289				1.11947	0.635534		1.43605	0.859168				0.813798	1.01335		0.576857	1.18738
		0.333559	1.47951		0.644724	1.45429				0.571063	1.33576		0.035496	0.789789				1.44444	1.66667		0.222222	1.22222				2.12514	1.33657		0.234308	1.02646				0.736523	0.733639		0.833567	0.660944				0.834226	1.36477		0.618458	0.870016
		1.55911	0.664093		0.835762	0.866121				1.11989	0.299644		0.6063	1.33742				1.33333	2.22222		1.88889	4.66667				0.730851	1.71719		0	1.44787				1.04558	1.16143		0.93791	0.584944				0.985569	1.40305		0.283256	0.903394
		1.06028	1.17224		1.54775	1.67927				0.750148	0.895618		0.573618	1.33202				1	1.66667		0.888889	1				1	1.56354		0.401366	0.80361				0.876444	0.910138		0.725226	0.868676				1.29482	1.74992		1.17514	0.997515
		0.441441	1.61475		0.553083	1.05355				0.734261	0.80174		0.74005	1.38607				0.777778	1.22222		0.888889	0.777778				0.62859	1.72969		0.128598	0.797579				1.05429	0.921501		0.683868	1.30146				1.3204	0.988534		0.496761	1.38173
		1.23598	1.00058		1.04791	1.42845				1.21621	0.742947		1.00764	1.11126				1.33333	1.44444		1.77778	0.666667				1.32338	1.41079		0.54963	0.670004				0.978103	1.00922		0.883236	0.400972				0.467484	1.49546		0.660247	0.353191
		0.882302	0.626375		0.456475	1.19628				1.08019	0.828213		0.128697	1.21136				1.66667	2.11111		0.888889	1.77778				1.45338	1.68894		0.171142	0.705445				1.37015	0.680151		0.805025	0.678422				1.09833	0.883677		0.340766	0.724413
		1.18602	1.17092		0.941047	1.74906				1.10811	0.398323		0.334546	1.74841				0.454545	0.181818		0.820689	3.09091				0.290092	0.819367		1.11668	0.820689				0.803355	0.913561		0.692325	0.67861				0.273728	1.24022		0.578295	0.997148
		0.736694	1.52575		0.219015	0.651803				1.64883	1.45981		0.674884	0.895301				1.45454	1.72727		1.47686	1.81818				1.07921	0.83729		0	1.47686				0.736307	0.991984		0.627065	0.701018				0.214432	1.22682		0.319567	0.533939
		0.939724	1.10292		0.980813	1.53995				2.97394	0.701414		0.671188	0.311827				0.909091	1		0.935614	2.54546				0.844383	0.842776		0.503402	0.935614				0.984879	0.705711		1.01544	0.889141				1.0415	0.597821		0.397502	1.32505
		1.24303	0.917568		0.227855	1.88868				0.761781	0.952444		0.297809	2.24592				2	0.818182		0.739158	0.909091				1.13203	2.30418		0.141869	0.739158				0.603892	0.786052		0.871991	0.535797				0.882373	0.260568		0.475092	0.800554
		0.758549	1.30702		0.681917	1.02271				0.919806	1.10712		0.572872	0.964883				0.545455	1.45454		0.777907	1.45454				0.735169	2.27327		0.745844	0.777907				1.17231	1.35017		0.653226	0.951731				1.11814	1.50127		0.463481	1.40746
		1.33161	1.80259		0.953366	1.59877				0.450305	1.23414		0.433652	0.758427				1.81818	1.45454		1.66992	4.09091				1.68931	1.39749		0.451254	1.66992				0.957824	0.76115		0.75708	0.746681				1.0869	0.885754		0.912079	0.562846
		1.66253	2.24792		0.201802	1.44369				0.591049	0.875945		0.400262	2.25793				0.181818	0.818182		1.46699	1.90909				1.09119	0.492262		0.175665	1.46699				1.07131	1.08549		0.648356	1.90809				1.28328	0.814575		0.823056	0.877887
		0.8981	0.814324		0.945146	1.31918				1.32986	1.17753		0.356573	1.07252				0.636364	0.727273		0.697215	0.636364				1.46698	1.14089		0.474871	0.697215				1.01512	0.555653		1.2934	0.815165				0.671746	0.600355		0.302893	0.946903
		1.21932	1.55663		0.354772	1.15395				0.325449	0.920167		0.186951	0.484253				1.27273	0.727273		0.338845	0.090909				2.40447	1.40946		1.1832	0.338845				1.14655	0.651602		1.36682	1.53967				0.958502	1.04802		0.73501	1.6247
		0.949868	0.737949		1.30476	0.983914				1.07993	0.593575		0.550248	1.2392				1.81818	5.27273		0.976488	1.45454				2.47681	4.02988		0.274683	0.976488				1.52688	1.66985		0.884399	1.03193				0.806077	1.87216		0.830306	1.10154
		1.05013	1.13181		0.917024	1.10749				0.920072	0.526256		0.572687	2.54712				0.636364	0.909091		0.85475	0.454545				0.685457	1.71015		0.175221	0.85475				0.801905	1.13711		1.75344	1.45266				1.09171	1.57891		0.653228	1.10501
		0.800134	2.24252		1.02595	1.41541				1.76986	1.44234		0.311595	0.576324				1.09091	0.363636		2.15171	0.727273				0.343156	1.24678		0.451264	2.15171				1.02377	1.45349		1.23711	0.979122				1.5034	1.61021		0.377312	1.51487
		0.936444	1.48738		0.813788	1.17687				0.489052	1.08723		0.230631	0.606678				1.36364	0.818182		0.530482	0.909091				0.92079	0.328011		0.212587	0.530482				0.87093	1.10726		0.693865	1.37641				0.591996	1.08533		0.608448	0.794432
		1.28011	2.43277		2.85963	1.94793				1.42235	2.61419		0.032388	0.974789				0.818182	0.909091		0.609681	0.454545				0.429077	0.428108		0.111134	0.609681				1.29958	1.42721		0.787135	0.993171				0.962949	2.18107		0.364508	2.21478
			1.30512		1.58405	1.73281					1.28977		0	0.49933				1	0.923077		0.846154	0.769231				2.16608	1.38604		0.23729	2.11657				1.17911	1.26896		1.12964	1.30634				1.23723	1.23725		0.652021	2.38883
			1.35906		2.00363	1.815					0.897093		0.053635	0.767732				1	0.384615		1.07692	0.230769				0.881183	1.18986		0.51134	0.884971				0.866582	0.88727		0.946051	0.674453				0.579192	0.495178		0.520824	0.717907
			2.05018			1.64804					1.51205			0.725217				0.307692	0.538462		1.38461	1.07692				0.82358	0.654997		0.692943	0.718468				0.648613	1.05033		0.890827	1.45867				0.595444	2.12519		0.129927	1.09402
			1.20814			1.6341					0.855453			0.889716				1.61539	0.307692		0.923077	0.076923				0.986466	2.85493		0.270165	0.498383				1.28793	1.50675		0.963113	0.948509				0.782174	1.31235		0.42234	1.55325
			2.78676			1.83186					0.930641			0.996021				1.23077	0.769231		0.846154	0.307692				1.05339	1.18349		0.260607	1.2605				0.976228				1.09938				1.03705				0.865193
			2.16526			2.37968					1.4291			1.87669				0.538462	1.15385		0.769231	0.384615				0.837759	0.556157		0.219745	0.828794				0.724136				1.53814				1.80368				1.14387
						1.00855								1.71859				1.23077	0.461538		1.76923	0.384615				0.577888	1.18547		1.15735	1.18888				1.05278								1.17706
						1.26504								2.16649				0.615385	1.15385		0.538462	0.384615				1	0.551175		0.396987	0.45287
																		0.769231	0.615385		1.53846	1				1.53951	0.40967		0.870763	0.604115
		Hnrnpr +/+			Hnrnpr -/-					Hnrnpr +/+			Hnrnpr -/-					1	0.615385		0.384615	1.46154				0.735789	1.45336		0	2.10639				Hnrnpr +/+			Hnrnpr -/-					Hnrnpr +/+			Hnrnpr -/-
	Ctrl	0.966769	0.981562	1.09958	0.796157	0.767726	1.20106		Ctrl	0.890191	1.16436	0.990953	0.336853	0.549205	0.269497			1.07692	0.230769		0.153846	0.076923				1.58777	0.897505		0.782173	1.69237			Ctrl	1.10674	0.991174	1.02154	0.775062	1.08598	0.979472		Ctrl	1.12195	0.868067	1.014	0.711079	0.478531	0.616335		Ctrl
	TMG	1.02984	1.3072	1.71881	0.931629	1.38657	1.49466		TMG	0.947112	0.965511	1.19797	0.917379	1.29304	1.14271			0.692308	0.615385		1.23077	1.30769				1.43886	0.877969		0	1.05695			TMG	0.90387	0.887331	1.21598	0.936822	1.18268	0.780092		TMG	1.12486	0.954096	1.45457	1.01479	0.972104	1.33922		TMG
																		1.38461	0.923077		0.923077	0.384615				0.801473	2.28601		0.140179	0.561445
																		0.615385	0.692308		1.38461	1.07692				0.789586	0.989668		0.517386	0.783567
																		0.923077	0.615385		0.384615	0.153846				1.32797	6.57931		0.652663	0.547616
																		2.15385	0.538462		0.153846	0.923077				1.47179	1.62393		0.240978	1.8891
																		2.76923	0.923077		0.461538	1				1.87223	0.81264		0.336394	1.08414
																		0.307692	0.307692		1.07692	0.769231				0.461872	0.943614		0.39469	3.8572
																		0.538462	0.461538		0.384615	1.23077				1.0179	1.49904		0.27241	1.77301
																			0.615385		0.230769	1.23077					0.726668		0.740157	2.79266
																			1.15385		1	0.615385					1.03385		0.627368	1.92114
																			1.23077		0.615385						0.668961		0.227301
																			1.15385		0.538462						0.627957		0.365384
																					0.461538								0.336504
																					1.38461								0.984166
																		Hnrnpr +/+			Hnrnpr -/-					Hnrnpr +/+			Hnrnpr -/-
																	Ctrl	1.23704	1.07143	1.04049	0.918519	1.18831	0.818462		Ctrl	1.14763	1.11344	1.12479	0.405761	0.429834	0.449398
																	TMG	1.46667	1.22727	0.712375	1.22963	1.46753	0.70696		TMG	1.23002	1.37571	1.34749	0.883304	1.00331	1.36282
[truncated: 14 more columns]

## Sheet: Fig. 9
	Fig. 9a																						Fig. 9b																						Fig. 9c
	Weight (females)																						Forelimb (females)																						Hindlimb (females)
		Hnrnpr +/+										Hnrnpr -/-											Hnrnpr +/+											Hnrnpr -/-											Hnrnpr +/+
	1	13.54	13.5	12.34	12.4	14.2	16.1					10.48	8.6	7.32	9.88	10.8	11.2	8.4	8.35				1-3	1.39	1.395	1.29	1.10833			1.29833	1.42833	1.305		0.995	1.01	1.04	0.886667	0.851667	1.0475			1.1			1-3	0.6775	0.675	0.663333	0.493333
	3	21.78	22.3	20.04	21.6	22.1	20.9	21.9	21.4	22.7		19.48	19.78	17.46	18.54	16.1	19.7	16.9	16.6	20.1			3-9	1.3803	1.44063	1.41333	1.29	1.22	1.24833	1.28833	1.31	1.29833		1.08321	1.09881	1.10139	1.0475	1.165	1.13	0.981667	1.03333	1.15			3-9	0.698958	0.728542	0.735278	0.493333
	6	23.47	24	23.07	25.4	24.9	22.9	24.5	23.5	24.1		22.53	22.23	21.63	21.8	19.8	22.2	22.3	20.6	22.4			9-12	1.46667	1.468	1.29	1.2925	1.206	1.215	1.29333	1.295	1.30333		1.08	1.10167	1.02333	0.771667	1.055	0.998	0.986667	1.05667	1.16167			9-12	0.786667	0.78	0.663333	0.59
	9	26.23	29.6	24.94	26	26.9	23.9					24.77	23.33	22.46	22.78	19	23.9	22.5	21.1				12-16	1.59667	1.58	1.355	1.356	1.22						1.25167	1.325	1.24	1.2325	1.038	0.996						12-16	0.8825	0.8825	0.48	0.68
	12	29.96	32.1	25.85	27.8	31	23.9	25.6	26	25.7		27.4	24.24	24	24.4	20.5	24.4	23	21.5	23.3
	16	29.95	30.5	27.2	27.1	30.4	25.2					27.25	26.7	25.3	24.8	20.8	24.8	23	22.5
																							Forelimb (males)																						Hindlimb (males)
																							Hnrnpr +/+											Hnrnpr -/-											Hnrnpr +/+
	Weight (males)																						1-3	1.29167	1.30726	1.17333	1.14333	1.28333				1.635		0.985476	0.866667	1.19		1.11		1.095					1-3	0.655417	0.684583	0.506667	0.513333
	Hnrnpr +/+											Hnrnpr -/-											3-9	1.44667	1.58375	1.295	1.31	1.28	1.355	1.395	1.45	1.34333		1.0925	1.135	1.02833	1.02667	1.08833	0.98	1.2375					3-9	0.729167	0.734167	0.506667	0.513333
	1	11.87	11.36	12.1	17.1	17.5	15.6					10.38	8.64	11.4	11.1	9.8							9-12	1.57333	1.53	1.405	1.36	1.28	1.385	1.38	1.37	1.195		1.21583	1.3	1.145	1.04833	1.08833	1.1775	1.098					9-12	0.794583	0.785417	0.68	0.7
	3	25.46	24.33	25.8	27.05	25.3	27.1	30				22.34	20.23	19.8	25.5	23.5							12-16	1.335	1.305	1.38	1.218				1.39	1.21		1.185	0.996	1.1925				1.054					12-16	0.703333	0.69	0.703333	0.593333
	6	28	28	29.36	28.9	28.4	31.9	32.5				25	23.93	25.4	26.9	26.4	26.5
	9	30.05	28.55	30.1	28.8	30.1	35.1					27	24.88	26.2	29.5	26.1	29.5
	12	30.65	30.85	31.35	29.7	31.5	35	34.2	35.6	34.1		26.4	26.2	26.3	30.5	26.2
	16	32.3	32.05	32.35	29.9	32.4	34					27.1	27.1	28.1	30.1	28.9	31.7	29.6
[truncated: 33 more columns]

## Sheet: Supplementary Fig. 1
		Supplementary Fig. 1c					Supplementary Fig. 1e												Supplementary Fig. 1h
		Hnrnpr +/+	Hnrnpr +/-	Hnrnpr -/-				Hnrnpr +/+			Hnrnpr +/-			Hnrnpr -/-					DIV2			DIV4			DIV2			DIV4
		1	0.604997	0.00201501			HNRNP R-L	1	1	1	0.270203	0.304288	0.973077	0	0	0			Hnrnpr +/+	Hnrnpr -/-		Hnrnpr +/+	Hnrnpr -/-		Hnrnpr +/+	Hnrnpr -/-		Hnrnpr +/+	Hnrnpr -/-
		1	0.572362	0.00065555			HNRNP R-S	1	1	1	0.161588	0.240352	1.1239	0	0	0			90.953	27.024		169.281	385.944		53.0439	30.0156		177.992	137
		1	0.59026	0.00264962															47.239	42.083		221.911	67.564		52.0144	42.206		175.998	127
																			47.329	17.846		143.969	76.225		52.952	41		186.638	131.803
																			18.459	24.904		137.925	46.992
																			29.524	18.361		171.316	192.222
																			73.783	33.233		170.2	65.936
																			60.577	27.3		142.338	55.076
																			47.876	29.844		100.231	208.312
																			243.24	41.248		256.751	100.298
																			97.84	16.276		213.348	46.681
																			36.215	29.78		185.031	304.947
																			53.788	21.48		230.226	101.595
																			86.557	10.305		131.552	81.469
																			136.643	27.013		192.165	64.638
																			59.832	60.014		134.056	123.877
																			60.552	47.385		266.575	101.89
																			73.555	34.625		123.567	330.92
																			109.764	16.81		259.712	61.392
																			19.004	26.82		116.64	213.978
																			49.859	46.635		141.641	52.055
																			51.037	16.058		140.37	37.538
																			50.291	40.036		208.74	91.626
																			29.869	20.662		178.267	52.311
																			83.957	21.549		145.098	177.03
																			85.898	33.232		204.821	195.836
																			104.766	30.642		164.944	147.591
																			20.673	27.305		113.862	120.541
																			130.765	34.603		214.845	258.044
																			90.221	33.535		211.354	299.385
																			32.813	111.129		141.744	235.995
																			67.052	32.158		131.512	111.765
																			35.086	25.458		107.459	635.203
																			41.682	24.177		165.324	56.777
																			117.712	14.529		211.522	61.598
																			48.194	14.886		133.025	38.384
																			50.126	36.143		382.104	92.894
																			45.948	24.333		268.475	49.399
																			26.289	41.883		172.571	167.741
																			67.17	33.83		104.192	29.093
																			36.507	30.225		143.58	77.129
																			77.71	10.554		175.108	54.422
																			45.423	64.127		360.828	61.874
																			86.66	15.703		182.263	104.815
																			127.882	10.052		138.268	82.331
																			60.473	27.693		143.507	60.76
																			80.362	25.808		258.816	49.121
																			21.865	17.121		233.176	61.56
																			91.62	21.161		213.331	328.554
																			86.65	25.813		305.153	70.683
																			111.755	32.56		249.075	48.926
																			47.588	61.701		350.715	68.836
																			41.513	43.671		286.135	57.552
																			49.606	21.095		192.483	64.628
																			47.429	20.299		204.593	67.018
																			48.955	230.237		157.459	444.693
																			46.311	10.948		172.975	99.503
																			43.444	12.603		183.484	86.905
																			45.003	36.792		275.441	192.81
																			29.951	15.137		352.212	308.774
																			82.705	28.584		147.943	92.013
																			118.997	22.534		161.934	62.275
																			189.298	79.178		124.444	97.01
																			25.48	13.488		161.133	57.37
																			32.172	17.649		125.429	50.7
																			55.551	28.686		203.668	404.612
																			52.366	54.871		105.555	57.725
																			49.683	36.066		255.534	53.154
																			25.728	21.38		150.342	205.16
																			20.525	20.39		162.655	55.182
																			304.84	33.637		147.607	119.764
																			57.24	13.336		139.669	36.45
																			59.925	10.743		285.775	35.93
																			53.254	20.589		207.316	294.288
																			46.867	27.729		238.917	61.709
																			66.219	17.909		121.978	190.914
																			53.022	10.554		126.901	57.888
																			33.5	52.17		150.243	159.899
																			44.917	23.824		158.365	108.857
																			59.984	25.95		294.19	180.13
																			51.162	21.002		243.731	64.369
																			28.622	26.356		103.012	527.248
																			56.193	16.897		148.045	47.207
																			44.627	11.459		124.557	216.714
																			48.892	16.127		112.726	41.666
																			42.879	15.222		172.086	35.288
																			20.402	10.497		132.694	56.372
																			56.321	62.114		145.336	82.245
																			58.67	16.878		235.888	225.117
																			41.022	35.268		250.833	182.434
																			38.213	37.549		130.273	137.91
																			18.313	33.007		158.061	182.648
																			56.97	27.14		167.6	47.337
																			118.23	18.475		169.388	132.325
																			159.351	21.378		205.725	89.737
																			44.412	17.659		165.705	485.998
																			86.664	21.302		190.988	236.666
																			43.586	53.5		236.768	320.043
																			62.615	21.017		245.273	114.801
																			67.38	30.534		166.894	92.657
																			57.563	10.965		146.143	265.495
																			21.712	14.925		217.353	264.667
																			86.067	10.22		183.342	49.229
																			62.639	62.896		207.701	57.71
																			32.146	10.345		199.069	208.573
																			54.432	37.685		268.678	231.18
																			44.057	31.425		262.544	60.085
																			252.116	15.399		240.604	124.54
																			51.437	11.848		244.28	199.563
																			76.268	75.193		236.426	142.167
																			61.912	20.076		228.412	134.713
																			61.731	29.327		141.552	131.992
																			38.876	7.89		141.158	51.96
																			47.435	36.947		176.753	77.692
																			90.129	17.022		135.497	162.282
																			31.312	31.274		66.641	292.784
																			33.264	25.94		66.104	85.242
																			53.814	22.628		144.494	108.816
																			31.565	40.085		93.202	70.844
																			52.292	27.01		106.543	30.064
																			31.468	53.775		126.273	80.322
																			28.665	92.687		106.592	81.579
																			65.516	13.236		171.41	70.393
																			22.896	11.204		109.742	44.786
																			55.115	31.639		73.955	44.521
																			62.533	15.982		109.416	160.047
																			31.522	22.517		119.633	181.946
																			17.493	22.202		114.9	89.506
																			31.135	14.424		146.354	115.06
																			406.933	16.81		149.312	1080.51
																			58.691	15.986		104.18	215.988
																			33.965	12.179		254.661	100.034
																			43.612	50.432		142.744	60.937
																			40.231	8.356		146.495	89.307
																			42.289	15.176		591.211	36.672
																			68.606	42.002		332.796	61.601
																			54.241	164.175		140.191	32.967
																			37.218	31.381		230.319	167.554
																			65.597	14.154		182.894	120.252
																			48.822	25.354		264.431	81.934
																			52.403	23.979		152.993	307.045
																			50.98	14.645		169.198	52.322
																			89.4	23.594		377.125	76.593
																			191.699	39.433		274.188	70.491
																			41.802	35.74		266.355	85.492
																			74.42	38.175		277.065	63.502
																			66.254	92.346		367.499	53.535
																			47.769	30.873		115.221	267.273
																			57.082	24.52		111.724	70.393
																			59.349	50.967		230.813	51.41
																			59.051	20.235		55.674	59.383
																			64.676	9.128		173.691	44.654
																			53.84	27.507		410.122	56.009
																			60.441	17.203		392.304	107.665
																			70.872	18.103		74.156	58.508
																			59.87	18.279		109.147	149.925
																			43.402	17.725		56.751	89.333
																			28.102	31.156		48.168	99.596
																			78.52	23.466		393.646	293.22
																			64.186	31.018		78.803	247.843
																			29.098	20.796		93.318	105.416
																			43.911	20.839		574.241	168.735
																			44.966	16.725		331.379	43.965
																			48.281	26.016		82.64	269.416
																			54.459	29.906		155.777	109.538
																			62.681	27.585		112.05	107.277
																			45.459	21.898		68.761	340.491
																			92.277	34.745		386.021	49.247
																			51.321	23.534		72.066	34.266
																			47.173	67.474		102.681	116.483
																			30.967	21.785		74.715	120.462
																			52.787	21.087		41.917	117.808
																			18.468	59.045		260.712	140.006
																			24.12	31.91		296.728	48.764
																			27.94	22.663		44.676	216.641
																			309.891	11.68		224.71	110.449
																			31.318	84.579		84.908	65.714
																			31.162	18.576		82.035	142.145
																			52.814	15.493		122.485	100.365
																			40.279	31.34		532.911	50.963
																			59.35	21.384		263.188	85.533
																			28.528	26.15		50.601	70.442
																			93.756	19.824		308.461	185.964
																			94.106	51.064		60.267	262.072
																			99.78	118.849		414.512	120.129
																			44.13	25.359		124.334	246.367
																			85.606	18.509		85.794	101.088
																			20.69	19.8		92.44	107.058
																			32.014	16.489		163.275	159.014
																			37.711	14.167		155.469	78.059
																			35.124	16.762		69.32	67.013
																			39.968	14.451		64.009	81.278
																			48.69	20.598		34.299	82.975
																			91.326	83.086		118.112	200.085
																			45.615	21.09		79.858	129.367
																			22.843	30.71		76.812	137.017
																			23.165	27.896		64.921	141.478
																			39.401	48.621		226.689	254.458
																			28.932	51.358		100.14	82.329
																			42.233	29.693		216.999	159.17
																			45.341	35.257		99.763	98.822
																			26.011	51.434		56.36	188.362
																			29.717	6.896		46.683	398.944
																			24.857	39.429		126.402	379.142
																			30.167	27.22		74.644	106.485
																			164.101	30.89		181.02	65.727
																			41.4	17.662		484.202	401.187
																			29.203	10.941		118.311	116.737
																			31.125	17.381		159.573	72.307
																			33.866	22.723		50.298	130.543
																			90.62	16.708		55.136	205.63
																			57.813	40.747		70.324	80.144
																			47.361	74.322		48.927	40.5
																			21.951	13.534		84.345	103.108
																			20.783	29.348		132.639	69.898
																			27.956	22.601		280.635	333.403
																			156.232	15.068		258.215	79.842
																			30.521	34.911		244.807	132.414
																			118.413	11.971		62.192	94.3
																			150.678	24.288		73.934	43.868
																			28.407	13.655		62.847	107.018
																			49.785	19.987		360.139	46.914
																			33.074	144.017		101.105	47.071
																			101.455	48.107		119.5	68.459
																			32.537	29.337		453.162	137.136
																			52.145	31.577		100.759	78.044
																			47.423	18.298		74.08	97.038
																			26.367	12.931		329.801	87.371
																			73.653	13.675		50.206	60.168
																			44.33	27.501		235.037	64.389
																			16.925	10.58		94.18	49.55
																			14.886	14.528		214.701	237.068
																			163.86	42.69		477.174	45.24
																			43.535	13.873		139.479	47.271
																			64.471	8.361		201.11	138.762
																			53.929	16.672		53.242	122.692
																			69.775	23.244		44.29	192.468
																			61.592	12.004		125.285	64.537
																			67.542	30.918		51.264	54.286
																			77.005	11.865		507.107	55.386
																			38.844	19.288		108.749	190.928
																			56.031	19.18		50.557	48.593
																			58.45	11.829		116.139	216.427
																			52.316	23.181		111.044	152.753
																			34.49	129.074		898.152	218.816
																			70.32	70.134		70.817	132.714
																			87.226	25.214		80.401	245.442
																			79.417	18.28		372.919	63.587
																			99.526	102.713		146.915	100.483
																			42.845	25.786		859.593	184.727
																			27.375	52.769		315.248	192.859
																			53.376	46.169		177.315	102.469
																			38.435	22.034		73.918	71.509
																			23.608	10.297		100.143	52.676
																			36.816	43.03		172.398	44.289
																			49.485	11.638		67.734	174.849
																			25.851	24.097		311.066	75.637
																			17.144	17.729		303.429	68.279
																			38.471	40.58		68.314	34.184
																			27.276	25.83		45.946	883.605
																			55.617	31.756		92.312	89.771
																			25.886	35.165		67.948	180.68
																			26.214	46.844		88.56	35.639
																			41.725	51.289		97.57	64.134
																			73.358	19.097		108.637	68.502
																			51.596	30.204		198.479	169.309
																			32.661	25.215		67.835	98.154
																			35.317	21.109		45.259	285.654
																			25.649	30.402		516.295	220.515
																			28.586	38.806		191.613	73.29
																			17.831	28.607		170.569	75.261
																			15.464	24.274		112.119	109.545
																			109.288	23.342		44.121	80.582
																			60.894	19.554		96.667	113.219
																			53.626	18.482		649.155	93.226
																			28.473	11.638		90.111	60.385
																			54.764	17.702		69.686	91.871
																			34.157	23.693		157.905	290.727
																			91.783	17.801		193.904	136.447
																			68.201	43.852		353.613	85.452
																			57.827	24.565		167.944	49.478
																			50.304	59.171		83.171	122.444
																			57.249	11.616		81.086	48.37
																			30.3	39.604		90.886	40.51
																			18.244	18.037		120.855	41.745
																			35.447	19.15		61.286	394.64
																			20.507	13.158		330.545	524.193
																			19.941	29.439		139.805	74.032
																			22.95	95.793		521.416	360.986
																			24.465	36.757		272.823	374.181
																			62.316	34.231		206.743	59.084
																			75.004	13.163		428.585	37.025
																			25.2	46.403		55.979	269.583
																			29.018	44.545		56.455	164.733
																			100.587	15.593		61.696	97.907
																			54.897	16.343		179.072	337.349
																			26.829	36.563		442.102	273.056
																			86.179	21.503		65.626	115.47
																			46.039	11.641		65.399	263.309
																			22.738	19.022		256.089	112.443
																			41.436	11.069		85.946	196.117
																			30.03	24.735		148.824	83.516
																			33.435	26.59		389.367	47.396
																			48.189	37.578		324.571	36.506
																			40.941	26.32		38.216	88.98
																			17.899	14.224		195.41	38.284
																			20.171	22.55		67.282	70.318
																			41.802	19.562		382.925	68.858
																			64.542	21.753		73.316	107.413
																			52.452	10.965		115.587	208.54
																			44.191	17.183		477.675	69.538
																			143.059	9.905		77.623	113.73
																			31.453	92.334		194.737	45.676
																			33.558	18.491		174.847	125.554
																			34.948	9.686		184.775	125.696
																			37.397	22.306		150.168	209.819
																			45.054	19.778		101.133	150.473
																			52.708	13.177		256.467	60.939
																			29.515	13.351		101.127	187.136
																			45.38	41.64		333.707	73.256
																			16.301	21.309		189.976	61.48
																			24.493	38.255		361.449	58.856
																			41.051	61.598		133.48	378.879
																			35.764	18.97		157.391	89.556
																			22.676	13.176		40.828	24.609
																			36.479	40.138		405.866	93.87
																			38.775	33.077		74.756	194.437
																			46.061	18.756		188.152	94.198
																			67.483	210.673		84.272	148.601
																			29.613	75.469		110.322	38.809
																			86.389	67.133		80.161	61.345
																			27.737	18.071		51.309	169.132
																			48.236	42.228		223.482	94.045
																			54.07	49.968		44.705	61.442
																			116.544	61.165		65.448	75.683
																			33.308	44.714		186.683	159.122
																			21.556	24.078		66	83.407
																			58.671	14.865		222.821	94.801
																			48.162	57.847		42.241	102.871
																			30.721	19.217		103.95	191.682
																			93.083	50.587		39.336	197.545
																			33.576	36.932		396.64	51.985
																			38.007	37.866		155.864	60.428
																			50.349	40.474		217.087	244.957
																			47.793	44.476		65.817	251.416
																			26.753	46.881		231.655	63.981
																			22.798	35.465		106.274	112.826
																			48.409	12.069		373.301	96.94
																			23.609	45.872		84.016	163.014
																			81.269	16.389		218.522	90.483
																			16.373	32.583		95.691	83.822
																			27.584	14.756		121.801	79.868
																			61.472	15.959		37.447	41.167
																			31.416	25.908		209.018	77.842
																			29.659	21.685		377.904	279.344
																			48.608	85.347		282.194	83.451
																			63.667	31.02		156.99	314.133
																			31.034	61.918		134.522	65.571
																			34.858	38.838		482.462	460.754
																			28.344	47.322		432.517	98.579
																			43.573	54.954		61.413	67.312
																			22.082	26.482		83.318	72.95
																			42.228	68.611		119.5	363.511
																			49.6	65.694		58.794	112.484
																			53.116	65.246		107.367	65.217
																			83.668	36.194		126.366	108.573
																			35.615	48.72		239.424	56.103
																			36.974	30.865		271.534	72.752
																			44.6	13.801		202.114	67.038
																			20.69	11.505		194.453	48.441
																			44.431	32.358		259.248	147.306
																			22.647	45.907		123.568	199.508
																			89.455	44.827		144.981	280.968
																			104.217	52.576		333.779	148.51
																			39.03	14.615		245.372	309.122
																			46.134	53.043		182.881	60.391
																			98.126	31		109.342	49.373
																			63.517	89.58		81.617	401.078
																			39.106	22.736		140.126	144.814
																			149.157	32.391		116.746	50.092
																			387.305	26.872		88.787	283.08
																			39.291	21.966		274.199	133.808
																			52.871	252.518		685.52	149.678
																			29.478	69.4		118.145	79.011
																			18.103	35.135		45.208	361.376
																			52.135	11.416		405.837	80.974
																			142.576	28.062		127.054	301.419
																			91.35	131.357		90.847	334.416
																			54.487	59.294		952.892	64.874
																			21.851	37.077		201.768	341.677
																			48.898	75.758		68.101	40.723
																			11.189	26.962		165.625	68.732
																			66.139	26.32		140.448	494.625
																			22.298	22.488		66.231	74.222
																			127.973	16.472		181.797	74.694
																			76.128	59.506		367.082	67.804
																			63.03	35.025		73.689	52.302
																			42.735	57.365		58.198	204.617
																			30.167	52.333		41.911	48.914
																			94.327	18.096		104.728	67.382
																			44.456	98.744		87.819	84.575
																			28.5	30.331		102.031	67.008
																			37.77	51.745		219.332	159.064
																			48.936	29.331		313.22	173.901
																			25.189	39.171		104.223	292.504
																			25.52	56.736		199.508	83.193
																			40.823	22.09		173.3	36.371
																			54.288	42.427		84.194	32.159
																			120.577	82.987		128.083	92.943
																			48.632	34.055		129.805	60.866
																			57.742	22.808		231.983	411.099
																			48.488	51.982		79.226	30.651
																			25.825	40.642		349.114	255.473
																			10.71	70.718		91.649	96.716
																			39.118	88.731		198.856	55.999
																			46.927	18.053		125.534	86.805
																			39.012	119.637		127.724	45.879
																			29.862	21.336		208.267	54.302
																			40.023	32.851		199.553	512.646
																			66.076	88.047		503.245	170.437
																			20.735	48.153		114.534	110.547
																			70.907	38.803		86.292	89.3
																			32.628	77.135		325.228	418.337
																			73.834	53.33		111.473	60.853
																			298.136	115.071		70.834	36.091
																			69.252	44.53		52.674	448.345
																			58.229	28.073		160.846	83.954
																			35.104	48.23		99.906	286.203
																			44.573	38.692		102.871	31.523
																			75.09	50.124		153.087	125.718
																			91.712	73.538		132.411	168.426
																			27.223	13.208		457.359	132.652
																			25.058	46.532		40.866	204.59
																			20.397	37.483		720.954	77.897
																			47.823	43.757		443.674	52.801
																			98.381	54.252		85.336	205.118
																			38.98	118.216		71.58	66.114
																			51.973	239.166		182.309	457.332
																			21.478	20.815		191.281	170.36
																			110.878	25.953		437.952	68.932
																			49.605	25.253		234.677	53.21
																			20.098	33.809		150.404	191.781
																			43.754	24.669		91.743	53.543
																			117.632	25.957		76.705	44.866
																			58.601	126.907		49.965	50.256
																			57.009	40.143		212.879	28.065
																			44.881	23.319		164.581	60.564
																			89.532	29.321		157.796	34.688
																			21.053	68.53		216.099	95.165
																			39.28	16.565		97.227	29.006
																			51.952	34.211		362.011	40.467
																			30.368	17.627		187.933	61.404
																			24.487	43.044		66.31	51.883
																			40.341	40.712		97.923	53.309
																			22.293	34.292		649.112	67.663
																			27.608	34.772		295.488	45.475
																			17.02	21.556		304.85	582.884
																			37.546	14.803		98.768	135.447
																			42.687	46.296		75.123	186.028
																			15.301	27.953		307.441	51.275
																			45.245	27.986		213.083	42.416
																			39.916	42.73		48.295	29.346
																			53.652	21.107		103.479	69.914
																			39.234	42.561		158.261	47.081
																			19.018	10.865		136.15	35.798
																			57.178	22.309		155.572	206.501
																			43.144	25.018		51.827	35.145
																			54.709	17.666		177.835	56.631
																			23.174	49.641		119.559	31.461
																			41.727	68.53		84.432	468.729
																			15.38	19.907		732.326	38.467
																			44.307	55.875		198.868	78.057
																			57.566	45.369		249.056	108.546
																			61.024	40.281		269.03	64.397
																			18.343	53.998		143.833	61.115
																			23.651	32.431		220.688	73.406
																			25.413	37.994		77.46	92.523
																			26.38	29.312		34.411	38.395
																			24.125	39.885		412.009	110.679
																			24.893	11.962		42.258	70.665
																			46.64	50.345		162.894	114.512
																			23.863	46.19		137.12	151.223
																			76.364	39.514		278.232	214.44
																			54.839	45.709		293.95	162.36
																			28.448	39.976		239.139	164.78
																			63.238	32.803		84.233	71.977
																			55.576	48.228		132.208	271.033
																			37.146	38.938		46.895	66.174
																			49.811	12.025		203.406	117.585
																			29.194	16.762		103.626	48.445
																			30.199	116.663		50.225	64.108
																			39.363	66.97		103.586	76.013
																			40.47	28.158		115.521	47.221
																			50.558	25.847		49.377	105.412
																			48.865	66.049		94.405	165.678
																			103.655	31.923		142.913	70.347
																			35.351	45.34		79.366	48.573
																			20.65	35.192		67.944	55.969
																			33.309	24.133		53.342	145.482
																			149.577	15.782		228.921	78.265
																			71.586	34.556		200.548	50.499
																			76.69	75.334		399.416	112.984
																			40.339	43.49		318.779	216.034
																			58.091	17.935		212.553	73.924
																			45.195	24.994		389.886	162.15
																			41.764	28.906		162.218	134.032
																			43.415	24.502		98.039	78.646
																			52.53	91.264		70.048	54.187
																			100.864	20.157		396.833	77.002
																			26.87	24.338		91.846	56.366
																			46.868	28.964		51.774	54.075
																			27.125	36.145		330.735	45.985
																			101.026	53.136		41.256	69.098
																			300.494	37.666		260.041	113.002
																			79.058	29.901		109.111	79.736
																			29.822	24.805		261.189	57.054
																			30.487	28.493		114.867	51.71
																			30.142	34.772		191.675	142.167
																			34.967	25.678		72.385	41.608
																			42.8	16.415		207.301	53.405
																			18.317	27.106		120.977	74.335
																			23.703	56.773		237.101	96.417
																			58.382	23.493		365.488	93.96
																			59.768	16.615		77.392	126.378
																			64.697	48.941		202.477	120.354
																			44.525	123.382		208.837	148.957
																			49.159	52.533		180.277	259.392
																			49.228	11.729		207.416	43.252
																			36.264	47.16		141.001	52.042
																			57.106	61.535		224.269	134.679
																			28.065	98.061		372.611	52.56
																			16.111	48.613			227.239
																			31.47	34.11			68.232
																			24.757	72.778			67.827
																			64.758	28.554			154.394
																			30.404	16.436			74.644
																			18.474	23.623			93.968
																			13.446	80.214			47.476
																			28.709	35.725			124.65
																			60.532	25.166			54.903
																			26.694	49.641			44.615
																			47.638	39.153			134.479
																			18.466	41.933			59.974
																			36.367	48.215			140.988
																			28.997	31.106			54.461
																			30.387	46.513			37.775
																			17.287	49.125			75.246
																			42.417	44.12			113.598
																			21.025	81.065			64.211
																			36.935	64.301			51.175
																			42.551	31.649			84.577
																			36.916	72.473			124.143
																			13.935	33.651			91.409
																			78.575	49.967			70.17
																			32.056	99.338			244.774
																			21.011	50.211			76.462
																			77.211	73.658			98.858
																			30.671	69.205			52.702
																			34.155	109.48			55.73
																			165.406	50.165			145.373
																			41.528	45.244			77.434
																			27.048	48.183			61.372
																			47.955	32.6			41.94
																			34.076	36.873			58.755
																			98.535	56.186			83.325
																			86.724	19.83			42.966
																			83.913	87.865			30.608
																			37.085	32.762			343.9
																			30.415	59.188			38.924
																			25.116	45.613			111.805
																			29.64	36.523			67.798
																			40.846	37.517			44.813
																			30.308	30.001			104.046
																			29.901	37.617			72.619
																			45.348	29.038			112.271
																			32.174	29.321			78.111
																			83.496	32.125			87.59
																			41.227	27.772			289.907
																			58.583	42.412			39.857
																			30.424	52.46			119.858
																			31.506	19.567			48.229
																			128.105	50.458			38.029
																			18.355	35.825			37.381
																			37.549	30.385			65.969
																			47.728	28.613			112.746
																			59.016	51.354			103.474
																			39.101	31.175			105.466
																			38.109	30.255			319.314
																			52.627	22.105			133.148
																			26.592	22.799			214.719
																			25.749	16.935			162.551
																			71.189	32.43			132.029
																			69.602	26.151			230.624
																			57.764	20.246			81.633
																			52.402	124.862			140.009
																			34.54	22.492			46.608
																			29.759	33.513			31.037
																			18.103	22.565			39.4
																			25.7	233.398			31.961
																			22.145	44.79			202.517
																			37.341	42.747			153.77
																			28.35	25.02			369.657
																			14.248	50.348			131.308
																			32.408	113.144			94.1
																			101.898	55.189			65.526
																			34.171	65.002			215.255
																			45.674	22.024			139.115
																			116.775	46.358			86.862
																			35.246	58.633			303.649
																			27.675	21.919			37.662
																			31.958	20.822			338.942
																			65.795	43.874			47.467
																			43.32	23.583			470.197
																			38.216	161.24			35.653
																			31.849	46.611			107.006
																			74.541	21.968			157.154
																			42.929	105.901			345.127
																			80.78	42.371			332.419
																			76.05	24.634			124.328
																			58.953	13.675			148.139
																			55.114	36.145			328.639
																			35.232	89.133			215.19
																			16.596	68.294			106.285
																			62.925	33.492			110.542
																			35.03	35.023			257.891
																			80.493	83.731			101.483
																			30.959	37.027			283.903
																			48.13	72.616			234.71
																			29.204	41.108			57.941
																			39.3	29.735			66.8
																			24.36	16.552			60.128
																			17.335	19.598			446.611
																			18.797	20.87			95.227
																			34.085	18.793			233.916
																			19.446	71.465			519.73
																			30.324	74.923			50.48
																			49.205	10.345			250.816
																			66.88	23.957			188.612
																			40.436	50.866			86.64
																			40.282	33.283			81.079
																			22.326	65.823			39.653
																			48.174	28.128			111.03
																			28.734	42.619			90.106
																			16.841	28.738			109.035
																			46.001	48.987			36.748
																			35.408	59.408			258.901
																			84.485	36.879			70.573
																			70.332	23.278			55.216
																			63.288	21.427			50.428
																			39.745	53.659			118.689
																			60.503	45.917			288.492
																			125.279	35.255			58.181
																			21.627	15.374			84.1
																			36.064	21.906			196.754
																			53.463	55.154			61.234
																			44.511	49.006			117.058
																			24.895	36.977			513.389
																			15.79	199.827			64.004
																			16.945	60.066			318.849
																			24.532	48.038			36.87
																			82.638	31.105			106.639
																			45.689	60.622			69.001
																			16.504	104.674			273.572
																			48.031	45.937			47.609
																			44.446	60.312			62.049
																			65.144	27.178			188.592
																			47.207	30.249			287.729
																			27.155	58.956			90.355
																			31.244	52.873			99.288
																			26.056	36.559			82.419
																			52.126	40.197			160.984
																			64.31	43.081			264.145
																			36.365	31.493			74.144
																			81.39	22.412			155.323
																			109.744	73.09			146.974
																			51.928	15.906			253.676
																			37.548	74.821			54.704
																			44.739	38.548			46.023
																			19.048	57.544			180.901
																			41.027	40.591			142.455
																			322.009	41.457			91.941
																			171.332	76.275			85.156
																			73.822	57.141			115.293
																			33.336	16.068			132.071
																			70.773	13.717			88.711
																			34.382	31.822			88.707
																			60.586	32.724			137.639
																			40.084	41.945			91.841
																			76.622	19.864			63.322
																			37.341	26.41			46.518
																			47.175	24.374			91.922
																			40.851	22.009			167.097
																			20.256	82.018			112.232
																			172.373	26.057			37.756
																			78.773	97.865			68.48
																			50.084	82.921			64.56
																			34.155	60.829			504.2
																			45.701	39.722			56.644
																			49.77	27.119			99.007
																			29.461	32.613			317.865
																			25.393	55.072			123.533
																			21.959	86.814			253.425
																			64.012	42.75			243.483
																			74.697	98.17			554.812
																			33.256	141.494			353.615
																			45.007	66.05			92.053
																			34.717	55.121			58.082
																			20.677	33.822			78.54
																			26.682	13.103			262.418
																			28.325	16.016			74.305
																			37.805	71.6			41.026
																			32.089	21.848			189.539
																			30.498	28.103			161.818
																			76.015	32.537			107.02
																			34.91	41.036			50.426
																			45.342	22.293			44.664
																			63.854	40.113			52.608
																			29.941	28.053			43.358
																			241.687	25.817			92.732
																			55.033	17.802			347.152
																			39.078	30.347			38.176
																			33.845	15.876			122.002
																			36.524	16.81			45.245
																			77.87	31.799			198.729
																			33.926	18.957			115.052
																			28.631	38.646			52.09
																			44.314	46.471			154.105
																			26.937	19.013			79.751
																			32.875	72.948			73.918
																			24.792	24.261			89.019
																			16.198	44.207			61.514
																			38.365	50.809			76.464
																			47.91	12.733			181.972
																			26.126	24.311			143.996
																			31.13	15.248			76.992
																			44.455	36.758			118.006
																			66.544	75.615			147.039
																			55.022	28.015			61.407
																			35.165	27.313			80.612
																			58.361	13.374			93.558
																			28.798	30.483			91.55
																			23.602	26.112			205.027
																			30.376	53.508			77.061
																			205.232	26.205			489.028
																			50.347	32.987			112.66
																			32.148	52.418			64.545
																			53.751	25.142			110.576
																			70.33	26.909			83.071
																			32.22	15.634			81.724
																			28.109	144.226			62.12
																			18.857	45.625			50.521
																			20.899	36.273			71.408
																			29.33	15.691			255.531
																			26.961	26.43			48.207
																			54.691	34.763			70.295
																			46.11	23.033			74.218
																			75.638	33.598			97.059
																			29.553	27.802			95.222
																			31.977	58.918			866.267
																			33.736	36.267			198.457
																			176.823	22.748			60.68
																			23.16	20.872			44.419
																			51.857	17.044			76.423
																			104.857	26.496			74.671
																			39.919	22.14			90.096
																			32.819	20.135			113.053
																			22.172	20.516			45.265
																			24.16	25.61			41.13
																			25.556	161.608			338.173
																			18.103	25.705			41.68
																			39.848	29.056			79.264
																			34.404	14.181			52.602
																			22.22	14.903			218.327
																			65.585	79.655			67.338
																			34.021	63.497			46.387
																			36.041	18.72			137.405
																			23.325	24.579			61.623
																			28.334	40.852			76.317
																			58.403	19.26			366.506
																			38.983	28.088			62.586
																			24.931	35.938			130.512
																			26.207	34.737			185.183
																			36.912	43.574			115.749
																			75.316	23.72			44.151
																			26.357	16.225			312.955
																			29.525	24.357			47.438
																			73.892	23.101			77.622
																			43.573	46.426			106.441
																			46.456	27.101			58.665
																			26.35	23.252			203.318
																			26.772	25.139			25.919
																			21.723	40.789			148.201
																			25.804	18.989			228.856
																			34.508	55.137			96.046
																			25.906	60.683			116.256
																			14.925	28.383			270.889
																			62.426	52.673			120.915
																			38.305	21.839			264.872
																			26.021	17.961			60.785
																			28.749	27.304			258.6
																			70.836	26.985			103.685
																			121.302	16.689			78.307
																			54.769	32.935			384.129
																			30.513	59.669			79.878
																			23.486	48.763			55.029
																			18.723	46.241			55.722
																			52.27	174.176			412.164
																			23.864	31.092			49.73
																			21.341	39.524			129.927
																			54.742	11.34			43.179
																			29.806	24.298			35.1
																			22.257	11.812			101.504
																			44.596	56.75			48.265
																			53.049	43.699			52.1
																			44.329	44.549			81.854
																			33.465	39.601			87.6
																			45.792	19.18			256.658
																			51.162	27.171			162.693
																			34.884	137.162			107.329
																			37.199	16.94			514.242
																			26.324	24.278			122.751
																			13.166	34.472			30.506
																			73.804	12.363			42.126
																			18.941	17.379			49.76
																			22.527	33.969			36.122
																			46.12	20.897			69.362
																			28.343	27.78			120.327
																			41.24	13.837			75.114
																			13.069	15.733			34.786
																			22.212	28.023			60.629
																			29.586	29.727			57.307
																			252.257	35.516			95.21
																			59.376	29.375			79.923
																			56.383	44.109			243.005
																			23.33	35.482			553.845
																			21.983	24.908			249.845
																			54.689	21.361			58.046
																			66.342	28.825			72.798
																			61.048	22.933			193.082
																			41.573	27.676			100.259
																			25.552	17.963			65.723
																			22.137	57.526			171.132
																			75.067	43.358			110.966
																			19.544	56.063			81.663
																			102.479	44.864			124.418
																			44.258	18.514			232.433
																			41.063	34.752			111.808
																			131.005	27.956			81.457
																			92.391	30.249			198.895
																			41.324	13.754			128.255
																			41.324	47.701			76.974
																			50.627	27.878			166.497
																			18.028	22.197			60.224
																			28.997	28.179			158.866
																			141.998	17.154			150.077
																			48.097	29.845			87.394
																			36.438	20.812			111.417
																			21.642	47.62			82.217
																			40.282	31.095			80.753
																			42.394	33.941			96.838
																			33.284	31.109			52.42
																			27.223	22.041			49.963
																			31.766	53.203			26.672
																			62.927	14.12			62.641
																			26.109	15.818			281.204
																			29.785	22.886			127.561
																			26.84	18.986			493.078
																			35.559	27.256			450.733
																			16.315	24.776			175.12
																			27.561	19.011			102.985
																			22.121	18.914			345.44
																			40.87	42.807			76.377
																			26.83	80.353			32.564
																			39.086	23.613			44.542
																			41.128	52.42			99.835
																			27.896	21.546			300.867
																			19.04	34.297			46.574
																			46.108	38.043			470.831
																			31.579	23.548			55.054
																			23.307	50.004			81.444
																			17.885	75.948			109.484
																			22.869	16.779			207.244
																			19.826	55.629			253.774
																			30.913	57.742			184.924
																			34.217	65.793			75.896
																			29.514	29.759			65.669
																			26.945	58.654			67.784
																			42.054	117.539			92.967
																			49.273	41.319			57.756
																			52.992	39.165			49.665
																			24.636	31.414			75.367
																			29.627	16.199			47.118
																			25.771	21.004			78.956
																			85.033	35.23			108.775
																			58.274	18.991			105.584
																			28.438	18.75			73.524
																			55.663	50.072			62.963
																			39.201	30.062			82.098
																			53.799	30.534			239.635
																			24.044	20.443			254.495
																			49.967	117.476			51.796
																			73.853	22.722			40.051
																			53.546	36.332			141.052
																			33.118	23.526			233.699
																			23.73	29.252			237.414
																			45.709	57.139			266.1
																			34.032	45.902			83.569
																			27.29	21.638			370.343
																			54.378	65.664			180.654
																			31.755	44.362			349.078
																			30.206	29.192			429.813
																			31.909	32.167			110.347
																			32.327	59.045			46.463
																			141.558	25.021			71.378
																			50.357	31.857			254.541
																			37.635	18.438			77.7
																			25.848	28.584			91.993
																			21.818	25.906			37.486
																			61.544	38.101			233.795
																			103.436	98.145			78.324
																			68.309	48.335			193.783
																			22.94	34.124			26.28
																			90.03	55.255			316.943
																			51.475	29.395			52.679
																			105.432	15.391			125.422
																			27.711	76.737			450.993
																			22.179	23.006			64.926
																			28.477	50.608			99.497
																			34.441	15.116			63.185
																			62.59	20.041			453.41
																			89.455	18.244			68.233
																			46.405	25.676			58.882
																			29.993	18.719			86.56
																			20.389	41.797			272.373
																			162.589	34.062			153.777
																			35.901	21.239			56.27
																			34.311	48.133			82.718
																			74.016	59.243			40.632
																			41.941	23.585			83.468
																			33.763	23.163			101.364
																			66.719	29.523			47.613
																			68.884	33.457			65.166
																			70.292	282.17			99.194
																			23.627	30.538			60.815
																			39.993	76.319			211.54
																			52.643	52.417			173.943
																			23.276	17.434			75.164
																			40.201	26.251			33.782
																			108.293	44.541			45.55
																			36.385	25.593			92.154
																			40.014	245.194			85.916
																			48.75	39.895			99.413
																			78.766	23.979			69.01
																			35.778	24.974			68.693
																			33.24	15.21			229.854
																			43.462	67.873			89.642
																			59.651	26.413			70.087
																			40.884	23.851			70.132
																			73.768	81.37			87.585
																			28.626	33.472			785.55
																			28.187	35.296			43.034
																			53.323	17.696			138.45
																			53.942	29.293			229.738
																			43.093	22.034			87.282
																			20.804	21.402			70.043
																			17.241	17.689			295.722
																			124.855	17.307			127.872
																			72.496	18.431			152.65
																			79.481	92.594			206.393
																			32.859	46.469			66.576
																			27.63	26.445			69.554
																			51.223	28.98			51.773
																			40.707	67.194			71.758
																			61.95	26.549			71.51
																			21.4	20.148			159.588
																			37.942	41.178			169.731
																			23.301	58.703			56.941
																			40.279	29.595			48.877
																			122.998	28.78			39.183
																			53.782	29.498			96.474
																			31.011	37.026			67.728
																			26.55	26.602			211.783
																			64.183	17.853			87.567
																			36.919	24.615			62.438
																			35.418	17.637			385.025
																			44.924	30.503			84.085
																			18.18	25.859			156.368
																			26.038	18.576			235.699
																			74.134	25.056			67.321
																			28.616	70.688			80.485
																			75.926	52.598			137.646
																			75.926	60.962			136.917
																			75.926	62.069			68.86
																			75.926	82.961			54.018
																			75.926	78.587			90.106
																			75.926	19.72			79.679
																			75.926	22.284			60.059
																			75.926	35.242			105.598
																			75.926	29.301			117.749
																			75.926	32.534			81.545
																			75.926	26.944			110.344
																			75.926	33.151			85.754
																			75.926	36.412			431.951
																			75.926	44.368			100.483
																			75.926	14.886			80.521
																			75.926	34.351			34.309
																			75.926	32.847			87.089
																			75.926	14.434			308.612
																			75.926	276.5			72.315
																			75.926	34.532			253.315
																			75.926	9.404			61.003
																			75.926	33.139			202.819
																			75.926	23.364			91.186
																			75.926	24.487			32.097
																			75.926	30.21			117.235
																			75.926	21.945			94.101
																			75.926	44.55			127.825
																			32.555	29.528			51.16
																			28.142	25.674			42.859
																			70.046	29.036			117.474
																			68.031	32.94			81.022
																			72.999	15.02			140.673
																			49.176	9.092			197.958
																			34.866	14.434			293.758
																			29.083	50.79			203.746
																			38.05	24.764			129.474
																			40.726	23.839			116.311
																			35.55	24.096			37.476
																			49.725	18.523			78.624
																			64.056	48.112			146.75
																			41.044	32.24			107.346
																			48.131	32.72			340.195
																			27.196	20.541			94.118
																			23.626	18.171			86.628
																			47.155	18.227			118.219
																			47.208	98.944			111.327
																			25.254	53.052			77.541
																			38.748	28.407			137.873
																			39.839	24.941			58.871
																			25.897	34.617			69.051
																			107.609	45.988			223.481
																			51.288	15.517			53.617
																			33.521	16.184			45.425
																			28.8	11.873			34.338
																			59.597	61.016			170.429
																			64.461	21.268			66.121
																			40.424	20.045			407.868
																			43.852	55.327			44.794
																			36.07	23.652			262.457
																			36.955	53.734			132.966
																			33.284	110.141			146.492
																			41.704	16.017			124.916
																			33.293	27.462			67.338
																			21.981	27.205			116.311
																			54.926	23.673			49.29
																			39.675	19.68			92.911
																			82.214	56.149			44.31
																			49.589	36.672
																			67.692	33.928
																			57.046	28.227
																			29.962	20.276
																			110.445	21.042
																			70.775	20.767
																			130.594	65.118
																			47.435	14.602
																			24.381	13.277
																			46.093	23.495
																			43.977	22.959
																			71.117	29.135
																			38.6	27.665
																			40.234	41.726
																			40.401	54.584
																			52.313	45.443
																			76.684	100.561
																			53.346	50.867
																			66.987	20.19
																			53.971	76.352
																			45.121	55.984
																			26.723	15.471
																			26.046	47.39
																			42.71	42.85
																			20.568	35.186
																			47.399	54.048
																			63.936	15.988
																			34.572	11.999
																			46.227	24.642
																			68.641	24.562
																			56.112	14.019
																			63.072	25.565
																			43.131	82.974
																			71.556	71.498
																			51.519	30.78
																			51.752	36.161
																			36.022	48.958
																			35.868	116.566
																			25.026	14.098
																			22.202	4.21
																			25.529	87.757
																			80.776	25.309
																			50.812	24.691
																			48.145	35.053
																			116.858	53.202
																			76.189	25.695
																			38.896	21.09
																			34.099	62.387
																			29.955	21.074
																			29.953	49.192
																			38.527	36.655
																			23.456	69.35
																			63.505	28.318
																			49.269	16.02
																			49.212	64.758
																			55.461	47.562
																			60.173	47.076
																			37.529	11.154
																			65.591	48.911
																			41.683	36.473
																			52.414	20.148
																			44.911	46.341
																			36.536	21.254
																			105.743	13.985
																			81.495	44.128
																			50.223	48.607
																			24.378	8.421
																			69.894	27.155
																			82.057	31.681
																			45.289	12.942
																			50.154	35.502
																			43.018	47.833
																			25.791	44.46
																			74.208	15.703
																			69.234	16.152
																			28.952	17.82
																			111.256	45.599
																			51.896	37.5
																			47.053	64.255
																			57.361	19.019
																			116.885	20.552
																			86.34	44.497
																			38.027	25.791
																			76.588	6.465
																			36.02	17.478
																			41.757	19.388
																			29.705	19.057
																			28.015	48.733
																			49.555	49.818
																			62.311	37.176
																			71.682	55.784
																			123.008	387.83
																			58.771	31.543
																			29.734	35.168
																			58.548	40.786
																			56.926	37.732
																			56.31	31.759
																			39.028	23.462
																			34.655	35.459
																			39.96	53.328
																			48.656	30.837
																			40.988	43.083
																			41.475	28.521
																			41.285	49.594
																			60.578	80.487
																			35.359	23.639
																			53.613	19.055
																			51.166	15.822
																			41.779	99.813
																			110.057	23.802
																			123.998	25.197
																			124.982	33.244
																			41.344	38.233
																			30.438	41.15
																			30.978	40.935
																			82.396	36.572
																			44.472	37.314
																			29.662	62.89
																			42.769	27.996
																			40.987	46.328
																			40.987	62.071
																			59.023	31.653
																			31.777	17.612
																			80.074	15.905
																			48.118	18.933
																			51.83	16
																			44.72	138.726
																			18.384	41.855
																			203.573	24.641
																			34.387	32.55
																			40.296	33.113
																			68.78	46.134
																			134.929	20.604
																			52.28	48.26
																			57.325	51.44
																			63.296	34.103
																			86.239	34.749
																			29.512	50.026
																			41.499	17.026
																			107.642	20.133
																			64.611	29.251
																			72.069	96.523
																			50.925	51.005
																			28.163	43.213
																			44.486	35.237
																			90.483	22.891
																			45.623	33.041
																			65.99	17.803
																			50.85	37.913
																			32.652	29.139
																			32.513	52.907
																			61.457	40.575
																			55.122	18.023
																			36.328	39.419
																			68.791	30.479
																			88.69	67.351
																			27.093	27.408
																			33.361	40.806
																			20.103	19.914
																			22.304	30.896
																			23.679	44.465
																			67.129	30.761
																			93.381	28.469
																			99.787	54.765
																			31.224	52.428
																			24.357	14.542
																			59.541	42.882
																			108.929	35.196
																			78.465	35.444
																			37.421	42.316
																			98.807	16.91
																			24.481	21.648
																			40.891	53.544
																			36.904	13.566
																			45.816	66.639
																			107.416	34.35
																			67.061	47.287
																			76.843	29.503
																			75.658	13.472
																			77.796	18.486
																			41.689	49.362
																			28.239	39.265
																			21.293	56.471
																			33.27	36.629
																			31.613	26.176
																			53.564	40.934
																			61.641	49.623
																			44.543	45.364
																			50.736	56.542
																			88.89	30.376
																			101.841	40.619
																			51.737	13.043
																			22.841	65.51
																			50.766	68.66
																			104.318	71.516
																			107.044	77.518
																			26.831	27.663
																			32.658	20.122
																			49.717	36.154
																			102.579	31.682
																			108.077	20.567
																			29.588	38.364
																			69.678	39.883
																			30.12	30.564
																			27.062	91.907
																			53.229	19.396
																			88.81	16.748
																			89.433	19.754
																			30.254	42.109
																			66.468	31.034
																			31.393	32.991
																			56.583	14.694
																			33.016	37.803
																			61.301	37.451
																			20.738	19.34
																			58.664	30.712
																			43.602	57.497
																			46.193	38.137
																			34.928	36.175
																			87.997	72.657
																			29.867	59.225
																			31.617	28.17
																			107.538	27.199
																			31.857	29.7
																			54.506	24.769
																			40.534	22.76
																			38.264	24.029
																			31.511	39.109
																			39.026	24.789
																			45.954	25.269
																			37.521	57.221
																			32.234	61.394
																			76.611	26.779
																			29.613	25.238
																			59.259	37.221
																			19.426	47.314
																			55.952	15.164
																			68.517	41.174
																			91.08	24.121
																			71.299	32.568
																			26.193	24.502
																			93.122	50.387
																			37.401	30.979
																			23.383	37.587
																			100.519	34.333
																			139.202	24.569
																			57.686	36.874
																			44.488	41.765
																			70.337	46.865
																			85.118	20.608
																			29.56	36.183
																			40.072	27.764
																			55.067	41.089
																			65.235	23.832
																			36	24.061
																			64.095	17.307
																			30.838	17.908
																			39.072	154.839
																			151.444	33.23
																			38.695	34.209
																			38.596	19.823
																			27.965	26.468
																			124.871	38.781
																			38.386	28.282
																			36.718	23.777
																			43.347	29.421
																			36.135	44.866
																			62.194	18.336
																			41.832	47.291
																			39.045	30.859
																			46.586	26.723
																			91.687	38.498
																			84.97	50.347
																			46.389	29.294
																			27.466	29.325
																			23.646	51.282
																			103.95	75.103
																			92.998	37.878
																			57.76	28.767
																			44.238	36.872
																			42.299	24.899
																			72.256	26.867
																			56.503	69.947
																			67.782	90.391
																			77.091	38.046
																			57.93	29.144
																			28.432	32.965
																			62.768	26.498
																			32.678	21.317
																			61.896	14.285
																			50.796	20.492
																			80.494	17.022
																			64.451	33.761
																			31.735	16.81
																			69.719	63.955
																			41.948	19.702
																			102.527	30.099
																			53.688	26.281
																			23.743	30.691
																			41.09	38.69
																			93.822	51.054
																			35.877	63.898
																			32.247	12.123
																			74.934	34.179
																			90.779	45.11
																			52.92	22.617
																			88.875	32.873
																			19.984	29.488
																			43.307	32.525
																			34.616	33.817
																			290.074	62.93
																			47.291	73.95
																			69.903	31.292
																			28.703	59.252
																			104.213	38.6
																			39.152	16.951
																			35.447	70.489
																			35.741	73.812
																			117.875	43.16
																			49.636	62.986
																			26.197	44.863
																			33.898	29.185
																			48.563	38.778
																			140.346	5.172
																			82.658	21.594
																			36.351	19.519
																			40.474	47.507
																			48.09	49.595
																			48.171	42.089
																				20.643
																			48.314	37.003
																			21.896	48.629
																			54.014	39.922
																			51.473	36.055
																			37.496	60.865
																			27.58	27.191
																			28.875	19.103
																			47.347	46.454
																			20.847	53.972
																			149.818	22.494
																			51.564	19.917
																			32.6	12.248
																			144.483	25.298
																			56.276	34.263
																			36.584	45.145
																			131.171	47.563
																			29.327	91.969
																			17.496	22.529
																			21.23	54.402
																			17.427	38.984
																			35.855	40.641
																			24.398	18.313
																			16.478	28.15
																			19.121	39.567
																			31.439	19.933
																			18.74	144.229
																			88.549	48.666
																			19.858	40.679
																			24.371	89.638
																			31.375	45.453
																			21.764	57.757
																			35.263	52.217
																			26.846	31.614
																			73.475	15.664
																			44.506	44.663
																			45.299	38.51
																			22.399	67.311
																			93.305	45.014
																			112.6	54.246
																			26.906	47.398
																			45.177	21.451
																			20.043	75.282
																			32.343	39.096
																			54.437	30.438
																			55.783	86.869
																			41.497	32.051
																			24.742	41.379
																			32.627	29.619
																			37.392	112.235
																			55.552	64.319
																			45.26	20.991
																			29.732	45.181
																			32.181	69.646
																			20.22	32.612
																			21.843	46.813
																			69.72	33.579
																			31.756	22.337
																			39.922	34.214
																			52.498	64.012
																			29.816	47.544
																			17.457	71.311
																			31.72	44.542
																			21.023	28.231
																			38.497	105.639
																			40.92	38.216
																			50.958	70.392
																			27.579	60.231
																			39.991	128.339
																			32.165	56.492
																			22.68	51.196
																			140.044	31.088
																			206.064	80.015
																			446.861	27.06
																			38.852	35.689
																			64.976	30.355
																			30.114	90
																			32.009	15.774
																			180.154	325.637
																			40.532	100.32
																			50.524	38.594
																			25.595	49.104
																			50.29	27.004
																			67.064	98.235
																			43.855	42.257
																			40.018	30.003
																			94.08	28.131
																			76.599	16.363
																			41.349	217.79
																			55.151	34.916
																			48.849	37.323
																			45.308	32.73
																			18.103	14.837
																			41.618	85.636
																			46.586	29.948
																			21.398	23.66
																			38.725	28.371
																			38.725	152.471
																			38.725	20.241
																			59.083	23.063
																			16.191	31.223
																			21.638	31.516
																			47.067	19.145
																			51.929	76.331
																			74.989	19.948
																			29.027	64.015
																			48.574	19.644
																			73.362	27.17
																			40.272	27.351
																			38.232	25.363
																			40.411	22.205
																			15.9	22.314
																			111.734	79.807
																			16.931	19.458
																			24.545	36.154
																			50.063	55.678
																			23.714	26.802
																			22.642	55.538
																			100.716	72.475
																			39.47	36.432
																			46.85	37.754
																			66.003	62.907
																			26.345	47.32
																			43.632	25.086
																			38.076	42.514
																			121.805	22.03
																			104.316	29.897
																			59.542	22.181
																			83.686	14.586
																			33.827	28.933
																			59.947	43.526
																			16.127	30.642
																			42.986	58.144
																			53.244	65.753
																			70.214	34.792
																			41.953	34.361
																			275.141	57.472
																			47.18	63.786
																			32.941	31.157
																			34.955	18.738
																			36.234	12.5
																			31.653	47.648
																			119.003	39.556
																			94.927	36.451
																			65.263	37.444
																			45.072	34.425
																			87.347	44.252
																			52.831	138.29
																			31.827	108.975
																			49.663	22.617
																			164.624	28.201
																			36.897	29.277
																			51.969	59.933
																			46.336	38.894
																			45.728	37.181
																			73.383	22.566
																			51.689	27.759
																			56.635	24.545
																			53.761	32.432
																			223.848	43.91
																			60.692	14.889
																			32.473	20.899
																			39.166	29.741
																			54.267	66.26
																			51.022	39.481
																			72.692	38.187
																			33.56	18.912
																			60.852	40.192
																			73.518	27.791
																			45.337	20.586
																			45.178	15.465
																			67.967	40.339
																			52.414	23.718
																			34.026	26.325
																			15.743	29.066
																			71.538	82.577
																			60.103	71.644
																			79.919	31.515
																			36.971	34.953
																			36.854	11.638
																			36.885	24.392
																			60.722	48.677
																			42.11	24.436
																			85.704	27.458
																			44.428	30.488
																			31.465	44.598
																			49.71	46.698
																			32.83	38.231
																			79.677	30.033
																			90.865	24.836
																			23.436	48.522
																			21.903	117.127
																			61.514	28.658
																			35.676	46.585
																			46.033	30.188
																			41.123	33.97
																			23.058	50.006
																			24.813	16.847
																			82.611	35.767
																			70.115	26.599
																			41.035	25.988
																			29.2	58.009
																			43.052	47.904
																			25.759	25.762
																			59.788	71.975
																			18.509	39.914
																			43.725	28.47
																			40.683	46.358
																			38.453	81.486
																			28.336	20.6
																			78.396	23.989
																			57.996
																			10.807
																			16.087
																			24.354
																			42.344
																			53.948
																			32.402
																			65.889
																			28.475
																			36.017
																			16.148
																			25.334
																			17.436
																			144.628
																			63.407
																			43.765
																			72.587
																			34.978
																			89.447
																			46.014
																			20.921
																			42.812
																			199.983
																			37.617
																			72.17
																			47.574
																			42.136
																			40.005
																			33.136
																			26.713
																			39.555
																			49.309
																			32.923
																			13.578
																			11.289
																			30.082
																			34.458
																			24.82
																			25.346
																			17.967
																			13.77
																			33.696
																			72.493
																			36.376
																			18.35
																			22.303
																			46.177
																			53.686
																			73.929
																			26.886
																			45.139
																			40.125
																			51.145
																			29.154
																			19.993
																			63.211
																			30.028
																			23.487
																			31.567
																			27.231
																			66.451
																			40.79
																			32.79
																			42.7
																			68.906
																			58.316
																			29.944
																			39.888
																			53.277
																			55.291
																			39.086
																			55.786
																			27.746
																			41.468
																			128.628
																			58.526
																			38.559
																			42.11
																			38.245
																			57.949
																			174.387
																			475.55
																			41.063
																			45.153
																			98.634
																			94.029
																			51.436
																			51.292
																			32.413
																			33.223
																			110.967
																			72.771
																			37.28
																			59.759
																			59.023
																			34.911
																			24.712
																			70.112
																			18.724
																			43.089
																			21.442
																			28.805
																			45.585
																			49.401
																			69.554
																			45.264
																			19.803
																			63.909
																			56.307
																			35.937
																			29.871
																			47.931
																			43.729
																			78.795
																			83.771
																			32.788
																			26.613
																			33.996
																			56.921
																			112.146
																			112.92
																			72.167
																			67.865
																			30.703
																			43.249
																			23.263
																			49.388
																			63.747
																			23.731
																			29.801
																			84.368
																			75.717
																			37.193
																			28.4
																			37.162
																			29.442
																			86.54
																			61.084
																			94.531
																			38.074
																			16.816
																			30.124
																			32.546
																			46.361
																			34.561
																			27.557
																			44.704
																			31.79
																			74.827
																			36.326
																			28.77
																			85.842
																			77.712
																			45.75
																			27.802
																			64.866
																			30.945
																			60.798
																			32.76
																			28.986
																			53.725
																			216.844
																			74.774
																			23.887
																			256.398
																			34.283
																			119.181
																			33.752
																			25.546
																			28.228
																			27.921
																			48.298
																			43.308
																			28.326
																			29.041
																			44.778
																			23.204
																			23.366
																			52.082
																			27.399
																			30.842
																			25.838
																			55.231
																			49.112
																			54.266
																			46.323
																			58.672
																			54.985
																			38.482
																			296.315
																			82.114
																			78.129
																			46.535
																			42.806
																			52.433
																			42.418
																			41.029
																			45.477
																			84.603
																			43.949
																			42.144
																			96.256
																			56.243
																			34.382
																			38.289
																			56.774
																			68.556
																			39.354
																			46.725
																			49.714
																			64.588

## Sheet: Supplementary Fig. 4
	Supplementary Fig. 4b												Supplementary Fig. 4d																														Supplementary Fig. 4e
	Somata			Proximal axons			Distal axons						Somata										Proximal axons										Distal axons										Somata
	Hnrnpr+/+	Hnrnpr-/-		Hnrnpr+/+	Hnrnpr-/-		Hnrnpr+/+	Hnrnpr-/-					Hnrnpr +/+			Hnrnpr -/-							Hnrnpr +/+			Hnrnpr -/-							Hnrnpr +/+			Hnrnpr -/-							Hnrnpr +/+			Hnrnpr -/-
	0.886013	0.897592		0.734117	1.57504		1.04221	0.426285					Ctrl	TMG		Ctrl	TMG						Ctrl	TMG		Ctrl	TMG						Ctrl	TMG		Ctrl	TMG						Ctrl	TMG		Ctrl	TMG
	0.960006	1.36352		0.600718	1.5438		0.957791	1.62952					1.12978	1.24879		1.19179	1.84452						0.597827	1.73307		1.02572	3.00466						0.945053	1.07069		0.664369	1.85698						1.47658	1.25631		1.41275	1.12321
	1.29016	0.803834		1.36572	0.851333		1.28263	0.540102					1	1.44049		1.56632	1.8185						0.636349	2.18978		1.34802	4.65486						1.01978	1.1977		0.448093	1.27707						1.01278	1.09593		1.0428	1.05463
	0.993942	1.1756		0.937452	0.240625		0.923907	0.682072					0.776433	1.43545		0.850756	1.8277						2.3953	2.57017		0.344862	2.12931						1.16934	0.890696		1.0774	3.0766						0.796701	0.576476		0.856112	1.07932
	1.00606	0.79276		1.22789	1.18413		2.24229	0.872335					0.813679	1.36305		0.773254	1.57725						0.837989	0.870524		0.440417	1.9923						1.05625	1.37428		0.350242	1.13172						0.687166	0.85206		0.924213	1.01564
	0.82099	0.849309		0.879477	0.877929		1.27346	1.13107					0.803873	1.47605		1.00991	1.71418						1.19931	1.61473		0.797306	0.845416						0.79195	1.8111		0.591112	2.13623						0.849861	1.09256		1.30344	1.16067
	0.701121	0.889311		0.733202	1.3964		1.39097	0.993252					0.911952	1.6324		0.861428	1.39177						0.720264	1.22315		0.437202	2.83195						1.04338	1.03937		0.927046	1.23594						0.779878	1.12367		0.661037	0.776683
	1.00724	0.780756		1.01421	1.2649		1.52924	1.32764					1.35981	1.32376		0.939822	1.64762						1.53569	1.80939		0.996564	1.91825						1	1.22369		0.194352	1.22932						1	0.862539		0.951217	0.923021
	0.88834	0.890795		1.6442	1.47534		0.807142	1.21541					1.20129	1.63291		0.700537	1.61256						1	1.48681		0.351957	1.33472						0.660822	0.698541		1.32942	2.76146						1.2901	1.30143		0.89733	0.995315
	1.12482	0.968737		1.06191	1.64603		0.890564	3.18804					1.5055	1.31153		1.67521	1.23589						2.24809	0.941304		0.591509	1.71976						0.784889	0.77918		1.37544	1.11042						1.21766	0.500419		1.59698	0.636343
	1.17347	0.977788		0.985788	1.74073		0.479809	2.25624					1.05107	0.972871		1.66673	1.90172						1	0.901618		0.362418	2.97212						1.31288	0.727526		1.32495	0.863535						1	0.507797		0.932849	1.20078
	1.16514	0.807606		1.55252	0.814184		0.744524	0.937112					1.38024	1.95432		0.916826	1.6781						0.578717	2.56435		0.621154	2.41091						1.39285	0.983767		0.416217	1.18882						0.911329	1.25682		0.744303	1.0186
	1.40241	0.75344		0.364983	0.645254		1.48666	0.579674					0.818864	1.55126		0.94303	1.8202						0.689041	2.71849		0.57328	1.38461						0.822975	1.88485		0.503848	2.14271						0.878769	1.11339		0.519919	1.12507
	1.04684	0.631405		1.14593	1.09885		1.07909	1.22894					1.30959	1.94355		0.963414	1.75257						0.653246	4.97118		1.35275	0.837306						1.72234	1.22069		0.779651	1.00221						1.00769	0.925741		0.534423	1.29334
	0.953157	1.10528		0.631673	1.30397		1.68139	0.534434					0.744674	1.58069		1.50394	1.26825						1.55606	1.28927		0.712758	0.583889						1	1.31022		0.709138	1.0168						0.991699	0.772952		0.936335	0.670777
	1.15997	0.908821		0.854065	1.81347		0.784589	1.28511					0.989961	1.17489		1.47279	1.54129						0.904723	0.510124		1.08041	0.974785						1.45463	0.913073		0.661733	1.70875						1.24351	0.66432		1.18555	1.01766
	1.0965	0.803703		1.37102	1.27021		1.07701	1.09389					1	0.854485		1.54165	1.29886						1.15996	0.905604		0.531931	0.844829						0.393145	0.623806		0.574139	1.23595						0.646331	0.785186		0.989811	0.509715
	0.61218	0.998637		0.352865	0.299051		0.922991	0.55891					1.19804	1.73814		0.971777	1.2971						1.69301	0.752461		0.804302	0.670232						0.68818	2.17519		0.913518	0.636269						1.23436	1.06573		0.795226	0.526152
	1.46811	0.641878		1.97823	0.414039		1.23323	0.114993					0.967199	1.775		1.47267	1.84203						1.06489	1.328		0.962383	2.16463						0.56583	1.53946		0.828224	1.60229						1.33946	1.0966		1.24265	1.13496
	0.832046	0.791038		1.27564	2.36911		0.353646	1.07191					1.31287	1.51129		0.800233	1.56172						1.01723	0.590208		0.744183	1.28792						0.871224	2.5493		0.778846	2.12417						1.3977	1.09662		0.64049	0.740735
	1.15172	1.20322		2.38195	0.369292		1.082	0.440065					1.27106	1.19413		1.3327	1.75218						0.46779	0.726335		1.16303	1.62203						1.03854	0.362952		0.891811	1.17697						1.27807	1.08491		1.01641	1.14124
	0.811994	1.02417		1.42851	0.740558		0.54753	1.01456					1.25909	1.15546		1.11519	1.48493						0.978874	0.713404		1.15233	0.860404						0.836799	1.50147		0.908383	0.907345						1.42199	0.954638		0.94363	0.46833
	0.868438	0.88276		0.513947	0.650569		0.570833	0.717498					0.781858	1.527		1.54424	1.83324						1.36468	1.61434		0.893876	1.15995						1.19766	2.13893		1.06816	1.46431						1.0814	1.01537		1.17135	1.08634
	0.940273	0.74372		0.628352	0.874307		0.522634	0.916513					0.85163	1.73618		1.14687	1.52435						1.2613	1.24228		0.439805	1.78967						1.06276	2.64962		0.652597	1.15604						1.28346	0.981458		0.875774	0.758339
	1.63361	0.712388		0.84721	1.68434		0.89041	0.75269					0.915017	0.982793		1.37186	1.45351						0.682397	1.3294		1.27634	1.92104						0.740719	1.16666		0.4959	1.05875						0.918596	0.461343		0.984086	0.781171
	1.44352	1.02693		1.81928	0.870387		1.20626	0.952604					1.36783	1.26469		1.05628	1.41648						1.34592	0.647278		1.24841	1.03622						1.3819	1.08442		0.786008	1.10861						0.857866	0.499067		0.630541	0.697718
	1.23577	1.24337		1.46259	2.43377		0.851234	1.2953					1.08498	1.31895		1.02908	1.73927						1.06623	0.378896		0.585766	0.858209						0.456285	1.10919		0.601841	1.47047						0.584391	0.557569		1.03458	1.16923
	1.55605	1.00754		0.672615	0.665699		1.48221	1.69165					0.814916	1.3864		1.14696	1.28395						0.542526	0.628347		1.26421	0.997476						1.15227	0.948171		0.633567	1.78898						0.704384	0.572442		0.95897	0.536837
	1	1.11518		1	2.85143		0.965037	1.04542					0.865498	1.70714		1.17848	1.70893						0.98277	2.0034		0.469601	2.08939						0.961457	1.45999		0.838321	0.993115						0.551481	0.963849		0.91856	0.733654
	0.928888	0.965535		0.435774	4.20358		1.41144	0.891823					0.784719	1.59144		0.886909	1.75451						1.10565	0.702151		0.886909	0.693262						0.982822	4.51853		0.294409	1.49244						1.44811	1.26383		0.725815	0.771185
	0.661009	1.28465		0.714957	0.771184		1	0.858093					1.04145	1.52268		1.15033	1.68728						0.935021	0.218887		1.15033	0.741001						0.846908	1.12549		0.762318	1.17998						0.834305	0.99332		1.62656	0.76782
	0.875422	0.779692		0.747585	0.834169		1.10322	0.841986					0.679137	1.559		0.987582	1.97826						1.07602	1.22245		0.987582	1.49923						1.24228	1.08483		0.435021	1.13338						0.412026	0.887631		0.769399	0.619584
	0.67624	0.798239		1.98949	1.98601		1.16916	1.03337					1.10423	1.53604		1.13211	1.11987						1.50115	0.568371		1.13211	1.11987						1.11788	1.13265		0.712342	2.10237						1.03843	0.910977		0.869652	0.899398
	1.27613	1.22286		1.82013	0.964416		0.751175	0.685874					0.97369	1.64322		1.18215	1.10272						0.936686	0.82309		1.18215	1.10272						0.821315	1.49573		1.32772	1.81768						0.877501	0.597897		1.4329	0.788783
	0.855806	0.837911		1.24856	1.87224		0.83988	0.802322					1.0419	1.17929		1.20126	1.15158						1.11173	1.26003		1.20126	1.15158						1.01718	1.24331		0.472965	1.98247						1.25996	0.822981		1.6203	0.663337
		1.1075			0.574468			0.407609					0.986332	1.13731		0.998402	1.14955						1.3141	0.64534		0.998402	1.14955						1.54347	0.723522		0.88275	1.2535						1.12685	0.630845		0.890269	0.762511
		0.816743			0.883322			0.348884					1.0438	1.17725		0.904212	1.14933						1.06331	0.992715		0.904212	1.14933						1.26288	3.00259		1.12524	1.77712						1.23376	0.759246		0.710419	0.720518
		1.1398			2.07106			2.32129					1.01492	1.15634		1.05995	1.19764						0.667058	0.721383		1.05995	1.19764						0.891552	1.34878		0.401796	0.972573						0.837168	0.798277		1.29014	1.00164
		1.05395			1.84124			0.760038					1.01367	1.13617		1.01908	1.16485						0.733036	1.39859		1.01908	1.16485						1.2376	1.89245		0.732919	2.15195						1.1605	0.605931		0.991351	0.88978
													0.953745	1.17694		1.07915	1.15727						0.572352	1.96598		1.07915	1.15727						0.815368	1.06311		1.04727	1.17557						0.88712	0.862989		0.952577	0.79318
	Hnrnpr+/+	Hnrnpr-/-		Hnrnpr+/+	Hnrnpr-/-		Hnrnpr+/+	Hnrnpr-/-					1.02437	1.20763		0.839547	1.18324						1.33118	1.22527		0.839547	1.18324						0.788367	2.28739		0.465154	1.84749						0.961574	1.11502		0.811625	1.01686
	1.00144	0.898747		1.06143	1.10298		1.13038	1.21484					0.968142	1.11667		0.929358	1.19665						0.824256	0.775787		0.929358	1.19665						1.02814	1.22844		0.430422	1.46943						1.34851	0.700203		0.997254	0.811176
	1.02864	0.892329		1.07726	1.07172		0.945134	0.772779					0.954651	1.10468		0.999671	1.11809						0.533224	1.33343		0.999671	1.11809						0.620853	1.75359		0.238247	1.52937						0.737512	0.52171		1.11207	1.13326
	1	1.04044		1.15984	1.68866		1.06091	0.998743						1.11852		1.11206	1.06851							0.65758		1.11206	1.06851							1.2735		0.802423	0.648944							0.482556		0.667393	0.541257
														1.14271		0.848711	1.14253							0.537982		0.848711	1.14253							1.24111		0.59415	0.764677							0.587113		0.894395	0.894612
														1.13164		1.03842	1.13301							1.32947		1.03842	1.13301							1.16923		0.792629	1.18192							0.769461		1.03649	0.793747
														1.06925			1.19009							1.76159			1.19009							0.509977			0.803077							0.547485			0.825013
														1.13761			1.14477							0.679279			1.14477							1.53851			1.73337							0.582677			0.724101
														1.19916			1.13135							1.13934			1.13135							1.95506			1.77141							1.21663			0.854845
														1.17411			1.12614							0.535397			1.12614							1.45801			1.11146							0.899499			0.588129
														1.20586										1.91438										3.01363										0.904525
												Hnrnpr +/+				Hnrnpr -/-						Hnrnpr +/+				Hnrnpr -/-						Hnrnpr +/+				Hnrnpr -/-						Hnrnpr +/+				Hnrnpr -/-
											Ctrl	1.05581	1.05107	1.05247	0.97034	1.06323	1.27254	1.11219	1.0217		Ctrl	1.2412	1.03329	0.970972	0.978913	0.703728	0.777931	0.923754	0.68694		Ctrl	0.941273	1.0392	1	1.01547	0.773052	0.745713	0.765543	0.677516		Ctrl	1.0123	1.02813	1.00793	1.01167	1.07177	0.875674	0.917439	1.02345
											TMG	1.48357	1.42473	1.45124	1.15124	1.65717	1.58123	1.73349	1.14595		TMG	1.96881	0.967203	0.852228	1.11021	2.34033	1.27811	1.24053	1.13476		TMG	1.14631	1.5764	1.51257	1.57072	1.66793	1.38349	1.25031	1.44969		TMG	0.958857	0.951778	0.770793	0.753362	0.996562	0.917825	0.762746	0.816786

[truncated: 2 more sheets: Supplementary Fig. 5, Supplementary Fig. 6]
